# Supplementary material for: Transcriptome analyses reveal tau isoform-driven changes in transposable element and gene expression
Source: PLoS One. 2021 Sep 29;16(9):e0251611. doi: 10.1371/journal.pone.0251611 (PMC8480850; doi:10.1371/journal.pone.0251611)
Supplement: S1 Table — Excel document listing multiple tables with full results of differential analysis for differentially expressed genes (determined through featureCounts and DESeq2) and transposable element loci and families found using TElocal and TEcount, respectively. (XLSX) [file pone.0251611.s002.xlsx]

## Sheet: summary
S3 Table Summary — Human Sample Data corresponding to Fig 4–6
Sheet Name	Type of Data	Program(s) used to generate counts/differential expression values	Figures using data
DiffExpGenes_AD_vs_Ctrl	differentially expressed genes in AD cases	featureCounts/DESeq2	Fig 4
DiffExpTEFamilies_AD_vs_Ctrl	differentially expressed transposable element families in AD cases	TEcount/DESeq2	Fig 5
DiffExpTELoci_AD_vs_Ctrl	significantly (FDR p-value < 0.05) differentially expressed transposable element loci in AD cases	TELocal/DESeq2	Fig 6
DiffExpGenes_PSP_vs_Ctrl	differentially expressed genes in PSP cases	featureCounts/DESeq2	Fig 4
DiffExpTEFamilies_PSP_vs_Ctrl	differentially expressed transposable element families in PSP cases	TEcount/DESeq2	Fig 5
DiffExpTELoci_PSP_vs_Ctrl	significantly (FDR p-value < 0.05) differentially expressed transposable element in PSP cases	TELocal/DESeq2	Fig 6

## Sheet: DiffExpGenes_AD_vs_Ctrl
	baseMean	log2FoldChange	lfcSE	stat	pvalue	padj
ENSG00000168743	407.36	1.94121	0.220643	8.79798	1.39297e-18	3.53968e-14
ENSG00000127603	22489	0.83481	0.107683	7.75248	9.01155e-15	1.14496e-10
ENSG00000143772	16253.9	1.26103	0.166381	7.57916	3.47791e-14	2.94591e-10
ENSG00000003989	3000.96	2.01974	0.274124	7.368	1.73206e-13	1.10034e-09
ENSG00000259366	132.16	1.2146	0.166325	7.30255	2.82359e-13	1.43501e-09
ENSG00000167283	1768.77	-0.569392	0.0801266	-7.10616	1.1932e-12	5.0534e-09
ENSG00000128564	1933.96	-2.07856	0.29342	-7.0839	1.40151e-12	5.08769e-09
ENSG00000135625	213.135	-1.61633	0.233942	-6.90909	4.87767e-12	1.54933e-08
ENSG00000104517	3721.79	0.505189	0.0734692	6.8762	6.14683e-12	1.73552e-08
ENSG00000154723	3129.26	-0.466143	0.0680202	-6.853	7.23153e-12	1.8376e-08
ENSG00000130770	4089.83	-0.605219	0.0899061	-6.73167	1.67722e-11	3.87453e-08
ENSG00000122705	5745.93	-0.514851	0.0767055	-6.71204	1.91922e-11	4.06411e-08
ENSG00000131495	1340.55	-0.546413	0.0816586	-6.69143	2.21004e-11	4.31994e-08
ENSG00000156411	4310.06	-0.610248	0.0915161	-6.6682	2.58955e-11	4.70021e-08
ENSG00000204936	60.1318	3.26321	0.490396	6.65422	2.84803e-11	4.82475e-08
ENSG00000133142	5530.54	-0.414721	0.0624175	-6.64431	3.04633e-11	4.83814e-08
ENSG00000163221	60.4094	3.92191	0.591504	6.63041	3.34759e-11	4.85293e-08
ENSG00000253159	550.519	1.3728	0.207168	6.62649	3.4376e-11	4.85293e-08
ENSG00000170035	2646.53	-0.46192	0.0700014	-6.59872	4.14726e-11	5.46754e-08
ENSG00000180871	24.8764	3.11059	0.472226	6.58709	4.48529e-11	5.46754e-08
ENSG00000100503	3031.45	0.393085	0.0596849	6.586	4.51845e-11	5.46754e-08
ENSG00000151208	1434.44	0.851825	0.129764	6.5644	5.22443e-11	6.03445e-08
ENSG00000083168	3113.65	0.553229	0.0844641	6.54988	5.75847e-11	6.36211e-08
ENSG00000100441	1326.38	0.79441	0.12162	6.53188	6.49482e-11	6.87666e-08
ENSG00000166681	10937	-0.706331	0.108239	-6.52566	6.77034e-11	6.88164e-08
ENSG00000169271	112.474	-1.4274	0.22072	-6.46705	9.99374e-11	8.52278e-08
ENSG00000166341	1281.21	0.849153	0.131092	6.47753	9.32348e-11	8.52278e-08
ENSG00000211450	891.523	-0.595359	0.0920849	-6.46533	1.01076e-10	8.52278e-08
ENSG00000129559	1707.9	-0.522184	0.0806509	-6.47462	9.50487e-11	8.52278e-08
ENSG00000167863	3943.25	-0.607641	0.0938915	-6.47173	9.68877e-11	8.52278e-08
ENSG00000100985	30.1051	3.21731	0.497954	6.46106	1.03973e-10	8.52278e-08
ENSG00000166352	523.75	-0.484581	0.075109	-6.45171	1.10599e-10	8.78256e-08
ENSG00000117713	3660.09	0.451136	0.0703029	6.41703	1.38959e-10	1.07002e-07
ENSG00000162402	3212.72	0.424103	0.0663797	6.38905	1.66923e-10	1.21191e-07
ENSG00000163464	22.296	3.31046	0.517972	6.3912	1.64588e-10	1.21191e-07
ENSG00000147571	80.7343	-2.65848	0.416886	-6.37699	1.80607e-10	1.27484e-07
ENSG00000131174	4233.52	-0.525457	0.0827793	-6.34769	2.18566e-10	1.50108e-07
ENSG00000079308	5910.96	0.895226	0.141646	6.32016	2.61287e-10	1.6194e-07
ENSG00000231233	104.954	-0.816288	0.129033	-6.32618	2.51303e-10	1.6194e-07
ENSG00000170043	1666.81	-0.542675	0.0857656	-6.32742	2.49293e-10	1.6194e-07
ENSG00000171456	2476.13	0.348387	0.0550925	6.32367	2.55426e-10	1.6194e-07
ENSG00000197256	1572.2	1.11526	0.176887	6.30491	2.88353e-10	1.74461e-07
ENSG00000173660	5751.91	-0.60872	0.0967409	-6.29227	3.12853e-10	1.84882e-07
ENSG00000154079	756.704	-0.693165	0.110468	-6.27481	3.50052e-10	2.02163e-07
ENSG00000101680	287.612	1.31369	0.209565	6.26864	3.64224e-10	2.05673e-07
ENSG00000280347	81.6109	0.841998	0.134545	6.25811	3.89683e-10	2.10686e-07
ENSG00000101974	449.03	1.01396	0.161945	6.26117	3.82108e-10	2.10686e-07
ENSG00000136950	2821.36	-0.649024	0.103907	-6.24618	4.20607e-10	2.18123e-07
ENSG00000183196	1766.73	1.36017	0.21768	6.24849	4.14435e-10	2.18123e-07
ENSG00000055609	5243.6	0.595862	0.0956521	6.22947	4.68013e-10	2.37853e-07
ENSG00000174446	1072.73	-0.5133	0.0825086	-6.22117	4.93466e-10	2.45872e-07
ENSG00000088727	241.071	-0.48504	0.0782591	-6.19787	5.72325e-10	2.7968e-07
ENSG00000244731	515.389	2.08336	0.336572	6.18992	6.01934e-10	2.85503e-07
ENSG00000089154	2465.48	0.492841	0.0796358	6.18868	6.06711e-10	2.85503e-07
ENSG00000099901	2013.44	-0.454289	0.0734542	-6.18466	6.22384e-10	2.87553e-07
ENSG00000138193	938.5	0.878064	0.142126	6.17807	6.4889e-10	2.8928e-07
ENSG00000165621	37.0567	-1.54505	0.250077	-6.17829	6.47988e-10	2.8928e-07
ENSG00000157778	863.966	-0.64903	0.105117	-6.17437	6.64284e-10	2.91037e-07
ENSG00000104863	670.459	-0.709091	0.115014	-6.16527	7.03635e-10	3.03052e-07
ENSG00000181722	618.195	1.16698	0.190077	6.13952	8.27737e-10	3.42776e-07
ENSG00000072501	2711.55	0.505929	0.0823747	6.1418	8.15906e-10	3.42776e-07
ENSG00000236668	159.062	-0.798455	0.130087	-6.13787	8.36335e-10	3.42776e-07
ENSG00000134248	1765.55	-0.338117	0.0552635	-6.11826	9.46019e-10	3.81576e-07
ENSG00000101460	3790.41	-0.666813	0.10911	-6.11136	9.87878e-10	3.92234e-07
ENSG00000125740	354.202	-1.52587	0.250471	-6.09202	1.11497e-09	4.35883e-07
ENSG00000128585	2782.6	0.822324	0.135099	6.0868	1.15189e-09	4.43494e-07
ENSG00000109390	1636.24	-0.422958	0.0695895	-6.0779	1.21768e-09	4.61829e-07
ENSG00000197779	426.565	0.831513	0.136947	6.07179	1.26492e-09	4.72691e-07
ENSG00000237638	173.443	-0.648569	0.106924	-6.06569	1.31384e-09	4.83856e-07
ENSG00000183978	1769.16	-0.503819	0.0831147	-6.06173	1.34665e-09	4.88854e-07
ENSG00000275830	221.256	1.94423	0.321131	6.05432	1.41008e-09	4.9766e-07
ENSG00000103710	624.728	1.57809	0.260646	6.05456	1.408e-09	4.9766e-07
ENSG00000161980	436.955	-0.529045	0.0874586	-6.04909	1.45667e-09	5.07062e-07
ENSG00000271849	54.0052	-0.833981	0.138096	-6.03915	1.54924e-09	5.31995e-07
ENSG00000173915	3340.14	-0.573661	0.095116	-6.03118	1.62767e-09	5.51476e-07
ENSG00000101132	1058.22	-0.526634	0.0875111	-6.01791	1.76684e-09	5.90751e-07
ENSG00000143158	2612.02	-0.630644	0.104885	-6.01272	1.82441e-09	6.02081e-07
ENSG00000248713	22.0804	-1.96558	0.327145	-6.00828	1.87499e-09	6.0615e-07
ENSG00000133858	2324.88	0.444526	0.0739955	6.00747	1.88445e-09	6.0615e-07
ENSG00000164919	6366.58	-0.591705	0.0986221	-5.99972	1.97654e-09	6.27822e-07
ENSG00000072121	1264.81	0.449467	0.0749511	5.9968	2.01243e-09	6.31333e-07
ENSG00000101868	553.45	0.610487	0.101885	5.99192	2.07384e-09	6.42663e-07
ENSG00000106367	4008.12	-0.790003	0.131991	-5.9853	2.15991e-09	6.6127e-07
ENSG00000004779	2309.37	-0.562872	0.0942296	-5.97341	2.32345e-09	7.0287e-07
ENSG00000162373	634.071	-0.682488	0.114412	-5.96519	2.44355e-09	7.1677e-07
ENSG00000115944	4421.28	-0.548745	0.092002	-5.96449	2.45405e-09	7.1677e-07
ENSG00000004059	3598.56	-0.652071	0.10935	-5.96316	2.47408e-09	7.1677e-07
ENSG00000178449	1125.82	-0.43043	0.0721881	-5.96262	2.48222e-09	7.1677e-07
ENSG00000123066	3992.93	0.375899	0.063141	5.95333	2.62744e-09	7.50178e-07
ENSG00000134590	8359.72	-0.548019	0.0921541	-5.94676	2.73497e-09	7.71076e-07
ENSG00000148204	1911.09	0.942253	0.15849	5.94519	2.76132e-09	7.71076e-07
ENSG00000115825	1156.61	0.806684	0.135796	5.94042	2.8429e-09	7.85228e-07
ENSG00000102409	8887.88	-0.631988	0.106491	-5.93468	2.94422e-09	7.95911e-07
ENSG00000070501	773.217	-0.348753	0.0587605	-5.93516	2.93559e-09	7.95911e-07
ENSG00000182512	1534.76	-0.415855	0.0701594	-5.92729	3.07979e-09	8.23796e-07
ENSG00000163634	1756.22	-0.494374	0.0835005	-5.92062	3.20738e-09	8.32737e-07
ENSG00000177879	3377.36	-0.463219	0.0782632	-5.91873	3.2443e-09	8.32737e-07
ENSG00000133665	55.4603	-1.31609	0.222319	-5.91983	3.22265e-09	8.32737e-07
ENSG00000166669	397.982	-0.730994	0.123498	-5.91906	3.23779e-09	8.32737e-07
ENSG00000226328	880.607	-0.58077	0.0982357	-5.91201	3.37964e-09	8.588e-07
ENSG00000253476	19.0435	1.29607	0.219416	5.90688	3.48642e-09	8.72788e-07
ENSG00000127445	4735.17	-0.608749	0.103072	-5.90608	3.50338e-09	8.72788e-07
ENSG00000261609	282.925	0.995803	0.169027	5.8914	3.82947e-09	9.44763e-07
ENSG00000115607	17.5394	2.25193	0.382413	5.88873	3.89185e-09	9.50921e-07
ENSG00000174132	1076.84	-0.581051	0.0987144	-5.88618	3.95221e-09	9.56471e-07
ENSG00000011114	1302.1	0.464684	0.0789975	5.88226	4.04706e-09	9.70187e-07
ENSG00000286818	18.7162	-1.48552	0.253028	-5.87096	4.33289e-09	1.01012e-06
ENSG00000174576	58.6179	-3.36457	0.572968	-5.87219	4.30077e-09	1.01012e-06
ENSG00000205929	91.0262	1.72882	0.294328	5.8738	4.2591e-09	1.01012e-06
ENSG00000131626	2678.7	0.460746	0.0785203	5.86786	4.41445e-09	1.01978e-06
ENSG00000141433	415.31	-1.50205	0.256592	-5.85384	4.80359e-09	1.09968e-06
ENSG00000067900	1802.15	0.721595	0.123409	5.84719	4.99961e-09	1.13433e-06
ENSG00000134744	1569.94	0.414547	0.0709384	5.84377	5.10331e-09	1.1423e-06
ENSG00000162747	60.0906	2.79962	0.479135	5.84307	5.12462e-09	1.1423e-06
ENSG00000147669	1991.66	-0.47008	0.080568	-5.83457	5.39279e-09	1.18712e-06
ENSG00000052841	1885.17	0.248106	0.0425398	5.83233	5.46586e-09	1.18712e-06
ENSG00000077984	25.7997	2.01288	0.345104	5.83269	5.45403e-09	1.18712e-06
ENSG00000171951	4400.85	-1.20264	0.206465	-5.82492	5.71404e-09	1.2305e-06
ENSG00000174943	2309.31	-0.379728	0.0652769	-5.81719	5.98467e-09	1.27795e-06
ENSG00000137145	1184.3	0.690812	0.118804	5.81473	6.07333e-09	1.28608e-06
ENSG00000128654	1796.82	-0.555382	0.0955969	-5.80962	6.26156e-09	1.29667e-06
ENSG00000157005	541.655	-1.90166	0.327505	-5.80652	6.3785e-09	1.29667e-06
ENSG00000129084	752.672	-0.456298	0.0785733	-5.80729	6.34933e-09	1.29667e-06
ENSG00000134809	679.887	-0.484549	0.0834476	-5.80663	6.37437e-09	1.29667e-06
ENSG00000170540	19127.6	-0.480807	0.082785	-5.8079	6.32616e-09	1.29667e-06
ENSG00000187446	3592.73	-0.517473	0.0891429	-5.80498	6.43741e-09	1.29826e-06
ENSG00000134330	1364.47	-0.342577	0.0590572	-5.80076	6.60133e-09	1.31052e-06
ENSG00000226490	28.0156	-1.29343	0.222966	-5.801	6.59189e-09	1.31052e-06
ENSG00000265179	50.6434	-1.42769	0.246179	-5.79941	6.65503e-09	1.31094e-06
ENSG00000005889	1414.38	0.440334	0.0759671	5.79638	6.77601e-09	1.31663e-06
ENSG00000131143	13900	-0.478446	0.0825462	-5.7961	6.78754e-09	1.31663e-06
ENSG00000156218	261.241	1.42038	0.245126	5.7945	6.85236e-09	1.31913e-06
ENSG00000198258	3600.84	-0.439187	0.0758614	-5.78934	7.06639e-09	1.35011e-06
ENSG00000166848	11874.5	-0.511994	0.0885018	-5.78512	7.24598e-09	1.37409e-06
ENSG00000123178	1833.86	-0.566443	0.0979702	-5.78179	7.39089e-09	1.39118e-06
ENSG00000124802	404.314	-0.50745	0.0879205	-5.77169	7.84791e-09	1.46635e-06
ENSG00000136521	3925.86	-0.494809	0.0858038	-5.76675	8.08143e-09	1.49055e-06
ENSG00000274021	51.3996	-1.15616	0.200497	-5.76647	8.09474e-09	1.49055e-06
ENSG00000163875	3618.39	-0.557141	0.0967715	-5.75728	8.54801e-09	1.56269e-06
ENSG00000112183	486.322	-0.755455	0.131306	-5.7534	8.74652e-09	1.57715e-06
ENSG00000101222	260.029	-0.832975	0.144782	-5.75331	8.75127e-09	1.57715e-06
ENSG00000165288	845.132	0.500273	0.08703	5.74828	9.01572e-09	1.60683e-06
ENSG00000175906	410.184	-1.00867	0.17549	-5.74778	9.0424e-09	1.60683e-06
ENSG00000115464	3677.45	0.619459	0.107832	5.74467	9.20983e-09	1.62045e-06
ENSG00000243384	40.4958	1.39394	0.242678	5.744	9.2466e-09	1.62045e-06
ENSG00000120738	1465.54	-1.29493	0.225553	-5.74112	9.40499e-09	1.62999e-06
ENSG00000067141	5989.38	0.661105	0.115161	5.74069	9.42934e-09	1.62999e-06
ENSG00000176697	305.219	-1.21251	0.211271	-5.73912	9.51677e-09	1.63399e-06
ENSG00000167202	1176.62	0.574837	0.100185	5.73773	9.59522e-09	1.6364e-06
ENSG00000241563	96.4267	-1.00185	0.174796	-5.73156	9.95102e-09	1.66165e-06
ENSG00000163170	334.762	-0.535261	0.0934213	-5.72954	1.00702e-08	1.66165e-06
ENSG00000113068	2413.84	-0.392931	0.0685281	-5.73387	9.81646e-09	1.66165e-06
ENSG00000146414	625.542	0.636835	0.111094	5.73237	9.90353e-09	1.66165e-06
ENSG00000129355	3111.11	-0.685396	0.119619	-5.72985	1.0052e-08	1.66165e-06
ENSG00000168090	3256.26	-0.296371	0.0517394	-5.72814	1.01538e-08	1.66464e-06
ENSG00000151914	27256.8	0.805591	0.140679	5.72643	1.02564e-08	1.66586e-06
ENSG00000136933	837.009	-0.362005	0.0632231	-5.72584	1.02924e-08	1.66586e-06
ENSG00000168653	6042.6	-0.600497	0.104933	-5.72268	1.04854e-08	1.68636e-06
ENSG00000103742	648.782	0.893323	0.156247	5.71739	1.08171e-08	1.72877e-06
ENSG00000177875	1100.31	-1.1798	0.206446	-5.71484	1.09809e-08	1.74397e-06
ENSG00000270170	769.011	-0.525674	0.0920221	-5.71247	1.11345e-08	1.75738e-06
ENSG00000126267	4444.56	-0.474517	0.0830996	-5.71022	1.12828e-08	1.7698e-06
ENSG00000184905	6124.15	-0.66557	0.116614	-5.70748	1.14664e-08	1.77679e-06
ENSG00000276809	54.7386	-0.958003	0.167851	-5.70746	1.14672e-08	1.77679e-06
ENSG00000188559	1185.68	0.630284	0.110482	5.70484	1.16452e-08	1.79344e-06
ENSG00000163820	1239.74	0.744518	0.130532	5.70374	1.17209e-08	1.79422e-06
ENSG00000096433	602.121	1.11833	0.196143	5.70158	1.18701e-08	1.80617e-06
ENSG00000186081	47.626	-1.94037	0.340502	-5.69856	1.20822e-08	1.82751e-06
ENSG00000164050	9045.15	0.823055	0.144519	5.69512	1.23284e-08	1.8428e-06
ENSG00000133134	4940.31	-0.800892	0.140616	-5.69559	1.22948e-08	1.8428e-06
ENSG00000137962	1716.11	0.92793	0.163296	5.68249	1.32744e-08	1.97261e-06
ENSG00000101421	6601.97	-0.414861	0.0730205	-5.68142	1.33578e-08	1.97345e-06
ENSG00000112514	3136	-0.414461	0.0729725	-5.67969	1.34937e-08	1.98201e-06
ENSG00000101363	1823.54	-0.38259	0.0673919	-5.67709	1.37003e-08	2.00079e-06
ENSG00000154582	2398.04	-0.418504	0.0737637	-5.67358	1.39847e-08	2.03065e-06
ENSG00000112695	4684.89	-0.490428	0.0864797	-5.67102	1.41953e-08	2.04953e-06
ENSG00000136888	3069.33	-0.417278	0.0736184	-5.66812	1.4437e-08	2.07265e-06
ENSG00000274818	29.4342	-0.789598	0.139482	-5.66093	1.50559e-08	2.14935e-06
ENSG00000026508	1953.56	2.45835	0.435078	5.65036	1.60114e-08	2.27299e-06
ENSG00000106624	2231.09	1.56319	0.276701	5.64938	1.61029e-08	2.27328e-06
ENSG00000108106	968.95	-0.52158	0.0923433	-5.64827	1.62072e-08	2.27537e-06
ENSG00000134056	866.849	-0.386341	0.0684277	-5.64597	1.64253e-08	2.28079e-06
ENSG00000274114	71.7723	-0.919464	0.162849	-5.64611	1.64123e-08	2.28079e-06
ENSG00000143632	37.8909	-0.917146	0.162642	-5.63905	1.70987e-08	2.31962e-06
ENSG00000145247	790.762	-0.784696	0.139136	-5.63979	1.7026e-08	2.31962e-06
ENSG00000118513	22.0958	-1.6208	0.287454	-5.63845	1.71583e-08	2.31962e-06
ENSG00000139637	1236.62	-0.522863	0.0927322	-5.63842	1.71614e-08	2.31962e-06
ENSG00000165801	1865.05	0.775841	0.137593	5.63867	1.71369e-08	2.31962e-06
ENSG00000100442	2825.83	-0.363975	0.0645756	-5.63642	1.73623e-08	2.33435e-06
ENSG00000275131	1526.2	0.720562	0.127915	5.63312	1.76981e-08	2.36699e-06
ENSG00000151422	1308.49	0.475425	0.0844589	5.62907	1.81179e-08	2.40378e-06
ENSG00000169567	7154.74	-0.544652	0.0967696	-5.62834	1.81956e-08	2.40378e-06
ENSG00000175215	6563.18	0.648207	0.11518	5.62775	1.82571e-08	2.40378e-06
ENSG00000121766	2431.04	-0.478395	0.0850737	-5.6233	1.87345e-08	2.45393e-06
ENSG00000189079	968.939	0.445214	0.0792178	5.62013	1.90815e-08	2.48656e-06
ENSG00000158050	354.504	-1.11892	0.199315	-5.61383	1.97899e-08	2.56572e-06
ENSG00000143127	261.418	1.27925	0.228091	5.60851	2.04075e-08	2.63236e-06
ENSG00000242485	1920.05	-0.353318	0.0630527	-5.60355	2.10011e-08	2.69525e-06
ENSG00000115904	2395.38	0.425501	0.0759861	5.59973	2.14689e-08	2.72773e-06
ENSG00000159199	2267.7	-0.593425	0.105969	-5.59998	2.14372e-08	2.72773e-06
ENSG00000104447	1311.07	0.842842	0.150591	5.59692	2.18198e-08	2.75852e-06
ENSG00000143970	1624.12	0.537642	0.0961019	5.5945	2.21265e-08	2.78057e-06
ENSG00000196367	2794.82	0.421578	0.075365	5.59382	2.2213e-08	2.78057e-06
ENSG00000147145	61.5932	1.77145	0.316922	5.58954	2.27666e-08	2.83589e-06
ENSG00000113734	331.059	-0.383104	0.0685656	-5.58741	2.30478e-08	2.85692e-06
ENSG00000151366	2322.46	-0.611117	0.109465	-5.58278	2.36709e-08	2.9199e-06
ENSG00000162545	31290.4	-0.656345	0.1176	-5.58119	2.38885e-08	2.93251e-06
ENSG00000173141	1317.57	-0.368545	0.0660917	-5.57627	2.4573e-08	3.00204e-06
ENSG00000100393	3546.63	0.434619	0.077966	5.57448	2.48276e-08	3.01863e-06
ENSG00000118007	754.36	0.653191	0.117206	5.57302	2.50356e-08	3.02943e-06
ENSG00000204580	8895.36	0.870489	0.156264	5.57063	2.53815e-08	3.05673e-06
ENSG00000205629	1722.73	-0.510004	0.0916259	-5.56615	2.60423e-08	3.12152e-06
ENSG00000147421	1618.98	0.567202	0.101936	5.56432	2.63177e-08	3.1366e-06
ENSG00000111652	3747.28	-0.599057	0.107673	-5.56368	2.6415e-08	3.1366e-06
ENSG00000184515	2042.03	-1.13476	0.204346	-5.55314	2.80587e-08	3.3039e-06
ENSG00000133169	10360.1	-0.910025	0.16388	-5.55298	2.8084e-08	3.3039e-06
ENSG00000241837	1975.53	-0.470934	0.0848548	-5.54988	2.8586e-08	3.34746e-06
ENSG00000115756	4978.64	-0.790915	0.142721	-5.54169	2.99566e-08	3.47592e-06
ENSG00000130520	2396.72	-0.473154	0.0853786	-5.54183	2.99322e-08	3.47592e-06
ENSG00000065518	2920.81	-0.312309	0.0563787	-5.53948	3.03368e-08	3.48819e-06
ENSG00000154188	225.451	1.40175	0.253033	5.5398	3.02811e-08	3.48819e-06
ENSG00000144749	6841.86	0.931199	0.168338	5.53173	3.17095e-08	3.62959e-06
ENSG00000100138	6039.66	-0.557442	0.100825	-5.52881	3.22415e-08	3.67394e-06
ENSG00000116030	3606.65	-0.423587	0.0766412	-5.52688	3.25985e-08	3.69803e-06
ENSG00000237522	35.279	0.84339	0.152719	5.52249	3.34233e-08	3.77475e-06
ENSG00000107874	2168.92	-0.364904	0.0661216	-5.51869	3.41544e-08	3.84026e-06
ENSG00000230124	997.026	-0.261924	0.0474966	-5.51459	3.49592e-08	3.89626e-06
ENSG00000204954	493.534	-0.418158	0.075817	-5.51535	3.48079e-08	3.89626e-06
ENSG00000159352	4877.29	-0.349819	0.063493	-5.50956	3.59732e-08	3.97442e-06
ENSG00000159140	8109.91	0.416149	0.0755219	5.51031	3.58201e-08	3.97442e-06
ENSG00000113575	9284.04	-0.476476	0.0865445	-5.50557	3.67986e-08	4.01326e-06
ENSG00000159248	91.9682	-1.33875	0.243133	-5.50624	3.66575e-08	4.01326e-06
ENSG00000124067	1253.16	0.793271	0.144078	5.50583	3.67433e-08	4.01326e-06
ENSG00000164405	2494.92	-0.430303	0.0781836	-5.50375	3.718e-08	4.02572e-06
ENSG00000126746	678.691	0.406332	0.0738313	5.50351	3.72297e-08	4.02572e-06
ENSG00000108510	3215.22	0.426305	0.077479	5.50219	3.75094e-08	4.03878e-06
ENSG00000197170	3111.91	-0.412008	0.0749157	-5.49962	3.80615e-08	4.08093e-06
ENSG00000124785	6275.75	-1.04343	0.189971	-5.49259	3.96085e-08	4.22896e-06
ENSG00000188010	610.642	-0.433775	0.0789992	-5.49087	3.99949e-08	4.23126e-06
ENSG00000154518	5287.58	-0.544013	0.0990653	-5.49146	3.98629e-08	4.23126e-06
ENSG00000105270	14328.8	-0.548377	0.0998814	-5.49028	4.01296e-08	4.23126e-06
ENSG00000159674	174.364	-1.21209	0.220886	-5.4874	4.07882e-08	4.28293e-06
ENSG00000054654	1373.03	0.680945	0.1242	5.48266	4.18986e-08	4.38142e-06
ENSG00000204065	2436.03	-0.790611	0.144242	-5.48114	4.22582e-08	4.40092e-06
ENSG00000115685	3416.4	-0.394901	0.072128	-5.475	4.37509e-08	4.53777e-06
ENSG00000116288	7974.71	-0.366305	0.0669312	-5.47285	4.42843e-08	4.57442e-06
ENSG00000123094	1911.91	0.817735	0.149506	5.46957	4.51129e-08	4.64115e-06
ENSG00000185722	2982.09	0.523411	0.095759	5.46592	4.60523e-08	4.71869e-06
ENSG00000232295	40.724	1.00382	0.183725	5.46374	4.66208e-08	4.75776e-06
ENSG00000156467	10179.9	-0.346976	0.0635463	-5.46021	4.75571e-08	4.83389e-06
ENSG00000149657	2988.59	-0.348345	0.0638246	-5.45785	4.81928e-08	4.87899e-06
ENSG00000171812	125.137	1.43916	0.264178	5.44767	5.10331e-08	5.00696e-06
ENSG00000152952	1603.45	0.825513	0.15153	5.44787	5.09767e-08	5.00696e-06
ENSG00000157426	597.677	0.381641	0.0700193	5.45052	5.02239e-08	5.00696e-06
ENSG00000164182	690.578	-0.40633	0.0745779	-5.4484	5.08239e-08	5.00696e-06
ENSG00000149289	1159.29	0.564376	0.103584	5.44851	5.07942e-08	5.00696e-06
ENSG00000177119	1453.72	1.09029	0.200001	5.45143	4.99665e-08	5.00696e-06
ENSG00000102897	1050.48	-0.385136	0.070696	-5.44777	5.10049e-08	5.00696e-06
ENSG00000171703	3364.54	-0.473283	0.0868656	-5.44845	5.08106e-08	5.00696e-06
ENSG00000009413	1638.23	0.391229	0.0718664	5.44383	5.21457e-08	5.06768e-06
ENSG00000165895	570.318	1.03423	0.189994	5.44348	5.22503e-08	5.06768e-06
ENSG00000159086	1618.98	0.544929	0.100082	5.44482	5.18569e-08	5.06768e-06
ENSG00000152969	471.495	-0.7099	0.130432	-5.44266	5.24897e-08	5.07155e-06
ENSG00000171960	297.184	-0.435861	0.0801248	-5.43977	5.33481e-08	5.09635e-06
ENSG00000006625	736.714	-0.524296	0.0963589	-5.44107	5.29609e-08	5.09635e-06
ENSG00000231104	11.8606	1.36277	0.25051	5.43999	5.32833e-08	5.09635e-06
ENSG00000117298	3310.03	0.645385	0.118678	5.43813	5.38418e-08	5.12424e-06
ENSG00000185591	1969.37	0.638199	0.117379	5.43709	5.41588e-08	5.13519e-06
ENSG00000239911	715.284	-0.775884	0.142785	-5.43393	5.5126e-08	5.20746e-06
ENSG00000285601	5.99768	-2.05946	0.379072	-5.4329	5.54444e-08	5.21814e-06
ENSG00000178104	10691	0.766231	0.141079	5.43123	5.59663e-08	5.22852e-06
ENSG00000196976	1037.68	-0.47139	0.0867899	-5.4314	5.59148e-08	5.22852e-06
ENSG00000188647	3209	0.768468	0.141544	5.42918	5.6613e-08	5.26957e-06
ENSG00000143198	5073.35	-0.426783	0.0786978	-5.42306	5.85859e-08	5.43331e-06
ENSG00000240204	184.501	-0.789658	0.145756	-5.41765	6.03874e-08	5.44151e-06
ENSG00000170242	2547.37	0.59848	0.11046	5.41808	6.0241e-08	5.44151e-06
ENSG00000254510	18.2806	-1.75593	0.323894	-5.4213	5.91678e-08	5.44151e-06
ENSG00000175591	74.3023	1.47768	0.272667	5.41935	5.98165e-08	5.44151e-06
ENSG00000122877	70.712	-1.60261	0.29575	-5.41879	6.00053e-08	5.44151e-06
ENSG00000111726	3853.48	-0.655108	0.120879	-5.41954	5.9752e-08	5.44151e-06
ENSG00000069869	302.426	0.991202	0.182867	5.42034	5.94846e-08	5.44151e-06
ENSG00000125107	2270.61	0.634711	0.117092	5.42061	5.93963e-08	5.44151e-06
ENSG00000174799	221.812	0.593062	0.10951	5.41559	6.10868e-08	5.46576e-06
ENSG00000105856	1425.03	0.607109	0.1121	5.41576	6.10273e-08	5.46576e-06
ENSG00000273394	8.49693	-1.3621	0.251575	-5.41428	6.15374e-08	5.48676e-06
ENSG00000176410	567.509	-0.689922	0.12746	-5.41285	6.20278e-08	5.51114e-06
ENSG00000070087	18877.6	-0.754963	0.139555	-5.40978	6.31005e-08	5.58693e-06
ENSG00000256537	1540.51	-0.402203	0.0743724	-5.40797	6.37437e-08	5.62428e-06
ENSG00000155561	1148.47	0.437789	0.0809743	5.40652	6.42618e-08	5.65037e-06
ENSG00000127481	6924.6	0.487645	0.090259	5.40273	6.56347e-08	5.75118e-06
ENSG00000144834	12419	-0.841557	0.15585	-5.39979	6.67193e-08	5.79848e-06
ENSG00000181991	923.43	-0.286269	0.0530157	-5.3997	6.67531e-08	5.79848e-06
ENSG00000077348	526.283	-0.449709	0.0832886	-5.39941	6.6859e-08	5.79848e-06
ENSG00000149196	1216.51	-0.268277	0.0496956	-5.3984	6.72362e-08	5.81136e-06
ENSG00000109320	767.617	0.621255	0.115194	5.39312	6.92444e-08	5.96082e-06
ENSG00000196507	3596.97	-0.351167	0.0651199	-5.39263	6.94346e-08	5.96082e-06
ENSG00000069509	1034.39	-0.458102	0.0849818	-5.39059	7.02263e-08	5.9683e-06
ENSG00000165264	1895.03	-0.397193	0.0736784	-5.3909	7.01049e-08	5.9683e-06
ENSG00000057593	50.4365	-1.06191	0.196973	-5.39112	7.00204e-08	5.9683e-06
ENSG00000107223	5507.96	-0.439667	0.0815922	-5.38859	7.10117e-08	6.01493e-06
ENSG00000135837	2992.37	0.618094	0.114745	5.38666	7.17801e-08	6.02844e-06
ENSG00000145494	1258.79	-0.387982	0.0720299	-5.3864	7.18829e-08	6.02844e-06
ENSG00000106351	1977.26	0.564684	0.104814	5.3875	7.1445e-08	6.02844e-06
ENSG00000133398	1393.69	-0.391125	0.072625	-5.38553	7.22301e-08	6.03763e-06
ENSG00000118113	15.4161	6.15017	1.1425	5.38308	7.32221e-08	6.10048e-06
ENSG00000146469	258.585	-1.38598	0.257559	-5.38122	7.39809e-08	6.14356e-06
ENSG00000285938	107.109	1.69289	0.314629	5.38058	7.42456e-08	6.14546e-06
ENSG00000124615	985.633	0.403478	0.0750019	5.37957	7.46651e-08	6.16012e-06
ENSG00000164190	2479.84	0.512744	0.095332	5.37851	7.51054e-08	6.17638e-06
ENSG00000205981	1362.2	-0.4036	0.0750767	-5.37583	7.62298e-08	6.18874e-06
ENSG00000106153	5881.57	-0.47909	0.0891161	-5.37602	7.61493e-08	6.18874e-06
ENSG00000246477	31.1544	0.767591	0.142769	5.37646	7.59651e-08	6.18874e-06
ENSG00000198722	2749.27	0.330892	0.0615469	5.37626	7.60482e-08	6.18874e-06
ENSG00000171873	90.6894	-1.23046	0.228942	-5.37457	7.67677e-08	6.21256e-06
ENSG00000138735	440.454	0.657653	0.12238	5.37384	7.70772e-08	6.21781e-06
ENSG00000133065	3025.91	0.543585	0.101253	5.3686	7.93505e-08	6.38094e-06
ENSG00000091409	2461.92	0.925283	0.172456	5.36532	8.08051e-08	6.47741e-06
ENSG00000153922	1218.1	0.476163	0.0887682	5.36412	8.13456e-08	6.50023e-06
ENSG00000187800	268.45	1.12297	0.209376	5.36344	8.16517e-08	6.50423e-06
ENSG00000274331	33.2876	2.08923	0.389602	5.36248	8.20882e-08	6.51858e-06
ENSG00000164172	3405.62	-0.372357	0.0694715	-5.35985	8.32898e-08	6.59339e-06
ENSG00000187079	2581.38	0.662586	0.123661	5.35807	8.41159e-08	6.6381e-06
ENSG00000250899	52.1235	1.22753	0.22922	5.35525	8.54359e-08	6.70066e-06
ENSG00000140836	1077.5	0.720097	0.134453	5.35575	8.5204e-08	6.70066e-06
ENSG00000196503	111.853	-0.9533	0.178089	-5.35295	8.65337e-08	6.72956e-06
ENSG00000184634	1564.12	0.422471	0.0789156	5.35346	8.62902e-08	6.72956e-06
ENSG00000136099	937.432	-1.5225	0.28443	-5.35281	8.6599e-08	6.72956e-06
ENSG00000107833	266.792	-0.605601	0.11315	-5.35221	8.6886e-08	6.73128e-06
ENSG00000123104	2370.57	0.929076	0.17366	5.34998	8.79655e-08	6.77361e-06
ENSG00000130589	356.999	1.08302	0.202421	5.35034	8.77902e-08	6.77361e-06
ENSG00000006128	338.165	-1.66483	0.311422	-5.34589	8.99731e-08	6.90727e-06
ENSG00000205189	1288.39	0.420646	0.0787151	5.3439	9.09696e-08	6.96274e-06
ENSG00000144909	1366.61	0.683102	0.127893	5.34119	9.23383e-08	7.02656e-06
ENSG00000086717	143.314	-1.28396	0.240409	-5.34071	9.25848e-08	7.02656e-06
ENSG00000128739	3423.31	-0.526657	0.0986137	-5.34061	9.2633e-08	7.02656e-06
ENSG00000266472	3153.67	-0.392597	0.0735223	-5.33983	9.30335e-08	7.03593e-06
ENSG00000111783	1636.35	0.974126	0.18251	5.33739	9.4292e-08	7.10995e-06
ENSG00000108528	2790.69	-0.390813	0.073232	-5.33664	9.46865e-08	7.11858e-06
ENSG00000105696	13716.9	-0.760606	0.142655	-5.33178	9.72562e-08	7.2902e-06
ENSG00000148834	2748.56	-0.469933	0.0881508	-5.33101	9.76683e-08	7.29956e-06
ENSG00000253352	4510.38	0.326896	0.0614142	5.32281	1.02175e-07	7.61396e-06
ENSG00000100227	3571.95	0.480484	0.0902795	5.32218	1.02532e-07	7.61825e-06
ENSG00000257335	52.3494	1.58924	0.298787	5.31895	1.04366e-07	7.62079e-06
ENSG00000165704	3643.45	-0.921486	0.173236	-5.31926	1.04191e-07	7.62079e-06
ENSG00000203879	27465.8	-0.467064	0.0877769	-5.32104	1.03177e-07	7.62079e-06
ENSG00000196510	1652.24	-0.275225	0.051742	-5.31918	1.04235e-07	7.62079e-06
ENSG00000168610	4663.13	0.737157	0.138554	5.32035	1.03565e-07	7.62079e-06
ENSG00000176840	379.238	-0.967183	0.181808	-5.31979	1.03887e-07	7.62079e-06
ENSG00000166444	1298	0.48718	0.0916234	5.31719	1.0538e-07	7.67278e-06
ENSG00000172602	2136.13	-0.86171	0.162128	-5.31499	1.0666e-07	7.69985e-06
ENSG00000259113	14.9406	1.30708	0.245906	5.31536	1.06446e-07	7.69985e-06
ENSG00000155330	799.869	-0.454961	0.0855991	-5.31502	1.06647e-07	7.69985e-06
ENSG00000107249	668.668	0.988609	0.18612	5.31166	1.0863e-07	7.79774e-06
ENSG00000267372	378.608	-0.760791	0.143217	-5.31217	1.08328e-07	7.79774e-06
ENSG00000116857	4131.67	-0.378899	0.0713552	-5.31003	1.09605e-07	7.84557e-06
ENSG00000144857	612.34	0.845326	0.159291	5.3068	1.11567e-07	7.96357e-06
ENSG00000224389	425.044	1.76572	0.332814	5.30543	1.1241e-07	8.0013e-06
ENSG00000171202	824.458	-0.34217	0.0645269	-5.30276	1.14065e-07	8.09639e-06
ENSG00000042753	2857.61	-0.590351	0.111371	-5.30078	1.15312e-07	8.16207e-06
ENSG00000020577	3239.38	0.82202	0.155094	5.30012	1.15725e-07	8.16855e-06
ENSG00000270607	312.253	-0.934195	0.176375	-5.29665	1.17948e-07	8.3024e-06
ENSG00000186162	759.697	-0.438161	0.0827887	-5.29252	1.20639e-07	8.4684e-06
ENSG00000178741	3525.38	-0.541036	0.102273	-5.29014	1.22222e-07	8.53877e-06
ENSG00000205336	7978.79	0.784093	0.148222	5.29	1.22314e-07	8.53877e-06
ENSG00000172037	2071.05	0.986782	0.186659	5.28655	1.24648e-07	8.67786e-06
ENSG00000187634	110.786	1.81123	0.342665	5.28571	1.2522e-07	8.6939e-06
ENSG00000180964	1965.95	-0.319097	0.060392	-5.28377	1.26554e-07	8.74917e-06
ENSG00000089220	34214.8	-0.432817	0.0819178	-5.28355	1.26705e-07	8.74917e-06
ENSG00000145623	940.36	1.45684	0.275806	5.2821	1.27711e-07	8.77097e-06
ENSG00000184076	1774.24	-0.407636	0.0771664	-5.28255	1.27395e-07	8.77097e-06
ENSG00000181450	440.224	0.637209	0.120683	5.28003	1.2916e-07	8.84661e-06
ENSG00000152128	677.239	-0.625488	0.118497	-5.27853	1.30224e-07	8.87951e-06
ENSG00000184752	1740.78	-0.372689	0.0706069	-5.27837	1.30339e-07	8.87951e-06
ENSG00000128274	280.959	1.27991	0.242528	5.27738	1.31042e-07	8.90349e-06
ENSG00000237190	1228.63	-0.558002	0.10576	-5.2761	1.31959e-07	8.92472e-06
ENSG00000254921	24.053	-1.31969	0.250133	-5.27597	1.32057e-07	8.92472e-06
ENSG00000178752	98.4902	-1.07096	0.203312	-5.26755	1.38257e-07	9.31899e-06
ENSG00000134779	3318.1	-0.396122	0.0752093	-5.26692	1.38731e-07	9.32619e-06
ENSG00000117410	4860.04	-0.492361	0.0935315	-5.26412	1.40861e-07	9.4195e-06
ENSG00000189159	1988.37	-0.729249	0.138522	-5.26449	1.40578e-07	9.4195e-06
ENSG00000214174	1575.45	-0.25258	0.0479937	-5.26278	1.4189e-07	9.46344e-06
ENSG00000088280	1398.49	0.617503	0.117356	5.26181	1.42645e-07	9.4889e-06
ENSG00000254999	4195.65	-0.352955	0.0670956	-5.26048	1.4368e-07	9.53274e-06
ENSG00000172586	798.909	-0.324615	0.0617163	-5.25979	1.44222e-07	9.54379e-06
ENSG00000131779	1732.28	-0.539174	0.10257	-5.25665	1.46702e-07	9.68269e-06
ENSG00000183580	1317.05	0.732581	0.139428	5.2542	1.48669e-07	9.74324e-06
ENSG00000134058	585.909	-0.346014	0.0658521	-5.25442	1.48492e-07	9.74324e-06
ENSG00000060749	1466.05	0.496298	0.0944647	5.25379	1.49003e-07	9.74324e-06
ENSG00000100554	5662.21	-0.593696	0.113007	-5.2536	1.49153e-07	9.74324e-06
ENSG00000065057	534.159	-0.456841	0.0869786	-5.25234	1.50179e-07	9.78515e-06
ENSG00000117632	32175.4	-0.625712	0.119166	-5.25077	1.51465e-07	9.80233e-06
ENSG00000115524	10747.1	0.347938	0.0662722	5.25014	1.51986e-07	9.80233e-06
ENSG00000100908	378.02	-0.538709	0.102596	-5.25076	1.51469e-07	9.80233e-06
ENSG00000174917	1558.5	-0.497156	0.0946907	-5.25032	1.51838e-07	9.80233e-06
ENSG00000150787	946.665	-0.396973	0.0756218	-5.24945	1.52553e-07	9.81398e-06
ENSG00000172493	2326.92	0.582007	0.110901	5.248	1.53756e-07	9.81681e-06
ENSG00000136810	3253.49	-0.477675	0.0910145	-5.24834	1.53474e-07	9.81681e-06
ENSG00000166171	633.951	-0.454734	0.0866393	-5.24859	1.53269e-07	9.81681e-06
ENSG00000109180	8357.07	-0.462913	0.0882187	-5.24734	1.54312e-07	9.82765e-06
ENSG00000137100	2275.1	-0.372573	0.0710127	-5.24656	1.54965e-07	9.84453e-06
ENSG00000162733	1796.87	1.02532	0.195487	5.24492	1.56351e-07	9.88698e-06
ENSG00000140575	3767.12	0.87691	0.167194	5.24485	1.56411e-07	9.88698e-06
ENSG00000167513	77.3158	-0.672271	0.12819	-5.24433	1.56848e-07	9.88997e-06
ENSG00000171224	905.034	-0.801241	0.152803	-5.24362	1.57453e-07	9.90356e-06
ENSG00000116641	2310.57	0.669432	0.12777	5.23933	1.61156e-07	1.01115e-05
ENSG00000164615	2937.03	-0.412754	0.0788363	-5.23559	1.64461e-07	1.02934e-05
ENSG00000152578	3322.66	-0.660555	0.126197	-5.2343	1.65613e-07	1.034e-05
ENSG00000188674	1013.82	-0.987794	0.188795	-5.23209	1.67601e-07	1.03772e-05
ENSG00000254101	28.0226	-1.55686	0.29756	-5.23207	1.67618e-07	1.03772e-05
ENSG00000175787	490.158	-0.45577	0.0871127	-5.23196	1.67726e-07	1.03772e-05
ENSG00000183648	2251.12	-0.457045	0.0873585	-5.23183	1.67841e-07	1.03772e-05
ENSG00000112851	9937.89	0.796308	0.152232	5.2309	1.68688e-07	1.04042e-05
ENSG00000174939	3876.64	-0.521685	0.0997637	-5.22921	1.70237e-07	1.04743e-05
ENSG00000086504	2142.61	-0.45857	0.0877087	-5.22834	1.71042e-07	1.04984e-05
ENSG00000158526	4785.11	-0.441177	0.0844159	-5.22623	1.73e-07	1.0593e-05
ENSG00000141378	582.266	-0.353384	0.067624	-5.22572	1.73482e-07	1.0597e-05
ENSG00000162755	607.984	-0.557705	0.106746	-5.22459	1.74539e-07	1.06201e-05
ENSG00000179115	2473.35	-0.492107	0.0942015	-5.22398	1.75114e-07	1.06201e-05
ENSG00000178982	3590.41	-0.367214	0.0702927	-5.22407	1.75034e-07	1.06201e-05
ENSG00000280660	191.574	1.17262	0.224524	5.2227	1.76338e-07	1.06688e-05
ENSG00000164690	106.71	-0.888657	0.170168	-5.22223	1.76784e-07	1.06705e-05
ENSG00000137076	6200.19	0.779761	0.14937	5.22035	1.78585e-07	1.07536e-05
ENSG00000171885	45341.7	1.21694	0.233157	5.2194	1.79507e-07	1.07836e-05
ENSG00000188886	11.2729	-1.55962	0.298999	-5.21612	1.82714e-07	1.09503e-05
ENSG00000148334	2228.43	-0.502979	0.0964526	-5.21478	1.84033e-07	1.10035e-05
ENSG00000115107	251.798	1.25814	0.241422	5.21137	1.87452e-07	1.11501e-05
ENSG00000125356	3451.09	-0.421763	0.0809337	-5.21122	1.87607e-07	1.11501e-05
ENSG00000111218	730.669	-1.16002	0.222609	-5.21102	1.87802e-07	1.11501e-05
ENSG00000176396	1108.9	-0.639971	0.122861	-5.2089	1.89965e-07	1.12522e-05
ENSG00000264364	18898.7	-0.408185	0.0783828	-5.20758	1.91318e-07	1.1306e-05
ENSG00000182541	2179.58	0.990958	0.190319	5.20681	1.92112e-07	1.13266e-05
ENSG00000138434	7983.05	0.575105	0.110468	5.20609	1.92863e-07	1.13445e-05
ENSG00000139343	722.612	-0.373133	0.0716924	-5.20464	1.94374e-07	1.1407e-05
ENSG00000159685	894.58	-0.665223	0.12783	-5.20396	1.9509e-07	1.14227e-05
ENSG00000173517	3796.17	0.449235	0.0863379	5.20321	1.95872e-07	1.14421e-05
ENSG00000181061	4970.06	-0.432967	0.0832346	-5.20177	1.97403e-07	1.15051e-05
ENSG00000092969	1270.48	1.19929	0.230705	5.19835	2.0106e-07	1.16914e-05
ENSG00000175182	4741.89	-0.618468	0.119028	-5.19599	2.03631e-07	1.18033e-05
ENSG00000214050	218.165	-0.843298	0.162306	-5.19573	2.03914e-07	1.18033e-05
ENSG00000057757	6012.09	-0.528281	0.101768	-5.19101	2.09158e-07	1.20247e-05
ENSG00000174748	24558.8	-0.394284	0.075945	-5.19171	2.08376e-07	1.20247e-05
ENSG00000170899	2082.24	-0.561125	0.108092	-5.19119	2.08958e-07	1.20247e-05
ENSG00000116752	1668.69	-0.521958	0.100576	-5.18968	2.10659e-07	1.20836e-05
ENSG00000145390	1278.26	0.798648	0.153931	5.18835	2.12163e-07	1.21425e-05
ENSG00000150907	1122.12	0.732706	0.141263	5.18681	2.13926e-07	1.22159e-05
ENSG00000238018	103.117	0.901546	0.173868	5.18522	2.15762e-07	1.22931e-05
ENSG00000163273	93.5158	-1.09343	0.2109	-5.18462	2.16459e-07	1.23052e-05
ENSG00000132423	464.109	-0.449941	0.0868525	-5.18052	2.21267e-07	1.25505e-05
ENSG00000186047	292.002	-0.677158	0.130738	-5.17949	2.22496e-07	1.25921e-05
ENSG00000184371	1421.27	1.08292	0.209135	5.17809	2.24165e-07	1.26303e-05
ENSG00000256422	87.4505	-1.35045	0.260786	-5.17839	2.23806e-07	1.26303e-05
ENSG00000127184	9696.93	-0.381089	0.0736429	-5.17483	2.28122e-07	1.28248e-05
ENSG00000151500	2025.95	-0.387719	0.0749507	-5.17298	2.30386e-07	1.28761e-05
ENSG00000130643	4866.69	-0.927971	0.179393	-5.17285	2.30554e-07	1.28761e-05
ENSG00000203280	26.9186	-0.881702	0.170441	-5.17307	2.30275e-07	1.28761e-05
ENSG00000162961	1296.18	-0.286141	0.0553327	-5.17129	2.32482e-07	1.29552e-05
ENSG00000166263	308.394	0.600504	0.116146	5.17025	2.33777e-07	1.29989e-05
ENSG00000126067	3698.64	-0.446338	0.086351	-5.16889	2.35494e-07	1.30658e-05
ENSG00000273611	1326.38	-0.324325	0.0627784	-5.16619	2.38917e-07	1.32269e-05
ENSG00000069702	1296.53	1.01381	0.196279	5.16514	2.4026e-07	1.32706e-05
ENSG00000114784	3624.18	-0.464326	0.0899027	-5.16476	2.40751e-07	1.32706e-05
ENSG00000204120	2945.99	0.282815	0.0547854	5.16223	2.44024e-07	1.33775e-05
ENSG00000128609	6901.85	-0.615481	0.119232	-5.16204	2.4427e-07	1.33775e-05
ENSG00000196865	1563.07	0.358143	0.0693726	5.16259	2.4355e-07	1.33775e-05
ENSG00000265194	49.3035	1.10971	0.215068	5.15978	2.47243e-07	1.35111e-05
ENSG00000135063	1046.72	1.11058	0.215315	5.15793	2.49697e-07	1.3616e-05
ENSG00000165185	1316.75	0.757547	0.146897	5.157	2.50933e-07	1.36541e-05
ENSG00000285863	36.6738	0.699212	0.135613	5.15593	2.52372e-07	1.3703e-05
ENSG00000133101	323.908	-0.796951	0.154638	-5.15365	2.55467e-07	1.38121e-05
ENSG00000134443	29.629	-1.40415	0.272442	-5.15395	2.55056e-07	1.38121e-05
ENSG00000008324	778.462	-0.388547	0.0754157	-5.15208	2.57618e-07	1.38988e-05
ENSG00000272923	141.454	0.629076	0.122163	5.14948	2.61203e-07	1.40623e-05
ENSG00000096092	2347.06	-0.514705	0.100025	-5.14575	2.66459e-07	1.42274e-05
ENSG00000178209	19768.5	0.678096	0.131779	5.14571	2.66508e-07	1.42274e-05
ENSG00000149639	6314.9	0.535737	0.104096	5.14655	2.65327e-07	1.42274e-05
ENSG00000124201	1850.26	0.341673	0.066395	5.14607	2.66006e-07	1.42274e-05
ENSG00000138722	124.019	2.16229	0.420332	5.14425	2.68586e-07	1.43083e-05
ENSG00000174705	1638.37	0.749928	0.145825	5.14265	2.70891e-07	1.44009e-05
ENSG00000170846	1383.08	-0.509335	0.0990725	-5.14103	2.73231e-07	1.44647e-05
ENSG00000063854	3362.53	-0.434277	0.0844702	-5.14119	2.73005e-07	1.44647e-05
ENSG00000122786	3809.72	0.734849	0.142979	5.13957	2.75373e-07	1.45478e-05
ENSG00000163001	3626.57	-0.462097	0.0899772	-5.13572	2.81071e-07	1.47464e-05
ENSG00000171476	5992.72	-0.780231	0.15193	-5.13546	2.81453e-07	1.47464e-05
ENSG00000253250	39.1032	0.873058	0.169972	5.13649	2.79912e-07	1.47464e-05
ENSG00000174197	1848.11	0.398982	0.0776889	5.13564	2.81187e-07	1.47464e-05
ENSG00000133789	2194.17	0.66356	0.129266	5.13331	2.84692e-07	1.48854e-05
ENSG00000213626	433.304	-0.941958	0.183551	-5.13187	2.86883e-07	1.48983e-05
ENSG00000076554	6113.26	-0.518973	0.101133	-5.1316	2.87285e-07	1.48983e-05
ENSG00000165458	3101.66	0.704363	0.137235	5.13255	2.8584e-07	1.48983e-05
ENSG00000105137	310.386	0.967909	0.188593	5.13227	2.86264e-07	1.48983e-05
ENSG00000007866	164.406	0.935495	0.182361	5.12992	2.89871e-07	1.50018e-05
ENSG00000127954	89.455	2.10171	0.409967	5.12654	2.95113e-07	1.52421e-05
ENSG00000143155	2075.91	-0.47699	0.0931022	-5.1233	3.00235e-07	1.53198e-05
ENSG00000032389	1267.87	-0.45242	0.0882876	-5.12439	2.98499e-07	1.53198e-05
ENSG00000171100	927.975	0.592949	0.115703	5.12475	2.97929e-07	1.53198e-05
ENSG00000174109	331.983	-0.396721	0.0774312	-5.12353	2.99865e-07	1.53198e-05
ENSG00000079432	5838.4	0.40138	0.0783263	5.12446	2.98386e-07	1.53198e-05
ENSG00000142168	14487.9	-0.368999	0.0720192	-5.12363	2.99715e-07	1.53198e-05
ENSG00000162910	904.917	-0.550684	0.107582	-5.11873	3.07593e-07	1.55702e-05
ENSG00000138101	1774	-0.489272	0.095581	-5.11892	3.07288e-07	1.55702e-05
ENSG00000253457	88.5066	-0.949096	0.185383	-5.11965	3.0611e-07	1.55702e-05
ENSG00000100997	4526.65	-0.374899	0.0732343	-5.11918	3.06869e-07	1.55702e-05
ENSG00000080200	832.748	1.1952	0.233539	5.11775	3.0921e-07	1.56209e-05
ENSG00000065526	5437.91	0.522406	0.102107	5.11625	3.11664e-07	1.57137e-05
ENSG00000260401	86.1725	1.4194	0.277537	5.11426	3.14968e-07	1.58175e-05
ENSG00000102898	2878.21	-0.327256	0.0639854	-5.11455	3.14496e-07	1.58175e-05
ENSG00000074047	145.002	1.10299	0.215716	5.11317	3.16796e-07	1.58779e-05
ENSG00000185278	2068.5	0.691128	0.135179	5.11269	3.17601e-07	1.58869e-05
ENSG00000125676	1750.69	0.34206	0.0669188	5.11156	3.19504e-07	1.59507e-05
ENSG00000167770	4667.88	-0.552246	0.108075	-5.10983	3.22442e-07	1.60658e-05
ENSG00000167862	452.754	-0.331899	0.0649603	-5.10926	3.23421e-07	1.60831e-05
ENSG00000287516	207.663	-0.838547	0.164182	-5.10743	3.26562e-07	1.62076e-05
ENSG00000170091	11044.6	-0.872496	0.170864	-5.10637	3.28401e-07	1.62671e-05
ENSG00000287475	38.5855	-1.08123	0.21178	-5.10543	3.30038e-07	1.63163e-05
ENSG00000267475	58.6369	-0.602187	0.117967	-5.10472	3.31292e-07	1.63258e-05
ENSG00000142530	169.712	-0.584533	0.114511	-5.10459	3.31515e-07	1.63258e-05
ENSG00000172336	883.976	-0.5487	0.10751	-5.10372	3.33043e-07	1.63693e-05
ENSG00000183624	2186.8	-0.384343	0.0753151	-5.10313	3.34088e-07	1.6389e-05
ENSG00000037241	461.029	-0.390163	0.0764634	-5.10262	3.34985e-07	1.64013e-05
ENSG00000177889	4563.87	-0.543607	0.106579	-5.10053	3.38709e-07	1.65275e-05
ENSG00000154240	354.159	0.729611	0.143049	5.10044	3.38861e-07	1.65275e-05
ENSG00000178860	159.023	-1.06193	0.208233	-5.09971	3.40181e-07	1.656e-05
ENSG00000130158	746.128	0.911369	0.178773	5.0979	3.43433e-07	1.66864e-05
ENSG00000103121	1371.87	-0.307278	0.0602813	-5.0974	3.44347e-07	1.66989e-05
ENSG00000145358	634.434	1.33523	0.261962	5.09703	3.4502e-07	1.66996e-05
ENSG00000186787	187.076	-0.334573	0.0656489	-5.0964	3.46167e-07	1.67233e-05
ENSG00000169288	738.6	-0.529503	0.103938	-5.09441	3.49834e-07	1.68684e-05
ENSG00000128683	3328.7	-1.35508	0.266088	-5.09261	3.53161e-07	1.69644e-05
ENSG00000197261	31.9381	-1.75875	0.345348	-5.0927	3.52991e-07	1.69644e-05
ENSG00000197136	1659.91	0.332129	0.0652424	5.09069	3.56758e-07	1.71048e-05
ENSG00000170633	1548.81	-0.228115	0.0448241	-5.08913	3.59717e-07	1.72143e-05
ENSG00000270059	95.8152	-0.75099	0.147588	-5.08841	3.61069e-07	1.72465e-05
ENSG00000162599	3511.88	0.579015	0.113806	5.08774	3.62348e-07	1.72751e-05
ENSG00000030066	933.704	0.434946	0.0854997	5.08711	3.63557e-07	1.73003e-05
ENSG00000111305	57.2693	-0.870797	0.171217	-5.08592	3.65855e-07	1.73771e-05
ENSG00000111181	1100.75	0.890042	0.175017	5.08547	3.66723e-07	1.73858e-05
ENSG00000134369	5101.93	0.414017	0.0814475	5.08324	3.71055e-07	1.754e-05
ENSG00000256806	224.74	-0.544482	0.107116	-5.08308	3.71355e-07	1.754e-05
ENSG00000136861	2208.48	0.520488	0.102406	5.08258	3.72351e-07	1.75544e-05
ENSG00000183036	833.72	-1.10207	0.216895	-5.08113	3.75192e-07	1.76555e-05
ENSG00000174718	1124.14	0.520993	0.102556	5.08008	3.77283e-07	1.77211e-05
ENSG00000116353	887.28	-0.568506	0.111941	-5.07861	3.80202e-07	1.78253e-05
ENSG00000113594	6640.39	0.79581	0.156751	5.07691	3.83632e-07	1.7953e-05
ENSG00000129595	182.541	0.657186	0.129521	5.07396	3.89621e-07	1.81929e-05
ENSG00000176986	1358.09	0.440088	0.0867394	5.07368	3.9019e-07	1.81929e-05
ENSG00000119421	2786.56	-0.420857	0.0829715	-5.07231	3.93019e-07	1.82742e-05
ENSG00000074657	4443.3	0.368578	0.0726673	5.07214	3.93373e-07	1.82742e-05
ENSG00000104808	54.3038	-0.829246	0.163508	-5.0716	3.94494e-07	1.82929e-05
ENSG00000124733	1887.22	-0.388052	0.0765206	-5.0712	3.95311e-07	1.82973e-05
ENSG00000112303	48.4701	2.12128	0.418621	5.06732	4.03466e-07	1.86409e-05
ENSG00000074219	229.451	1.23069	0.242892	5.06684	4.0448e-07	1.86538e-05
ENSG00000173163	628.527	-0.296304	0.0585123	-5.06396	4.10641e-07	1.89036e-05
ENSG00000181195	85.7819	-1.44146	0.28471	-5.0629	4.12921e-07	1.894e-05
ENSG00000134049	798.415	-0.398351	0.0786773	-5.0631	4.12503e-07	1.894e-05
ENSG00000101596	2153.43	0.417776	0.0825476	5.06103	4.17006e-07	1.90929e-05
ENSG00000167771	438.102	-0.727954	0.143861	-5.06013	4.18975e-07	1.91178e-05
ENSG00000263874	1412.02	-0.630601	0.124622	-5.06009	4.19055e-07	1.91178e-05
ENSG00000103852	405.059	0.58945	0.116521	5.05876	4.21999e-07	1.92176e-05
ENSG00000120690	796.099	0.838478	0.165967	5.05206	4.37061e-07	1.97971e-05
ENSG00000182636	2122.38	-0.552004	0.109261	-5.05217	4.36827e-07	1.97971e-05
ENSG00000239672	878.2	-0.713079	0.141137	-5.05239	4.36313e-07	1.97971e-05
ENSG00000147123	2095.39	-0.407961	0.0807794	-5.05031	4.41103e-07	1.99446e-05
ENSG00000133812	1756.83	0.525288	0.104071	5.0474	4.47865e-07	2.02144e-05
ENSG00000167716	1003.51	0.445734	0.0883213	5.04673	4.49441e-07	2.02495e-05
ENSG00000204220	1673.35	-0.425722	0.0843634	-5.04628	4.5049e-07	2.02609e-05
ENSG00000159377	4618.4	-0.38773	0.0768827	-5.04314	4.57948e-07	2.0527e-05
ENSG00000247596	971.153	-0.478608	0.0949033	-5.04311	4.58022e-07	2.0527e-05
ENSG00000168569	401.301	-0.349679	0.0693549	-5.04188	4.60974e-07	2.06229e-05
ENSG00000279302	78.6611	1.03389	0.205098	5.04095	4.63218e-07	2.06869e-05
ENSG00000142798	532.643	1.16242	0.230828	5.03588	4.75662e-07	2.11765e-05
ENSG00000221823	11845.7	-0.709547	0.1409	-5.0358	4.75849e-07	2.11765e-05
ENSG00000103502	3163.68	-0.360895	0.0716873	-5.0343	4.79609e-07	2.13065e-05
ENSG00000119285	701.472	0.484348	0.0962308	5.03319	4.82394e-07	2.13498e-05
ENSG00000119720	837.448	0.336983	0.0669628	5.03239	4.84401e-07	2.13498e-05
ENSG00000166922	8334.57	-0.797447	0.158468	-5.03224	4.84784e-07	2.13498e-05
ENSG00000173548	1273.74	0.853436	0.169586	5.03248	4.84184e-07	2.13498e-05
ENSG00000182885	21.9296	2.0332	0.403938	5.03344	4.81756e-07	2.13498e-05
ENSG00000144355	402.13	-1.1309	0.224761	-5.03157	4.86475e-07	2.13872e-05
ENSG00000250033	39.1922	1.6546	0.329027	5.02876	4.93651e-07	2.16652e-05
ENSG00000161021	1421.73	0.360511	0.0717528	5.02435	5.05134e-07	2.2131e-05
ENSG00000162385	617.015	-0.309392	0.0616002	-5.02258	5.09815e-07	2.21882e-05
ENSG00000138207	806.296	-0.925615	0.184258	-5.02347	5.0745e-07	2.21882e-05
ENSG00000139910	3787.04	-0.431363	0.0858884	-5.02237	5.10379e-07	2.21882e-05
ENSG00000140990	2318.97	-0.350793	0.0698483	-5.02221	5.10807e-07	2.21882e-05
ENSG00000169750	657.131	-0.588382	0.117155	-5.02225	5.10708e-07	2.21882e-05
ENSG00000172115	8361.95	-0.505983	0.100762	-5.02159	5.12462e-07	2.22221e-05
ENSG00000115461	6430.41	1.39513	0.278021	5.01808	5.21891e-07	2.25541e-05
ENSG00000241560	18.5035	1.22964	0.24504	5.01813	5.21762e-07	2.25541e-05
ENSG00000236064	113.172	-0.81102	0.161651	-5.0171	5.24569e-07	2.25929e-05
ENSG00000196072	2793.72	-0.436972	0.0870909	-5.01742	5.23698e-07	2.25929e-05
ENSG00000153207	2047.85	0.396565	0.079067	5.01555	5.28812e-07	2.2654e-05
ENSG00000189043	13866	-0.555616	0.110769	-5.01598	5.27639e-07	2.2654e-05
ENSG00000073614	1314.37	0.530633	0.105803	5.01528	5.29554e-07	2.2654e-05
ENSG00000100852	5089.2	0.717766	0.143101	5.01581	5.28118e-07	2.2654e-05
ENSG00000126768	858.708	-0.407445	0.0812662	-5.01371	5.33901e-07	2.27252e-05
ENSG00000244187	578.247	-0.443527	0.0884536	-5.01423	5.32461e-07	2.27252e-05
ENSG00000180440	606.382	-1.37304	0.273847	-5.01388	5.33422e-07	2.27252e-05
ENSG00000233123	311.517	-1.51218	0.301714	-5.01196	5.38797e-07	2.28953e-05
ENSG00000031081	1693.52	0.953413	0.190346	5.00885	5.47567e-07	2.32291e-05
ENSG00000053372	1771.51	-0.516833	0.103203	-5.00795	5.50125e-07	2.32987e-05
ENSG00000037042	3503.05	-0.411807	0.082248	-5.00689	5.53172e-07	2.33888e-05
ENSG00000165186	1258.66	0.630635	0.126014	5.00449	5.60097e-07	2.36422e-05
ENSG00000169599	930.511	-0.421719	0.0842864	-5.0034	5.63268e-07	2.37367e-05
ENSG00000133265	2162.3	-0.492348	0.0984106	-5.003	5.64442e-07	2.37467e-05
ENSG00000087494	114.864	-0.932365	0.186402	-5.00191	5.67637e-07	2.38417e-05
ENSG00000205730	593.222	0.917308	0.183415	5.00128	5.69508e-07	2.38808e-05
ENSG00000121879	1281.79	0.595956	0.11919	5.00004	5.73181e-07	2.39952e-05
ENSG00000113387	7672.65	-0.601488	0.120335	-4.99845	5.77925e-07	2.40748e-05
ENSG00000110442	1411.96	-0.308375	0.0616878	-4.99896	5.76395e-07	2.40748e-05
ENSG00000090905	4119.99	0.245941	0.0492005	4.99874	5.77047e-07	2.40748e-05
ENSG00000169139	4478.29	-0.609032	0.121852	-4.99813	5.78887e-07	2.40754e-05
ENSG00000170445	3865.61	-0.380578	0.076173	-4.99623	5.8461e-07	2.42738e-05
ENSG00000125657	179.473	-0.89713	0.179575	-4.99585	5.85757e-07	2.42817e-05
ENSG00000124459	396.296	0.389105	0.0779062	4.99454	5.8977e-07	2.44082e-05
ENSG00000162069	34.133	-1.15482	0.231306	-4.99262	5.95647e-07	2.46114e-05
ENSG00000117118	2294.01	-0.324835	0.0650719	-4.99193	5.9778e-07	2.46132e-05
ENSG00000018408	1530.97	1.028	0.205942	4.9917	5.98493e-07	2.46132e-05
ENSG00000232229	141.516	-0.973792	0.195083	-4.99167	5.98597e-07	2.46132e-05
ENSG00000170876	1780.26	0.298163	0.0597507	4.99012	6.03417e-07	2.46968e-05
ENSG00000279289	23.4468	1.18601	0.237674	4.99008	6.03545e-07	2.46968e-05
ENSG00000287095	17.8271	-1.08227	0.216866	-4.9905	6.02219e-07	2.46968e-05
ENSG00000114023	2297.66	-0.4796	0.0961488	-4.9881	6.0976e-07	2.48369e-05
ENSG00000136280	3727.2	-0.42632	0.0854803	-4.98735	6.12131e-07	2.48369e-05
ENSG00000104388	8489.63	-0.455601	0.0913615	-4.98679	6.13897e-07	2.48369e-05
ENSG00000050426	2389.47	-0.416394	0.0834839	-4.98772	6.10964e-07	2.48369e-05
ENSG00000140795	64.4183	-1.00187	0.200916	-4.98651	6.1479e-07	2.48369e-05
ENSG00000103335	1716.69	0.74028	0.14845	4.98673	6.14085e-07	2.48369e-05
ENSG00000240445	137.403	0.574824	0.11524	4.98805	6.09928e-07	2.48369e-05
ENSG00000176641	684.045	0.693307	0.139022	4.98702	6.13172e-07	2.48369e-05
ENSG00000152457	569.515	0.41479	0.0831895	4.98609	6.1614e-07	2.4852e-05
ENSG00000065243	1709.87	0.390461	0.0783312	4.98474	6.20449e-07	2.49466e-05
ENSG00000282375	40.1494	-1.15008	0.230706	-4.98503	6.1951e-07	2.49466e-05
ENSG00000081870	673.104	-0.339139	0.0680413	-4.98431	6.21836e-07	2.49628e-05
ENSG00000240184	3534.35	0.960746	0.192797	4.98321	6.25391e-07	2.50659e-05
ENSG00000165916	3835.04	-0.366765	0.0736178	-4.98202	6.29251e-07	2.5181e-05
ENSG00000104689	89.8959	1.30099	0.261157	4.98161	6.30559e-07	2.51936e-05
ENSG00000127804	1382.92	0.449639	0.0902659	4.98127	6.31688e-07	2.51991e-05
ENSG00000273841	1468.92	-0.494309	0.0993074	-4.97756	6.43908e-07	2.56137e-05
ENSG00000184831	1225.62	-0.469339	0.094292	-4.9775	6.44097e-07	2.56137e-05
ENSG00000129003	4917.88	0.496144	0.099684	4.97716	6.45225e-07	2.56185e-05
ENSG00000166793	1992.45	-0.540366	0.108652	-4.97334	6.58082e-07	2.60882e-05
ENSG00000160294	1990.5	0.364351	0.0732929	4.97117	6.6551e-07	2.63416e-05
ENSG00000172500	1833.27	-0.53144	0.106916	-4.97065	6.67292e-07	2.6371e-05
ENSG00000177932	363.927	0.718299	0.14452	4.97023	6.68734e-07	2.6387e-05
ENSG00000214753	4756.82	-0.38415	0.0773021	-4.96946	6.7139e-07	2.64507e-05
ENSG00000119782	629.868	-0.647425	0.13032	-4.96795	6.76638e-07	2.66162e-05
ENSG00000049323	668.959	0.905924	0.182409	4.96646	6.81871e-07	2.67806e-05
ENSG00000180185	831.465	-0.483627	0.0973966	-4.96554	6.85101e-07	2.68659e-05
ENSG00000240583	4019.91	1.82682	0.367948	4.96487	6.87472e-07	2.69174e-05
ENSG00000119185	2991.59	-0.368475	0.074234	-4.96369	6.9165e-07	2.69784e-05
ENSG00000136710	1800.73	-0.463255	0.0933296	-4.96365	6.91818e-07	2.69784e-05
ENSG00000145012	1822.35	0.774227	0.155983	4.96353	6.92217e-07	2.69784e-05
ENSG00000135482	305.612	0.344345	0.0694027	4.96155	6.99338e-07	2.72142e-05
ENSG00000198887	1014.62	0.434228	0.0875259	4.96114	7.00805e-07	2.72263e-05
ENSG00000061794	1559.96	-0.357035	0.0719703	-4.96087	7.01791e-07	2.72263e-05
ENSG00000167792	5135.95	-0.339766	0.0685284	-4.95803	7.12121e-07	2.75849e-05
ENSG00000182247	2137.62	-0.509218	0.102733	-4.9567	7.16999e-07	2.76894e-05
ENSG00000085276	454.31	1.11483	0.224912	4.95676	7.16794e-07	2.76894e-05
ENSG00000144426	331.932	0.751085	0.151551	4.956	7.19604e-07	2.77479e-05
ENSG00000177432	5108.35	-0.984281	0.198778	-4.95165	7.35881e-07	2.83325e-05
ENSG00000197345	995.984	-0.51604	0.10426	-4.94953	7.43912e-07	2.85984e-05
ENSG00000169604	2363.81	0.95424	0.19282	4.94887	7.46446e-07	2.86104e-05
ENSG00000183617	687.865	-0.426494	0.0861803	-4.94886	7.46476e-07	2.86104e-05
ENSG00000118231	17.3052	-0.96136	0.194305	-4.94769	7.50981e-07	2.86289e-05
ENSG00000241553	2794.91	-0.443053	0.0895494	-4.94759	7.51396e-07	2.86289e-05
ENSG00000145246	543.336	0.704823	0.142435	4.94837	7.48375e-07	2.86289e-05
ENSG00000249436	323.051	-1.11025	0.224404	-4.94757	7.51466e-07	2.86289e-05
ENSG00000113558	13955	-0.392991	0.0794403	-4.94699	7.53691e-07	2.86707e-05
ENSG00000143761	12713.3	-0.404163	0.0817227	-4.94554	7.59328e-07	2.8842e-05
ENSG00000182195	2785.75	-0.422464	0.0854342	-4.94491	7.61802e-07	2.88928e-05
ENSG00000124659	903.889	-0.512548	0.103687	-4.94322	7.68413e-07	2.91001e-05
ENSG00000188760	595.13	-0.501478	0.101468	-4.94221	7.7242e-07	2.92083e-05
ENSG00000145912	952.433	-0.351232	0.0710807	-4.94131	7.75995e-07	2.92564e-05
ENSG00000141759	2421.3	-0.328387	0.0664552	-4.94148	7.75308e-07	2.92564e-05
ENSG00000125821	673.232	-0.498285	0.10087	-4.93987	7.81744e-07	2.94295e-05
ENSG00000164591	122.189	-0.927064	0.187814	-4.93607	7.97141e-07	2.97011e-05
ENSG00000233237	437.012	0.731742	0.148227	4.93663	7.94846e-07	2.97011e-05
ENSG00000182916	3139.99	-0.601073	0.121769	-4.93619	7.96622e-07	2.97011e-05
ENSG00000107779	1520.48	0.528418	0.107019	4.93762	7.90803e-07	2.97011e-05
ENSG00000196465	3012.91	-0.425034	0.0861042	-4.93628	7.96279e-07	2.97011e-05
ENSG00000076108	3381.44	0.350104	0.070921	4.93654	7.9521e-07	2.97011e-05
ENSG00000104904	14553.7	-0.409485	0.0829518	-4.93642	7.95695e-07	2.97011e-05
ENSG00000127418	2282.99	0.922934	0.18711	4.93258	8.11502e-07	3.01919e-05
ENSG00000251442	664.821	1.39774	0.283475	4.93074	8.19169e-07	3.04326e-05
ENSG00000260001	312.182	-0.805345	0.163352	-4.93012	8.21775e-07	3.04848e-05
ENSG00000113212	133.241	0.87038	0.176613	4.92818	8.29988e-07	3.06642e-05
ENSG00000178234	2699.43	-0.475715	0.0965307	-4.92812	8.30229e-07	3.06642e-05
ENSG00000120907	311.246	0.941708	0.191077	4.92842	8.28969e-07	3.06642e-05
ENSG00000198604	502.045	0.809538	0.16431	4.92688	8.35527e-07	3.0815e-05
ENSG00000101972	3929.9	0.585671	0.118906	4.9255	8.41467e-07	3.09892e-05
ENSG00000170786	217.039	-1.04865	0.212931	-4.92486	8.442e-07	3.10448e-05
ENSG00000100246	1109.09	-0.654929	0.133029	-4.9232	8.51404e-07	3.12645e-05
ENSG00000175550	2722.1	-0.392605	0.0797959	-4.92012	8.64916e-07	3.16842e-05
ENSG00000198838	2954.01	0.878799	0.178617	4.92003	8.65326e-07	3.16842e-05
ENSG00000168159	9236.41	-0.499689	0.101618	-4.91734	8.7726e-07	3.20288e-05
ENSG00000149596	46.5253	1.41321	0.287382	4.91752	8.76465e-07	3.20288e-05
ENSG00000168795	688.042	0.44535	0.0905964	4.91576	8.84393e-07	3.21967e-05
ENSG00000167088	1561.19	-0.327033	0.0665256	-4.91591	8.83728e-07	3.21967e-05
ENSG00000232388	492.935	-0.368157	0.0749278	-4.91348	8.9473e-07	3.24336e-05
ENSG00000166619	7048.33	-0.466761	0.0949923	-4.91367	8.93853e-07	3.24336e-05
ENSG00000100099	1834.42	0.212916	0.0433282	4.91404	8.92196e-07	3.24336e-05
ENSG00000121390	1888.28	-0.455166	0.09268	-4.91116	9.05399e-07	3.27737e-05
ENSG00000167785	841.388	0.43458	0.0884948	4.9108	9.07077e-07	3.27877e-05
ENSG00000114956	994.446	-0.355837	0.0724916	-4.90866	9.17023e-07	3.30531e-05
ENSG00000196576	3187.83	0.6174	0.125772	4.90889	9.15947e-07	3.30531e-05
ENSG00000227579	10.8313	-1.52716	0.311144	-4.90821	9.19116e-07	3.30817e-05
ENSG00000160685	1279.92	0.673149	0.137172	4.90735	9.23156e-07	3.31332e-05
ENSG00000100744	1393.25	-0.528596	0.107712	-4.90748	9.22539e-07	3.31332e-05
ENSG00000072062	5614.4	-0.469876	0.0957588	-4.90687	9.25414e-07	3.31674e-05
ENSG00000250479	1831.81	-0.523403	0.106688	-4.90592	9.29911e-07	3.32817e-05
ENSG00000163950	1976.51	-0.433189	0.0883211	-4.9047	9.35705e-07	3.3395e-05
ENSG00000223496	3451.73	-0.515372	0.105075	-4.90482	9.35152e-07	3.3395e-05
ENSG00000145794	3051.32	0.779968	0.159101	4.90235	9.46968e-07	3.37495e-05
ENSG00000126005	1424.83	-0.421966	0.0860963	-4.9011	9.53036e-07	3.39182e-05
ENSG00000239473	16.327	1.11962	0.228463	4.90065	9.55181e-07	3.3947e-05
ENSG00000142627	226.954	1.0413	0.212529	4.89959	9.60381e-07	3.407e-05
ENSG00000126249	170.506	-0.39956	0.0815529	-4.89939	9.61325e-07	3.407e-05
ENSG00000226277	17.4507	-1.5543	0.317274	-4.89891	9.63696e-07	3.41065e-05
ENSG00000168701	792.479	-0.408346	0.0833644	-4.89832	9.66588e-07	3.41613e-05
ENSG00000118680	4989.82	-0.384975	0.0786092	-4.89732	9.71511e-07	3.424e-05
ENSG00000124215	154.33	0.832991	0.170086	4.89747	9.70783e-07	3.424e-05
ENSG00000254901	797.369	-0.479293	0.0978865	-4.89642	9.75997e-07	3.43505e-05
ENSG00000176142	449.722	0.490306	0.100183	4.89411	9.87511e-07	3.47077e-05
ENSG00000110200	327.121	-0.449152	0.0918103	-4.89217	9.97302e-07	3.50034e-05
ENSG00000241468	1516.86	-0.400362	0.0818639	-4.89058	1.00538e-06	3.51744e-05
ENSG00000165392	523.371	0.377659	0.0772184	4.89079	1.00431e-06	3.51744e-05
ENSG00000034713	7890.18	-0.284002	0.0580734	-4.8904	1.00633e-06	3.51744e-05
ENSG00000205213	1567.92	0.612371	0.125273	4.8883	1.01712e-06	3.55029e-05
ENSG00000126432	6895.04	-0.406715	0.0832229	-4.88706	1.02354e-06	3.56778e-05
ENSG00000279484	12.8945	-1.16837	0.239122	-4.88609	1.02859e-06	3.58049e-05
ENSG00000144152	281.028	-1.25963	0.257884	-4.88449	1.03696e-06	3.6017e-05
ENSG00000165629	4508.96	-0.472057	0.0966515	-4.88412	1.03894e-06	3.6017e-05
ENSG00000204856	954.759	-0.553584	0.113344	-4.88412	1.03894e-06	3.6017e-05
ENSG00000197324	2893.04	0.889551	0.182233	4.88139	1.0534e-06	3.64686e-05
ENSG00000119048	4115.68	-0.344241	0.0705279	-4.88092	1.05591e-06	3.65058e-05
ENSG00000163939	1590.69	0.318955	0.0653744	4.8789	1.0668e-06	3.6832e-05
ENSG00000162426	698.058	-0.518961	0.106382	-4.87826	1.07027e-06	3.69019e-05
ENSG00000118263	1802.63	0.346965	0.0711509	4.87646	1.08004e-06	3.71378e-05
ENSG00000146386	482.876	-0.692658	0.142035	-4.87667	1.07894e-06	3.71378e-05
ENSG00000100632	2283.58	-0.297838	0.0610801	-4.87619	1.08155e-06	3.71397e-05
ENSG00000253873	117.624	0.893576	0.183325	4.87428	1.09207e-06	3.74503e-05
ENSG00000143420	10519	-0.454993	0.0933608	-4.87349	1.09641e-06	3.75117e-05
ENSG00000256533	12.4986	0.969863	0.199011	4.87342	1.09682e-06	3.75117e-05
ENSG00000135940	7224.81	-0.404766	0.0830746	-4.87232	1.10294e-06	3.76199e-05
ENSG00000122863	1966.86	0.946584	0.194274	4.87242	1.10242e-06	3.76199e-05
ENSG00000236671	19.8372	-0.739627	0.151836	-4.87123	1.10907e-06	3.77784e-05
ENSG00000120509	1284.5	-0.375356	0.0770641	-4.87071	1.112e-06	3.78274e-05
ENSG00000136003	6233.22	-0.416257	0.0854696	-4.87024	1.11465e-06	3.78669e-05
ENSG00000215483	71.5735	0.797097	0.163684	4.86972	1.11754e-06	3.79144e-05
ENSG00000173418	1685.41	-0.444031	0.0911874	-4.86943	1.1192e-06	3.79201e-05
ENSG00000186300	476.291	0.405398	0.0832666	4.86867	1.12351e-06	3.80154e-05
ENSG00000156990	1032.44	-0.320204	0.0657856	-4.86739	1.13085e-06	3.82127e-05
ENSG00000287705	40.3963	-0.86096	0.176963	-4.86519	1.14348e-06	3.85528e-05
ENSG00000167515	1472.15	-0.426875	0.0877421	-4.86511	1.14395e-06	3.85528e-05
ENSG00000111752	1019.05	0.412675	0.0848507	4.86354	1.15305e-06	3.88083e-05
ENSG00000114902	2568.51	-0.486745	0.100093	-4.86291	1.15674e-06	3.88513e-05
ENSG00000259153	265.361	-0.748742	0.153974	-4.8628	1.15739e-06	3.88513e-05
ENSG00000205978	685.941	0.689466	0.141815	4.86174	1.16357e-06	3.90074e-05
ENSG00000162517	2599.63	-0.354045	0.0728449	-4.86026	1.17231e-06	3.92348e-05
ENSG00000215845	322.284	-0.607375	0.125022	-4.85816	1.18481e-06	3.92348e-05
ENSG00000143256	2128.87	-0.437936	0.0901407	-4.85836	1.1836e-06	3.92348e-05
ENSG00000162975	1665.43	-0.75971	0.156363	-4.85865	1.18191e-06	3.92348e-05
ENSG00000143952	1077.77	0.355467	0.0731486	4.85952	1.17671e-06	3.92348e-05
ENSG00000048544	1419.05	-0.318585	0.0655745	-4.85836	1.1836e-06	3.92348e-05
ENSG00000136930	3451.94	-0.335683	0.069078	-4.85947	1.177e-06	3.92348e-05
ENSG00000139990	2502.92	0.217429	0.0447538	4.85834	1.18374e-06	3.92348e-05
ENSG00000188488	119.397	2.22244	0.457481	4.858	1.1858e-06	3.92348e-05
ENSG00000231784	54.9163	-0.84796	0.174512	-4.85904	1.17956e-06	3.92348e-05
ENSG00000102309	759.602	-0.355633	0.0732246	-4.85674	1.19337e-06	3.94339e-05
ENSG00000038427	3561.48	1.07254	0.220927	4.85474	1.20547e-06	3.96439e-05
ENSG00000204564	1414.89	-0.424277	0.0874006	-4.8544	1.20752e-06	3.96439e-05
ENSG00000104415	62.0678	1.24456	0.256338	4.85514	1.20301e-06	3.96439e-05
ENSG00000103266	1831.74	-0.343968	0.070846	-4.85516	1.2029e-06	3.96439e-05
ENSG00000070761	1190.87	-0.358837	0.0739164	-4.85463	1.20611e-06	3.96439e-05
ENSG00000102699	913.795	0.848425	0.174799	4.85371	1.21171e-06	3.97299e-05
ENSG00000287844	30.2542	-1.12028	0.230847	-4.85294	1.21644e-06	3.98337e-05
ENSG00000138028	1332.52	-0.755273	0.155653	-4.8523	1.22036e-06	3.99107e-05
ENSG00000072840	308.719	0.990795	0.204347	4.8486	1.24339e-06	4.05594e-05
ENSG00000125743	2550.72	-0.375126	0.0773664	-4.8487	1.24274e-06	4.05594e-05
ENSG00000187730	2964.25	-1.01012	0.208367	-4.84778	1.24853e-06	4.06227e-05
ENSG00000150457	402.31	0.924136	0.190625	4.84793	1.24756e-06	4.06227e-05
ENSG00000124172	6423.39	-0.42699	0.0880981	-4.84675	1.25498e-06	4.07803e-05
ENSG00000115226	1941.23	-0.474933	0.0980022	-4.84615	1.25881e-06	4.08526e-05
ENSG00000213337	419.448	-0.319042	0.0658606	-4.84421	1.27119e-06	4.12019e-05
ENSG00000267034	292.169	-0.781943	0.161535	-4.8407	1.29383e-06	4.18821e-05
ENSG00000130396	3547.75	0.295728	0.0611006	4.84003	1.29821e-06	4.19706e-05
ENSG00000151014	277.118	-0.607604	0.125606	-4.83737	1.31566e-06	4.22123e-05
ENSG00000253503	11.5531	-1.48077	0.306053	-4.83829	1.30963e-06	4.22123e-05
ENSG00000164949	517.558	1.31917	0.272637	4.83858	1.3077e-06	4.22123e-05
ENSG00000122873	1932.55	-0.583529	0.120614	-4.838	1.31149e-06	4.22123e-05
ENSG00000105143	492.566	-0.870116	0.179857	-4.83783	1.31263e-06	4.22123e-05
ENSG00000100387	2369.11	-0.354277	0.0732349	-4.83755	1.31452e-06	4.22123e-05
ENSG00000198842	40.9405	-1.24319	0.25707	-4.83599	1.32483e-06	4.24529e-05
ENSG00000091640	1500.94	-0.394759	0.0816408	-4.83531	1.32937e-06	4.25449e-05
ENSG00000172380	1596.12	0.868044	0.179583	4.83365	1.3405e-06	4.26862e-05
ENSG00000143933	52355.2	-0.387293	0.0801242	-4.83365	1.34051e-06	4.26862e-05
ENSG00000115020	3046.53	0.308798	0.0638806	4.834	1.33819e-06	4.26862e-05
ENSG00000136238	11907.2	-0.254587	0.052662	-4.83436	1.33577e-06	4.26862e-05
ENSG00000114383	2325.94	-0.384044	0.0794945	-4.83107	1.35798e-06	4.31885e-05
ENSG00000123636	2509.67	0.56255	0.116497	4.82887	1.37313e-06	4.35616e-05
ENSG00000147434	27.4562	-1.18294	0.244972	-4.82886	1.37314e-06	4.35616e-05
ENSG00000148481	1419.71	-0.424781	0.0879832	-4.82798	1.37924e-06	4.37005e-05
ENSG00000090273	5781.48	-0.373884	0.0774497	-4.82744	1.38299e-06	4.37552e-05
ENSG00000103316	3763.47	-1.20515	0.249657	-4.82724	1.38441e-06	4.37552e-05
ENSG00000174306	5272.22	0.476732	0.0987856	4.82592	1.39356e-06	4.39897e-05
ENSG00000198315	1374.77	0.469007	0.0972048	4.82493	1.4005e-06	4.41541e-05
ENSG00000135862	1164.02	0.783625	0.162431	4.82435	1.40463e-06	4.41744e-05
ENSG00000125901	1577	-0.355553	0.0736991	-4.82439	1.40432e-06	4.41744e-05
ENSG00000100216	1564.04	-0.337229	0.0699244	-4.82276	1.41583e-06	4.44168e-05
ENSG00000157551	12.9843	2.27356	0.471405	4.82295	1.41447e-06	4.44168e-05
ENSG00000255521	9.20963	2.87726	0.596755	4.82151	1.42478e-06	4.46425e-05
ENSG00000253368	1696.97	-0.738513	0.153195	-4.82073	1.43034e-06	4.47615e-05
ENSG00000142655	1308.98	-0.379956	0.0788319	-4.81983	1.43682e-06	4.49091e-05
ENSG00000033050	1054.73	-0.350415	0.0727252	-4.81835	1.44751e-06	4.5132e-05
ENSG00000102287	326.376	0.96175	0.199597	4.81847	1.44664e-06	4.5132e-05
ENSG00000164885	1874.37	-0.609923	0.126617	-4.81708	1.45677e-06	4.53652e-05
ENSG00000137494	980.435	-0.465207	0.0966099	-4.81532	1.46966e-06	4.57106e-05
ENSG00000183527	626.98	-0.608501	0.126432	-4.81288	1.48769e-06	4.62148e-05
ENSG00000115183	1256.16	0.776195	0.161358	4.8104	1.5063e-06	4.67359e-05
ENSG00000100804	3352.63	-0.321995	0.0669411	-4.81013	1.50835e-06	4.67424e-05
ENSG00000174473	225.062	-0.955508	0.19868	-4.80927	1.5148e-06	4.6782e-05
ENSG00000171530	2409.72	-0.344689	0.071673	-4.80919	1.51544e-06	4.6782e-05
ENSG00000106244	3234.85	-0.255026	0.0530337	-4.80876	1.51872e-06	4.6782e-05
ENSG00000123562	13066.7	-0.449643	0.0934916	-4.80945	1.5135e-06	4.6782e-05
ENSG00000186951	1730.46	0.768018	0.159713	4.80874	1.51884e-06	4.6782e-05
ENSG00000196415	36.2575	-1.26377	0.262862	-4.80772	1.5266e-06	4.69642e-05
ENSG00000133878	2627.41	-0.539563	0.1123	-4.80464	1.55029e-06	4.76353e-05
ENSG00000162909	5878.22	0.723883	0.150711	4.80311	1.56219e-06	4.79429e-05
ENSG00000143153	30430.3	-0.740293	0.154155	-4.80226	1.56884e-06	4.80837e-05
ENSG00000173402	4002.59	0.441702	0.0919914	4.80156	1.57434e-06	4.80837e-05
ENSG00000102172	3459.07	-0.408567	0.0850874	-4.80174	1.57296e-06	4.80837e-05
ENSG00000180884	85.3154	0.592756	0.123448	4.80166	1.57355e-06	4.80837e-05
ENSG00000240429	29.4866	0.734126	0.152915	4.80088	1.57966e-06	4.81881e-05
ENSG00000184277	3719.36	-0.455689	0.0949225	-4.80065	1.58155e-06	4.81881e-05
ENSG00000112282	1425.49	0.312585	0.0651272	4.79961	1.58974e-06	4.83796e-05
ENSG00000110717	2116.13	-0.380913	0.0793705	-4.79918	1.59314e-06	4.8425e-05
ENSG00000124942	20443.8	1.19536	0.249129	4.79816	1.6013e-06	4.86149e-05
ENSG00000163946	3133.02	0.309227	0.0644518	4.79781	1.60412e-06	4.8624e-05
ENSG00000172375	2345.34	-0.482947	0.100663	-4.79764	1.60543e-06	4.8624e-05
ENSG00000162738	899.156	0.616055	0.128502	4.79412	1.63391e-06	4.94276e-05
ENSG00000120063	3460.84	0.750463	0.156602	4.79218	1.64979e-06	4.98487e-05
ENSG00000170290	34.318	-1.82983	0.381875	-4.79171	1.65369e-06	4.99073e-05
ENSG00000166833	2188.45	0.503525	0.105089	4.79143	1.65599e-06	4.99174e-05
ENSG00000182175	3213.22	0.621053	0.129625	4.79116	1.65816e-06	4.99235e-05
ENSG00000167468	6279.88	-0.38941	0.0812956	-4.79005	1.66739e-06	5.01421e-05
ENSG00000167011	63.4608	-1.08521	0.226709	-4.78681	1.69456e-06	5.08323e-05
ENSG00000247077	1714.63	-0.429036	0.0896329	-4.7866	1.69634e-06	5.08323e-05
ENSG00000140829	1675.68	0.320775	0.0670086	4.78707	1.69236e-06	5.08323e-05
ENSG00000270178	45.1376	1.09945	0.229745	4.78551	1.70552e-06	5.0927e-05
ENSG00000137038	1282.95	-0.394738	0.082483	-4.78569	1.70403e-06	5.0927e-05
ENSG00000140853	423.049	0.978361	0.20443	4.7858	1.70304e-06	5.0927e-05
ENSG00000138496	754.458	0.972208	0.203199	4.78451	1.71403e-06	5.1121e-05
ENSG00000129055	2083.78	-0.353261	0.0738439	-4.78389	1.71937e-06	5.12203e-05
ENSG00000183090	105.762	-1.67492	0.35024	-4.78219	1.73395e-06	5.15193e-05
ENSG00000270111	151.371	-0.948608	0.19837	-4.78201	1.73549e-06	5.15193e-05
ENSG00000183621	434.549	0.38268	0.0800194	4.78233	1.73271e-06	5.15193e-05
ENSG00000165494	2142.56	0.326291	0.0682412	4.78144	1.74047e-06	5.16069e-05
ENSG00000078668	5586.63	-0.471949	0.0987139	-4.78098	1.74444e-06	5.16642e-05
ENSG00000177868	496.649	-0.289946	0.0606622	-4.77968	1.75572e-06	5.19378e-05
ENSG00000131116	2031.77	-0.428312	0.0896188	-4.77926	1.7594e-06	5.19862e-05
ENSG00000236268	48.8329	-1.02871	0.215295	-4.77816	1.76903e-06	5.22101e-05
ENSG00000172020	13975.5	-0.928252	0.194385	-4.77532	1.79422e-06	5.27959e-05
ENSG00000173926	211.834	0.869302	0.182028	4.77564	1.79132e-06	5.27959e-05
ENSG00000196935	889.896	0.68595	0.14365	4.77514	1.79585e-06	5.27959e-05
ENSG00000129493	1193.9	0.648253	0.13576	4.77499	1.79719e-06	5.27959e-05
ENSG00000122912	1123.14	-0.443645	0.092916	-4.77469	1.79981e-06	5.28118e-05
ENSG00000272072	39.2592	0.71835	0.150474	4.7739	1.8069e-06	5.29586e-05
ENSG00000179912	2706.66	-0.269089	0.0563917	-4.77179	1.82599e-06	5.34566e-05
ENSG00000095932	98.7718	-0.98203	0.205837	-4.77091	1.83393e-06	5.36273e-05
ENSG00000125686	1401.22	0.34826	0.0730126	4.76987	1.84348e-06	5.38444e-05
ENSG00000078177	334.634	0.47743	0.100143	4.76749	1.86534e-06	5.44205e-05
ENSG00000224401	14.2747	1.07529	0.225609	4.76616	1.87773e-06	5.4719e-05
ENSG00000145907	3790.76	0.363722	0.0763382	4.76461	1.89221e-06	5.50779e-05
ENSG00000257315	30.2449	0.97393	0.20456	4.7611	1.92544e-06	5.59809e-05
ENSG00000134569	9121.55	0.870745	0.182926	4.76011	1.9349e-06	5.61918e-05
ENSG00000115194	2187.42	-1.02487	0.215317	-4.7598	1.93781e-06	5.6212e-05
ENSG00000138685	2713.03	0.930508	0.19554	4.75866	1.94886e-06	5.64039e-05
ENSG00000128524	3114.7	-0.465603	0.0978413	-4.75876	1.94786e-06	5.64039e-05
ENSG00000148848	176.63	1.10113	0.231465	4.7572	1.96294e-06	5.66335e-05
ENSG00000122490	3753.69	-0.422608	0.0888365	-4.75715	1.96348e-06	5.66335e-05
ENSG00000011304	2094.2	0.620387	0.130407	4.7573	1.96202e-06	5.66335e-05
ENSG00000107290	3324.03	0.346609	0.0728697	4.75656	1.96918e-06	5.67334e-05
ENSG00000196449	571.701	-0.335224	0.0704943	-4.75533	1.98118e-06	5.69584e-05
ENSG00000187094	6293.84	-0.888618	0.186871	-4.75524	1.98213e-06	5.69584e-05
ENSG00000066382	679.659	-0.582711	0.122545	-4.75508	1.98372e-06	5.69584e-05
ENSG00000187091	941.084	0.813431	0.171079	4.7547	1.98743e-06	5.70006e-05
ENSG00000067221	2360.43	-0.571428	0.120233	-4.75267	2.00745e-06	5.75098e-05
ENSG00000121769	2515.67	-0.702755	0.147885	-4.75205	2.01366e-06	5.7558e-05
ENSG00000139921	1062.98	0.62024	0.130515	4.75225	2.0117e-06	5.7558e-05
ENSG00000110148	707.367	-0.896945	0.188784	-4.75117	2.02248e-06	5.77451e-05
ENSG00000174567	42.4512	-0.969054	0.204073	-4.74856	2.04871e-06	5.84286e-05
ENSG00000137693	2007.41	0.992841	0.209107	4.74801	2.05427e-06	5.85213e-05
ENSG00000126262	9.1752	2.45476	0.517203	4.74622	2.07254e-06	5.89457e-05
ENSG00000182858	349.97	0.32352	0.0681654	4.7461	2.07381e-06	5.89457e-05
ENSG00000254531	328.464	-0.57529	0.121245	-4.74487	2.08645e-06	5.91975e-05
ENSG00000011485	2451.82	-0.298194	0.0628474	-4.74473	2.08788e-06	5.91975e-05
ENSG00000185721	1725.64	-0.279361	0.0588802	-4.74456	2.08965e-06	5.91975e-05
ENSG00000241685	1221.22	-0.404221	0.0852089	-4.74388	2.09666e-06	5.933e-05
ENSG00000097021	4411.87	-0.771105	0.162596	-4.74245	2.11144e-06	5.93977e-05
ENSG00000251423	23.4518	-1.60793	0.339061	-4.7423	2.11308e-06	5.93977e-05
ENSG00000128602	547.477	0.922421	0.194505	4.7424	2.11204e-06	5.93977e-05
ENSG00000213694	687.302	1.00833	0.212604	4.74278	2.10805e-06	5.93977e-05
ENSG00000119705	1521.9	-0.424931	0.0896037	-4.74234	2.11262e-06	5.93977e-05
ENSG00000171634	3488.23	0.350809	0.0739671	4.74277	2.10817e-06	5.93977e-05
ENSG00000188976	2450.43	-0.322975	0.0681123	-4.74181	2.11818e-06	5.94753e-05
ENSG00000126088	2307.7	-0.332348	0.070094	-4.74146	2.12184e-06	5.94753e-05
ENSG00000168303	783.902	-0.222148	0.0468533	-4.74136	2.12286e-06	5.94753e-05
ENSG00000213619	2813.36	-0.366396	0.0773005	-4.73989	2.1383e-06	5.98419e-05
ENSG00000164684	3232.99	0.521041	0.109938	4.73942	2.14328e-06	5.9915e-05
ENSG00000113658	2017.89	0.447537	0.0944771	4.73699	2.16918e-06	6.04397e-05
ENSG00000111961	7752.65	0.728465	0.153771	4.73733	2.16553e-06	6.04397e-05
ENSG00000167815	5580.07	-0.41122	0.0868091	-4.73706	2.16838e-06	6.04397e-05
ENSG00000225313	129.653	0.668636	0.141173	4.73629	2.17667e-06	6.04747e-05
ENSG00000073803	1644.82	-0.303768	0.0641435	-4.73576	2.18233e-06	6.04747e-05
ENSG00000101849	1574.28	0.676569	0.142853	4.73612	2.17843e-06	6.04747e-05
ENSG00000197565	31.5562	1.34554	0.284122	4.73579	2.18202e-06	6.04747e-05
ENSG00000100628	213.798	-1.03386	0.218279	-4.7364	2.17546e-06	6.04747e-05
ENSG00000259644	25.5903	0.935547	0.197561	4.73547	2.18545e-06	6.04951e-05
ENSG00000161847	364	0.428709	0.0905389	4.73509	2.18961e-06	6.05442e-05
ENSG00000119912	861.636	0.307546	0.0649654	4.73399	2.20147e-06	6.08061e-05
ENSG00000163629	2665.64	0.687804	0.145299	4.7337	2.20464e-06	6.08276e-05
ENSG00000125637	576.387	0.607409	0.128386	4.73112	2.23289e-06	6.15402e-05
ENSG00000091972	3604.57	-0.741227	0.156736	-4.72914	2.25472e-06	6.20207e-05
ENSG00000203362	27.035	-0.597362	0.126322	-4.72888	2.25765e-06	6.20207e-05
ENSG00000171311	643.236	-0.266953	0.0564512	-4.72893	2.25709e-06	6.20207e-05
ENSG00000169900	93.4348	-0.997204	0.210905	-4.72821	2.26508e-06	6.21575e-05
ENSG00000204052	438.769	-0.742273	0.157001	-4.72782	2.26945e-06	6.22105e-05
ENSG00000105855	6789.83	0.757755	0.160376	4.72487	2.30268e-06	6.30531e-05
ENSG00000240024	692.501	-0.361844	0.0765984	-4.72392	2.31347e-06	6.32805e-05
ENSG00000159905	172.873	0.530711	0.112375	4.72266	2.32785e-06	6.36052e-05
ENSG00000158195	4490.3	0.709918	0.150334	4.72229	2.33209e-06	6.36529e-05
ENSG00000110107	5936.14	-0.557173	0.117998	-4.72187	2.33685e-06	6.37143e-05
ENSG00000226435	33.259	-1.15671	0.245091	-4.71952	2.36402e-06	6.4386e-05
ENSG00000115590	38.9111	2.45878	0.521063	4.71877	2.3728e-06	6.45559e-05
ENSG00000148400	2230.72	0.685045	0.145189	4.7183	2.37829e-06	6.45982e-05
ENSG00000172757	17914.6	-0.387984	0.0822313	-4.7182	2.37944e-06	6.45982e-05
ENSG00000038274	3549.85	-0.396532	0.0840549	-4.71754	2.38716e-06	6.47385e-05
ENSG00000213760	7438.92	-0.736591	0.156187	-4.71608	2.40427e-06	6.51331e-05
ENSG00000070731	15.7581	1.46788	0.311284	4.71556	2.41044e-06	6.52308e-05
ENSG00000141646	2874.3	0.327761	0.069557	4.71212	2.45156e-06	6.62729e-05
ENSG00000109881	472.359	-0.623803	0.132441	-4.71004	2.47672e-06	6.68109e-05
ENSG00000204147	323.435	-0.736398	0.15634	-4.71024	2.47431e-06	6.68109e-05
ENSG00000116747	1863.49	0.560284	0.118964	4.70969	2.48095e-06	6.6854e-05
ENSG00000145632	3194.81	-0.780729	0.165798	-4.70891	2.49043e-06	6.70385e-05
ENSG00000240207	279.221	-0.829517	0.1762	-4.70782	2.50375e-06	6.73256e-05
ENSG00000176182	1007.88	-0.509443	0.108223	-4.70735	2.50954e-06	6.741e-05
ENSG00000183354	2290.48	0.348023	0.0739609	4.70551	2.53236e-06	6.79513e-05
ENSG00000152936	15.7736	1.58556	0.337042	4.70435	2.54677e-06	6.8194e-05
ENSG00000141428	344.884	-0.328882	0.0699077	-4.70453	2.54456e-06	6.8194e-05
ENSG00000180008	1285.15	0.461565	0.098167	4.70184	2.57827e-06	6.89648e-05
ENSG00000279118	1368.15	0.801244	0.170455	4.70062	2.59369e-06	6.92314e-05
ENSG00000124749	403.137	0.795863	0.169309	4.70066	2.59317e-06	6.92314e-05
ENSG00000183091	210.099	0.586081	0.124748	4.69811	2.62576e-06	6.99405e-05
ENSG00000053438	2759.9	-0.913517	0.19444	-4.69818	2.62487e-06	6.99405e-05
ENSG00000005448	592.72	-0.559316	0.11912	-4.6954	2.66086e-06	7.06158e-05
ENSG00000197885	1978.72	-0.590096	0.125675	-4.69541	2.66079e-06	7.06158e-05
ENSG00000160799	977.517	-0.317229	0.067564	-4.69523	2.66302e-06	7.06158e-05
ENSG00000047579	1219.63	-0.383853	0.0817565	-4.69508	2.66501e-06	7.06158e-05
ENSG00000103154	2630.93	-0.942033	0.200619	-4.69563	2.65783e-06	7.06158e-05
ENSG00000014641	17385	-0.826329	0.176054	-4.6936	2.6844e-06	7.06284e-05
ENSG00000083857	2681.84	0.853971	0.181928	4.69401	2.67898e-06	7.06284e-05
ENSG00000165115	260.531	0.378712	0.0806677	4.69471	2.66983e-06	7.06284e-05
ENSG00000263465	2517.33	-0.289346	0.0616474	-4.69356	2.68494e-06	7.06284e-05
ENSG00000103769	5926.58	-0.40996	0.0873327	-4.69423	2.67609e-06	7.06284e-05
ENSG00000224470	2063.88	0.378152	0.0805668	4.69365	2.68378e-06	7.06284e-05
ENSG00000105509	140.237	-0.856097	0.182371	-4.69426	2.67571e-06	7.06284e-05
ENSG00000164600	1173.95	-1.34469	0.286515	-4.69328	2.6886e-06	7.06515e-05
ENSG00000275342	533.004	-0.767164	0.163496	-4.69224	2.70234e-06	7.09256e-05
ENSG00000181284	43.502	0.806501	0.171886	4.69206	2.70461e-06	7.09256e-05
ENSG00000182263	767.815	0.592535	0.126292	4.69177	2.70848e-06	7.09392e-05
ENSG00000100372	722.299	-0.347247	0.0740145	-4.6916	2.71071e-06	7.09392e-05
ENSG00000236948	13.4723	-1.10962	0.236557	-4.6907	2.72269e-06	7.10344e-05
ENSG00000169871	1610.34	0.733175	0.156299	4.69086	2.72054e-06	7.10344e-05
ENSG00000178202	540.488	0.764014	0.162879	4.6907	2.72274e-06	7.10344e-05
ENSG00000280776	218.617	-1.23314	0.263081	-4.6873	2.76832e-06	7.21494e-05
ENSG00000088930	1510.01	0.302047	0.0644558	4.68612	2.78439e-06	7.24939e-05
ENSG00000005486	9344.82	-0.566472	0.120933	-4.68417	2.81103e-06	7.31126e-05
ENSG00000105880	68.2623	-0.95763	0.204478	-4.68329	2.82303e-06	7.33498e-05
ENSG00000272121	41.164	-0.788473	0.168374	-4.68288	2.82872e-06	7.34224e-05
ENSG00000173039	1956.39	0.687515	0.146842	4.68202	2.84066e-06	7.3582e-05
ENSG00000141698	2175.45	-0.361083	0.0771196	-4.68211	2.83932e-06	7.3582e-05
ENSG00000115353	93.3519	-1.06866	0.228272	-4.68151	2.84765e-06	7.3688e-05
ENSG00000286340	200.396	-0.567172	0.121166	-4.68095	2.85543e-06	7.38143e-05
ENSG00000176871	9349.22	-0.452391	0.0966568	-4.68038	2.86338e-06	7.38693e-05
ENSG00000089063	3634.15	-0.274597	0.0586684	-4.6805	2.86173e-06	7.38693e-05
ENSG00000158793	921.555	-0.270599	0.0578206	-4.67997	2.86911e-06	7.38738e-05
ENSG00000213468	63.468	0.760321	0.162463	4.67996	2.86936e-06	7.38738e-05
ENSG00000279952	14.2967	-1.39763	0.298714	-4.67882	2.88534e-06	7.42099e-05
ENSG00000119509	588.668	0.436056	0.093205	4.67846	2.89031e-06	7.42627e-05
ENSG00000167550	209.23	-0.749269	0.160184	-4.67754	2.90343e-06	7.45244e-05
ENSG00000173409	972.113	-0.315542	0.0674706	-4.67673	2.9148e-06	7.46312e-05
ENSG00000113231	1689.62	-0.41721	0.0892101	-4.67671	2.9151e-06	7.46312e-05
ENSG00000146232	343.875	-0.531869	0.113739	-4.67621	2.92228e-06	7.46312e-05
ENSG00000257743	13.8085	1.83101	0.391538	4.67646	2.91875e-06	7.46312e-05
ENSG00000270012	95.8939	0.591566	0.126505	4.67623	2.92199e-06	7.46312e-05
ENSG00000162783	1503.17	-0.906701	0.193906	-4.67597	2.92561e-06	7.46412e-05
ENSG00000156873	943.181	-0.303683	0.0649497	-4.67566	2.93012e-06	7.46812e-05
ENSG00000130347	317.387	-0.473776	0.101357	-4.67434	2.94901e-06	7.50875e-05
ENSG00000124787	151.651	-0.44829	0.0959089	-4.67413	2.95207e-06	7.509e-05
ENSG00000165671	3588.85	0.333635	0.0714009	4.6727	2.97265e-06	7.54563e-05
ENSG00000186198	46.8388	1.2875	0.275547	4.67252	2.97533e-06	7.54563e-05
ENSG00000177238	113.579	-0.877756	0.187855	-4.67251	2.97537e-06	7.54563e-05
ENSG00000196411	312.131	0.939389	0.201112	4.67098	2.99767e-06	7.5946e-05
ENSG00000170759	14720.1	0.598281	0.128106	4.6702	3.00908e-06	7.61579e-05
ENSG00000054803	986.412	-1.25864	0.269516	-4.67	3.01203e-06	7.61579e-05
ENSG00000155876	4759.56	-0.353185	0.0756345	-4.66962	3.01756e-06	7.62218e-05
ENSG00000224116	203.991	-0.968618	0.207469	-4.66873	3.03067e-06	7.64519e-05
ENSG00000198909	1258.74	0.337996	0.0723978	4.66859	3.03268e-06	7.64519e-05
ENSG00000179627	64.2939	0.888689	0.190388	4.66778	3.04475e-06	7.66799e-05
ENSG00000251720	16.3905	-1.06464	0.228184	-4.6657	3.07562e-06	7.73077e-05
ENSG00000144741	922.49	-0.382842	0.0820554	-4.66565	3.07636e-06	7.73077e-05
ENSG00000152503	1516.17	-0.743653	0.159408	-4.66509	3.08489e-06	7.73077e-05
ENSG00000151287	241.928	-0.329108	0.0705459	-4.66516	3.08384e-06	7.73077e-05
ENSG00000166450	115.666	0.954217	0.204544	4.66511	3.08458e-06	7.73077e-05
ENSG00000215014	63.3873	-0.489274	0.104889	-4.66468	3.09098e-06	7.73841e-05
ENSG00000166439	541.769	0.61821	0.132541	4.66429	3.09684e-06	7.74292e-05
ENSG00000176401	523.417	-0.692096	0.148386	-4.66416	3.09887e-06	7.74292e-05
ENSG00000233208	26.8001	-0.951924	0.20413	-4.66332	3.11146e-06	7.76673e-05
ENSG00000165678	13949.7	-0.456458	0.0979085	-4.66208	3.13024e-06	7.79829e-05
ENSG00000092096	17131.9	-0.501074	0.107478	-4.6621	3.12992e-06	7.79829e-05
ENSG00000168906	9000.85	0.504919	0.108332	4.66084	3.14922e-06	7.83022e-05
ENSG00000067829	1926.52	-0.408892	0.0877262	-4.661	3.1467e-06	7.83022e-05
ENSG00000071553	7914.81	-0.482149	0.103454	-4.6605	3.15436e-06	7.83533e-05
ENSG00000168259	3426.66	-0.294491	0.063202	-4.65953	3.16935e-06	7.86488e-05
ENSG00000062650	1954.78	0.314812	0.0675725	4.65887	3.17948e-06	7.87875e-05
ENSG00000250007	52.9866	-0.874483	0.187707	-4.65876	3.18114e-06	7.87875e-05
ENSG00000170634	2040.59	-0.301481	0.0647222	-4.65807	3.19191e-06	7.89773e-05
ENSG00000254595	107.908	0.534563	0.114785	4.65708	3.20721e-06	7.92787e-05
ENSG00000108055	1785.23	0.524285	0.112596	4.65636	3.21856e-06	7.94819e-05
ENSG00000164741	2393.98	0.4466	0.095944	4.6548	3.24298e-06	8.00072e-05
ENSG00000136718	2331.16	-0.254671	0.0547198	-4.65409	3.25413e-06	8.02043e-05
ENSG00000168081	61.715	-1.40468	0.30184	-4.65374	3.25963e-06	8.02622e-05
ENSG00000177303	1747.58	0.498336	0.107108	4.65264	3.27706e-06	8.06132e-05
ENSG00000175701	539.734	-0.479846	0.103188	-4.65022	3.31581e-06	8.14875e-05
ENSG00000120278	934.85	0.637213	0.13706	4.64917	3.33273e-06	8.15091e-05
ENSG00000135211	404.177	-0.320653	0.0689685	-4.64926	3.3312e-06	8.15091e-05
ENSG00000286542	34.9833	-0.749593	0.161228	-4.64928	3.33096e-06	8.15091e-05
ENSG00000166046	575.913	0.886469	0.190656	4.64957	3.32632e-06	8.15091e-05
ENSG00000184304	544.633	0.472735	0.101672	4.6496	3.32573e-06	8.15091e-05
ENSG00000214517	3397.34	-0.508721	0.109445	-4.6482	3.3485e-06	8.16786e-05
ENSG00000105393	1506	-0.42842	0.0921662	-4.64835	3.34607e-06	8.16786e-05
ENSG00000024422	1165.12	0.751155	0.161603	4.64815	3.3493e-06	8.16786e-05
ENSG00000117069	1469.21	-0.997922	0.214706	-4.64786	3.35403e-06	8.17155e-05
ENSG00000131100	10402.9	-0.577425	0.124245	-4.64747	3.3603e-06	8.17899e-05
ENSG00000218739	3333.16	-0.411885	0.0886383	-4.64681	3.37111e-06	8.19745e-05
ENSG00000173013	133.426	-0.570146	0.122712	-4.64623	3.38061e-06	8.21268e-05
ENSG00000063015	1363.77	-0.747675	0.160929	-4.64599	3.38455e-06	8.21441e-05
ENSG00000275560	25.8276	0.989859	0.213082	4.64543	3.39363e-06	8.22859e-05
ENSG00000153914	3079.93	0.300757	0.0647614	4.64409	3.41584e-06	8.26665e-05
ENSG00000280485	22.4601	1.00312	0.215993	4.64421	3.41375e-06	8.26665e-05
ENSG00000251365	43.3699	-1.0624	0.228787	-4.64364	3.42324e-06	8.27669e-05
ENSG00000248019	363.623	0.543024	0.116983	4.6419	3.45225e-06	8.33888e-05
ENSG00000145428	980.863	-0.65768	0.141704	-4.64123	3.46339e-06	8.35784e-05
ENSG00000104327	455.939	-1.1739	0.252987	-4.64015	3.48163e-06	8.39072e-05
ENSG00000186188	97.5812	-1.04864	0.225999	-4.64003	3.48361e-06	8.39072e-05
ENSG00000092607	63.1225	1.39114	0.299861	4.63927	3.49636e-06	8.41034e-05
ENSG00000135119	1320.44	-0.518521	0.111772	-4.63907	3.49976e-06	8.41034e-05
ENSG00000103342	4271.97	0.289749	0.06246	4.63896	3.50169e-06	8.41034e-05
ENSG00000171450	3500.12	-0.828064	0.17852	-4.6385	3.5094e-06	8.4209e-05
ENSG00000172348	7919.87	-0.824283	0.177832	-4.63518	3.56631e-06	8.54938e-05
ENSG00000184983	2000.65	-0.316169	0.0682336	-4.63364	3.59298e-06	8.60519e-05
ENSG00000139350	331.488	0.685558	0.147975	4.63292	3.6055e-06	8.62705e-05
ENSG00000121680	1104.47	-0.394753	0.0852539	-4.63032	3.65097e-06	8.72765e-05
ENSG00000112186	7616.99	-0.919207	0.198528	-4.63013	3.65445e-06	8.72774e-05
ENSG00000158019	988.026	-0.477584	0.103159	-4.62957	3.66424e-06	8.74292e-05
ENSG00000141873	872.142	-0.438058	0.0946598	-4.62771	3.69727e-06	8.81345e-05
ENSG00000010256	5063.86	-0.414452	0.0895644	-4.62741	3.70259e-06	8.81785e-05
ENSG00000253894	9.61001	-1.19474	0.258295	-4.62548	3.73735e-06	8.89231e-05
ENSG00000205899	27.3402	-0.938231	0.202893	-4.62427	3.75915e-06	8.93582e-05
ENSG00000084764	10612.1	-0.502411	0.108657	-4.62381	3.76746e-06	8.94719e-05
ENSG00000145248	87.8532	-1.01393	0.219322	-4.62302	3.78191e-06	8.97313e-05
ENSG00000161203	20794.4	-0.472951	0.10233	-4.62181	3.80409e-06	9.00891e-05
ENSG00000130725	4436.66	-0.385485	0.0834054	-4.62182	3.80387e-06	9.00891e-05
ENSG00000157110	312.793	0.860356	0.186224	4.62001	3.83721e-06	9.07765e-05
ENSG00000166133	304.13	-0.323605	0.0700468	-4.61985	3.84025e-06	9.07765e-05
ENSG00000119900	8036.05	0.593901	0.12856	4.61964	3.8441e-06	9.0783e-05
ENSG00000170525	7194.26	0.729963	0.15808	4.61769	3.88036e-06	9.15541e-05
ENSG00000103479	2489.16	0.573396	0.124213	4.61622	3.90793e-06	9.20337e-05
ENSG00000100983	1153.18	-0.514935	0.111546	-4.61634	3.90574e-06	9.20337e-05
ENSG00000243279	767.222	-0.386896	0.0838207	-4.61575	3.91672e-06	9.21554e-05
ENSG00000102078	849.612	-0.53717	0.116406	-4.61461	3.93836e-06	9.24931e-05
ENSG00000122986	372.111	0.988818	0.214274	4.61473	3.93612e-06	9.24931e-05
ENSG00000286084	246.672	-1.04519	0.226531	-4.61389	3.95197e-06	9.27271e-05
ENSG00000112149	1176.74	-0.734787	0.159264	-4.61365	3.95653e-06	9.27486e-05
ENSG00000158169	321.333	0.703268	0.152461	4.61278	3.97312e-06	9.30517e-05
ENSG00000285898	10.8765	-1.2046	0.26121	-4.61161	3.99557e-06	9.34403e-05
ENSG00000087266	1705.94	0.779326	0.168995	4.61153	3.99707e-06	9.34403e-05
ENSG00000105649	9360.83	-0.903746	0.195989	-4.6112	4.00356e-06	9.3506e-05
ENSG00000047617	111.715	0.977234	0.211959	4.61049	4.01727e-06	9.37401e-05
ENSG00000181856	147.071	1.11378	0.241622	4.60959	4.03473e-06	9.4061e-05
ENSG00000220804	92.4324	0.669977	0.145351	4.60938	4.03875e-06	9.40685e-05
ENSG00000165097	1314.1	0.436492	0.0947063	4.60891	4.04793e-06	9.41096e-05
ENSG00000135549	208.432	-0.647497	0.140487	-4.60895	4.04713e-06	9.41096e-05
ENSG00000230202	68.3712	-1.82569	0.396246	-4.60747	4.07603e-06	9.4671e-05
ENSG00000125868	11814.3	-0.467207	0.101406	-4.60729	4.07952e-06	9.4671e-05
ENSG00000148291	508.099	-0.454725	0.0987196	-4.60623	4.1004e-06	9.48739e-05
ENSG00000185442	756.82	-0.525053	0.113985	-4.60634	4.09813e-06	9.48739e-05
ENSG00000177200	2608.28	0.376987	0.08184	4.60639	4.09721e-06	9.48739e-05
ENSG00000088836	198.189	0.920674	0.199882	4.60609	4.1032e-06	9.48739e-05
ENSG00000158711	1741.93	0.407057	0.088384	4.60555	4.1138e-06	9.50325e-05
ENSG00000231769	48.112	-0.830222	0.180286	-4.60503	4.12405e-06	9.51828e-05
ENSG00000004700	398.329	0.74262	0.161283	4.60446	4.13542e-06	9.53585e-05
ENSG00000137210	1189.73	-0.445635	0.0968107	-4.60315	4.16142e-06	9.58711e-05
ENSG00000137806	920.328	-0.315272	0.0684976	-4.60268	4.17093e-06	9.59164e-05
ENSG00000172301	2508.43	-0.39307	0.0853978	-4.60281	4.1683e-06	9.59164e-05
ENSG00000123091	13425.5	-0.429175	0.0932601	-4.60191	4.18625e-06	9.59514e-05
ENSG00000119013	1600.98	-0.346655	0.0753295	-4.60185	4.18756e-06	9.59514e-05
ENSG00000037749	574.185	0.706129	0.153426	4.6024	4.17658e-06	9.59514e-05
ENSG00000268573	52.3162	0.671101	0.14583	4.60194	4.18569e-06	9.59514e-05
ENSG00000103415	2864.26	-0.414483	0.0900814	-4.6012	4.20066e-06	9.61648e-05
ENSG00000126945	4980.04	-0.353659	0.0768766	-4.60034	4.21806e-06	9.63201e-05
ENSG00000174460	1301.24	-1.05601	0.229552	-4.6003	4.21881e-06	9.63201e-05
ENSG00000184384	685.971	0.784106	0.170443	4.6004	4.2167e-06	9.63201e-05
ENSG00000152518	1288.32	0.929769	0.202129	4.59989	4.22712e-06	9.63367e-05
ENSG00000145708	288.494	-0.908459	0.197495	-4.59991	4.22677e-06	9.63367e-05
ENSG00000067836	2136.63	-0.420375	0.0913961	-4.59949	4.23531e-06	9.64368e-05
ENSG00000100575	563.268	-0.241794	0.0525749	-4.59905	4.24431e-06	9.65551e-05
ENSG00000091651	225.164	-0.601028	0.130707	-4.59828	4.25993e-06	9.67373e-05
ENSG00000100294	548.827	-0.486762	0.105854	-4.59844	4.25666e-06	9.67373e-05
ENSG00000152818	2605.15	0.517891	0.11266	4.59693	4.28754e-06	9.72773e-05
ENSG00000164924	33450.4	-0.637122	0.138634	-4.5957	4.31305e-06	9.77689e-05
ENSG00000155897	697.534	0.612139	0.133207	4.59539	4.31937e-06	9.78248e-05
ENSG00000143340	82.5312	-1.21169	0.263732	-4.5944	4.34006e-06	9.7995e-05
ENSG00000132432	1005.37	-0.420948	0.0916182	-4.59459	4.33594e-06	9.7995e-05
ENSG00000162188	1608.65	-0.914574	0.199065	-4.59435	4.34101e-06	9.7995e-05
ENSG00000139988	56.7146	-0.779406	0.169647	-4.59429	4.34231e-06	9.7995e-05
ENSG00000137875	32.4931	-0.909371	0.197947	-4.59402	4.34783e-06	9.80326e-05
ENSG00000265354	1619.86	-0.367672	0.080038	-4.59371	4.35426e-06	9.80905e-05
ENSG00000117395	1561.57	-0.46569	0.101389	-4.59311	4.36682e-06	9.8178e-05
ENSG00000048405	547.176	0.337785	0.0735438	4.59297	4.36973e-06	9.8178e-05
ENSG00000119139	172.599	0.976688	0.212646	4.59303	4.36849e-06	9.8178e-05
ENSG00000101438	420.509	-1.37269	0.298944	-4.59181	4.39423e-06	9.86411e-05
ENSG00000231863	99.8985	-0.846513	0.184371	-4.59135	4.40387e-06	9.87703e-05
ENSG00000084710	4747.26	-0.405967	0.0884328	-4.59069	4.41786e-06	9.89798e-05
ENSG00000283307	10.1501	2.45643	0.535106	4.59054	4.421e-06	9.89798e-05
ENSG00000106823	228.987	1.57867	0.343963	4.58965	4.43986e-06	9.93145e-05
ENSG00000067182	1431.12	0.946444	0.206229	4.58929	4.44763e-06	9.94008e-05
ENSG00000125352	415.084	-0.34685	0.0755943	-4.58831	4.46856e-06	9.97809e-05
ENSG00000090263	1125.14	-0.319304	0.0695936	-4.58812	4.47261e-06	9.97836e-05
ENSG00000138688	8449.79	0.411828	0.0897633	4.58793	4.47662e-06	9.97853e-05
ENSG00000097033	3733.6	0.44241	0.0964545	4.58672	4.50258e-06	0.000100188
ENSG00000287879	25.8141	-0.841445	0.183447	-4.58684	4.49998e-06	0.000100188
ENSG00000276269	33.6711	1.77918	0.387974	4.58584	4.52175e-06	0.000100453
ENSG00000171222	1295.65	-0.512197	0.111692	-4.58581	4.52238e-06	0.000100453
ENSG00000171130	8253.24	-0.524415	0.114386	-4.58461	4.54845e-06	0.000100856
ENSG00000161714	2565.57	0.64742	0.141213	4.58471	4.54611e-06	0.000100856
ENSG00000265313	266.034	-1.16259	0.253607	-4.58424	4.55637e-06	0.000100943
ENSG00000121903	153.6	0.606978	0.132484	4.58152	4.61602e-06	0.000102094
ENSG00000273183	25.4146	0.79261	0.173002	4.58151	4.61633e-06	0.000102094
ENSG00000113916	4582.71	0.873781	0.190774	4.58018	4.6457e-06	0.000102654
ENSG00000163364	62.2118	-1.14957	0.251012	-4.57975	4.65526e-06	0.000102776
ENSG00000152049	564.793	1.47101	0.321243	4.57912	4.66946e-06	0.000102785
ENSG00000254122	320.265	0.866167	0.189166	4.57887	4.67491e-06	0.000102785
ENSG00000164465	618.694	-0.555938	0.12142	-4.57865	4.67994e-06	0.000102785
ENSG00000072401	912.425	-0.341967	0.0746854	-4.57877	4.67725e-06	0.000102785
ENSG00000088833	3527.25	-0.197226	0.0430703	-4.57916	4.66858e-06	0.000102785
ENSG00000011478	462.581	-0.416108	0.0908633	-4.57949	4.66112e-06	0.000102785
ENSG00000233670	203.584	1.75796	0.383982	4.57824	4.68914e-06	0.000102898
ENSG00000145979	521.172	-0.495242	0.10818	-4.57795	4.69557e-06	0.00010295
ENSG00000161981	1862.29	-0.411211	0.0898394	-4.57717	4.713e-06	0.000103243
ENSG00000138646	287.134	0.755592	0.16509	4.57684	4.72052e-06	0.000103319
ENSG00000178947	3485.99	-0.708719	0.15495	-4.57386	4.78813e-06	0.000104534
ENSG00000140280	1603.2	-0.471128	0.103005	-4.57385	4.78838e-06	0.000104534
ENSG00000179277	76.4798	0.972047	0.212511	4.57411	4.78256e-06	0.000104534
ENSG00000156642	12493.5	-0.660038	0.144345	-4.57263	4.81631e-06	0.000105054
ENSG00000197879	920.978	0.706909	0.154615	4.57207	4.82938e-06	0.000105248
ENSG00000136463	683.068	-0.318308	0.0696266	-4.57164	4.83918e-06	0.000105371
ENSG00000144583	626.101	-0.871408	0.190686	-4.56985	4.88076e-06	0.000106129
ENSG00000280088	375.526	-0.436484	0.0955169	-4.5697	4.88425e-06	0.000106129
ENSG00000167371	4796.61	-0.640097	0.140077	-4.5696	4.88653e-06	0.000106129
ENSG00000070366	1551.9	0.348244	0.0762126	4.56938	4.89171e-06	0.000106151
ENSG00000235961	1052.72	-0.764493	0.167339	-4.56852	4.91183e-06	0.000106497
ENSG00000119599	479.63	-0.40598	0.0888691	-4.56829	4.91717e-06	0.000106522
ENSG00000135925	35.767	-0.751774	0.164633	-4.56635	4.96287e-06	0.000106825
ENSG00000135334	2131.91	-0.328346	0.071901	-4.56664	4.9561e-06	0.000106825
ENSG00000068400	4859.51	-0.39543	0.0865903	-4.56668	4.95502e-06	0.000106825
ENSG00000169122	1022.54	-0.464008	0.1016	-4.56702	4.94697e-06	0.000106825
ENSG00000123908	2939.76	0.403263	0.0883155	4.56616	4.96733e-06	0.000106825
ENSG00000183828	830.481	-0.502023	0.109946	-4.56609	4.96898e-06	0.000106825
ENSG00000104140	92.994	-1.06398	0.233	-4.56644	4.9607e-06	0.000106825
ENSG00000173821	4010.32	0.58096	0.127213	4.56681	4.95193e-06	0.000106825
ENSG00000125870	1305.16	-0.285359	0.0624869	-4.5667	4.95473e-06	0.000106825
ENSG00000005194	1264.79	-0.396469	0.086836	-4.56573	4.97763e-06	0.00010692
ENSG00000165406	1829.1	0.493477	0.108105	4.56481	4.99947e-06	0.000107299
ENSG00000269893	1012.04	-0.393298	0.0861642	-4.56452	5.00634e-06	0.000107355
ENSG00000069345	4480.36	-0.364324	0.0798203	-4.5643	5.01165e-06	0.000107379
ENSG00000274400	64.4354	-0.731537	0.160342	-4.56235	5.0584e-06	0.000108289
ENSG00000131375	1406.63	0.272374	0.0597044	4.56204	5.06579e-06	0.000108356
ENSG00000108666	1786.95	-0.42075	0.0922723	-4.55987	5.11858e-06	0.000109393
ENSG00000182103	1824.72	0.659679	0.144686	4.55939	5.13028e-06	0.000109551
ENSG00000056050	1012.82	-0.401241	0.0880408	-4.55745	5.17786e-06	0.000110398
ENSG00000125733	657.729	1.07279	0.235394	4.55742	5.17866e-06	0.000110398
ENSG00000115760	3752.89	0.438417	0.0962115	4.5568	5.19382e-06	0.000110629
ENSG00000180044	856.591	-1.03146	0.226368	-4.55658	5.19931e-06	0.000110653
ENSG00000221890	19184.2	-0.754404	0.165593	-4.55578	5.21919e-06	0.000110983
ENSG00000118762	1540.94	0.381733	0.0838155	4.55445	5.2524e-06	0.000111596
ENSG00000079337	4996	0.733078	0.160986	4.55366	5.27193e-06	0.000111824
ENSG00000237476	45.59	-0.694157	0.152438	-4.5537	5.27111e-06	0.000111824
ENSG00000226519	120.531	-1.25163	0.274944	-4.55231	5.30611e-06	0.000112455
ENSG00000173436	1274.48	-0.411122	0.0903196	-4.55186	5.31746e-06	0.00011253
ENSG00000134287	20400.8	-0.478359	0.105095	-4.55169	5.32174e-06	0.00011253
ENSG00000076067	1332.69	0.814442	0.178934	4.55164	5.32292e-06	0.00011253
ENSG00000198690	1982.6	0.476592	0.104732	4.55057	5.34996e-06	0.000113007
ENSG00000165169	3394.91	-0.614034	0.134944	-4.55029	5.35719e-06	0.000113066
ENSG00000084093	649.835	0.728691	0.160154	4.54994	5.36621e-06	0.000113131
ENSG00000146540	2397.95	-0.477919	0.105047	-4.54959	5.37499e-06	0.000113131
ENSG00000271147	296.387	-0.422235	0.0928096	-4.54947	5.37809e-06	0.000113131
ENSG00000132481	1053.88	0.877804	0.192937	4.5497	5.3722e-06	0.000113131
ENSG00000268182	646.486	-0.778904	0.171219	-4.54917	5.38578e-06	0.000113199
ENSG00000150093	3343.86	0.800953	0.176075	4.54894	5.39165e-06	0.000113229
ENSG00000134250	4375.08	0.973693	0.214128	4.54724	5.43546e-06	0.000114055
ENSG00000196262	23564.8	-0.427285	0.0939996	-4.5456	5.47779e-06	0.000114848
ENSG00000233642	11.045	-1.00521	0.221187	-4.54463	5.50324e-06	0.000115287
ENSG00000256564	13.6598	1.08723	0.239299	4.54337	5.5362e-06	0.000115691
ENSG00000278266	76.3167	-0.69606	0.153194	-4.54366	5.52856e-06	0.000115691
ENSG00000008516	51.5795	1.0555	0.232315	4.54341	5.53516e-06	0.000115691
ENSG00000162337	540.052	0.795349	0.17508	4.54277	5.55211e-06	0.000115833
ENSG00000246363	79.2669	-1.18168	0.260116	-4.54289	5.54885e-06	0.000115833
ENSG00000152990	2334.53	0.779497	0.171607	4.54233	5.56353e-06	0.000115881
ENSG00000182093	2530.36	-0.265796	0.0585146	-4.54238	5.56214e-06	0.000115881
ENSG00000185499	85.891	1.10521	0.243352	4.54161	5.58266e-06	0.000116174
ENSG00000234233	31.9996	-0.682383	0.150256	-4.54145	5.58676e-06	0.000116174
ENSG00000183011	1517.33	-0.427081	0.0940524	-4.54088	5.60195e-06	0.000116395
ENSG00000242372	1009.73	-0.30534	0.0672456	-4.54067	5.60766e-06	0.000116419
ENSG00000114544	3102.6	-0.339747	0.0748425	-4.53949	5.63896e-06	0.000116973
ENSG00000226479	1095.92	0.357552	0.0787743	4.53894	5.65371e-06	0.000116992
ENSG00000163110	2951.2	0.662338	0.145915	4.5392	5.64693e-06	0.000116992
ENSG00000172247	1296.48	-0.757924	0.166981	-4.539	5.65227e-06	0.000116992
ENSG00000125869	2087.07	-1.2256	0.270036	-4.53867	5.66105e-06	0.000117049
ENSG00000130711	26.4739	-0.795072	0.175201	-4.53805	5.67761e-06	0.000117296
ENSG00000111850	683.044	-0.326677	0.071993	-4.53762	5.6892e-06	0.00011744
ENSG00000107731	2721.74	0.671111	0.147934	4.53655	5.71809e-06	0.00011794
ENSG00000169758	326.144	-0.556608	0.122708	-4.53603	5.7324e-06	0.000118044
ENSG00000091164	4224.71	-0.305558	0.0673618	-4.53606	5.73136e-06	0.000118044
ENSG00000152193	667.812	-0.379292	0.0836321	-4.53524	5.75381e-06	0.000118389
ENSG00000143106	2010.19	-0.468249	0.103294	-4.53318	5.81032e-06	0.000119455
ENSG00000113721	2160.44	0.729541	0.160944	4.53289	5.81828e-06	0.000119473
ENSG00000198729	731.312	-0.732631	0.161635	-4.53263	5.82533e-06	0.000119473
ENSG00000107882	887.055	0.376119	0.08298	4.53265	5.82484e-06	0.000119473
ENSG00000000419	1024.2	-0.277546	0.0612373	-4.53231	5.83424e-06	0.00011956
ENSG00000141068	1904.94	0.294117	0.0649064	4.53141	5.85927e-06	0.000119976
ENSG00000120899	10306.7	-0.698618	0.154194	-4.53076	5.87714e-06	0.000120245
ENSG00000151233	750.725	0.396991	0.0876613	4.52869	5.93517e-06	0.000121334
ENSG00000153130	7620.44	-0.517305	0.114246	-4.528	5.95448e-06	0.000121631
ENSG00000107242	751.154	-0.76928	0.169905	-4.5277	5.96279e-06	0.000121703
ENSG00000258591	20.5826	-0.761774	0.168259	-4.5274	5.97151e-06	0.000121783
ENSG00000103423	2339.28	-0.237671	0.0525133	-4.52593	6.01309e-06	0.000122533
ENSG00000114867	8229.14	0.260827	0.0576335	4.52561	6.02214e-06	0.000122619
ENSG00000097007	3376.06	0.385662	0.0852497	4.52391	6.07067e-06	0.000123508
ENSG00000134817	3323.9	1.7873	0.395228	4.52219	6.12038e-06	0.00012442
ENSG00000171462	197.841	-0.718691	0.158971	-4.52089	6.15792e-06	0.000125083
ENSG00000112234	1104.61	0.363377	0.080388	4.52029	6.17552e-06	0.00012534
ENSG00000119397	651.411	0.443856	0.0982011	4.51986	6.18792e-06	0.000125492
ENSG00000103275	2739.95	-0.247561	0.0547919	-4.51821	6.23639e-06	0.000126374
ENSG00000140307	1118.34	-0.293545	0.064987	-4.51698	6.27285e-06	0.000127011
ENSG00000110375	11.0804	-0.871367	0.192921	-4.51669	6.28128e-06	0.000127081
ENSG00000183255	6809.78	0.74857	0.165763	4.51592	6.30432e-06	0.000127446
ENSG00000278911	38.3526	-1.30423	0.288817	-4.51575	6.30935e-06	0.000127446
ENSG00000119638	3445.59	0.382025	0.0846304	4.51404	6.36035e-06	0.000128374
ENSG00000239789	438.39	-0.533106	0.118123	-4.51314	6.38745e-06	0.000128804
ENSG00000069431	933.982	0.963253	0.213462	4.51254	6.4057e-06	0.000128804
ENSG00000271614	536.216	-0.882485	0.195555	-4.51271	6.40039e-06	0.000128804
ENSG00000285095	15.4081	-0.877013	0.194335	-4.51288	6.39532e-06	0.000128804
ENSG00000167671	5356.11	-0.37541	0.0831936	-4.51249	6.40701e-06	0.000128804
ENSG00000287910	30.881	-0.779204	0.172698	-4.51193	6.42394e-06	0.000129043
ENSG00000162222	749.995	-0.291954	0.0647106	-4.51169	6.43121e-06	0.000129086
ENSG00000179148	66.653	-0.893445	0.198072	-4.51071	6.46115e-06	0.000129585
ENSG00000164978	720.538	-0.445341	0.0987399	-4.51024	6.47536e-06	0.000129768
ENSG00000070476	1064.68	0.377126	0.0836209	4.50995	6.48417e-06	0.000129842
ENSG00000129566	928.774	0.679746	0.150733	4.5096	6.4949e-06	0.000129954
ENSG00000144827	1943.94	-0.324691	0.0720128	-4.5088	6.5195e-06	0.000130037
ENSG00000124782	332.577	0.901104	0.19985	4.50891	6.51609e-06	0.000130037
ENSG00000103363	4053.25	-0.386623	0.0857427	-4.5091	6.51023e-06	0.000130037
ENSG00000231824	37.0874	-1.35659	0.300849	-4.50922	6.50679e-06	0.000130037
ENSG00000073331	239.931	0.894211	0.198341	4.50845	6.53016e-06	0.000130147
ENSG00000160131	2411.63	-0.293648	0.0651425	-4.50778	6.55085e-06	0.000130457
ENSG00000261949	16.9657	-0.864871	0.191916	-4.50651	6.59028e-06	0.00013114
ENSG00000188095	35.1692	-0.666912	0.147998	-4.50623	6.59881e-06	0.000131207
ENSG00000092820	6743.2	0.80909	0.179575	4.50559	6.61886e-06	0.000131503
ENSG00000183207	1816.37	-0.307899	0.0684032	-4.50124	6.75583e-06	0.000134119
ENSG00000236279	868.04	-0.890472	0.197854	-4.50066	6.7744e-06	0.000134278
ENSG00000149654	1322.13	-0.893497	0.198524	-4.50069	6.77327e-06	0.000134278
ENSG00000184220	974.842	-0.562101	0.124913	-4.49994	6.79711e-06	0.0001345
ENSG00000286794	48.614	-0.497172	0.110487	-4.49983	6.80089e-06	0.0001345
ENSG00000126777	7829.61	0.637865	0.141754	4.49981	6.80151e-06	0.0001345
ENSG00000096654	725.934	-0.570605	0.126812	-4.4996	6.8083e-06	0.00013453
ENSG00000110074	1665.05	-0.329217	0.0731858	-4.49837	6.8475e-06	0.0001352
ENSG00000177383	2046.83	-0.385835	0.085776	-4.49817	6.85396e-06	0.000135217
ENSG00000126970	517.194	-0.269098	0.0598259	-4.49802	6.85905e-06	0.000135217
ENSG00000064995	834.003	-0.231254	0.0514258	-4.49684	6.8971e-06	0.000135757
ENSG00000012211	94.9454	0.817212	0.181724	4.49699	6.89238e-06	0.000135757
ENSG00000272777	129.444	-0.605136	0.134607	-4.49559	6.93781e-06	0.000136347
ENSG00000137547	1349.12	-0.355389	0.0790517	-4.49565	6.93586e-06	0.000136347
ENSG00000152082	1520.26	-0.472969	0.105221	-4.49501	6.95668e-06	0.000136612
ENSG00000177917	704.901	0.537447	0.119571	4.49478	6.96421e-06	0.000136654
ENSG00000164048	746.137	0.271211	0.0603602	4.4932	7.01598e-06	0.000137458
ENSG00000166535	406.498	1.08615	0.241729	4.49325	7.01447e-06	0.000137458
ENSG00000172465	1844.24	-0.373145	0.0830763	-4.49159	7.06939e-06	0.000138334
ENSG00000170473	475.805	-0.402767	0.0896727	-4.49152	7.07157e-06	0.000138334
ENSG00000101463	1700.49	-0.413402	0.0920513	-4.49099	7.08928e-06	0.000138574
ENSG00000155850	1096.95	1.25361	0.279167	4.49054	7.10428e-06	0.00013876
ENSG00000284473	24.9518	0.808577	0.18007	4.49035	7.11055e-06	0.000138776
ENSG00000130204	1575.88	-0.295673	0.0658488	-4.49018	7.11617e-06	0.000138779
ENSG00000185414	1341.46	-0.453864	0.101102	-4.48917	7.15003e-06	0.000139134
ENSG00000030419	791.755	0.798248	0.177817	4.48915	7.15081e-06	0.000139134
ENSG00000139946	756.487	0.479282	0.106764	4.48916	7.15041e-06	0.000139134
ENSG00000254635	1400.87	-0.61951	0.138014	-4.48875	7.16431e-06	0.00013929
ENSG00000165752	2179.25	-0.499876	0.111385	-4.48783	7.19533e-06	0.000139786
ENSG00000146247	2777.32	0.41125	0.0916441	4.48746	7.20767e-06	0.000139919
ENSG00000198237	25.385	1.40656	0.31369	4.48393	7.32821e-06	0.00014215
ENSG00000256683	358.65	0.353446	0.0788352	4.48334	7.34823e-06	0.00014243
ENSG00000131080	136.241	0.97028	0.216429	4.48313	7.35559e-06	0.000142464
ENSG00000146416	2104.87	-0.307618	0.0686493	-4.48101	7.42919e-06	0.00014378
ENSG00000077782	3151.58	0.461887	0.103097	4.48014	7.45945e-06	0.000144256
ENSG00000179562	661.681	0.463694	0.103519	4.47932	7.48818e-06	0.000144643
ENSG00000130558	25723.3	-0.651668	0.145486	-4.47924	7.49083e-06	0.000144643
ENSG00000234329	16.6926	0.961731	0.214736	4.47867	7.5108e-06	0.000144808
ENSG00000185825	6093.51	-0.347682	0.0776303	-4.47869	7.51038e-06	0.000144808
ENSG00000133195	1015.77	0.590303	0.131808	4.47849	7.51719e-06	0.000144821
ENSG00000164944	1608.2	0.247668	0.0553037	4.47832	7.5233e-06	0.000144829
ENSG00000263823	62.7089	-0.55232	0.12336	-4.4773	7.55922e-06	0.000145411
ENSG00000167676	1084.88	0.941304	0.210293	4.47615	7.60002e-06	0.000146085
ENSG00000263878	471.129	-0.731952	0.163568	-4.4749	7.64458e-06	0.00014683
ENSG00000147155	314.907	-0.499151	0.111576	-4.47365	7.68942e-06	0.000147507
ENSG00000174938	5089.9	-0.708554	0.158386	-4.4736	7.6914e-06	0.000147507
ENSG00000139668	944.594	0.583187	0.130381	4.47293	7.71568e-06	0.000147861
ENSG00000117598	857.75	-0.658579	0.147259	-4.47225	7.74005e-06	0.000148216
ENSG00000146007	3804.77	-0.391715	0.0876309	-4.47005	7.82014e-06	0.000149637
ENSG00000273828	78.0667	0.712657	0.159443	4.46968	7.83365e-06	0.000149782
ENSG00000100478	1833.91	-0.458018	0.102481	-4.4693	7.84758e-06	0.000149852
ENSG00000125731	21.4978	1.3451	0.300967	4.46926	7.84909e-06	0.000149852
ENSG00000088986	13034.4	-0.36873	0.0825354	-4.46754	7.91249e-06	0.000150949
ENSG00000117519	7540.13	0.827218	0.185184	4.467	7.93224e-06	0.000151196
ENSG00000073712	3366.92	0.647487	0.144954	4.46685	7.9381e-06	0.000151196
ENSG00000261188	317.826	-0.460529	0.103103	-4.46671	7.94328e-06	0.000151196
ENSG00000248455	300.309	-0.797675	0.178591	-4.46648	7.95165e-06	0.000151242
ENSG00000273456	75.0311	-0.528435	0.118343	-4.46527	7.99697e-06	0.00015199
ENSG00000226445	120.835	0.473009	0.105942	4.46479	8.01457e-06	0.000152097
ENSG00000107104	3448.78	0.641079	0.143581	4.46493	8.00945e-06	0.000152097
ENSG00000138080	564.325	0.872443	0.195487	4.46293	8.08462e-06	0.000153059
ENSG00000157827	13137.7	0.572384	0.12827	4.46233	8.10723e-06	0.000153059
ENSG00000213585	8505.46	-0.537199	0.120388	-4.46224	8.11061e-06	0.000153059
ENSG00000107201	488.871	0.484122	0.108496	4.46211	8.11561e-06	0.000153059
ENSG00000184524	8304.34	-0.650838	0.145823	-4.46321	8.07425e-06	0.000153059
ENSG00000258483	36.543	1.78432	0.399824	4.46277	8.09068e-06	0.000153059
ENSG00000103152	490.513	-0.300157	0.0672603	-4.46262	8.09627e-06	0.000153059
ENSG00000158270	1031.81	1.12618	0.252392	4.46201	8.11945e-06	0.000153059
ENSG00000179066	85.289	1.00846	0.225964	4.4629	8.08563e-06	0.000153059
ENSG00000158636	1068.77	0.429998	0.0963764	4.46166	8.13285e-06	0.000153198
ENSG00000070018	2089.24	0.454288	0.101867	4.4596	8.21125e-06	0.00015456
ENSG00000143727	2541.86	-0.380221	0.0852635	-4.45937	8.22012e-06	0.000154613
ENSG00000231764	756.526	-1.23804	0.277669	-4.45871	8.24556e-06	0.000154976
ENSG00000146701	4728.32	-0.48241	0.108218	-4.45776	8.28204e-06	0.000155547
ENSG00000180357	2948.06	0.324796	0.0728736	4.45697	8.31248e-06	0.000155905
ENSG00000100201	27992.2	0.384926	0.0863654	4.45695	8.31335e-06	0.000155905
ENSG00000139726	2168.36	-0.36363	0.0815992	-4.4563	8.33882e-06	0.000156267
ENSG00000204956	91.0809	0.516583	0.115949	4.45526	8.37934e-06	0.00015691
ENSG00000003402	3127.69	0.572196	0.128451	4.4546	8.40504e-06	0.000157276
ENSG00000143502	1770.7	-0.68471	0.153752	-4.45332	8.45508e-06	0.000158096
ENSG00000184005	741.133	0.713858	0.160316	4.45283	8.47462e-06	0.000158344
ENSG00000168032	526.552	-0.92972	0.20881	-4.45247	8.48898e-06	0.000158496
ENSG00000105220	15742.1	-0.459731	0.103272	-4.45164	8.52155e-06	0.000158988
ENSG00000069974	257.375	0.716814	0.161104	4.44939	8.61139e-06	0.000160546
ENSG00000077152	327.189	-0.622483	0.139986	-4.44676	8.71771e-06	0.000162409
ENSG00000178252	3330.56	0.384059	0.0863764	4.44634	8.73459e-06	0.000162604
ENSG00000183520	867.462	-0.263543	0.0592939	-4.4447	8.80156e-06	0.000163611
ENSG00000249096	20.5516	0.902665	0.203084	4.44478	8.798e-06	0.000163611
ENSG00000175756	2447	-0.339868	0.0764825	-4.44374	8.84091e-06	0.000164222
ENSG00000170860	1179.77	-0.315223	0.0709421	-4.44338	8.8556e-06	0.000164334
ENSG00000279296	17.6774	1.18447	0.266575	4.44328	8.85986e-06	0.000164334
ENSG00000173706	1750.56	0.782	0.176022	4.44262	8.88681e-06	0.000164714
ENSG00000149100	2901.27	-0.27314	0.0615041	-4.441	8.95427e-06	0.000165723
ENSG00000127540	1235.65	-0.357814	0.0805698	-4.44104	8.95236e-06	0.000165723
ENSG00000082515	605.398	-0.239387	0.0539094	-4.44054	8.97323e-06	0.000165953
ENSG00000072952	5216.04	0.923522	0.208036	4.43924	9.02774e-06	0.000166839
ENSG00000281160	51.5749	-1.14637	0.258257	-4.43888	9.043e-06	0.000167
ENSG00000136750	1877.44	-1.39232	0.313693	-4.43847	9.06019e-06	0.000167196
ENSG00000101443	129.229	-0.489622	0.110335	-4.43758	9.09739e-06	0.00016776
ENSG00000138430	4091.43	-0.563001	0.126877	-4.43738	9.10592e-06	0.000167796
ENSG00000135913	307.35	0.692984	0.156216	4.43606	9.16208e-06	0.000168586
ENSG00000176340	2053.3	-0.392704	0.0885255	-4.43606	9.16203e-06	0.000168586
ENSG00000090339	250.77	1.43199	0.322869	4.43522	9.19798e-06	0.000169124
ENSG00000134108	8098.24	-0.367506	0.0828711	-4.43467	9.22141e-06	0.000169433
ENSG00000197714	354.051	0.599428	0.135176	4.43443	9.23145e-06	0.000169495
ENSG00000102109	8693.95	-0.66909	0.150906	-4.43382	9.25777e-06	0.000169855
ENSG00000069667	1919.19	0.498768	0.112497	4.4336	9.26745e-06	0.00016991
ENSG00000223930	26.9919	-1.45477	0.328179	-4.43287	9.29883e-06	0.000170362
ENSG00000166398	1446.11	0.428203	0.0966023	4.43264	9.30867e-06	0.00017042
ENSG00000146535	6063.16	0.597836	0.13489	4.43202	9.3356e-06	0.00017079
ENSG00000189292	61.0884	-0.904525	0.204117	-4.43141	9.36191e-06	0.000171148
ENSG00000128626	518.109	-0.365872	0.0825707	-4.43102	9.37874e-06	0.000171332
ENSG00000239827	78.9213	-0.431017	0.0972793	-4.43072	9.3919e-06	0.000171449
ENSG00000108592	1151.64	0.387509	0.0874708	4.43015	9.41664e-06	0.000171778
ENSG00000106591	1229.53	-0.374068	0.0844432	-4.42981	9.4314e-06	0.000171923
ENSG00000186889	235.082	-0.618275	0.139586	-4.42935	9.45162e-06	0.000171931
ENSG00000233757	66.4437	0.617546	0.139418	4.42946	9.44694e-06	0.000171931
ENSG00000277791	1793.42	-0.380629	0.0859334	-4.42934	9.45211e-06	0.000171931
ENSG00000164039	1738.68	0.65082	0.146966	4.42837	9.49465e-06	0.000172581
ENSG00000006015	1701.7	-0.458502	0.103581	-4.42651	9.5771e-06	0.000173955
ENSG00000111669	16689.3	-0.44521	0.100582	-4.42633	9.58479e-06	0.000173971
ENSG00000133997	675.224	-0.254163	0.057427	-4.42585	9.60616e-06	0.000174234
ENSG00000148498	1107.43	0.900681	0.203514	4.42565	9.61517e-06	0.000174273
ENSG00000173272	1427.34	-0.455963	0.103037	-4.42525	9.63324e-06	0.0001744
ENSG00000126603	472.427	0.505801	0.1143	4.42519	9.63587e-06	0.0001744
ENSG00000125257	334.444	0.93602	0.211573	4.4241	9.68446e-06	0.000175154
ENSG00000144468	657.847	0.446134	0.100868	4.42295	9.73619e-06	0.000175965
ENSG00000248837	16.635	-1.50195	0.339599	-4.42272	9.74667e-06	0.000176029
ENSG00000166483	142.331	0.905584	0.20477	4.42244	9.75926e-06	0.000176131
ENSG00000124126	10822.8	0.63312	0.143171	4.42213	9.77328e-06	0.000176259
ENSG00000047249	6839.28	-0.582794	0.1318	-4.42179	9.7885e-06	0.000176408
ENSG00000162951	740.864	-0.711847	0.161008	-4.42118	9.81631e-06	0.000176784
ENSG00000173825	98.3275	-0.677019	0.153139	-4.42094	9.8272e-06	0.000176855
ENSG00000147050	1172.17	0.516507	0.116856	4.42004	9.8683e-06	0.000177343
ENSG00000203952	113.992	0.823133	0.186222	4.42018	9.86202e-06	0.000177343
ENSG00000109787	2076.88	0.522536	0.118272	4.41808	9.95798e-06	0.000178828
ENSG00000116117	469.668	0.813181	0.184096	4.41717	1.00002e-05	0.00017946
ENSG00000138311	5801.67	-0.734408	0.166275	-4.41682	1.00163e-05	0.000179495
ENSG00000072736	411.455	0.628857	0.142373	4.41696	1.00097e-05	0.000179495
ENSG00000275392	15.7077	-0.746488	0.169041	-4.41601	1.0054e-05	0.000180044
ENSG00000102312	799.765	-0.325978	0.0738276	-4.4154	1.00823e-05	0.000180424
ENSG00000287259	7.95763	1.39369	0.315701	4.41457	1.01209e-05	0.000180987
ENSG00000059691	1889.82	-0.421891	0.0955786	-4.41407	1.01446e-05	0.000181035
ENSG00000068971	4628.29	-0.321217	0.0727714	-4.41406	1.0145e-05	0.000181035
ENSG00000269950	8.08394	1.04069	0.235765	4.41411	1.01427e-05	0.000181035
ENSG00000165633	1138.03	0.449277	0.101809	4.41295	1.01971e-05	0.000181796
ENSG00000085415	2275.48	-0.483356	0.109534	-4.41285	1.02019e-05	0.000181796
ENSG00000254467	19.3978	-1.12512	0.254997	-4.41229	1.02283e-05	0.000182138
ENSG00000163625	6840.15	0.373394	0.084633	4.41192	1.02458e-05	0.000182323
ENSG00000132963	2851.66	-0.284689	0.0645416	-4.41093	1.02927e-05	0.000183029
ENSG00000173581	1629.49	-0.445886	0.101105	-4.4101	1.03321e-05	0.0001836
ENSG00000286242	82.0158	0.840887	0.190698	4.40952	1.03599e-05	0.000183965
ENSG00000185420	629.059	-0.539826	0.12243	-4.40925	1.03727e-05	0.000184065
ENSG00000129675	2304.23	0.627124	0.142235	4.40907	1.03813e-05	0.000184089
ENSG00000276408	37.1916	-0.664134	0.150642	-4.40869	1.04e-05	0.000184291
ENSG00000188186	2103.65	-0.353575	0.0802116	-4.40802	1.04319e-05	0.0001846
ENSG00000196502	1065.16	-0.531812	0.120644	-4.4081	1.0428e-05	0.0001846
ENSG00000251141	608.044	-0.497281	0.112834	-4.40718	1.04723e-05	0.000184929
ENSG00000196329	69.0198	0.950461	0.215669	4.40703	1.04796e-05	0.000184929
ENSG00000259381	11.6509	1.10541	0.250813	4.40732	1.04659e-05	0.000184929
ENSG00000105559	278.721	1.11446	0.25286	4.40741	1.04612e-05	0.000184929
ENSG00000183258	2190.28	-0.293535	0.0666323	-4.4053	1.05639e-05	0.000186287
ENSG00000068308	3936.27	-0.295711	0.0671323	-4.40489	1.05836e-05	0.000186506
ENSG00000257093	4938.57	0.468103	0.106293	4.4039	1.0632e-05	0.000187228
ENSG00000102003	33509.3	-0.79031	0.179485	-4.40322	1.06658e-05	0.000187433
ENSG00000279090	228.684	-0.885968	0.201208	-4.40325	1.06641e-05	0.000187433
ENSG00000132669	1494.45	0.626526	0.142284	4.40335	1.06594e-05	0.000187433
ENSG00000111684	179.133	0.360426	0.0818637	4.40275	1.06885e-05	0.000187703
ENSG00000120875	201.79	-1.2039	0.273458	-4.4025	1.07009e-05	0.000187765
ENSG00000120215	29.1997	0.724471	0.164563	4.40238	1.07068e-05	0.000187765
ENSG00000198538	348.07	0.567343	0.128906	4.40121	1.07648e-05	0.000188651
ENSG00000188191	19154.9	-0.700505	0.159167	-4.40106	1.07723e-05	0.000188652
ENSG00000172215	14.5634	1.29232	0.293673	4.40054	1.07982e-05	0.000188975
ENSG00000183662	837.546	-0.830008	0.188639	-4.39998	1.08261e-05	0.000189334
ENSG00000035403	1377.35	0.517858	0.117757	4.3977	1.09405e-05	0.000191202
ENSG00000143774	10211.2	-0.347995	0.0791382	-4.39731	1.09602e-05	0.000191416
ENSG00000171316	1439.78	0.633006	0.143966	4.3969	1.09807e-05	0.000191641
ENSG00000168993	7886.73	-0.844414	0.192087	-4.396	1.10266e-05	0.00019231
ENSG00000198948	3611.1	0.564586	0.128446	4.39551	1.10512e-05	0.000192608
ENSG00000169100	9730.08	-0.354339	0.0806203	-4.39516	1.10692e-05	0.000192657
ENSG00000125877	761.15	-0.459326	0.104504	-4.39528	1.1063e-05	0.000192657
ENSG00000113504	1115.32	0.728172	0.165707	4.39435	1.11106e-05	0.000193245
ENSG00000177971	958.301	-0.353535	0.0804641	-4.3937	1.11439e-05	0.000193693
ENSG00000140406	891.609	-0.36852	0.083912	-4.39174	1.12446e-05	0.000195309
ENSG00000240520	21.635	-0.64929	0.147851	-4.39151	1.12569e-05	0.000195388
ENSG00000173406	622.854	-0.47442	0.108062	-4.39026	1.13214e-05	0.000196374
ENSG00000286788	13.7302	-1.00272	0.22844	-4.38943	1.13647e-05	0.000196991
ENSG00000143603	3878.38	0.863483	0.196772	4.38823	1.14276e-05	0.000197811
ENSG00000148411	11119.4	0.645207	0.147031	4.38825	1.14266e-05	0.000197811
ENSG00000132254	1943.66	-0.276114	0.0629296	-4.38766	1.14574e-05	0.000198096
ENSG00000149311	3394.5	0.616099	0.140417	4.38762	1.14596e-05	0.000198096
ENSG00000128915	1372.11	0.412704	0.0940712	4.38715	1.14846e-05	0.000198393
ENSG00000134324	3863.07	0.30514	0.0695606	4.38668	1.15093e-05	0.000198684
ENSG00000166860	351.967	0.352092	0.080286	4.38548	1.15733e-05	0.000199652
ENSG00000127838	4315.67	-0.487776	0.111237	-4.38501	1.15978e-05	0.00019994
ENSG00000148604	566.444	1.5418	0.351642	4.38457	1.16216e-05	0.00020008
ENSG00000138629	2169.37	-0.365362	0.0833281	-4.38462	1.16186e-05	0.00020008
ENSG00000158042	890.972	-0.338621	0.0772371	-4.38417	1.16427e-05	0.000200307
ENSG00000100968	772.363	0.795941	0.181568	4.38372	1.16672e-05	0.000200592
ENSG00000109062	2309.79	0.608558	0.138842	4.3831	1.17e-05	0.00020102
ENSG00000163935	296.892	0.300971	0.0686736	4.38264	1.17251e-05	0.000201179
ENSG00000101079	7432.35	-0.539954	0.123203	-4.38266	1.1724e-05	0.000201179
ENSG00000140299	1600.68	0.471007	0.107475	4.38247	1.17341e-05	0.000201197
ENSG00000080839	236.591	0.467834	0.106755	4.38232	1.17425e-05	0.000201206
ENSG00000279565	8.32348	-1.34076	0.306059	-4.38072	1.1829e-05	0.000202349
ENSG00000214087	936.791	-0.350888	0.0800959	-4.38085	1.18217e-05	0.000202349
ENSG00000244005	1351.19	-0.197532	0.045092	-4.38064	1.18331e-05	0.000202349
ENSG00000081818	666.719	0.692732	0.158154	4.38011	1.18619e-05	0.000202704
ENSG00000130731	2081.58	-0.428133	0.0977653	-4.37919	1.19119e-05	0.000203422
ENSG00000091483	2051.36	-0.405846	0.0926844	-4.37879	1.19339e-05	0.000203661
ENSG00000287878	45.3803	0.679644	0.15523	4.3783	1.1961e-05	0.000203987
ENSG00000073578	917.247	-0.277216	0.0633197	-4.37804	1.19754e-05	0.000204037
ENSG00000068650	3127.52	0.653061	0.14917	4.37795	1.198e-05	0.000204037
ENSG00000152954	4073.19	-0.813373	0.185801	-4.37767	1.19957e-05	0.000204169
ENSG00000226377	9.67628	-0.988817	0.225926	-4.37673	1.20472e-05	0.000204907
ENSG00000179774	127.123	-0.976862	0.223221	-4.37621	1.20763e-05	0.000205265
ENSG00000041982	384.951	1.80149	0.411758	4.37511	1.21369e-05	0.000206157
ENSG00000133872	21806.1	-0.36449	0.0833287	-4.37413	1.21918e-05	0.000206951
ENSG00000078549	8937.32	0.633182	0.144784	4.3733	1.2238e-05	0.000207597
ENSG00000163104	1440.26	0.26683	0.0610189	4.3729	1.22605e-05	0.000207701
ENSG00000153814	1782.51	-0.560444	0.128163	-4.37291	1.22602e-05	0.000207701
ENSG00000205352	1449.66	-0.415687	0.0950801	-4.37197	1.23129e-05	0.000208449
ENSG00000081853	227.159	0.762597	0.174449	4.37145	1.23423e-05	0.000208808
ENSG00000232838	117.933	-0.368389	0.0843183	-4.36903	1.24801e-05	0.000211
ENSG00000008294	11802.4	0.413715	0.0946973	4.36882	1.24919e-05	0.000211059
ENSG00000167978	20661.1	0.526226	0.120467	4.36822	1.25264e-05	0.000211501
ENSG00000236404	133.199	-0.485132	0.111086	-4.36718	1.25862e-05	0.000212369
ENSG00000224177	8.55941	-0.997773	0.22848	-4.36701	1.25958e-05	0.00021239
ENSG00000163428	2521.26	0.362765	0.0830733	4.36681	1.26076e-05	0.000212426
ENSG00000123159	3248.31	-0.294394	0.0674182	-4.36669	1.26146e-05	0.000212426
ENSG00000117280	1382.13	0.625603	0.143293	4.3659	1.266e-05	0.000213049
ENSG00000167100	1884.87	-0.553598	0.126811	-4.36552	1.26821e-05	0.000213278
ENSG00000164199	5235.1	1.00739	0.230771	4.36531	1.26942e-05	0.000213341
ENSG00000251348	16.2745	1.15748	0.265255	4.36365	1.27912e-05	0.000214687
ENSG00000099624	2896.44	-0.451701	0.103512	-4.36376	1.27843e-05	0.000214687
ENSG00000135766	473.069	0.666832	0.152834	4.3631	1.28233e-05	0.000215085
ENSG00000260838	193.746	-0.912545	0.209225	-4.36155	1.29143e-05	0.000216467
ENSG00000154975	2288.07	-0.665301	0.15256	-4.36092	1.29517e-05	0.000216952
ENSG00000187186	96.3011	-0.555905	0.127504	-4.3599	1.30121e-05	0.00021782
ENSG00000109255	14.0714	-1.35045	0.309753	-4.35975	1.3021e-05	0.000217825
ENSG00000132256	179.759	0.981462	0.225144	4.35926	1.30502e-05	0.00021817
ENSG00000231689	10.4505	-1.32721	0.304506	-4.35856	1.3092e-05	0.000218582
ENSG00000102001	107.443	-0.591454	0.135695	-4.35869	1.30843e-05	0.000218582
ENSG00000106278	14124.1	0.770304	0.176741	4.35839	1.31023e-05	0.00021861
ENSG00000086506	59.3809	-0.794317	0.182286	-4.35754	1.31534e-05	0.000219318
ENSG00000283178	63.5776	-1.00531	0.230743	-4.35686	1.31943e-05	0.000219856
ENSG00000173269	727.184	0.903359	0.207354	4.35659	1.32103e-05	0.000219979
ENSG00000115520	1327	-0.321899	0.0738942	-4.35621	1.32331e-05	0.000220145
ENSG00000183943	1020.49	0.908629	0.208586	4.35614	1.32377e-05	0.000220145
ENSG00000120265	7171.88	-0.576738	0.13242	-4.35538	1.32836e-05	0.000220765
ENSG00000198576	614.017	-0.870868	0.200001	-4.35432	1.33479e-05	0.000221543
ENSG00000166689	499.649	0.754523	0.17328	4.35435	1.33465e-05	0.000221543
ENSG00000115540	1343.37	-0.405809	0.0932101	-4.35371	1.33856e-05	0.000222024
ENSG00000137968	371.138	-0.589674	0.135449	-4.35349	1.33987e-05	0.000222084
ENSG00000006116	2716.94	-0.790329	0.181545	-4.35336	1.34067e-05	0.000222084
ENSG00000156535	480.433	1.05426	0.242211	4.35265	1.34503e-05	0.000222662
ENSG00000159055	210.423	-0.252639	0.0580468	-4.35234	1.34693e-05	0.000222832
ENSG00000184056	222.192	-0.480289	0.110366	-4.35176	1.35046e-05	0.00022327
ENSG00000156298	21570.1	-0.505599	0.116189	-4.35153	1.35194e-05	0.000223369
ENSG00000131966	2881.8	-0.488708	0.112314	-4.35125	1.35364e-05	0.000223505
ENSG00000228566	101.089	-0.869385	0.199815	-4.35095	1.35551e-05	0.000223668
ENSG00000047644	1542.4	0.458947	0.105493	4.35048	1.35839e-05	0.000223998
ENSG00000215021	2830.52	-0.307691	0.0707436	-4.34938	1.36521e-05	0.000224977
ENSG00000261371	3082.41	1.04674	0.240676	4.34917	1.36656e-05	0.000225052
ENSG00000135424	2311.39	0.61606	0.141662	4.34879	1.36892e-05	0.000225196
ENSG00000185650	4996.98	0.991741	0.228052	4.34874	1.3692e-05	0.000225196
ENSG00000175077	53.519	-0.888288	0.204271	-4.34857	1.3703e-05	0.00022523
ENSG00000233304	28.7064	-0.980148	0.225407	-4.34834	1.37171e-05	0.000225317
ENSG00000233290	45.9197	-1.10343	0.25378	-4.348	1.37384e-05	0.000225521
ENSG00000154175	201.495	1.00995	0.232316	4.34732	1.37809e-05	0.000225927
ENSG00000285744	7.8705	1.65488	0.380655	4.34744	1.37734e-05	0.000225927
ENSG00000148341	8387.19	-0.307928	0.0708641	-4.34534	1.3906e-05	0.00022783
ENSG00000222112	13.0267	1.11877	0.257477	4.34513	1.39196e-05	0.000227907
ENSG00000104324	1266.83	0.689029	0.158585	4.34485	1.3937e-05	0.000228045
ENSG00000243004	9.48144	-0.927264	0.213446	-4.34425	1.39752e-05	0.000228523
ENSG00000007384	488.35	0.596791	0.137394	4.34363	1.40147e-05	0.000229021
ENSG00000123977	69.1131	-0.850091	0.195731	-4.34317	1.40443e-05	0.000229357
ENSG00000106723	8856.18	-0.388681	0.0895031	-4.34265	1.40773e-05	0.000229749
ENSG00000261594	116.331	-0.943966	0.217467	-4.34074	1.42004e-05	0.000231608
ENSG00000176105	1637.25	0.634311	0.146168	4.33961	1.42738e-05	0.000232656
ENSG00000182901	1400.82	-0.875246	0.201773	-4.33777	1.43936e-05	0.00023444
ENSG00000124019	43.1495	1.04408	0.240703	4.33765	1.44017e-05	0.00023444
ENSG00000088826	2722.91	0.663377	0.152949	4.33724	1.44281e-05	0.00023472
ENSG00000287225	179.414	-0.834406	0.19239	-4.33706	1.44398e-05	0.00023476
ENSG00000102096	537.442	-0.509847	0.117568	-4.33663	1.44686e-05	0.000235078
ENSG00000173068	81.9097	1.51523	0.34944	4.33618	1.44978e-05	0.000235402
ENSG00000104611	99.3833	0.768008	0.177145	4.33549	1.45439e-05	0.000235999
ENSG00000095637	11719.8	0.458096	0.105669	4.33519	1.45637e-05	0.00023617
ENSG00000185608	923.801	-0.283233	0.0653387	-4.33485	1.45861e-05	0.000236382
ENSG00000137218	1153.2	-0.389748	0.0899148	-4.33463	1.46002e-05	0.000236461
ENSG00000006453	58.3138	0.679933	0.156874	4.33427	1.46242e-05	0.000236697
ENSG00000251450	74.5428	-0.776344	0.179148	-4.33354	1.46732e-05	0.00023734
ENSG00000144597	1142.7	-0.387335	0.0894035	-4.33244	1.47464e-05	0.000238372
ENSG00000100345	8391.35	0.513483	0.118581	4.33023	1.48954e-05	0.000240627
ENSG00000183654	127.55	-0.68096	0.157287	-4.32941	1.49509e-05	0.00024137
ENSG00000110931	9288.45	-0.662428	0.153012	-4.32925	1.4962e-05	0.000241396
ENSG00000256053	628.261	-0.310222	0.0716597	-4.32911	1.49716e-05	0.000241399
ENSG00000261292	342.186	-0.815779	0.188462	-4.32861	1.50052e-05	0.000241714
ENSG00000196924	6042.33	0.835669	0.193062	4.32849	1.50134e-05	0.000241714
ENSG00000109118	1618.95	0.217477	0.0502442	4.3284	1.50197e-05	0.000241714
ENSG00000135778	2180.6	-0.306082	0.0707441	-4.32661	1.51421e-05	0.000243529
ENSG00000144649	350.712	0.746592	0.172564	4.32645	1.51529e-05	0.000243548
ENSG00000187713	1279.28	-0.263576	0.060929	-4.32596	1.51872e-05	0.000243946
ENSG00000147676	2765.12	-0.918951	0.212446	-4.32557	1.52139e-05	0.00024422
ENSG00000122965	1455.8	0.299848	0.0693652	4.32274	1.54104e-05	0.000247219
ENSG00000259431	285.81	0.399395	0.0924135	4.32183	1.5474e-05	0.000248082
ENSG00000163888	588.372	-0.668364	0.154703	-4.3203	1.55814e-05	0.000249489
ENSG00000185105	157.657	-0.834405	0.193136	-4.32031	1.55813e-05	0.000249489
ENSG00000089693	9922.58	-0.395231	0.0914945	-4.31973	1.56223e-05	0.000249987
ENSG00000102359	90.0221	1.46473	0.339097	4.31951	1.5638e-05	0.000249997
ENSG00000140443	3612.58	0.383076	0.0886865	4.31944	1.56426e-05	0.000249997
ENSG00000179604	4356.7	0.711003	0.164622	4.31899	1.56745e-05	0.000250348
ENSG00000167699	2067.54	-0.385459	0.0892752	-4.31765	1.577e-05	0.000251716
ENSG00000128298	397.419	-0.467403	0.108259	-4.31745	1.57843e-05	0.000251786
ENSG00000136522	980.321	-0.291874	0.0676078	-4.31716	1.58053e-05	0.000251962
ENSG00000019186	22.1241	-1.18457	0.274428	-4.3165	1.58523e-05	0.000252554
ENSG00000164332	1735.61	-0.513531	0.118973	-4.31636	1.58625e-05	0.000252558
ENSG00000021645	3660.65	-0.736987	0.170807	-4.31473	1.59799e-05	0.000254267
ENSG00000138823	59.8351	0.981069	0.227466	4.31303	1.61029e-05	0.000256065
ENSG00000197147	4223.37	-0.573951	0.133095	-4.31232	1.61548e-05	0.000256607
ENSG00000180957	3058.19	-0.342655	0.07946	-4.31229	1.61573e-05	0.000256607
ENSG00000111877	320.258	0.33841	0.0784807	4.31201	1.61775e-05	0.000256769
ENSG00000170653	1226.1	0.515464	0.11958	4.31064	1.62786e-05	0.00025789
ENSG00000271075	13.2951	0.998395	0.231598	4.31089	1.626e-05	0.00025789
ENSG00000154845	1821.65	0.273096	0.0633539	4.31064	1.62779e-05	0.00025789
ENSG00000105401	5754.23	-0.350358	0.0812937	-4.30978	1.6342e-05	0.000258732
ENSG00000167136	300.675	-0.469095	0.108864	-4.30902	1.63983e-05	0.000259463
ENSG00000183172	1923.3	-0.287579	0.0667435	-4.30872	1.64205e-05	0.000259653
ENSG00000131650	146.25	-0.68451	0.158884	-4.30823	1.64569e-05	0.000260066
ENSG00000163297	318.168	0.796269	0.18484	4.30787	1.64831e-05	0.000260318
ENSG00000196368	1564.28	-0.760359	0.176515	-4.3076	1.65032e-05	0.000260474
ENSG00000223714	11.5436	-0.785426	0.182376	-4.30663	1.65762e-05	0.00026114
ENSG00000179388	2018.26	-0.831232	0.193007	-4.30674	1.6568e-05	0.00026114
ENSG00000126583	3647.96	-0.930379	0.216034	-4.30663	1.65757e-05	0.00026114
ENSG00000186310	10403.9	-0.710204	0.16492	-4.30634	1.65976e-05	0.000261315
ENSG00000116497	1233.3	0.339756	0.078908	4.30572	1.66443e-05	0.000261857
ENSG00000174348	263.059	0.926473	0.215178	4.30561	1.66527e-05	0.000261857
ENSG00000269210	28.8575	-0.727758	0.169037	-4.30532	1.66747e-05	0.000262042
ENSG00000198482	500.712	0.480218	0.111544	4.30518	1.66853e-05	0.000262046
ENSG00000100154	989.93	0.370509	0.0860669	4.3049	1.67064e-05	0.000262216
ENSG00000204581	31.1639	-0.726644	0.168816	-4.30435	1.67475e-05	0.000262697
ENSG00000108826	1362.17	-0.311927	0.0724777	-4.30376	1.67921e-05	0.000263235
ENSG00000013561	2584.01	-0.278532	0.0647332	-4.30276	1.68681e-05	0.000264264
ENSG00000092621	4853.67	0.669467	0.155618	4.302	1.69262e-05	0.000265011
ENSG00000151491	1226.48	0.736906	0.171307	4.30167	1.69512e-05	0.000265239
ENSG00000130956	4505.58	-0.402687	0.0936242	-4.3011	1.69951e-05	0.000265762
ENSG00000119973	50.1274	-1.06954	0.248678	-4.30089	1.7011e-05	0.000265846
ENSG00000286094	10.5625	1.59831	0.371654	4.30054	1.70381e-05	0.000265943
ENSG00000142507	2286.34	-0.323592	0.0752426	-4.30065	1.70296e-05	0.000265943
ENSG00000243422	47.4247	-0.773835	0.179955	-4.30015	1.70686e-05	0.000266256
ENSG00000228672	263.43	0.549116	0.127702	4.29997	1.7082e-05	0.000266302
ENSG00000189325	8.36576	-1.13027	0.262905	-4.29916	1.7145e-05	0.000266955
ENSG00000007080	2133.09	-0.324287	0.0754287	-4.29925	1.71378e-05	0.000266955
ENSG00000223711	7.49472	-1.2092	0.281285	-4.29884	1.71694e-05	0.000267172
ENSG00000206535	409.835	-0.624531	0.145305	-4.29807	1.72289e-05	0.000267933
ENSG00000114933	1303.17	0.312295	0.072681	4.29679	1.73288e-05	0.000269322
ENSG00000287760	55.2174	-0.648886	0.151028	-4.29647	1.73536e-05	0.000269543
ENSG00000181555	2731.77	0.328237	0.0764193	4.29521	1.74527e-05	0.000270415
ENSG00000137275	693.237	0.388502	0.0904513	4.29515	1.74573e-05	0.000270415
ENSG00000233967	152.373	0.644718	0.150094	4.29544	1.7435e-05	0.000270415
ENSG00000285572	47.6274	-1.26648	0.294836	-4.29552	1.74286e-05	0.000270415
ENSG00000141639	4937.83	0.709411	0.165173	4.29495	1.74736e-05	0.000270415
ENSG00000160188	394.136	-0.457418	0.106501	-4.29495	1.74729e-05	0.000270415
ENSG00000169020	1429.22	-0.399384	0.0929957	-4.29465	1.74972e-05	0.000270615
ENSG00000188612	5564.52	-0.222167	0.051744	-4.29358	1.75813e-05	0.00027175
ENSG00000095319	1418.94	0.359583	0.0837886	4.29156	1.77426e-05	0.000274038
ENSG00000148950	230.965	-0.355671	0.082879	-4.29145	1.77509e-05	0.000274038
ENSG00000203724	61.0503	-0.513262	0.119619	-4.29079	1.78035e-05	0.000274684
ENSG00000132639	92991.7	-0.918516	0.21408	-4.29053	1.78249e-05	0.000274847
ENSG00000119778	531.178	0.400177	0.0932736	4.29036	1.78387e-05	0.000274893
ENSG00000162631	489.469	-0.612158	0.142703	-4.28973	1.78892e-05	0.000275504
ENSG00000126214	5655.52	-0.308875	0.0720681	-4.28587	1.82021e-05	0.000280154
ENSG00000114698	2329.83	0.867976	0.202573	4.28475	1.82947e-05	0.000281408
ENSG00000143546	443.332	2.09417	0.488798	4.28433	1.8329e-05	0.000281652
ENSG00000178988	4289.49	-0.258436	0.0603224	-4.28425	1.83358e-05	0.000281652
ENSG00000061273	1671.76	0.511244	0.119334	4.28415	1.83438e-05	0.000281652
ENSG00000167363	2665.56	-0.362056	0.0845152	-4.28392	1.83626e-05	0.000281771
ENSG00000121905	5311.43	-0.760634	0.17761	-4.2826	1.8472e-05	0.000283108
ENSG00000288041	9.38039	-1.41439	0.330256	-4.28272	1.84622e-05	0.000283108
ENSG00000135002	2579.22	-0.576763	0.134706	-4.28163	1.85525e-05	0.00028417
ENSG00000142961	619.702	0.593722	0.138671	4.2815	1.8564e-05	0.000284174
ENSG00000170185	1204.24	0.399742	0.0933739	4.28109	1.85982e-05	0.000284527
ENSG00000134453	3775.89	0.352814	0.0824156	4.28091	1.86131e-05	0.000284584
ENSG00000236296	11.3088	-1.12927	0.263854	-4.2799	1.86975e-05	0.000285531
ENSG00000135540	862.202	0.645368	0.150788	4.27996	1.86926e-05	0.000285531
ENSG00000172888	2297.06	0.516018	0.120575	4.27963	1.87208e-05	0.000285543
ENSG00000175193	276.642	-0.491155	0.114765	-4.27965	1.87186e-05	0.000285543
ENSG00000183783	572.443	-0.672468	0.157142	-4.27935	1.87438e-05	0.000285722
ENSG00000116221	1314.03	-0.328382	0.0767571	-4.27819	1.88418e-05	0.000286896
ENSG00000131095	287432	1.18039	0.275909	4.27817	1.88434e-05	0.000286896
ENSG00000129990	3998.19	-0.716266	0.167446	-4.2776	1.88919e-05	0.000287462
ENSG00000120733	3464.75	0.238688	0.0558024	4.27738	1.89108e-05	0.000287578
ENSG00000157106	5317.09	0.32722	0.0765073	4.27698	1.89446e-05	0.00028792
ENSG00000163220	697.494	2.05679	0.481089	4.27528	1.90899e-05	0.000289955
ENSG00000102226	11786.3	-0.501585	0.117337	-4.27473	1.91372e-05	0.000290499
ENSG00000196504	2468.72	0.398796	0.0933096	4.2739	1.92082e-05	0.000291145
ENSG00000166959	13.1066	-1.54121	0.360615	-4.27383	1.92141e-05	0.000291145
ENSG00000134294	11278.6	0.854518	0.199939	4.2739	1.92085e-05	0.000291145
ENSG00000172466	5485.39	0.497204	0.116348	4.27343	1.92488e-05	0.000291497
ENSG00000010810	7566.08	0.406084	0.0950338	4.27305	1.92819e-05	0.000291824
ENSG00000203791	517.205	-0.440931	0.103193	-4.2729	1.9295e-05	0.000291848
ENSG00000156735	2913.07	-0.497076	0.11634	-4.27263	1.93185e-05	0.000292029
ENSG00000173597	148.927	1.3958	0.32672	4.27217	1.93582e-05	0.000292456
ENSG00000160932	4623.86	-0.533849	0.124982	-4.2714	1.94248e-05	0.000293287
ENSG00000279227	59.864	-0.739017	0.17303	-4.27102	1.94578e-05	0.000293611
ENSG00000125629	1567.58	-0.318849	0.0746652	-4.27039	1.95135e-05	0.000293929
ENSG00000111237	2251.79	-0.272309	0.0637642	-4.27056	1.9498e-05	0.000293929
ENSG00000132470	3110.27	1.17896	0.276075	4.27043	1.95098e-05	0.000293929
ENSG00000136261	747.651	-0.563465	0.131961	-4.26994	1.95528e-05	0.000294346
ENSG00000011275	2235.12	0.170963	0.0400427	4.26952	1.95893e-05	0.000294722
ENSG00000105227	565.821	0.832923	0.1951	4.2692	1.96176e-05	0.000294972
ENSG00000172819	382.047	0.5041	0.118095	4.26861	1.96696e-05	0.00029558
ENSG00000131508	4039.8	-0.224167	0.0525189	-4.26831	1.96955e-05	0.000295794
ENSG00000125863	2072.33	-0.340517	0.0797921	-4.26756	1.97624e-05	0.000296448
ENSG00000172296	176.072	1.80933	0.423974	4.26756	1.97618e-05	0.000296448
ENSG00000132274	897.096	0.821682	0.192564	4.26705	1.98073e-05	0.000296947
ENSG00000255622	37.1616	0.544038	0.127516	4.26641	1.98641e-05	0.000297622
ENSG00000095015	507.275	0.560459	0.13137	4.26627	1.98764e-05	0.000297631
ENSG00000128951	1994.33	-0.188345	0.0441498	-4.26606	1.98957e-05	0.000297745
ENSG00000154274	179.855	0.925878	0.217073	4.26528	1.99654e-05	0.000298611
ENSG00000188730	523.388	-0.819878	0.19223	-4.26509	1.99821e-05	0.000298686
ENSG00000253485	108.697	0.66326	0.155521	4.26476	2.00114e-05	0.000298947
ENSG00000263001	1378.92	0.531503	0.124634	4.26449	2.00358e-05	0.000299137
ENSG00000054116	1840.29	-0.233156	0.0546851	-4.26361	2.01151e-05	0.000300144
ENSG00000114631	3632.49	-0.432935	0.101546	-4.26342	2.01323e-05	0.000300225
ENSG00000041357	2517.71	-0.334394	0.0784635	-4.26178	2.02805e-05	0.000302256
ENSG00000169282	2388.24	-0.633708	0.148707	-4.26145	2.03101e-05	0.000302343
ENSG00000090971	1908.98	-0.465331	0.109193	-4.26155	2.03012e-05	0.000302343
ENSG00000116141	1671.21	-0.498198	0.116942	-4.2602	2.04245e-05	0.000303868
ENSG00000250863	39.8788	1.10007	0.258239	4.25989	2.04528e-05	0.000304111
ENSG00000152527	580.416	0.654084	0.153578	4.25896	2.05381e-05	0.000305029
ENSG00000184992	2134.87	-0.3904	0.0916696	-4.25878	2.05547e-05	0.000305029
ENSG00000189227	546.093	-0.413777	0.0971604	-4.25869	2.05625e-05	0.000305029
ENSG00000178607	374.173	0.40277	0.0945733	4.25882	2.05513e-05	0.000305029
ENSG00000233954	361.124	-0.570053	0.133892	-4.25755	2.06678e-05	0.000306054
ENSG00000102241	4801.83	-0.241233	0.0566595	-4.25759	2.0664e-05	0.000306054
ENSG00000170439	196.71	1.11192	0.261149	4.25779	2.0646e-05	0.000306054
ENSG00000132424	8652.92	0.384552	0.0903316	4.25712	2.07079e-05	0.00030647
ENSG00000237737	263.772	-0.806388	0.189448	-4.25651	2.07646e-05	0.000306773
ENSG00000074755	2545.32	0.246165	0.0578308	4.25663	2.07528e-05	0.000306773
ENSG00000166482	199.371	1.17318	0.275607	4.25672	2.07449e-05	0.000306773
ENSG00000137364	1825.64	-0.387438	0.0910339	-4.25598	2.08139e-05	0.0003072
ENSG00000197180	148.084	-0.450183	0.105778	-4.25594	2.08177e-05	0.0003072
ENSG00000115548	2846.82	0.383114	0.0900226	4.25576	2.08341e-05	0.000307263
ENSG00000141503	8435.96	0.268037	0.0629861	4.2555	2.08583e-05	0.000307442
ENSG00000278997	50.2219	0.818378	0.19232	4.2553	2.08767e-05	0.000307535
ENSG00000233532	71.5392	-1.03696	0.243721	-4.25472	2.09309e-05	0.000308154
ENSG00000163083	385.49	0.739987	0.17393	4.25451	2.09511e-05	0.000308273
ENSG00000116044	3613.5	0.613189	0.14414	4.25412	2.09875e-05	0.000308391
ENSG00000182108	120.918	0.602237	0.141566	4.2541	2.09894e-05	0.000308391
ENSG00000087191	4831.47	-0.298484	0.0701649	-4.25403	2.09955e-05	0.000308391
ENSG00000174684	11180.9	-0.547982	0.128821	-4.25383	2.10149e-05	0.000308498
ENSG00000102174	105.331	0.927774	0.218123	4.25343	2.10517e-05	0.000308681
ENSG00000150394	1505.98	-0.790563	0.185861	-4.25352	2.10433e-05	0.000308681
ENSG00000128578	755.471	-0.598332	0.140676	-4.25326	2.10684e-05	0.000308749
ENSG00000129682	3643.09	-0.79835	0.187748	-4.25224	2.11641e-05	0.000309614
ENSG00000176769	413.613	-0.885897	0.208332	-4.25233	2.11561e-05	0.000309614
ENSG00000139354	100.85	0.786624	0.184985	4.25237	2.11524e-05	0.000309614
ENSG00000162913	61.6726	-0.925402	0.217637	-4.25205	2.11827e-05	0.000309708
ENSG00000267060	72.6217	-0.612979	0.144176	-4.25161	2.12237e-05	0.00031013
ENSG00000089169	6734.45	-1.10686	0.260354	-4.25135	2.12485e-05	0.000310313
ENSG00000034677	3200.79	0.519157	0.122121	4.25118	2.12645e-05	0.000310368
ENSG00000260496	11.3094	-0.926453	0.21797	-4.25036	2.13423e-05	0.000311325
ENSG00000164188	3099.27	1.03627	0.243879	4.24913	2.14599e-05	0.000312861
ENSG00000130052	510.2	0.948007	0.223114	4.24898	2.14749e-05	0.0003129
ENSG00000219992	6.32713	1.29732	0.305358	4.24854	2.15172e-05	0.000313337
ENSG00000072832	5454.28	-0.44758	0.105368	-4.24777	2.15905e-05	0.000313767
ENSG00000124702	10121.5	-0.398482	0.093811	-4.24772	2.15961e-05	0.000313767
ENSG00000185352	2597.1	-0.854102	0.201073	-4.24773	2.15946e-05	0.000313767
ENSG00000100330	705.245	0.317834	0.0748192	4.24802	2.15664e-05	0.000313767
ENSG00000132004	184.421	-0.407541	0.0959523	-4.24733	2.16333e-05	0.000314127
ENSG00000188783	1964.5	0.965755	0.227398	4.24699	2.16666e-05	0.000314165
ENSG00000249577	79.1972	0.97792	0.230261	4.24701	2.1664e-05	0.000314165
ENSG00000166780	7159.01	-0.507643	0.119532	-4.24692	2.16729e-05	0.000314165
ENSG00000133627	1796.96	-0.592526	0.139541	-4.24627	2.17363e-05	0.000314546
ENSG00000168672	977.752	0.611274	0.143953	4.24634	2.17295e-05	0.000314546
ENSG00000151778	1741.27	-0.397604	0.0936321	-4.24645	2.17181e-05	0.000314546
ENSG00000133800	464.545	1.54595	0.36418	4.24502	2.1857e-05	0.000316111
ENSG00000165282	795.5	0.345651	0.0814379	4.24435	2.19233e-05	0.000316857
ENSG00000100234	5474.66	0.756258	0.178185	4.24424	2.19335e-05	0.000316857
ENSG00000165029	1500.23	0.916745	0.216041	4.24339	2.20168e-05	0.00031788
ENSG00000162642	1676.14	-0.27507	0.0648335	-4.24271	2.20834e-05	0.000318119
ENSG00000157510	242.909	0.940515	0.221677	4.24273	2.20815e-05	0.000318119
ENSG00000111602	355.928	0.613718	0.144652	4.24273	2.20817e-05	0.000318119
ENSG00000185813	2604.59	-0.306706	0.0722852	-4.24299	2.20557e-05	0.000318119
ENSG00000271601	1270.57	0.419639	0.0989358	4.24153	2.22003e-05	0.000319621
ENSG00000149243	243.373	-0.58948	0.13899	-4.24117	2.22355e-05	0.000319947
ENSG00000075420	620.073	0.666575	0.157214	4.23991	2.2361e-05	0.000321389
ENSG00000154898	355.331	0.808724	0.190737	4.23999	2.23528e-05	0.000321389
ENSG00000214113	1206.51	-0.360494	0.0850341	-4.2394	2.24113e-05	0.00032193
ENSG00000204071	1781.35	-0.700882	0.165347	-4.23884	2.24675e-05	0.000322555
ENSG00000141736	846.79	0.89131	0.210287	4.23855	2.24972e-05	0.000322798
ENSG00000114857	4475.91	0.418047	0.098649	4.23772	2.25804e-05	0.000323809
ENSG00000287277	123.661	0.829317	0.195733	4.23699	2.26538e-05	0.000324319
ENSG00000140104	481.015	-0.478988	0.113049	-4.23698	2.26542e-05	0.000324319
ENSG00000167395	995.484	0.348314	0.0822051	4.23713	2.26394e-05	0.000324319
ENSG00000173905	4038.81	0.635791	0.150066	4.23674	2.26787e-05	0.000324486
ENSG00000099817	4367.49	-0.325681	0.0768801	-4.23622	2.27314e-05	0.000325058
ENSG00000116885	520.057	-0.444242	0.104881	-4.23568	2.27863e-05	0.00032545
ENSG00000067601	171.166	-0.427914	0.101029	-4.23557	2.27973e-05	0.00032545
ENSG00000176971	728.186	0.823928	0.194515	4.2358	2.27738e-05	0.00032545
ENSG00000287743	18.7918	-1.11443	0.263163	-4.23474	2.28815e-05	0.00032647
ENSG00000172461	5885.36	0.439538	0.103798	4.23455	2.29008e-05	0.000326561
ENSG00000156504	2212.9	-0.24086	0.0568911	-4.23371	2.29868e-05	0.000327421
ENSG00000186106	3814.43	-0.444178	0.104913	-4.23377	2.29805e-05	0.000327421
ENSG00000197081	2241.74	0.508088	0.120036	4.23279	2.30807e-05	0.000328573
ENSG00000177369	6.89358	1.30462	0.308287	4.23185	2.31773e-05	0.000329764
ENSG00000198612	3493.28	-0.353933	0.0836493	-4.23115	2.32497e-05	0.000330608
ENSG00000117650	38.3656	-1.08471	0.256422	-4.23018	2.33503e-05	0.000331854
ENSG00000100439	1156.75	0.698523	0.165136	4.22999	2.33698e-05	0.000331945
ENSG00000169967	2599.23	0.326829	0.0772744	4.22946	2.34254e-05	0.000332549
ENSG00000113810	275.359	0.699833	0.165499	4.22862	2.35124e-05	0.000333598
ENSG00000064999	2569.71	0.328923	0.0777914	4.22827	2.35498e-05	0.000333942
ENSG00000159479	910.112	-0.184291	0.0435871	-4.22811	2.35664e-05	0.000333991
ENSG00000132471	15213.6	-0.359051	0.0849371	-4.22726	2.36552e-05	0.000335062
ENSG00000205279	256.078	-1.13959	0.269612	-4.22679	2.37044e-05	0.000335232
ENSG00000214655	2401.28	0.416614	0.0985652	4.22679	2.37053e-05	0.000335232
ENSG00000166225	1980.85	0.380932	0.0901235	4.22677	2.37067e-05	0.000335232
ENSG00000174516	2011.7	-0.558029	0.132029	-4.22655	2.37305e-05	0.000335382
ENSG00000124191	525.285	-0.625139	0.147936	-4.22573	2.38169e-05	0.000336416
ENSG00000114127	1605.35	0.335018	0.0792872	4.22537	2.3855e-05	0.000336766
ENSG00000157227	628.933	1.17241	0.277507	4.22478	2.39178e-05	0.000337465
ENSG00000229425	352.344	-1.01662	0.240706	-4.22349	2.40545e-05	0.000339205
ENSG00000248673	56.5506	-1.08046	0.255887	-4.22241	2.41706e-05	0.000340654
ENSG00000257272	39.0997	-0.640149	0.151626	-4.22188	2.42269e-05	0.000341109
ENSG00000128463	1695.65	-0.29685	0.0703128	-4.22186	2.42298e-05	0.000341109
ENSG00000260604	22.8852	1.27209	0.301407	4.2205	2.43766e-05	0.000342987
ENSG00000123106	1545.2	-0.341428	0.080908	-4.21995	2.44359e-05	0.000343631
ENSG00000165732	1363.67	0.462965	0.109718	4.21958	2.44758e-05	0.000343812
ENSG00000140807	1295.41	0.67451	0.159852	4.21959	2.44744e-05	0.000343812
ENSG00000279453	1940.62	-0.528644	0.125311	-4.21867	2.45746e-05	0.000345009
ENSG00000148482	2029.71	0.964361	0.228606	4.21844	2.45996e-05	0.000345169
ENSG00000206562	1005.59	-0.242313	0.0574496	-4.21783	2.46662e-05	0.000345722
ENSG00000180828	464.894	-0.929793	0.220439	-4.21792	2.46569e-05	0.000345722
ENSG00000169744	3460.69	-0.745652	0.176812	-4.21721	2.47347e-05	0.00034649
ENSG00000105223	12860.1	-0.52299	0.124057	-4.21572	2.48986e-05	0.000348595
ENSG00000090266	2253.15	-0.312218	0.0740882	-4.21413	2.50737e-05	0.000350853
ENSG00000186431	20.6902	1.72516	0.409496	4.21289	2.52121e-05	0.000352595
ENSG00000113312	2958.63	-0.24969	0.0592724	-4.21259	2.52458e-05	0.000352872
ENSG00000143379	735.43	0.240335	0.0570535	4.21245	2.52611e-05	0.000352892
ENSG00000135763	376.375	0.358884	0.0852084	4.21184	2.533e-05	0.00035366
ENSG00000164616	20.5761	-1.02533	0.243465	-4.21139	2.53805e-05	0.00035417
ENSG00000134352	11542.8	0.482164	0.114494	4.21125	2.53958e-05	0.00035419
ENSG00000174842	552.626	-0.456818	0.108484	-4.21092	2.54335e-05	0.00035452
ENSG00000189241	15475.6	-0.580475	0.137867	-4.21041	2.54903e-05	0.000355117
ENSG00000232859	889.189	-0.824517	0.195835	-4.21027	2.55067e-05	0.000355151
ENSG00000131941	544.787	0.767594	0.18232	4.21014	2.55209e-05	0.000355154
ENSG00000288062	415.448	-0.787932	0.187201	-4.20903	2.56474e-05	0.000356719
ENSG00000158813	100.955	0.649707	0.154376	4.20861	2.56943e-05	0.000357176
ENSG00000084070	4543.13	-0.47702	0.113356	-4.20815	2.57472e-05	0.000357716
ENSG00000101846	1372.78	-0.714058	0.169742	-4.20673	2.59089e-05	0.000359396
ENSG00000162076	638.541	-0.334862	0.0795982	-4.2069	2.58899e-05	0.000359396
ENSG00000219200	82.1412	-0.427471	0.101616	-4.20672	2.59106e-05	0.000359396
ENSG00000112530	313.532	-0.432688	0.102872	-4.20608	2.59834e-05	0.00036021
ENSG00000149313	4973.83	-0.458243	0.108953	-4.20587	2.60076e-05	0.000360348
ENSG00000100483	493.685	-0.426596	0.101444	-4.20523	2.60816e-05	0.000361177
ENSG00000228013	12.9132	-1.0542	0.250745	-4.20429	2.61908e-05	0.000362492
ENSG00000245937	1216.6	-0.296669	0.0705864	-4.20292	2.63496e-05	0.000364491
ENSG00000269737	84.6398	0.638872	0.152069	4.20121	2.65497e-05	0.000366966
ENSG00000143801	629.654	-0.364722	0.0868198	-4.20091	2.65846e-05	0.000366966
ENSG00000091879	764.728	1.54532	0.367863	4.20081	2.65958e-05	0.000366966
ENSG00000120053	7082.82	-0.714524	0.170091	-4.20084	2.65926e-05	0.000366966
ENSG00000213341	1111.53	0.374434	0.0891345	4.20077	2.66007e-05	0.000366966
ENSG00000141030	1973.13	-0.355801	0.0847189	-4.19978	2.67169e-05	0.000368368
ENSG00000237609	7.67471	1.50405	0.358184	4.19909	2.67984e-05	0.000369292
ENSG00000213949	740.076	0.907673	0.216178	4.19874	2.68408e-05	0.000369675
ENSG00000243364	43.1983	0.818776	0.195025	4.19831	2.68912e-05	0.000370169
ENSG00000231312	971.422	-0.531488	0.126604	-4.19804	2.69232e-05	0.00037041
ENSG00000187601	2584.12	-0.440327	0.104895	-4.1978	2.69519e-05	0.000370545
ENSG00000165637	3947.3	-0.33258	0.0792287	-4.19771	2.69622e-05	0.000370545
ENSG00000213064	2420.37	0.583098	0.138918	4.19743	2.69965e-05	0.000370816
ENSG00000150760	4331.31	0.55437	0.132112	4.1962	2.71426e-05	0.00037262
ENSG00000279904	32.6261	-0.684802	0.163204	-4.19599	2.71687e-05	0.000372777
ENSG00000287243	203.844	-0.941378	0.224359	-4.19586	2.71835e-05	0.000372779
ENSG00000139211	313.106	-0.711185	0.169507	-4.19562	2.72125e-05	0.000372975
ENSG00000056736	1787.73	0.839051	0.199992	4.19543	2.72359e-05	0.000373091
ENSG00000129451	31.4888	-0.968753	0.230914	-4.19531	2.72503e-05	0.000373091
ENSG00000127252	151.716	-0.49485	0.117972	-4.19463	2.73319e-05	0.000373806
ENSG00000135070	2886.09	-0.360543	0.0859535	-4.19463	2.73312e-05	0.000373806
ENSG00000205138	520.241	-0.377568	0.090025	-4.19404	2.74031e-05	0.000374577
ENSG00000131507	17690.5	-0.577103	0.13762	-4.19346	2.74728e-05	0.000375126
ENSG00000182220	8192.81	-0.444348	0.105962	-4.19347	2.74716e-05	0.000375126
ENSG00000164972	335.166	-0.486591	0.116042	-4.19323	2.75005e-05	0.000375304
ENSG00000148925	2653.82	-0.521574	0.124415	-4.1922	2.76266e-05	0.000376822
ENSG00000225914	318.265	-0.552844	0.131883	-4.19192	2.76608e-05	0.000377087
ENSG00000130724	2634	-0.294383	0.0702359	-4.19135	2.77301e-05	0.000377828
ENSG00000185272	378.726	-0.611485	0.145908	-4.19089	2.77861e-05	0.000378388
ENSG00000187720	761.209	1.2363	0.295047	4.19017	2.78747e-05	0.000379188
ENSG00000167258	1252.08	0.291072	0.0694655	4.19017	2.78742e-05	0.000379188
ENSG00000170322	871.53	0.235416	0.0561899	4.18965	2.7938e-05	0.000379846
ENSG00000112651	851.14	-0.38593	0.092131	-4.18893	2.80277e-05	0.00038073
ENSG00000137269	755.031	0.750779	0.179236	4.18876	2.8048e-05	0.00038073
ENSG00000100906	2753.33	0.680896	0.16255	4.18883	2.80396e-05	0.00038073
ENSG00000167173	257.979	0.497096	0.118697	4.18795	2.81483e-05	0.000381888
ENSG00000231359	20.2583	-0.764017	0.18246	-4.18733	2.8226e-05	0.000382738
ENSG00000144120	319.097	-0.487539	0.116445	-4.18685	2.82847e-05	0.000383329
ENSG00000084774	1000.48	0.299514	0.0715449	4.18638	2.83443e-05	0.000383728
ENSG00000133131	350.468	0.584278	0.139564	4.18646	2.83344e-05	0.000383728
ENSG00000085377	1450.07	-0.524854	0.125378	-4.18618	2.83694e-05	0.000383863
ENSG00000107372	12834.4	-0.243474	0.0581642	-4.18597	2.83946e-05	0.000384
ENSG00000169105	209.504	0.620688	0.148306	4.18518	2.84945e-05	0.000385146
ENSG00000169814	828.636	0.420474	0.100471	4.18505	2.85099e-05	0.000385149
ENSG00000196636	339.509	-0.310659	0.074235	-4.1848	2.8542e-05	0.000385172
ENSG00000196972	2379.53	-0.739153	0.176626	-4.18484	2.85366e-05	0.000385172
ENSG00000011405	3202.71	0.55001	0.131439	4.18452	2.85772e-05	0.000385444
ENSG00000273599	107.471	0.687417	0.164282	4.18437	2.85957e-05	0.000385488
ENSG00000127533	25.3526	1.93579	0.462669	4.18395	2.86484e-05	0.000385994
ENSG00000115073	4754.52	-0.389867	0.093187	-4.18371	2.86796e-05	0.000386209
ENSG00000104872	1446.59	-0.283535	0.0677774	-4.18333	2.87267e-05	0.000386639
ENSG00000204611	288.184	0.333729	0.0797834	4.18294	2.87762e-05	0.0003871
ENSG00000114405	1848.22	-0.426055	0.101913	-4.18057	2.9078e-05	0.000390953
ENSG00000112290	8804.18	-0.610971	0.146151	-4.1804	2.90995e-05	0.000391035
ENSG00000171467	1553.46	0.364561	0.0872138	4.18009	2.91395e-05	0.000391366
ENSG00000233588	25.9343	1.49862	0.35854	4.17978	2.91791e-05	0.000391484
ENSG00000100417	1423.55	-0.27538	0.0658832	-4.17982	2.9174e-05	0.000391484
ENSG00000172731	1709.01	-0.535458	0.128148	-4.17843	2.93525e-05	0.000393602
ENSG00000256576	84.9613	-0.628292	0.150406	-4.17731	2.94976e-05	0.000395339
ENSG00000284617	11.5697	-0.880117	0.210704	-4.17704	2.95327e-05	0.000395601
ENSG00000112981	591.542	-0.625	0.149635	-4.17682	2.95616e-05	0.00039578
ENSG00000089472	1626.05	0.701993	0.168099	4.17608	2.96575e-05	0.000396855
ENSG00000281195	47.5547	0.691128	0.165505	4.17588	2.96833e-05	0.000396991
ENSG00000164683	1391.03	-0.344536	0.0825121	-4.17558	2.97228e-05	0.00039731
ENSG00000214300	353.349	-0.540002	0.129351	-4.1747	2.98373e-05	0.00039863
ENSG00000170310	1033.02	-0.276011	0.0661262	-4.17401	2.9929e-05	0.000399646
ENSG00000170089	435.993	-0.791356	0.189604	-4.17372	2.99664e-05	0.000399935
ENSG00000156976	32127.3	-0.440018	0.105436	-4.17334	3.00167e-05	0.000400396
ENSG00000260163	31.542	-0.777512	0.186328	-4.17282	3.00849e-05	0.000400885
ENSG00000188107	85.7779	0.568819	0.136314	4.17287	3.00783e-05	0.000400885
ENSG00000012983	3035.33	0.450763	0.108048	4.17186	3.0212e-05	0.000402367
ENSG00000198142	349.843	0.576971	0.138306	4.1717	3.02339e-05	0.000402448
ENSG00000149809	1204.92	-0.495943	0.118888	-4.1715	3.02595e-05	0.000402578
ENSG00000167103	76.7706	-0.630971	0.151285	-4.17075	3.03595e-05	0.000403299
ENSG00000127329	1625.87	0.715255	0.171487	4.1709	3.03396e-05	0.000403299
ENSG00000256294	303.599	0.297156	0.0712477	4.17074	3.03613e-05	0.000403299
ENSG00000094631	2447.78	0.319026	0.0764992	4.17032	3.04178e-05	0.000403838
ENSG00000272551	33.444	-1.07042	0.256721	-4.16959	3.05154e-05	0.000404592
ENSG00000157404	999.601	-0.739412	0.177341	-4.16943	3.05367e-05	0.000404592
ENSG00000272695	109.522	-0.4057	0.0973039	-4.16942	3.05382e-05	0.000404592
ENSG00000171861	331.08	-0.313813	0.0752617	-4.16962	3.05102e-05	0.000404592
ENSG00000173113	2719.27	-0.315065	0.0755788	-4.16869	3.06354e-05	0.000405667
ENSG00000158109	6634.53	-0.446827	0.1072	-4.16817	3.0706e-05	0.000406391
ENSG00000099910	1606	-0.279986	0.0671869	-4.16727	3.08273e-05	0.000407784
ENSG00000112249	992.52	0.447634	0.107425	4.16693	3.0873e-05	0.000407966
ENSG00000130311	2106.18	-0.288183	0.0691596	-4.16693	3.08732e-05	0.000407966
ENSG00000086300	3818.52	-0.756074	0.181482	-4.16611	3.09838e-05	0.000409215
ENSG00000148090	1027.99	-0.343753	0.0825246	-4.16546	3.10724e-05	0.000410171
ENSG00000237880	21.7794	-1.21977	0.292941	-4.16387	3.12901e-05	0.000412644
ENSG00000242173	3133.8	-0.613558	0.147354	-4.16385	3.12921e-05	0.000412644
ENSG00000164889	1131.02	0.66841	0.160545	4.16338	3.13576e-05	0.000413293
ENSG00000277782	29.7133	-1.0182	0.244578	-4.16307	3.13997e-05	0.000413632
ENSG00000279530	13.058	0.988044	0.237345	4.1629	3.14232e-05	0.000413727
ENSG00000105619	1206.1	-0.408134	0.0980478	-4.1626	3.14645e-05	0.000414057
ENSG00000164815	638.332	-0.433751	0.104223	-4.16175	3.15818e-05	0.000415385
ENSG00000172201	4271.67	0.760626	0.182774	4.16156	3.16082e-05	0.00041551
ENSG00000176490	6793.17	-0.72799	0.174937	-4.16145	3.1624e-05	0.00041551
ENSG00000138376	249.363	0.511282	0.12287	4.16118	3.16606e-05	0.000415777
ENSG00000240225	1088.54	-0.334831	0.0804757	-4.16064	3.17351e-05	0.000416539
ENSG00000078369	25806.7	-0.279916	0.0673115	-4.15852	3.20321e-05	0.00042022
ENSG00000284703	88.904	-1.30789	0.31454	-4.15811	3.20886e-05	0.000420745
ENSG00000070778	947.748	0.406677	0.0978211	4.15735	3.21958e-05	0.000421933
ENSG00000249743	14.1797	-1.28559	0.309354	-4.15573	3.24249e-05	0.000424716
ENSG00000099341	3321.57	-0.344607	0.0829308	-4.15535	3.24786e-05	0.0004252
ENSG00000108021	1747.94	0.348938	0.0839797	4.15503	3.25246e-05	0.000425364
ENSG00000099795	1875.31	-0.374592	0.0901516	-4.15513	3.25102e-05	0.000425364
ENSG00000217555	23.9726	0.785358	0.189046	4.15433	3.26242e-05	0.000426447
ENSG00000163349	4661.58	0.343151	0.0826205	4.15334	3.27651e-05	0.00042754
ENSG00000102181	10407.7	-0.456846	0.109992	-4.15345	3.27498e-05	0.00042754
ENSG00000175602	4535.77	-0.511595	0.12317	-4.15355	3.27357e-05	0.00042754
ENSG00000197771	1325.74	0.351683	0.084676	4.15327	3.27751e-05	0.00042754
ENSG00000132155	3206.82	0.243278	0.0585857	4.15251	3.28844e-05	0.000428306
ENSG00000161638	533	1.14711	0.27623	4.15275	3.2851e-05	0.000428306
ENSG00000160014	51165.6	-0.710345	0.17106	-4.1526	3.28719e-05	0.000428306
ENSG00000077522	2596.34	-0.523663	0.126151	-4.15108	3.30907e-05	0.000430773
ENSG00000186340	823.265	0.913338	0.220045	4.15068	3.31483e-05	0.000431302
ENSG00000007372	836.489	0.856164	0.206282	4.15046	3.31807e-05	0.000431501
ENSG00000127922	1587.7	-0.350813	0.0845273	-4.15029	3.32055e-05	0.000431604
ENSG00000257501	16.9479	-1.18012	0.284378	-4.14984	3.32704e-05	0.000432005
ENSG00000126247	8999.29	-0.3657	0.0881213	-4.14996	3.32537e-05	0.000432005
ENSG00000116729	3956.36	0.753022	0.181483	4.14927	3.33539e-05	0.000432868
ENSG00000163840	705.795	0.88859	0.214189	4.14862	3.34487e-05	0.000433876
ENSG00000184117	1993.33	-0.461234	0.111187	-4.14826	3.35011e-05	0.000434334
ENSG00000104067	7724.7	0.48136	0.116057	4.14762	3.35945e-05	0.000435324
ENSG00000081052	136.673	0.803768	0.193801	4.1474	3.36277e-05	0.000435385
ENSG00000205423	898.815	-0.224194	0.0540571	-4.14736	3.36335e-05	0.000435385
ENSG00000279589	7.81907	0.995838	0.240121	4.14724	3.36507e-05	0.000435386
ENSG00000133318	50252.4	-0.548025	0.132158	-4.14673	3.37253e-05	0.00043613
ENSG00000276550	6355.29	0.919165	0.221688	4.14621	3.3803e-05	0.000436911
ENSG00000185033	1778.47	0.517375	0.124832	4.14458	3.4043e-05	0.00043979
ENSG00000172164	500.535	0.689214	0.166315	4.14403	3.41255e-05	0.000440436
ENSG00000125841	5813.3	-0.489288	0.118071	-4.14402	3.41277e-05	0.000440436
ENSG00000130226	5817.72	-0.668746	0.161386	-4.14377	3.41638e-05	0.000440678
ENSG00000101365	2786.36	-0.276381	0.0667025	-4.14348	3.42069e-05	0.00044101
ENSG00000154767	837.569	0.447712	0.108068	4.14287	3.42983e-05	0.000441964
ENSG00000163430	2006.87	0.844951	0.204016	4.14159	3.44914e-05	0.000444227
ENSG00000132507	4912.67	-0.315596	0.0762115	-4.14105	3.45716e-05	0.000445035
ENSG00000272944	48.6669	-0.955392	0.230733	-4.14068	3.4628e-05	0.000445045
ENSG00000163638	722.472	1.6153	0.390114	4.14058	3.46425e-05	0.000445045
ENSG00000180992	582.234	-0.316652	0.0764748	-4.14061	3.46381e-05	0.000445045
ENSG00000118482	3132.77	0.472882	0.114206	4.14062	3.46365e-05	0.000445045
ENSG00000091436	1165.21	0.593683	0.143425	4.13932	3.48339e-05	0.000447278
ENSG00000278535	816.216	-0.658632	0.159138	-4.13875	3.49204e-05	0.000448163
ENSG00000100124	1101.05	-0.278917	0.0673942	-4.1386	3.49433e-05	0.000448231
ENSG00000147416	15816.2	-0.637277	0.154004	-4.13805	3.50268e-05	0.000449074
ENSG00000106028	1284.09	-0.291085	0.0703529	-4.1375	3.51106e-05	0.000449748
ENSG00000170906	2110.62	-0.413119	0.099848	-4.13748	3.51147e-05	0.000449748
ENSG00000111058	1636.77	0.72454	0.175144	4.13681	3.52161e-05	0.000450819
ENSG00000142149	397.433	-0.881355	0.213064	-4.13657	3.52532e-05	0.000451067
ENSG00000115694	5038.71	-0.248195	0.0600031	-4.13636	3.52859e-05	0.000451258
ENSG00000243415	6.98669	1.25176	0.302659	4.13587	3.53617e-05	0.00045191
ENSG00000170027	43439.5	-0.711441	0.17202	-4.1358	3.53724e-05	0.00045191
ENSG00000256193	654.465	-1.31867	0.318899	-4.13506	3.54867e-05	0.000453143
ENSG00000138107	8816	-0.265181	0.0641351	-4.13473	3.55379e-05	0.000453568
ENSG00000162981	3200.16	-0.732547	0.177208	-4.13384	3.56759e-05	0.0004551
ENSG00000088992	600.805	-0.578388	0.139927	-4.13351	3.57262e-05	0.000455513
ENSG00000198561	3957.8	0.353572	0.0855462	4.13312	3.57879e-05	0.000456072
ENSG00000091656	1337.02	0.605831	0.146602	4.13248	3.58873e-05	0.000456897
ENSG00000149972	431.68	-0.928888	0.224778	-4.13247	3.58886e-05	0.000456897
ENSG00000148572	720.55	-0.371409	0.0898976	-4.13146	3.60461e-05	0.000458571
ENSG00000107745	3197.87	-0.283614	0.0686484	-4.1314	3.60562e-05	0.000458571
ENSG00000277531	2301.59	-0.665997	0.161268	-4.12975	3.6316e-05	0.000461644
[truncated: 23,412 more rows]

## Sheet: DiffExpTEFamilies_AD_vs_Ctrl
	baseMean	log2FoldChange	lfcSE	stat	pvalue	padj
Arthur1:hAT-Tip100:DNA	1170.33	-0.299103	0.0471815	-6.33943	2.3062e-10	1.72404e-07
L1M3:L1:LINE	4919.9	-0.157811	0.025038	-6.30286	2.9221e-10	1.72404e-07
(CATTC)n:Satellite:Satellite	27.4407	-2.76339	0.443357	-6.23288	4.57923e-10	1.80116e-07
L1MB4:L1:LINE	10314.8	-0.128539	0.0210833	-6.09673	1.08259e-09	2.62913e-07
LTR26B:ERV1:LTR	104.332	-0.6157	0.101064	-6.09215	1.11404e-09	2.62913e-07
MER66B:ERV1:LTR	899.158	-0.281313	0.0467257	-6.02052	1.73857e-09	3.41919e-07
L1ME2:L1:LINE	12786.4	-0.122328	0.0217383	-5.62732	1.83034e-08	3.08543e-06
L1MA7:L1:LINE	5727.87	-0.171721	0.0310359	-5.53299	3.14814e-08	4.6435e-06
L1MD:L1:LINE	6955.37	-0.137845	0.0250789	-5.49646	3.87485e-08	5.08036e-06
L1ME3B:L1:LINE	9131.13	-0.182769	0.0338931	-5.39253	6.94741e-08	8.19794e-06
HAL1ME:L1:LINE	6807.38	-0.243018	0.0455744	-5.33233	9.69612e-08	1.04013e-05
LTR48B:ERV1:LTR	1411.12	-0.495394	0.0940047	-5.26988	1.36512e-07	1.34236e-05
LTR90B:LTR:LTR	175.879	0.360708	0.0703449	5.1277	2.93297e-07	2.66224e-05
MLT1A1:ERVL-MaLR:LTR	3789.81	-0.116795	0.0230047	-5.07701	3.83423e-07	3.23171e-05
Zaphod:hAT-Tip100:DNA	679.745	-0.214759	0.0425893	-5.04257	4.59329e-07	3.61339e-05
Charlie5:hAT-Charlie:DNA	2119.54	-0.244175	0.0487786	-5.00577	5.56391e-07	4.0227e-05
LTR102_Mam:ERVL:LTR	243.669	-0.394615	0.078956	-4.99791	5.79542e-07	4.0227e-05
L1MB2:L1:LINE	10142.4	-0.0923706	0.018587	-4.96963	6.70799e-07	4.21453e-05
UCON89:hAT:DNA	27.813	0.667054	0.134287	4.96739	6.78611e-07	4.21453e-05
L1ME1:L1:LINE	33359.1	-0.103051	0.0208747	-4.93664	7.94792e-07	4.68927e-05
GSATII:centr:Satellite	472.097	-0.721636	0.149127	-4.83907	1.30446e-06	7.32981e-05
MER44A:TcMar-Tigger:DNA	2172.72	-0.238416	0.0495449	-4.81212	1.49338e-06	8.00996e-05
LTR71B:ERV1:LTR	340.806	-0.399104	0.0840133	-4.75048	2.02933e-06	0.000104113
L1ME4a:L1:LINE	25246.8	-0.150611	0.0320258	-4.70279	2.56628e-06	0.000121129
L3b:CR1:LINE	5870.43	0.145376	0.0309115	4.70297	2.564e-06	0.000121129
MER34B-int:ERV1:LTR	873.419	-0.502795	0.1073	-4.6859	2.78736e-06	0.000126503
L1MEg2:L1:LINE	622.356	-0.277404	0.0597235	-4.6448	3.40404e-06	0.000138509
L3:CR1:LINE	32411.4	0.0979821	0.0210774	4.64869	3.34053e-06	0.000138509
LTR61:ERV1:LTR	568.85	-0.46444	0.0998601	-4.6509	3.30483e-06	0.000138509
MER4B:ERV1:LTR	1163.32	-0.171246	0.0370433	-4.62287	3.78469e-06	0.000144063
MLT1N2:ERVL-MaLR:LTR	1948.17	0.135742	0.0293338	4.62748	3.70144e-06	0.000144063
LTR29:ERV1:LTR	335.694	-0.256466	0.0562059	-4.56298	5.04332e-06	0.000185972
HERV9NC-int:ERV1:LTR	568.32	0.416348	0.0915277	4.54887	5.39335e-06	0.000192853
L1MC:L1:LINE	5685.75	-0.138767	0.030652	-4.52716	5.9783e-06	0.000207482
HERVKC4-int:ERVK:LTR	149.101	0.958923	0.212877	4.50458	6.65044e-06	0.000224215
L1MEd:L1:LINE	17802.7	-0.115745	0.0259614	-4.45835	8.25935e-06	0.00026657
L2c:L2:LINE	108766	0.094806	0.021277	4.45579	8.35854e-06	0.00026657
L1MA6:L1:LINE	4385.34	-0.150021	0.0349324	-4.29459	1.75016e-05	0.000519212
LTR47B2:ERVL:LTR	198.59	-0.414753	0.0963662	-4.30392	1.67798e-05	0.000519212
MLT1H1:ERVL-MaLR:LTR	2567.33	-0.137134	0.0319411	-4.29334	1.76004e-05	0.000519212
L1MA1:L1:LINE	4221.89	-0.147533	0.0352006	-4.19119	2.77495e-05	0.000798645
HAL1M8:L1:LINE	1777.53	0.132562	0.0316857	4.18364	2.86878e-05	0.000805991
HERV3-int:ERV1:LTR	716.318	0.369655	0.0885346	4.17526	2.9765e-05	0.000816635
LTR16D:ERVL:LTR	444.389	-0.201112	0.0482276	-4.17007	3.04508e-05	0.000816635
L1ME3G:L1:LINE	12796.7	-0.0827488	0.0199438	-4.1491	3.33781e-05	0.00085622
LTR38:ERV1:LTR	98.7024	-0.315178	0.0759266	-4.15108	3.30906e-05	0.00085622
MER49:ERV1:LTR	1797.11	-0.214776	0.0520052	-4.12989	3.62937e-05	0.000892219
UCON40:UCON40:Unknown	80.5024	0.415436	0.100484	4.13435	3.55961e-05	0.000892219
L1MC3:L1:LINE	10850.2	-0.072632	0.0176378	-4.11797	3.82218e-05	0.000920442
HERVH48-int:ERV1:LTR	892.429	0.301677	0.0735572	4.10126	4.10903e-05	0.000924477
HUERS-P2-int:ERV1:LTR	151.458	0.559333	0.136461	4.09884	4.15231e-05	0.000924477
LTR13A:ERVK:LTR	797.52	-0.256096	0.0623878	-4.10491	4.04479e-05	0.000924477
MER57E1:ERV1:LTR	605.631	-0.327571	0.0797976	-4.10503	4.04264e-05	0.000924477
L1MD2:L1:LINE	11940.7	-0.0760379	0.0185765	-4.09323	4.25411e-05	0.000929601
MamGyp-int:Gypsy:LTR	877.081	-0.793461	0.19436	-4.08244	4.4566e-05	0.000956142
L1MC2:L1:LINE	5528.09	-0.082135	0.020388	-4.02858	5.61136e-05	0.00116165
MER4D0:ERV1:LTR	370.022	-0.229597	0.0569462	-4.03182	5.53463e-05	0.00116165
MER83:ERV1:LTR	499.798	-0.231944	0.0578318	-4.01066	6.05502e-05	0.00123188
LTR38B:ERV1:LTR	118.833	-0.313596	0.0787566	-3.98184	6.83827e-05	0.00136765
MER105:hAT-Charlie:DNA	648.998	0.185745	0.0468126	3.96784	7.25282e-05	0.001403
MSTA1:ERVL-MaLR:LTR	465.748	-0.27025	0.0680706	-3.97015	7.18281e-05	0.001403
MER5A:hAT-Charlie:DNA	17330.1	0.0835657	0.0211022	3.96005	7.49331e-05	0.00142615
MER106A:hAT-Charlie:DNA	418.177	0.194984	0.0493707	3.9494	7.83486e-05	0.00146748
Ricksha_b:MULE-MuDR:DNA	288.526	-0.264449	0.0672277	-3.93363	8.36736e-05	0.00154273
L1MA8:L1:LINE	7787.14	-0.114197	0.0290944	-3.92505	8.67115e-05	0.00157415
L1MB7:L1:LINE	29145.8	-0.0552072	0.0140953	-3.9167	8.97675e-05	0.00159764
LTR24:ERV1:LTR	433.289	-0.337114	0.0861263	-3.91418	9.07133e-05	0.00159764
X7C_LINE:CR1:LINE	331.127	0.242966	0.0622892	3.90061	9.59488e-05	0.00166499
HERVIP10B3-int:ERV1:LTR	1109.87	0.22109	0.0570186	3.87751	0.00010553	0.00180472
L1MEg:L1:LINE	12041.4	-0.101885	0.0263563	-3.86569	0.000110775	0.00184473
LTR64:ERV1:LTR	338.066	-0.294821	0.0763313	-3.86238	0.000112287	0.00184473
MamTip2:hAT-Tip100:DNA	2529.3	0.104416	0.0270382	3.86179	0.00011256	0.00184473
(GAATG)n:Satellite:Satellite	33.5798	-0.958543	0.250219	-3.83082	0.000127718	0.00200944
HERVI-int:ERV1:LTR	105.17	0.417363	0.108877	3.83335	0.000126411	0.00200944
MER75:PiggyBac:DNA	293.919	-0.162832	0.0424373	-3.83701	0.000124542	0.00200944
CR1_Mam:CR1:LINE	1200.01	0.14039	0.0368161	3.81326	0.000137143	0.00211942
LTR75:ERVL:LTR	293.179	-0.234487	0.0615259	-3.81119	0.000138301	0.00211942
X6B_LINE:CR1:LINE	296.815	0.170909	0.0449183	3.80489	0.000141866	0.00214618
HERV1_LTRe:ERV1:LTR	31.1087	0.743567	0.196229	3.78928	0.000151087	0.00225674
MER117:hAT-Charlie:DNA	1963.88	0.153082	0.040668	3.76419	0.000167088	0.00240444
MER34C_:ERV1:LTR	801.534	-0.320114	0.0850286	-3.76478	0.000166694	0.00240444
MIR3:MIR:SINE	51550.8	0.10986	0.0291402	3.77007	0.000163201	0.00240444
LTR76:ERV1:LTR	764.46	-0.282145	0.0752332	-3.75028	0.000176639	0.00251126
LTR106_Mam:LTR:LTR	264.344	-0.148239	0.0397342	-3.73075	0.000190909	0.00266015
MER129:LTR:LTR?	61.7481	0.357991	0.0961091	3.72484	0.000195443	0.00266015
MER20:hAT-Charlie:DNA	11798	0.113216	0.0304201	3.72174	0.000197854	0.00266015
MER44B:TcMar-Tigger:DNA	1696.86	0.103648	0.0278116	3.72678	0.000193942	0.00266015
MIRb:MIR:SINE	136067	0.1065	0.0286208	3.72107	0.000198384	0.00266015
X7A_LINE:CR1:LINE	549.121	0.150623	0.0405212	3.71714	0.000201489	0.00267143
LTR37-int:ERV1:LTR	821.333	-0.17145	0.0463782	-3.69678	0.000218351	0.00286283
HERV9N-int:ERV1:LTR	378.131	0.218852	0.0593278	3.68885	0.000225266	0.00292103
L1MA2:L1:LINE	6840.18	-0.115644	0.0314245	-3.68006	0.000233182	0.00299081
LTR87:ERVL:LTR	999.364	0.181937	0.0495328	3.67306	0.000239665	0.00300856
LTR89:ERVL:LTR	457.386	0.128561	0.0349966	3.67352	0.00023923	0.00300856
LTR22C0:ERVK:LTR	95.0341	0.348727	0.0952581	3.66087	0.000251364	0.00312221
MLT1D:ERVL-MaLR:LTR	15939.7	-0.08115	0.0222744	-3.6432	0.000269269	0.00330976
LTR16E1:ERVL:LTR	829.367	0.095399	0.0262816	3.62989	0.000283547	0.00344933
LTR71A:ERV1:LTR	166.075	-0.220001	0.0607274	-3.62277	0.000291466	0.00350949
Charlie1:hAT-Charlie:DNA	2142.93	-0.15556	0.0434387	-3.58113	0.000342115	0.00403781
L2:L2:LINE	51064.7	0.0889795	0.0248472	3.58107	0.000342187	0.00403781
HERVK22-int:ERVK:LTR	579.906	0.235271	0.0657712	3.57711	0.000347417	0.00405893
MER68B:ERVL:LTR	791.267	0.125554	0.0351742	3.56948	0.00035769	0.00413798
LTR13:ERVK:LTR	2683.74	-0.164492	0.0464061	-3.54463	0.00039317	0.00448472
MSTA:ERVL-MaLR:LTR	12662.9	-0.103851	0.0293097	-3.54323	0.000395264	0.00448472
Tigger1a_Art:TcMar-Tigger:DNA	230.234	-0.224327	0.0633956	-3.53853	0.000402362	0.00452179
LTR46-int:ERV1:LTR	103.362	0.316962	0.0897832	3.5303	0.000415081	0.00462071
L1PA3:L1:LINE	21571.1	-0.131825	0.0373872	-3.52594	0.000421983	0.00465365
MIRc:MIR:SINE	57101.7	0.096589	0.0275766	3.50257	0.000460795	0.00503461
LTR37A:ERV1:LTR	855.769	-0.114472	0.0328528	-3.48439	0.000493262	0.00524368
LTR84a:ERVL:LTR	408.302	0.191994	0.0550355	3.48854	0.000485662	0.00524368
MER96:hAT-Tip100:DNA	472.241	0.162992	0.0467577	3.4859	0.000490489	0.00524368
LTR66:ERVL:LTR	202.971	-0.263829	0.0762762	-3.45886	0.000542462	0.00571522
Charlie4z:hAT-Charlie:DNA	4060.44	0.115179	0.0334612	3.44217	0.000577071	0.00592398
MER5A1:hAT-Charlie:DNA	7418.05	0.0688549	0.0200041	3.44204	0.000577337	0.00592398
MER5B:hAT-Charlie:DNA	12006.8	0.062523	0.0181565	3.44357	0.000574098	0.00592398
L1MC1:L1:LINE	14699.6	-0.0616694	0.0179633	-3.43309	0.000596755	0.00601855
MER34C2:ERV1:LTR	441.803	-0.185804	0.0540978	-3.4346	0.000593436	0.00601855
LTR14:ERVK:LTR	163.036	0.330533	0.0964487	3.42704	0.000610199	0.00607028
MER63A:hAT-Blackjack:DNA	1530.17	0.0796198	0.0232388	3.42616	0.000612172	0.00607028
MER72:ERV1:LTR	910.868	-0.269937	0.0788722	-3.42246	0.000620577	0.00610234
MER46C:TcMar-Tigger:DNA	2381.45	0.127717	0.0374298	3.41218	0.000644448	0.0062847
MER11C:ERVK:LTR	2141.65	-0.133332	0.0391615	-3.40468	0.000662426	0.00640707
MER67A:ERV1:LTR	320.27	0.167668	0.0495173	3.38606	0.000709046	0.00680223
HAL1b:L1:LINE	3125.99	-0.0795146	0.0235274	-3.37966	0.000725754	0.00690637
LTR34:ERV1:LTR	248.43	-0.258686	0.0766476	-3.37501	0.000738143	0.00691277
MER41B:ERV1:LTR	1944.55	-0.0906238	0.0268479	-3.37545	0.00073694	0.00691277
LTR65:ERV1:LTR	348.497	0.184099	0.0546262	3.37015	0.000751275	0.00698035
Charlie15b:hAT-Charlie:DNA	1333.67	0.142673	0.0425393	3.35391	0.000796777	0.00728834
LTR33A:ERVL:LTR	856.865	0.137747	0.0410562	3.35508	0.000793424	0.00728834
HERV9-int:ERV1:LTR	416.21	0.241637	0.0723571	3.3395	0.000839297	0.00761823
AluYd8:Alu:SINE	248.924	-0.555819	0.167545	-3.31743	0.000908507	0.00818349
MER34:ERV1:LTR	753.473	-0.108139	0.0326367	-3.31341	0.000921644	0.00823893
MER110-int:ERV1:LTR	349.027	0.275668	0.0835053	3.3012	0.000962718	0.00854141
ERVL-int:ERVL:LTR	565.769	0.150008	0.0454988	3.29697	0.000977345	0.00854272
LTR86A1:ERVL:LTR	465.581	0.193749	0.0587551	3.29758	0.000975226	0.00854272
Charlie19a:hAT-Charlie:DNA	1111.36	0.130885	0.0398878	3.28132	0.00103324	0.00896485
MER1B:hAT-Charlie:DNA	5171.54	0.0875624	0.0267447	3.27401	0.00106034	0.00906665
MER68:ERVL:LTR	1980.21	0.102901	0.0314227	3.27474	0.00105759	0.00906665
UCON80_AMi:UCON80_AMi:Unknown	86.0677	0.329792	0.101343	3.2542	0.00113713	0.00965331
HERV17-int:ERV1:LTR	863.055	0.204939	0.0631374	3.24593	0.00117069	0.00979729
LTR41:ERVL:LTR	1015.12	-0.105891	0.0326069	-3.2475	0.00116424	0.00979729
MER119:hAT-Charlie:DNA	794.471	0.125171	0.0386056	3.24231	0.00118567	0.00985272
MIR:MIR:SINE	103841	0.07772	0.024053	3.2312	0.00123273	0.0101722
L1M4:L1:LINE	20065.7	-0.0591869	0.0184207	-3.21306	0.00131328	0.0107616
LTR5A:ERVK:LTR	3403.49	-0.305609	0.0952643	-3.20801	0.00133658	0.010877
L1M3c:L1:LINE	480.808	-0.157	0.0491208	-3.19621	0.00139245	0.0112541
MamTip3:hAT-Tip100:DNA	444.057	0.143161	0.044819	3.19421	0.00140214	0.0112553
MER30:hAT-Charlie:DNA	2808.78	0.103465	0.0324125	3.19213	0.00141227	0.01126
Kanga1a:TcMar-Tc2:DNA	501.03	-0.142688	0.0448947	-3.17829	0.00148145	0.0117323
Arthur1A:hAT-Tip100:DNA	409.26	0.117304	0.0371615	3.15661	0.00159616	0.0124468
MER57B1:ERV1:LTR	603.079	-0.226291	0.0716602	-3.15783	0.00158948	0.0124468
MLT2C1:ERVL:LTR	1034.68	-0.113252	0.0359043	-3.15427	0.00160902	0.0124468
THE1A-int:ERVL-MaLR:LTR	3087.69	-0.108202	0.034313	-3.15339	0.00161387	0.0124468
L2b:L2:LINE	76104.9	0.12306	0.0391053	3.14689	0.00165019	0.0126443
LTR12:ERV1:LTR	983.153	-0.120194	0.0383625	-3.1331	0.0017297	0.0131137
MER3:hAT-Charlie:DNA	6154.54	0.0935894	0.0298776	3.13243	0.00173368	0.0131137
MER4CL34:ERV1:LTR	766.838	-0.131064	0.0419885	-3.12142	0.00179982	0.0135273
MER61-int:ERV1:LTR	2177.81	-0.247849	0.0796581	-3.11141	0.00186196	0.0139058
MLT2B5:ERVL:LTR	199.527	-0.356955	0.114804	-3.10927	0.00187552	0.0139189
UCON39:TcMar-Tigger:DNA	28.3884	0.397305	0.127897	3.10645	0.00189349	0.0139645
L1MEg1:L1:LINE	569.193	0.196924	0.0637497	3.08901	0.00200825	0.0147188
MER63C:hAT-Blackjack:DNA	731.82	-0.118726	0.0385178	-3.08236	0.00205369	0.014959
Charlie10a:hAT-Charlie:DNA	169.685	0.183799	0.0600673	3.05988	0.00221423	0.0155166
Helitron2Na_Mam:Helitron:RC?	264.56	-0.168894	0.0552477	-3.05703	0.00223544	0.0155166
L2a:L2:LINE	144192	0.0778475	0.0254018	3.06465	0.00217927	0.0155166
LTR10D:ERV1:LTR	160.679	0.291854	0.0953774	3.05999	0.00221346	0.0155166
MER4A:ERV1:LTR	1019.61	-0.136668	0.0446284	-3.06236	0.00219602	0.0155166
MER6A:TcMar-Tigger:DNA	947.58	-0.0961386	0.0314456	-3.0573	0.0022334	0.0155166
MIR1_Amn:MIR:SINE	7560.47	0.125484	0.0409552	3.06393	0.00218451	0.0155166
UCON49:L2:LINE	74.7656	-0.327263	0.106773	-3.06504	0.00217638	0.0155166
LTR88b:Gypsy:LTR	423.396	0.129458	0.0423953	3.05359	0.00226117	0.0156034
L2-1_AMi:L2:LINE	659.229	0.131105	0.0430334	3.04658	0.00231463	0.0158794
MER41E:ERV1:LTR	370.597	-0.192955	0.0634598	-3.04059	0.00236116	0.0160455
MER9a2:ERVK:LTR	419.313	-0.18517	0.0609118	-3.03997	0.00236603	0.0160455
MSTD:ERVL-MaLR:LTR	4651.05	-0.0671326	0.0221267	-3.034	0.00241331	0.0162726
MER50:ERV1:LTR	1828.45	-0.105833	0.0350568	-3.0189	0.00253695	0.0170091
UCON66:UCON66:Unknown	33.4147	0.409199	0.135924	3.01051	0.00260812	0.0173875
MER44D:TcMar-Tigger:DNA	470.914	-0.111274	0.0370112	-3.00651	0.00264267	0.0175188
ORSL-2a:hAT-Tip100:DNA	220.156	-0.171407	0.0571422	-2.99966	0.00270279	0.0178173
UCON37:UCON37:Unknown	109.132	0.378214	0.126374	2.99282	0.00276415	0.0181206
LTR10B:ERV1:LTR	34.2051	0.360766	0.121091	2.9793	0.00288912	0.0188352
LTR6A:ERV1:LTR	1599.14	-0.325788	0.109622	-2.97192	0.0029594	0.0191873
Charlie10b:hAT-Charlie:DNA	221.129	0.18711	0.0630426	2.96799	0.00299753	0.0192233
LTR22B1:ERVK:LTR	147.361	0.284095	0.0957735	2.96632	0.00301382	0.0192233
MER61E:ERV1:LTR	283.34	-0.288656	0.0973032	-2.96656	0.00301152	0.0192233
L1MCa:L1:LINE	5903.77	-0.0779339	0.026306	-2.96258	0.00305068	0.0193538
MER63B:hAT-Blackjack:DNA	1272.6	0.126934	0.0428808	2.96016	0.00307476	0.0194022
Tigger17a:TcMar-Tigger:DNA	2266.08	0.0893686	0.0302683	2.95254	0.00315166	0.0197817
Eulor6E:DNA:DNA?	5.81823	0.700501	0.237607	2.94815	0.00319686	0.0198542
LTR49:ERV1:LTR	841.198	-0.080646	0.027351	-2.94856	0.00319263	0.0198542
L1ME3A:L1:LINE	12999.6	-0.0471159	0.0159956	-2.94555	0.0032238	0.0199167
LTR42:ERVL:LTR	640.787	-0.144596	0.0491828	-2.93997	0.00328247	0.0201735
CR1-12_AMi:CR1:LINE	124.133	-0.224237	0.0764251	-2.93407	0.00334546	0.0204541
L1M6B:L1:LINE	1203.6	-0.370311	0.126576	-2.92561	0.00343782	0.0209105
LTR5_Hs:ERVK:LTR	3405.53	-0.188712	0.0646599	-2.91853	0.00351688	0.0212816
L1PA4:L1:LINE	22494.2	-0.103607	0.0355223	-2.91668	0.00353777	0.0212988
MER81:hAT-Blackjack:DNA	1162.96	0.103128	0.0355282	2.9027	0.00369965	0.0221604
MER102c:hAT-Charlie:DNA	1996.17	0.0769598	0.0265491	2.89877	0.00374625	0.0223261
MER11B:ERVK:LTR	13367.4	0.551695	0.19044	2.89695	0.00376811	0.0223436
Tigger17:TcMar-Tigger:DNA	88.4497	-0.2482	0.0858102	-2.89243	0.00382274	0.0225542
Tigger19a:TcMar-Tigger:DNA	2516.37	0.0977026	0.0338893	2.88299	0.00393921	0.0231257
L1MD1:L1:LINE	8462.83	-0.0594708	0.0206516	-2.87971	0.00398036	0.0232516
L1PBb:L1:LINE	374.8	0.215284	0.0749879	2.87092	0.00409283	0.0237908
MER113A:hAT-Charlie:DNA	773.425	0.107012	0.0373356	2.86622	0.0041541	0.0240286
LTR16A2:ERVL:LTR	724.725	0.124601	0.0435375	2.86193	0.00421069	0.0242162
Tigger15a:TcMar-Tigger:DNA	4051.73	0.0970466	0.0339245	2.86066	0.00422758	0.0242162
MER4E:ERV1:LTR	546.641	-0.104353	0.0365163	-2.8577	0.00426728	0.0243255
L1M2b:L1:LINE	250.77	-0.316087	0.110754	-2.85395	0.00431796	0.0244961
HERV1_LTRb:ERV1:LTR	13.1884	-0.505984	0.178315	-2.83758	0.00454572	0.0256648
Cheshire:hAT-Charlie:DNA	1170.75	-0.103623	0.0366404	-2.8281	0.00468251	0.0262686
L1PA5:L1:LINE	20584.1	-0.110677	0.0391507	-2.82694	0.00469952	0.0262686
MER50B:ERV1:LTR	400.716	-0.172872	0.0611809	-2.82558	0.00471945	0.0262686
MamGypLTR1a:Gypsy:LTR	344.409	0.138441	0.0490761	2.82095	0.00478823	0.0265264
MER31-int:ERV1:LTR	1293.41	-0.162542	0.0577186	-2.81611	0.00486085	0.0268028
MER75B:PiggyBac:DNA	40.1281	-0.262153	0.093306	-2.8096	0.00496029	0.0272239
UCON107:hAT-Tag1:DNA	63.9896	0.258986	0.0922305	2.80803	0.00498457	0.0272305
MLT1E2-int:ERVL-MaLR:LTR	320.846	0.351257	0.125355	2.80209	0.00507719	0.0276087
LTR60B:ERV1:LTR	131.669	-0.173819	0.0622832	-2.79079	0.005258	0.0284607
MER4A1:ERV1:LTR	1845.43	-0.0923693	0.0331451	-2.78682	0.00532287	0.0286803
AluYi6:Alu:SINE	305.701	-0.223646	0.0804281	-2.7807	0.00542425	0.0290937
LTR35B:ERV1:LTR	96.282	-0.182832	0.0658758	-2.7754	0.00551345	0.0293767
LTR56:ERV1:LTR	607.389	-0.0745733	0.0268771	-2.77461	0.0055268	0.0293767
MER48:ERV1:LTR	177.29	0.241304	0.0870446	2.77219	0.00556798	0.0294628
Ricksha_0:MULE-MuDR:DNA	363.14	-0.17129	0.0619809	-2.76359	0.00571694	0.0299822
Tigger7:TcMar-Tigger:DNA	2003.48	0.0806291	0.0291668	2.76442	0.00570245	0.0299822
LTR35A:ERV1:LTR	66.5377	0.208444	0.0757974	2.75001	0.00595928	0.0309778
MER11A:ERVK:LTR	1829.76	-0.12328	0.0448142	-2.75092	0.0059429	0.0309778
HERVIP10F-int:ERV1:LTR	729.76	0.152311	0.0554464	2.74699	0.00601455	0.0311279
Penelope1_Vert:Penelope:LINE	435.535	0.114675	0.0418379	2.74093	0.00612654	0.0315691
AmnSINE1:5S-Deu-L2:SINE	986.103	0.1159	0.0423418	2.73724	0.00619577	0.0316746
Helitron1Na_Mam:Helitron:RC	98.7255	-0.179026	0.0654442	-2.73555	0.00622754	0.0316746
MER4A1_:ERV1:LTR	376.957	0.116098	0.0424263	2.73647	0.0062103	0.0316746
MER9B:ERVK:LTR	49.9987	-0.322781	0.118181	-2.73125	0.00630943	0.0319533
L1MEa:L1:LINE	475.76	0.361106	0.132598	2.72332	0.00646299	0.0325911
ERV24_Prim-int:ERV1:LTR	249.941	-0.144086	0.0532126	-2.70775	0.00677412	0.0339441
MLT1G-int:ERVL-MaLR:LTR	235.807	0.431713	0.159478	2.70703	0.00678883	0.0339441
LTR18A:ERVL:LTR	89.7593	0.232565	0.0860861	2.70154	0.00690194	0.0343641
Eulor5A:DNA:DNA?	86.4603	0.401959	0.149131	2.69534	0.0070317	0.034863
LTR24B:ERV1:LTR	635.463	-0.230725	0.0856887	-2.69259	0.00708997	0.0349244
LTR7Y:ERV1:LTR	607.406	-0.271731	0.100942	-2.69196	0.00710327	0.0349244
LTR75_1:ERV1:LTR	154.581	-0.291946	0.108791	-2.68356	0.00728438	0.0356663
HSAT5:Satellite:Satellite	238.415	0.352369	0.131776	2.67399	0.00749542	0.0363975
L1ME3Cz:L1:LINE	9044.48	-0.058967	0.0220436	-2.67501	0.00747267	0.0363975
MLT1E:ERVL-MaLR:LTR	482.227	-0.0897329	0.0335755	-2.67257	0.00752719	0.036402
LTR86C:ERVL:LTR	110.038	0.17655	0.0661339	2.66958	0.00759458	0.036578
MER91A:hAT-Tip100:DNA	1987.11	0.0997168	0.0375368	2.6565	0.00789555	0.0378729
MER126:DNA:DNA	171.955	0.252454	0.0953743	2.64698	0.00812136	0.0387984
MER47A:TcMar-Tigger:DNA	2083.51	-0.0710282	0.0269913	-2.63152	0.00850034	0.0404451
Charlie2a:hAT-Charlie:DNA	1376.32	-0.0690849	0.0263615	-2.62067	0.00877562	0.0415873
MamRTE1:RTE-Bo.B:LINE	4510.49	0.0696479	0.0266037	2.61798	0.00884515	0.0417491
HAL1:L1:LINE	22557.7	0.0420763	0.0161181	2.6105	0.00904109	0.0418868
L1MA4:L1:LINE	8305.56	-0.0574379	0.0219612	-2.61543	0.00891154	0.0418868
LTR16A:ERVL:LTR	2135.11	-0.0677707	0.0259649	-2.61009	0.0090518	0.0418868
Tigger16a:TcMar-Tigger:DNA	1143.86	0.0919061	0.0351902	2.6117	0.00900943	0.0418868
X1_LINE:CR1:LINE	27.6542	0.326585	0.125047	2.61169	0.00900951	0.0418868
MER9a3:ERVK:LTR	558.028	-0.140257	0.053834	-2.60536	0.00917772	0.042139
SVA_E:SVA:Retroposon	2291.31	-0.244455	0.0938139	-2.60574	0.00916756	0.042139
L1M5:L1:LINE	37111.7	-0.0478235	0.0184374	-2.59384	0.00949118	0.0432417
MER57-int:ERV1:LTR	951.934	-0.155597	0.0599754	-2.59435	0.00947713	0.0432417
MSTA-int:ERVL-MaLR:LTR	7932.06	-0.18503	0.071392	-2.59175	0.00954882	0.0433369
MLT1F2-int:ERVL-MaLR:LTR	381.265	0.375792	0.145082	2.5902	0.00959188	0.0433656
MamRep488:hAT-Tip100:DNA	159.112	0.146254	0.0570354	2.56427	0.0103392	0.0465659
L2-3_Crp:L2:LINE	1534.65	0.0996906	0.0389376	2.56026	0.0104593	0.0467499
MER91B:hAT-Tip100:DNA	739.102	0.121207	0.0473176	2.56157	0.01042	0.0467499
LTR50:ERVL:LTR	2174.38	-0.159447	0.0624876	-2.55167	0.0107209	0.0477385
Tigger2b_Pri:TcMar-Tigger:DNA	1456.46	-0.0716335	0.0281743	-2.54251	0.0110059	0.0488233
Looper:PiggyBac:DNA	683.322	0.118092	0.046519	2.53858	0.0111304	0.0491903
MER70C:ERVL:LTR	172.844	-0.177191	0.0701811	-2.52477	0.0115773	0.0509749
L1MA10:L1:LINE	1848.39	-0.0658082	0.0260923	-2.52213	0.0116646	0.0511682
L1P1:L1:LINE	3329.77	-0.0854227	0.0339279	-2.51777	0.01181	0.0516139
MER102a:hAT-Charlie:DNA	1880.67	0.0787042	0.0313755	2.50846	0.0121259	0.0527993
UCON20:UCON20:Unknown	16.7434	-0.369081	0.147307	-2.50553	0.0122268	0.0530429
LTR90A:LTR:LTR	174.67	0.189745	0.0762802	2.48748	0.0128653	0.0556082
SVA_D:SVA:Retroposon	11060.6	-0.192961	0.0777925	-2.48046	0.0131212	0.0565074
MER65-int:ERV1:LTR	830.397	0.153321	0.061901	2.47688	0.0132537	0.0568703
MamGypLTR2b:Gypsy:LTR	318.435	-0.165633	0.0669339	-2.47458	0.0133394	0.0570307
CR1-3_Croc:CR1:LINE	808.567	0.137109	0.0556743	2.4627	0.0137895	0.0587421
MER1A:hAT-Charlie:DNA	3841.79	-0.0900104	0.0367357	-2.45022	0.0142769	0.0606
L1M3e:L1:LINE	406.688	0.114803	0.0471712	2.43375	0.0149435	0.0631882
L1ME3E:L1:LINE	3138.11	-0.0484331	0.0199317	-2.42995	0.0151009	0.0631882
MER57E3:ERV1:LTR	246.571	0.151337	0.062236	2.43166	0.0150296	0.0631882
MER68C:ERVL:LTR	65.0779	0.216779	0.0891769	2.43089	0.0150619	0.0631882
MER103C:hAT-Charlie:DNA	4803.63	0.0596758	0.0247343	2.41267	0.015836	0.0660301
L1PA16:L1:LINE	11193	-0.0728055	0.0303691	-2.39736	0.0165138	0.068488
MER87B:ERV1:LTR	214.125	0.219002	0.091375	2.39674	0.0165416	0.068488
LTR85b:Gypsy:LTR	484.97	0.0811485	0.0339356	2.39125	0.0167911	0.0687969
MLT1G3:ERVL-MaLR:LTR	2452.44	0.0951655	0.0397847	2.39201	0.0167563	0.0687969
MamRep564:MamRep564:Unknown	317.409	0.134423	0.0561621	2.39348	0.0166894	0.0687969
L1PREC2:L1:LINE	7767.79	-0.08772	0.0367788	-2.38507	0.0170758	0.0697213
LTR103b_Mam:ERV1:LTR	165.693	0.16964	0.0711766	2.38336	0.0171552	0.0698039
MamRep434:TcMar-Tigger:DNA	1262.63	0.0706903	0.0298728	2.36638	0.0179631	0.0728402
UCON51:LTR:LTR?	18.8751	-0.403427	0.17067	-2.36378	0.0180894	0.0731012
LTR78B:ERV1:LTR	1101.35	0.0801543	0.0339616	2.36015	0.0182677	0.0735698
MER92D:ERV1:LTR	74.3791	0.17407	0.0740394	2.35105	0.0187205	0.0751365
Tigger3:TcMar-Tigger:DNA	992.257	0.0702873	0.0299156	2.34952	0.0187975	0.0751898
HERVL66-int:ERVL:LTR	147.238	-0.206433	0.0880806	-2.34368	0.0190945	0.0761201
MER124:DNA:DNA?	343.15	0.132217	0.0566845	2.3325	0.0196742	0.0781668
FordPrefect:hAT-Tip100:DNA	618.117	0.226799	0.0973902	2.32877	0.0198711	0.0786844
LTR16A1:ERVL:LTR	1278.94	0.0813662	0.034984	2.32581	0.0200286	0.0787793
LTR47A2:ERVL:LTR	143.521	0.161735	0.0695091	2.32682	0.0199748	0.0787793
LTR35:ERV1:LTR	119.615	-0.201823	0.0869375	-2.32147	0.0202614	0.0794302
LTR2C:ERV1:LTR	460.609	-0.172709	0.0745484	-2.31674	0.0205178	0.0797408
LTR8A:ERV1:LTR	1298.27	-0.0784299	0.0338604	-2.31627	0.0205434	0.0797408
MER74A:ERVL:LTR	1244.56	0.11352	0.0489839	2.3175	0.0204766	0.0797408
L1M4c:L1:LINE	4001.45	-0.0555388	0.0240987	-2.30464	0.021187	0.0811709
LTR17:ERV1:LTR	720.006	-0.108073	0.0468559	-2.3065	0.0210825	0.0811709
MER53:hAT:DNA	1607.19	0.0779029	0.0337884	2.30561	0.0211325	0.0811709
UCON21:DNA:DNA?	10.2767	-0.401653	0.174229	-2.30531	0.0211492	0.0811709
MER58A:hAT-Charlie:DNA	8961.17	0.0621265	0.0270325	2.29822	0.0215494	0.0822923
MER99:hAT:DNA	168.362	0.147811	0.0644296	2.29415	0.0217819	0.0829118
MER92-int:ERV1:LTR	637.263	-0.124551	0.0543391	-2.2921	0.0218996	0.0830919
LTR12E:ERV1:LTR	233.918	0.332547	0.145374	2.28753	0.0221651	0.0838295
MER131:DNA:DNA?	394.796	-0.120094	0.0525878	-2.28368	0.0223903	0.0843735
THE1A:ERVL-MaLR:LTR	2055.81	-0.0679562	0.029771	-2.28263	0.0224519	0.0843735
Harlequin-int:ERV1:LTR	1694	0.183547	0.0807126	2.27408	0.0229613	0.085475
L1M3b:L1:LINE	372.005	-0.0966162	0.0424701	-2.27492	0.0229106	0.085475
LTR16C:ERVL:LTR	3131.81	0.0584351	0.0256964	2.27406	0.0229624	0.085475
MER2B:TcMar-Tigger:DNA	780.932	-0.0750145	0.0330251	-2.27144	0.0231203	0.0857925
Arthur1C:hAT-Tip100:DNA	194.914	0.114389	0.0503993	2.26965	0.0232288	0.0859247
MARNA:TcMar-Mariner:DNA	2630.14	-0.0922429	0.0406935	-2.26677	0.0234042	0.0863031
LTR82A:ERVL:LTR	375.187	0.0995516	0.0440486	2.26004	0.0238188	0.0873258
UCON101:UCON101:Unknown	2.44307	0.951636	0.421103	2.25987	0.0238296	0.0873258
L1PA10:L1:LINE	11485.8	-0.0917567	0.0406543	-2.257	0.0240082	0.0875646
MLT1H-int:ERVL-MaLR:LTR	364.225	-0.0883336	0.0391679	-2.25525	0.0241174	0.0875646
MamGypLTR1d:Gypsy:LTR	188.731	0.123191	0.0546211	2.25537	0.0241103	0.0875646
AluYa5:Alu:SINE	2012.14	-0.188777	0.0839756	-2.248	0.024576	0.0889561
BLACKJACK:hAT-Blackjack:DNA	872.691	-0.0763306	0.0342351	-2.2296	0.0257739	0.0930066
MER11D:ERVK:LTR	560.482	-0.151365	0.0680699	-2.22367	0.0261707	0.0941508
UCON132b:hAT-Tip100:DNA	348.637	0.088148	0.0396836	2.22127	0.0263329	0.0944462
L1PA6:L1:LINE	14359.2	-0.0693363	0.0313058	-2.21481	0.0267734	0.0957352
HERVFH19-int:ERV1:LTR	104.145	0.249939	0.112951	2.21281	0.0269111	0.0959368
HERVL32-int:ERVL:LTR	35.1349	0.245572	0.111059	2.21118	0.0270231	0.0960458
L1ME5:L1:LINE	1838.09	-0.0443051	0.0200826	-2.20615	0.0273738	0.0968343
LTR1C3:ERV1:LTR	24.3261	-0.279701	0.126812	-2.20564	0.027409	0.0968343
Charlie29a:hAT-Charlie:DNA	1130.89	0.0867529	0.0394582	2.1986	0.0279063	0.0980041
MER21B:ERVL:LTR	3546.55	0.0544334	0.0247516	2.19918	0.0278649	0.0980041
L1PA12:L1:LINE	3651.79	-0.121788	0.0554544	-2.19617	0.0280794	0.0983197
L1MB8:L1:LINE	19925.9	-0.0450571	0.0205528	-2.19226	0.0283605	0.0990102
AluYb8:Alu:SINE	1365.74	-0.139458	0.0637076	-2.18903	0.0285949	0.0992412
Mam_R4:Dong-R4:LINE	347.311	-0.10071	0.045984	-2.19012	0.0285158	0.0992412
THE1B-int:ERVL-MaLR:LTR	7256.2	-0.0557911	0.0255852	-2.1806	0.0292127	0.101088
LTR45B:ERV1:LTR	271.269	-0.111484	0.0513179	-2.17241	0.0298245	0.102903
MER45A:hAT-Tip100:DNA	1115.25	0.0727149	0.0335347	2.16835	0.0301323	0.103662
L1ME4c:L1:LINE	6120.07	-0.0519083	0.0240363	-2.15958	0.0308054	0.10567
UCON4:UCON4:Unknown	77.3471	0.183964	0.0853145	2.15631	0.0310598	0.106234
HERVK11-int:ERVK:LTR	557.439	0.121478	0.0563964	2.15399	0.0312408	0.106416
LTR10C:ERV1:LTR	655.091	0.0844776	0.0392522	2.15217	0.0313837	0.106416
LTR27C:ERV1:LTR	110.092	0.149286	0.0693455	2.15278	0.0313356	0.106416
HSMAR1:TcMar-Mariner:DNA	654.751	-0.0851467	0.0398141	-2.13861	0.0324674	0.10884
L1PBa1:L1:LINE	562.206	0.101927	0.0476136	2.14072	0.0322967	0.10884
MER57A1:ERV1:LTR	531.391	-0.0734297	0.0343315	-2.13884	0.0324483	0.10884
MER57C2:ERV1:LTR	138.935	0.122087	0.0570278	2.14083	0.0322879	0.10884
PRIMA4-int:ERV1:LTR	636.704	-0.131206	0.0614255	-2.13602	0.0326776	0.109234
L1M8:L1:LINE	1062.3	0.0811489	0.0380242	2.13414	0.0328315	0.109438
L2-3_AMi:L2:LINE	1.60933	1.11966	0.527125	2.12409	0.0336627	0.111893
MER70A:ERVL:LTR	301.58	-0.0968107	0.045681	-2.11928	0.0340672	0.112919
LTR1D1:ERV1:LTR	294.991	0.0961198	0.045495	2.11275	0.0346219	0.114437
L1ME3:L1:LINE	8678.82	-0.0439055	0.0207947	-2.11138	0.0347395	0.114504
MER127:TcMar-Tigger:DNA	66.5387	0.213308	0.101131	2.10922	0.034926	0.114703
MER68-int:ERVL:LTR	429.595	-0.132038	0.0626239	-2.10843	0.0349941	0.114703
LTR79:ERVL:LTR	1931.47	0.0511944	0.0243413	2.10319	0.0354495	0.115874
L1PA8:L1:LINE	7616.73	-0.0833427	0.0399099	-2.08827	0.0367736	0.11987
MER54A:ERVL:LTR	636.136	-0.0891726	0.0427404	-2.08638	0.0369444	0.120095
MER52-int:ERV1:LTR	116.506	0.186421	0.0894304	2.08454	0.0371114	0.120306
L1MEc:L1:LINE	16116.2	-0.0347676	0.0167295	-2.07822	0.0376888	0.12151
MLT1K:ERVL-MaLR:LTR	9116.36	0.0518639	0.0249518	2.07856	0.0376577	0.12151
MER113:hAT-Charlie:DNA	2333.61	0.0868489	0.0419164	2.07195	0.0382698	0.122713
Tigger12:TcMar-Tigger:DNA	626.448	0.0842941	0.0406832	2.07196	0.0382689	0.122713
Charlie7a:hAT-Charlie:DNA	681.169	0.074074	0.0357775	2.07041	0.0384143	0.122843
HERVFH21-int:ERV1:LTR	212.764	0.32004	0.155232	2.06169	0.0392373	0.125135
LTR101_Mam:ERVL:LTR	635.816	0.0767219	0.0372943	2.0572	0.0396666	0.126163
LTR38C:ERV1:LTR	160.14	-0.29228	0.1428	-2.04678	0.0406795	0.128691
MLT1F2:ERVL-MaLR:LTR	4603.97	0.0502547	0.0245445	2.04749	0.0406096	0.128691
AluYh3:Alu:SINE	8216.04	-0.278265	0.137015	-2.03091	0.0422646	0.133348
CR1-16_AMi:CR1:LINE	202.595	0.163846	0.0808229	2.02722	0.0426399	0.133817
UCON55:TcMar-Tigger:DNA	194.055	0.183305	0.0903789	2.02818	0.0425416	0.133817
UCON29:PiggyBac:DNA	104.204	0.140977	0.0698169	2.01924	0.0434624	0.136036
LTR7A:ERV1:LTR	1.05411	1.19138	0.593212	2.00835	0.0446057	0.139057
X7B_LINE:CR1:LINE	450.668	0.0937017	0.0466685	2.00781	0.0446631	0.139057
MLT1A0-int:ERVL-MaLR:LTR	482.944	0.08502	0.0425725	1.99706	0.0458186	0.142279
L4_B_Mam:RTE-X:LINE	2329.69	0.0590411	0.0298598	1.97728	0.0480101	0.148543
LTR10E:ERV1:LTR	352.76	-0.086604	0.0438148	-1.97659	0.0480877	0.148543
LTR45:ERV1:LTR	68.544	-0.144321	0.0730697	-1.97512	0.0482548	0.14867
Charlie26a:hAT-Charlie:DNA	230.308	0.118269	0.0601305	1.96687	0.0491979	0.150214
L1MA5:L1:LINE	4847.47	-0.0581773	0.0295744	-1.96715	0.0491656	0.150214
MER90a:ERV1:LTR	1463.76	-0.0670814	0.0341157	-1.96629	0.0492652	0.150214
MLT1C-int:ERVL-MaLR:LTR	340.084	0.0887035	0.0450728	1.968	0.0490675	0.150214
LTR49-int:ERV1:LTR	1458.24	-0.0659972	0.0338378	-1.9504	0.0511282	0.155493
HERVL74-int:ERVL:LTR	298.306	0.10433	0.053816	1.93863	0.052546	0.158679
LTR1A2:ERV1:LTR	852.658	0.115434	0.0595377	1.93885	0.0525201	0.158679
THE1-int:ERVL-MaLR:LTR	103.595	0.183785	0.0948148	1.93836	0.0525793	0.158679
L1ME4b:L1:LINE	18712.4	-0.038816	0.0200689	-1.93414	0.0530956	0.159829
MER45C:hAT-Tip100:DNA	428.215	0.0854918	0.0443213	1.92891	0.0537422	0.161363
HERV-Fc1-int:ERV1:LTR	400.785	0.184545	0.0962872	1.91661	0.0552878	0.165583
LTR1F1:ERV1:LTR	115.83	0.145101	0.075855	1.91288	0.0557638	0.16616
MER94:hAT-Blackjack:DNA	1634.02	0.0548074	0.0286548	1.91268	0.0557892	0.16616
UCON67:UCON67:Unknown	1.5309	-0.756891	0.395907	-1.91179	0.0559031	0.16616
L1P:L1:LINE	9.38296	-0.316929	0.165968	-1.90957	0.0561883	0.166589
MLT1J1:ERVL-MaLR:LTR	2219.68	-0.0580397	0.0306093	-1.89614	0.0579409	0.171354
MLT1J1-int:ERVL-MaLR:LTR	441.574	-0.143098	0.0759176	-1.88491	0.0594424	0.175355
UCON14:DNA:DNA?	38.2717	-0.255852	0.135866	-1.88312	0.0596844	0.17563
L1MCc:L1:LINE	1779.34	0.0590966	0.0315567	1.87271	0.0611083	0.175734
L1MEb:L1:LINE	1066.54	-0.0506182	0.0269801	-1.87613	0.0606375	0.175734
LTR9C:ERV1:LTR	71.6402	-0.125051	0.0665859	-1.87805	0.060375	0.175734
MER34B:ERV1:LTR	441.835	0.0697828	0.037258	1.87296	0.0610737	0.175734
MER4-int:ERV1:LTR	2024.81	-0.058574	0.0313078	-1.87091	0.0613581	0.175734
MER41C:ERV1:LTR	464.775	-0.081806	0.0435147	-1.87996	0.0601134	0.175734
MER66-int:ERV1:LTR	648.329	-0.128476	0.0684802	-1.87611	0.0606403	0.175734
MLT1E1A:ERVL-MaLR:LTR	1782.63	0.0419266	0.0223417	1.87661	0.0605715	0.175734
PABL_A-int:ERV1:LTR	389.906	0.143489	0.0765762	1.8738	0.0609577	0.175734
SATR1:Satellite:Satellite	614.75	-0.153426	0.0819646	-1.87185	0.0612271	0.175734
UCON48:UCON48:Unknown	41.4699	0.217231	0.115646	1.87841	0.0603248	0.175734
LTR59:ERV1:LTR	35.2871	-0.192084	0.102825	-1.86806	0.0617531	0.176011
Tigger8:TcMar-Tigger:DNA	755.225	-0.0559125	0.0299301	-1.8681	0.0617476	0.176011
MER92A:ERV1:LTR	39.3522	-0.204581	0.109623	-1.86623	0.0620089	0.176315
Tigger13a:TcMar-Tigger:DNA	2681.51	-0.0401794	0.0216176	-1.85864	0.0630775	0.178922
L1PA2:L1:LINE	9323.74	-0.0768832	0.041391	-1.85748	0.0632423	0.178959
UCON72:UCON72:Unknown	20.0157	-0.28444	0.153222	-1.85639	0.0633975	0.178969
LTR16E2:ERVL:LTR	859.473	0.0519534	0.0280805	1.85016	0.0642904	0.181057
MamTip1:hAT-Tip100:DNA	421.472	-0.0780768	0.0422615	-1.84747	0.0646791	0.181718
MLT1A1-int:ERVL-MaLR:LTR	417.053	-0.116695	0.0632702	-1.8444	0.0651254	0.182104
X2_LINE:CR1:LINE	88.2334	-0.138057	0.0748506	-1.84443	0.0651207	0.182104
hAT-16_Crp:hAT-Charlie:DNA	33.1912	0.284864	0.154577	1.84287	0.0653479	0.182295
L5:RTE-X:LINE	407.736	0.0912502	0.0496409	1.83821	0.0660319	0.182959
LTR22C2:ERVK:LTR	32.6519	0.217842	0.118516	1.83808	0.0660513	0.182959
UCON103:UCON103:Unknown	1.17471	1.0258	0.557539	1.83988	0.0657862	0.182959
LTR57:ERVL:LTR	163.777	0.129528	0.0705282	1.83653	0.0662786	0.183159
UCON84:UCON84:Unknown	26.49	-0.227247	0.124103	-1.83112	0.0670833	0.184949
L1PA17:L1:LINE	4387.27	-0.0860489	0.0470505	-1.82886	0.06742	0.185444
MER72B:ERV1:LTR	71.1752	-0.170231	0.0931339	-1.82781	0.0675777	0.185446
Charlie20a:hAT-Charlie:DNA	561.661	0.0763138	0.0418261	1.82455	0.0680694	0.186362
Charlie4a:hAT-Charlie:DNA	2651.87	-0.0656315	0.0362158	-1.81224	0.0699497	0.190625
LTR5B:ERVK:LTR	1893.28	-0.0773924	0.0427016	-1.8124	0.0699246	0.190625
ERV3-16A3_LTR:ERVL:LTR	434.77	0.068321	0.0377428	1.81017	0.070269	0.191054
HUERS-P3b-int:ERV1:LTR	695.624	0.104713	0.0580276	1.80454	0.0711474	0.192997
Charlie17a:hAT-Charlie:DNA	763.074	-0.0846317	0.0470397	-1.79916	0.0719938	0.194846
MER61A:ERV1:LTR	397.243	-0.129981	0.0724366	-1.7944	0.0727486	0.196438
L1M2a:L1:LINE	2116.8	0.137097	0.0766761	1.788	0.0737758	0.198339
LTR86A2:ERVL:LTR	291.424	-0.102695	0.0574383	-1.78792	0.0737888	0.198339
L2-1_Crp:L2:LINE	8.35396	0.366729	0.205808	1.7819	0.0747661	0.200509
DNA1_Mam:TcMar:DNA	114.888	0.12424	0.070016	1.77446	0.0759873	0.202862
LTR19-int:ERV1:LTR	240.318	-0.124944	0.0704	-1.77477	0.0759357	0.202862
LSAU:Satellite:Satellite	124.083	-0.181691	0.102707	-1.76903	0.0768885	0.204805
MLT2A2:ERVL:LTR	1966.79	-0.0483763	0.0274418	-1.76287	0.0779224	0.206626
MLT2B1:ERVL:LTR	1548	-0.0537136	0.0304682	-1.76294	0.0779102	0.206626
MLT1E2:ERVL-MaLR:LTR	3166.51	0.0506738	0.0287819	1.76061	0.0783036	0.207171
Eulor5B:DNA:DNA?	5.41129	0.47095	0.268558	1.75362	0.0794951	0.208454
MER52D:ERV1:LTR	679.32	0.0961292	0.0547542	1.75565	0.0791481	0.208454
TAR1:telo:Satellite	456.222	-0.168839	0.0962138	-1.75483	0.0792887	0.208454
THE1D-int:ERVL-MaLR:LTR	2849.66	0.0825735	0.0470704	1.75426	0.0793864	0.208454
UCON71:UCON71:Unknown	3.62543	0.564814	0.323192	1.74761	0.0805315	0.210703
UCON82:UCON82:Unknown	14.3364	0.292557	0.167861	1.74286	0.0813588	0.212397
LTR28:ERV1:LTR	80.5663	-0.172301	0.0990734	-1.73913	0.082012	0.21363
MSR1:Satellite:Satellite	921.58	-0.172842	0.0995482	-1.73627	0.0825166	0.21447
HERVS71-int:ERV1:LTR	633.04	0.144312	0.0832186	1.73413	0.0828946	0.214979
ACRO1:acro:Satellite	164.338	0.473294	0.273656	1.72952	0.083716	0.215688
LTR82B:ERVL:LTR	734.682	0.162638	0.094011	1.72999	0.0836323	0.215688
LTR8:ERV1:LTR	2904.57	-0.051606	0.0298073	-1.73132	0.0833941	0.215688
MER21C:ERVL:LTR	21931.1	0.219055	0.12675	1.72824	0.0839451	0.215807
LTR52:ERVL:LTR	475.107	-0.0888854	0.0518083	-1.71566	0.0862241	0.220922
MER115:hAT-Tip100:DNA	1362.87	0.0513642	0.0299466	1.7152	0.0863093	0.220922
HERVH-int:ERV1:LTR	10970.3	0.130397	0.0761291	1.71284	0.0867425	0.22155
LTR3:ERVK:LTR	123.951	-0.138992	0.0812466	-1.71074	0.0871293	0.222057
MER51D:ERV1:LTR	159.137	0.128522	0.0752957	1.7069	0.0878411	0.223389
AluYh9:Alu:SINE	27.7254	-0.198978	0.116916	-1.70189	0.0887751	0.224948
MER94B:hAT-Blackjack:DNA	232.824	0.109488	0.0643449	1.70157	0.0888353	0.224948
MER34A1:ERV1:LTR	444.75	-0.0569857	0.0335552	-1.69827	0.0894576	0.226039
LTR19B:ERV1:LTR	203.325	0.102628	0.0604761	1.69701	0.0896948	0.226154
LTR8B:ERV1:LTR	1101.81	-0.0443633	0.0261641	-1.69558	0.0899658	0.226353
ERV24B_Prim-int:ERV1:LTR	252.807	-0.0966771	0.0571752	-1.69089	0.0908576	0.228111
MER67C:ERV1:LTR	965.165	-0.0580109	0.0343461	-1.68901	0.0912172	0.228501
MER6B:TcMar-Tigger:DNA	515.693	0.108375	0.0642009	1.68806	0.0914005	0.228501
Tigger2:TcMar-Tigger:DNA	4742.11	-0.0431189	0.0255683	-1.68642	0.0917149	0.228802
LTR25-int:ERV1:LTR	839.385	0.0831366	0.0494413	1.68152	0.0926618	0.230677
MSTC-int:ERVL-MaLR:LTR	292.445	-0.122832	0.0731089	-1.68012	0.0929342	0.230868
Kanga1d:TcMar-Tc2:DNA	232.993	-0.0770786	0.0459244	-1.67838	0.0932727	0.231222
MLT1K-int:ERVL-MaLR:LTR	68.3888	0.169247	0.10093	1.67687	0.093568	0.231468
UCON105:UCON105:Unknown	291.319	-0.0975105	0.0582123	-1.67508	0.0939179	0.231847
MER61B:ERV1:LTR	185.585	0.108648	0.0650452	1.67035	0.0948509	0.233662
Charlie14a:hAT-Charlie:DNA	160.023	0.0893447	0.0537272	1.66293	0.0963258	0.236801
L1PA14:L1:LINE	3106.62	-0.049997	0.0301055	-1.66073	0.0967684	0.237394
Eulor9A:DNA:DNA	32.2323	-0.207692	0.12548	-1.65518	0.0978876	0.239642
Eulor9B:DNA:DNA	5.35165	0.405987	0.245632	1.65283	0.0983654	0.240313
LTR81B:Gypsy:LTR	726.077	-0.130394	0.0792308	-1.64575	0.0998147	0.24335
MER97b:hAT-Tip100:DNA	55.7178	-0.15132	0.0924455	-1.63686	0.10166	0.247337
LTR14C:ERVK:LTR	45.2744	-0.170104	0.104051	-1.63482	0.102087	0.247357
MLT1H1-int:ERVL-MaLR:LTR	148.207	0.135556	0.0828924	1.63533	0.10198	0.247357
GSATX:centr:Satellite	31.2437	0.428579	0.262653	1.63173	0.102736	0.248031
MER104:TcMar-Tc2:DNA	1473.08	0.0648528	0.0397505	1.6315	0.102786	0.248031
AluYi6_4d:Alu:SINE	77.5055	-0.135671	0.0834931	-1.62494	0.104175	0.249851
Charlie24:hAT-Charlie:DNA	814.066	0.0609484	0.0374914	1.62566	0.104022	0.249851
HERVK14-int:ERVK:LTR	781.604	-0.112733	0.0693268	-1.62611	0.103926	0.249851
MER44C:TcMar-Tigger:DNA	1255.34	-0.0734999	0.0453874	-1.61939	0.105363	0.252188
CR1-L3A_Croc:CR1:LINE	156.899	-0.14021	0.0868293	-1.61477	0.10636	0.254057
LTR40A1:ERVL:LTR	171.134	0.0966628	0.0599899	1.61132	0.10711	0.254819
UCON74:DNA:DNA?	102.263	0.0981111	0.0608678	1.61187	0.10699	0.254819
LTR81AB:Gypsy:LTR	65.5109	0.132897	0.0830768	1.59969	0.109668	0.260379
Arthur1B:hAT-Tip100:DNA	1033.06	-0.0624141	0.0391412	-1.59459	0.110805	0.261499
UCON59:UCON59:Unknown	6.8042	-0.31987	0.200441	-1.59583	0.110527	0.261499
UCON75:UCON75:Unknown	4.39248	-0.524107	0.328627	-1.59484	0.110748	0.261499
MADE2:TcMar-Mariner:DNA	748.936	0.0463325	0.0290817	1.59318	0.111119	0.261718
Chompy-7_Croc:PIF-Harbinger:DNA	2.68426	0.659775	0.415958	1.58616	0.112703	0.264393
MLT1F1-int:ERVL-MaLR:LTR	158.712	0.118543	0.0747352	1.58618	0.112699	0.264393
L1PA7:L1:LINE	24229.5	-0.0627376	0.0396796	-1.58111	0.113854	0.266562
HERVK3-int:ERVK:LTR	1066.38	0.144602	0.0921832	1.56864	0.116732	0.270209
L1P4:L1:LINE	1899.84	-0.0505233	0.0321904	-1.56951	0.116528	0.270209
LTR2B:ERV1:LTR	317.614	-0.142646	0.0907797	-1.57134	0.116103	0.270209
LTR58:ERV1:LTR	26.4092	-0.218227	0.138769	-1.57259	0.115813	0.270209
MER65C:ERV1:LTR	381.4	0.0686227	0.043753	1.56841	0.116785	0.270209
Tigger3b:TcMar-Tigger:DNA	6352.89	0.0319246	0.0203069	1.5721	0.115926	0.270209
UCON5:UCON5:Unknown	41.7265	-0.194939	0.124548	-1.56518	0.117542	0.271427
HERV-Fc1_LTR2:ERV1:LTR	3.33414	-0.521939	0.334	-1.56269	0.118125	0.272241
Tigger10:TcMar-Tigger:DNA	892.113	0.0508426	0.0326029	1.55945	0.118889	0.273468
MER58C:hAT-Charlie:DNA	1570.4	0.0609133	0.0391294	1.55671	0.119538	0.273893
UCON16:UCON16:Unknown	9.34035	-0.290895	0.186849	-1.55684	0.119508	0.273893
L1P2:L1:LINE	3449.66	-0.0602047	0.038967	-1.54502	0.122342	0.279774
MER73:ERVL:LTR	149.761	0.0870339	0.0564367	1.54215	0.123037	0.28082
BSR/Beta:Satellite:Satellite	1403.28	-0.14435	0.0938984	-1.53731	0.124219	0.282899
L1MB1:L1:LINE	4897.48	-0.0391671	0.0255553	-1.53264	0.125365	0.282899
LTR1D:ERV1:LTR	250.452	0.0766133	0.0499153	1.53487	0.124817	0.282899
LTR69:ERVL:LTR	59.0944	-0.12534	0.0817148	-1.53387	0.125062	0.282899
LTR81:Gypsy:LTR	84.483	-0.133699	0.0872392	-1.53255	0.125386	0.282899
Tigger1:TcMar-Tigger:DNA	19903.3	-0.0283282	0.018452	-1.53524	0.124726	0.282899
UCON54:UCON54:Unknown	24.6501	0.203782	0.133066	1.53143	0.125662	0.28298
LTR51:ERV1:LTR	356.577	-0.0785336	0.0513842	-1.52836	0.126423	0.284151
LTR104_Mam:Gypsy:LTR	582.907	0.0525928	0.0344333	1.52738	0.126666	0.284156
Tigger4a:TcMar-Tigger:DNA	3286.58	0.0669639	0.0438706	1.52639	0.126912	0.284167
MLT1F-int:ERVL-MaLR:LTR	419.081	0.0784824	0.05152	1.52334	0.127674	0.285332
LTR21C:ERVL:LTR	9.54467	0.302576	0.200014	1.51277	0.130338	0.290735
L1MA5A:L1:LINE	3120.61	-0.0555347	0.0370409	-1.49928	0.133801	0.295026
LOR1b:ERV1:LTR	500.477	0.0566901	0.0377442	1.50195	0.133109	0.295026
LTR28C:ERV1:LTR	346.778	0.0890952	0.0592893	1.50272	0.132911	0.295026
LTR91:ERVL:LTR	82.9805	-0.111783	0.0744666	-1.50112	0.133326	0.295026
MER135:DNA:DNA	222.264	-0.0910875	0.0607844	-1.49853	0.133995	0.295026
MER95:ERV1:LTR	165.721	-0.128671	0.0856988	-1.50144	0.133243	0.295026
UCON38:UCON38:Unknown	50.7345	-0.140804	0.0939651	-1.49847	0.134012	0.295026
HSATI:Satellite:Satellite	20.1083	-0.234	0.156533	-1.4949	0.134942	0.296313
LTR3A:ERVK:LTR	250.022	0.10471	0.0701633	1.49238	0.135601	0.296313
UCON18:UCON18:Unknown	3.68743	-0.377702	0.252912	-1.49341	0.13533	0.296313
UCON6:UCON6:Unknown	77.5674	0.135645	0.0908825	1.49254	0.135558	0.296313
LTR1F2:ERV1:LTR	87.3581	0.147688	0.0992677	1.48778	0.136809	0.29738
LTR86B2:ERVL:LTR	112.984	0.0921224	0.0619255	1.48763	0.136848	0.29738
MER132:TcMar-Pogo:DNA	8.69946	0.317614	0.213639	1.48669	0.137097	0.29738
MER45R:hAT-Tip100:DNA	170.007	-0.0696813	0.0468262	-1.48808	0.136729	0.29738
CR1-11_Crp:CR1:LINE	7.44365	0.321743	0.21752	1.47914	0.139102	0.301175
ERVL-E-int:ERVL:LTR	4679.33	0.0366115	0.0248268	1.47467	0.1403	0.302862
LTR23:ERV1:LTR	413.742	-0.0656802	0.0445494	-1.47432	0.140395	0.302862
X5B_LINE:CR1:LINE	22.6469	-0.192725	0.131029	-1.47086	0.14133	0.304323
Eulor4:Eulor4:Unknown	4.99752	-0.359378	0.244579	-1.46937	0.141732	0.304633
L1M2c:L1:LINE	399.081	0.0610202	0.0416001	1.46683	0.142423	0.305563
ORSL-2b:hAT-Tip100:DNA	421.834	0.0702104	0.0479929	1.46293	0.143485	0.306726
Tigger17b:TcMar-Tigger:DNA	161.176	0.148475	0.101478	1.46313	0.143431	0.306726
Tigger20a:TcMar-Tigger:DNA	865.325	0.0614146	0.0420248	1.46139	0.143908	0.307074
L1M3de:L1:LINE	290.407	-0.101072	0.0693486	-1.45744	0.144994	0.308832
LTR2752:ERV1:LTR	179.172	-0.0908031	0.0623485	-1.45638	0.145288	0.3089
Eulor8:TcMar:DNA	20.6744	-0.194359	0.134511	-1.44493	0.148477	0.314421
LTR77:ERV1:LTR	93.6485	-0.141125	0.097719	-1.4442	0.148684	0.314421
MLT1H:ERVL-MaLR:LTR	5486.75	0.0263675	0.0182459	1.44512	0.148423	0.314421
LTR22B2:ERVK:LTR	71.404	-0.163186	0.113455	-1.43834	0.150339	0.316785
MER39:ERV1:LTR	2005.4	-0.0303145	0.0210696	-1.43878	0.150214	0.316785
MER41A:ERV1:LTR	2405.99	-0.0477765	0.0332724	-1.43592	0.151026	0.31728
MER90:ERV1:LTR	530.495	0.052991	0.0369117	1.43562	0.151111	0.31728
Kanga1c:TcMar-Tc2:DNA	417.708	0.0608219	0.0424675	1.4322	0.152087	0.317632
LTR4:ERV1:LTR	213.04	-0.146374	0.10216	-1.4328	0.151915	0.317632
MER51E:ERV1:LTR	252.087	-0.126434	0.0882124	-1.43329	0.151774	0.317632
MER61C:ERV1:LTR	145.952	0.115912	0.081223	1.42709	0.153554	0.320131
AluYk11:Alu:SINE	440.438	-0.0584478	0.0411128	-1.42164	0.15513	0.322845
LTR1F:ERV1:LTR	71.0774	-0.149764	0.105764	-1.41602	0.156769	0.325682
L1ME3F:L1:LINE	8044.48	-0.110431	0.078442	-1.4078	0.15919	0.329996
LTR41C:ERVL:LTR	516.202	0.0826253	0.0587213	1.40708	0.159405	0.329996
AluYa8:Alu:SINE	136.59	0.106826	0.0761009	1.40373	0.160398	0.33147
LTR72B:ERV1:LTR	114.274	-0.138047	0.0987292	-1.39824	0.162042	0.334282
FordPrefect_a:hAT-Tip100:DNA	89.7716	0.126363	0.090622	1.39439	0.163199	0.334541
LTR25:ERV1:LTR	426.883	0.11661	0.0836458	1.3941	0.163289	0.334541
LTR68:ERV1:LTR	105.801	-0.0956867	0.068594	-1.39497	0.163024	0.334541
MER83B-int:ERV1:LTR	145.25	-0.0790788	0.0567258	-1.39405	0.163301	0.334541
UCON86:L2:LINE	57.4685	0.188027	0.13507	1.39207	0.163901	0.335187
MER102b:hAT-Charlie:DNA	3122.02	0.0415694	0.0299037	1.39011	0.164496	0.335822
HERVK14C-int:ERVK:LTR	106.339	-0.173242	0.12491	-1.38694	0.165461	0.337209
MER97d:hAT-Tip100:DNA	78.5387	0.125445	0.0905797	1.38491	0.16608	0.337888
Charlie25:hAT-Charlie:DNA	459.912	-0.05207	0.0377013	-1.38112	0.167242	0.337921
LTR2:ERV1:LTR	1486.59	-0.125286	0.0906848	-1.38155	0.167109	0.337921
LTR83:ERVL:LTR	272.069	-0.0600998	0.0434929	-1.38183	0.167024	0.337921
MER41-int:ERV1:LTR	1837.31	-0.0834714	0.0603602	-1.38289	0.166699	0.337921
L1P4b:L1:LINE	138.083	-0.171616	0.124867	-1.37439	0.169319	0.34095
MER4E1:ERV1:LTR	854.251	-0.0491451	0.0357335	-1.37532	0.169031	0.34095
L1MA9:L1:LINE	10989.6	-0.0399839	0.0291429	-1.37199	0.170065	0.341488
MER51A:ERV1:LTR	1229.29	-0.0601185	0.0438286	-1.37167	0.170165	0.341488
LOR1-int:ERV1:LTR	1311.2	-0.101197	0.0738729	-1.36988	0.170725	0.342029
Tigger9b:TcMar-Tigger:DNA	668.603	0.0667723	0.0490865	1.3603	0.173736	0.347471
L1M2:L1:LINE	7367.96	-0.0252986	0.018664	-1.35548	0.175265	0.349346
MER101B:ERV1:LTR	70.8543	0.121354	0.0894927	1.35602	0.175092	0.349346
LTR32:ERVL:LTR	625.957	-0.0534511	0.0396476	-1.34816	0.177608	0.353384
UCON83:SINE:SINE?	5.53961	0.319145	0.236881	1.34728	0.17789	0.353384
LTR9:ERV1:LTR	309.119	-0.0529591	0.0393941	-1.34434	0.178838	0.354671
LTR47B3:ERVL:LTR	100.863	-0.137104	0.102346	-1.33961	0.180371	0.355916
MER101:ERV1:LTR	232.574	-0.0616152	0.0459318	-1.34145	0.179774	0.355916
Tigger9a:TcMar-Tigger:DNA	698.068	0.0477505	0.0356263	1.34031	0.180143	0.355916
L1M2a1:L1:LINE	96.1465	0.121783	0.0912232	1.335	0.181875	0.357359
MER133B:DNA:DNA?	24.9166	0.178122	0.133397	1.33528	0.181786	0.357359
MSTB1-int:ERVL-MaLR:LTR	313.975	-0.127716	0.0956967	-1.33459	0.182011	0.357359
LTR16D1:ERVL:LTR	230.947	0.214033	0.160875	1.33043	0.183378	0.358848
OldhAT1:hAT-Ac:DNA	1749.14	0.0384716	0.0289124	1.33063	0.183311	0.358848
CR1-L3B_Croc:CR1:LINE	5.13174	-0.324533	0.244764	-1.32591	0.184871	0.359387
Charlie6:hAT-Charlie:DNA	136.022	-0.0740657	0.0557951	-1.32746	0.184357	0.359387
LTR7C:ERV1:LTR	322.394	0.0842744	0.0635347	1.32643	0.184697	0.359387
MER47B:TcMar-Tigger:DNA	546.319	0.047513	0.0358014	1.32713	0.184467	0.359387
MER57A-int:ERV1:LTR	1515.15	0.0812986	0.0614903	1.32214	0.186123	0.361225
MamGypsy2-I:Gypsy:LTR	736.936	-0.055551	0.0420622	-1.32069	0.186606	0.361568
AluYm1:Alu:SINE	3755.74	-0.0677863	0.0513703	-1.31956	0.186981	0.361633
MER52C:ERV1:LTR	422.94	-0.0684722	0.051922	-1.31875	0.187252	0.361633
L1P4a:L1:LINE	599.021	0.0855481	0.0649606	1.31692	0.187865	0.362223
MER113B:hAT-Charlie:DNA	275.41	0.0859569	0.0653251	1.31583	0.18823	0.362335
MLT1O-int:ERVL-MaLR:LTR	2.05723	0.553092	0.420946	1.31392	0.188872	0.362978
LTR81A:Gypsy:LTR	228.623	-0.0575461	0.0443261	-1.29824	0.194203	0.372013
Tigger5b:TcMar-Tigger:DNA	1025.09	-0.0423296	0.0325841	-1.29909	0.193914	0.372013
UCON7:DNA:DNA?	28.297	0.168451	0.129856	1.29722	0.194555	0.372082
MamGypsy2-LTR:Gypsy:LTR	187.005	0.0754138	0.0583263	1.29296	0.196024	0.37368
UCON2:DNA:DNA?	62.7056	-0.111907	0.0865371	-1.29317	0.195954	0.37368
UCON70:UCON70:Unknown	46.8199	-0.130415	0.101086	-1.29014	0.197002	0.37494
Eulor2C:DNA:DNA?	6.60005	-0.260809	0.202785	-1.28613	0.198397	0.375689
LTR12F:ERV1:LTR	471.787	-0.058348	0.0453159	-1.28758	0.197891	0.375689
MER8:TcMar-Tigger:DNA	1259.07	0.0472062	0.036683	1.28687	0.198141	0.375689
Tigger12c:TcMar-Tigger:DNA	705.485	0.0524646	0.0408462	1.28444	0.198988	0.375689
Tigger16b:TcMar-Tigger:DNA	824.59	0.0646395	0.0503215	1.28453	0.198956	0.375689
MER83A-int:ERV1:LTR	39.5101	-0.147149	0.114959	-1.28001	0.200543	0.378019
LTR108d_Mam:ERVL:LTR	20.0499	-0.174491	0.136469	-1.27861	0.201035	0.378344
Charlie16a:hAT-Charlie:DNA	1303.41	-0.0471567	0.0369653	-1.2757	0.202062	0.37967
Eulor6D:DNA:DNA?	31.1425	0.147954	0.116169	1.2736	0.202804	0.380458
MLT1E1:ERVL-MaLR:LTR	602.633	-0.0501132	0.0394225	-1.27118	0.203664	0.38086
hAT-N1_Mam:hAT-Tip100:DNA	248.443	0.0635696	0.0499992	1.27141	0.203582	0.38086
MER31B:ERV1:LTR	1155.95	0.0439588	0.0346297	1.26939	0.2043	0.381423
UCON94:UCON94:Unknown	9.34853	0.254178	0.200373	1.26852	0.204611	0.381423
LTR30:ERV1:LTR	98.2371	0.219554	0.173489	1.26552	0.205684	0.382819
UCON88:UCON88:Unknown	14.2537	0.231129	0.183198	1.26164	0.20708	0.384809
MLT1E3-int:ERVL-MaLR:LTR	69.1697	-0.103117	0.0818256	-1.26021	0.207595	0.38516
Charlie10:hAT-Charlie:DNA	541.365	-0.046555	0.0370511	-1.25651	0.208932	0.386892
LTR27B:ERV1:LTR	188.305	-0.123102	0.0980257	-1.25581	0.209184	0.386892
Eulor2A:DNA:DNA?	11.0665	0.244163	0.195296	1.25022	0.21122	0.389436
MER57C1:ERV1:LTR	71.1876	-0.093357	0.0746374	-1.25081	0.211005	0.389436
MLT1N2-int:ERVL-MaLR:LTR	19.0881	0.166983	0.134305	1.24331	0.213754	0.392881
UCON85:UCON85:Unknown	12.0167	0.24348	0.195791	1.24358	0.213656	0.392881
MLT1I:ERVL-MaLR:LTR	4753.66	0.0206006	0.0166128	1.24004	0.214961	0.394486
MLT2A1:ERVL:LTR	1480.91	-0.0297996	0.0240695	-1.23807	0.215691	0.395211
Charlie13b:hAT-Charlie:DNA	249.454	0.10182	0.0823354	1.23665	0.216218	0.395562
MLT1I-int:ERVL-MaLR:LTR	312.726	0.0648066	0.0526337	1.23128	0.21822	0.398605
MER9a1:ERVK:LTR	319.396	-0.093904	0.0763601	-1.22975	0.21879	0.399029
MLT1B-int:ERVL-MaLR:LTR	570.133	0.0853713	0.0695007	1.22835	0.219315	0.399371
MER21-int:ERVL:LTR	787.794	0.0689898	0.0563603	1.22409	0.22092	0.401673
HERV-Fc2_LTR:ERV1:LTR	0.577948	-0.792205	0.648356	-1.22187	0.221758	0.402045
MER57F:ERV1:LTR	290.845	-0.196333	0.160699	-1.22174	0.221806	0.402045
L1MA3:L1:LINE	10633.8	-0.0375048	0.0307698	-1.21888	0.222889	0.403388
LTR12C:ERV1:LTR	6442.69	0.0474901	0.0390744	1.21538	0.224222	0.405179
LTR26D:ERV1:LTR	100.227	-0.0848412	0.0699429	-1.21301	0.225128	0.406194
Charlie13a:hAT-Charlie:DNA	399.116	0.0474677	0.0392667	1.20885	0.226719	0.40742
MLT1F1:ERVL-MaLR:LTR	2256.87	-0.024495	0.0202684	-1.20853	0.226843	0.40742
UCON87:UCON87:Unknown	1.02779	-0.608661	0.503616	-1.20858	0.226823	0.40742
LTR38-int:ERV1:LTR	25.7761	0.162308	0.134874	1.20341	0.228819	0.410345
LTR31:ERV1:LTR	200.151	-0.0712588	0.0595088	-1.19745	0.231131	0.413861
LTR16:ERVL:LTR	1227.35	-0.0398016	0.0333715	-1.19268	0.232993	0.416563
MER84:ERV1:LTR	160.726	0.0676809	0.0569124	1.18921	0.234356	0.418366
LTR72:ERV1:LTR	159.401	0.0754416	0.0635029	1.188	0.234832	0.418583
MSTB2-int:ERVL-MaLR:LTR	51.2623	0.12059	0.101758	1.18506	0.235992	0.420016
HERVIP10FH-int:ERV1:LTR	732.053	0.0550814	0.0465946	1.18214	0.23715	0.420249
MER4D1:ERV1:LTR	1446.63	-0.0300596	0.0254001	-1.18345	0.236633	0.420249
Ricksha_a:MULE-MuDR:DNA	28.3992	-0.146134	0.123629	-1.18204	0.237191	0.420249
MER75A:PiggyBac:DNA	15.4855	0.162016	0.137938	1.17456	0.240172	0.424891
PrimLTR79:ERV1:LTR	75.8348	0.0907479	0.077351	1.1732	0.240718	0.42522
L1PB4:L1:LINE	4471.68	-0.0377782	0.0322562	-1.17119	0.241522	0.426003
MER57E2:ERV1:LTR	62.2793	-0.0965431	0.0828188	-1.16571	0.24373	0.429256
LTR9D:ERV1:LTR	684.483	0.0574635	0.0496435	1.15752	0.247058	0.434469
LTR46:ERV1:LTR	365.063	-0.114697	0.0994794	-1.15298	0.248921	0.435796
MLT1G:ERVL-MaLR:LTR	1693.19	0.0353244	0.0306341	1.15311	0.248867	0.435796
MLT1J2-int:ERVL-MaLR:LTR	456.836	0.0908878	0.0787134	1.15467	0.248226	0.435796
LTR88a:Gypsy:LTR	351.649	-0.0581559	0.0506342	-1.14855	0.250742	0.438334
LTR39:ERV1:LTR	999.845	0.0745941	0.0653818	1.1409	0.253911	0.443218
MER83B:ERV1:LTR	319.736	0.11611	0.101851	1.14	0.254288	0.443219
LTR26:ERV1:LTR	289.323	0.0552127	0.048723	1.1332	0.257132	0.447515
MSTB-int:ERVL-MaLR:LTR	1027.36	0.0591069	0.0523832	1.12836	0.259169	0.450397
Tigger19b:TcMar-Tigger:DNA	2380.14	0.0349597	0.0310181	1.12707	0.259711	0.450675
LTR12D:ERV1:LTR	544.441	0.0680834	0.0605924	1.12363	0.26117	0.451877
LTR9B:ERV1:LTR	571.676	0.0662162	0.0589006	1.1242	0.260927	0.451877
MER5C:hAT-Charlie:DNA	588.414	0.039696	0.0354573	1.11954	0.262909	0.454221
Charlie2b:hAT-Charlie:DNA	1982.26	-0.0335268	0.0299742	-1.11852	0.263344	0.454307
ORSL:hAT-Tip100:DNA	364.869	0.0518526	0.0465426	1.11409	0.265241	0.456912
HERVK9-int:ERVK:LTR	1574.77	0.0813844	0.0734501	1.10802	0.267852	0.460736
ALR/Alpha:centr:Satellite	2641.09	-0.151289	0.136701	-1.10672	0.268415	0.460785
LTR22E:ERVK:LTR	88.468	-0.0938489	0.0848428	-1.10615	0.268661	0.460785
AluYb9:Alu:SINE	165.282	-0.0959062	0.087526	-1.09575	0.27319	0.467263
LTR28B:ERV1:LTR	175.842	0.0756633	0.0690576	1.09565	0.27323	0.467263
MamGypLTR3a:Gypsy:LTR	530.658	0.045054	0.0414529	1.08687	0.277093	0.473183
MST-int:ERVL-MaLR:LTR	238.915	-0.0801324	0.0739092	-1.0842	0.278276	0.474516
MER34A:ERV1:LTR	762.715	0.0386678	0.0359716	1.07495	0.282395	0.480846
MLT1A-int:ERVL-MaLR:LTR	318.24	0.0509265	0.0475398	1.07124	0.284062	0.482987
L1HS:L1:LINE	2458.75	-0.0498786	0.0467087	-1.06787	0.285581	0.484872
MLT1M:ERVL-MaLR:LTR	1020.53	0.0267549	0.0251121	1.06542	0.286686	0.486048
FLAM_C:Alu:SINE	16769.8	-0.0489743	0.046087	-1.06265	0.287941	0.487476
LTR7B:ERV1:LTR	1803.59	0.0851566	0.0804807	1.0581	0.29001	0.488287
MER65A:ERV1:LTR	705.92	-0.0308381	0.0290885	-1.06015	0.289077	0.488287
MLT1L-int:ERVL-MaLR:LTR	47.8527	-0.100103	0.094619	-1.05796	0.290076	0.488287
UCON22:UCON22:Unknown	5.48536	0.26445	0.249619	1.05941	0.289411	0.488287
ERVL-B4-int:ERVL:LTR	3567.18	-0.0414866	0.0392563	-1.05682	0.290596	0.488466
THE1C:ERVL-MaLR:LTR	4905.31	-0.0207575	0.0196702	-1.05528	0.291299	0.488951
GSAT:centr:Satellite	20.9709	0.32696	0.310453	1.05317	0.292262	0.489372
MER121:hAT:DNA	251.587	0.0592198	0.0562655	1.05251	0.292567	0.489372
MLT1-int:ERVL-MaLR:LTR	181.172	0.1363	0.129562	1.05201	0.292794	0.489372
LTR3B_:ERVK:LTR	125.755	0.058805	0.0559619	1.0508	0.293348	0.489606
UCON68:UCON68:Unknown	4.85032	-0.231547	0.221754	-1.04416	0.29641	0.494017
HERVK13-int:ERVK:LTR	184.553	0.113922	0.109248	1.04278	0.297048	0.494043
LTR88c:Gypsy:LTR	206.126	-0.0549547	0.0527235	-1.04232	0.297263	0.494043
MERX:TcMar-Tigger:DNA	381.816	-0.155841	0.149717	-1.0409	0.297921	0.49444
HSAT4:centr:Satellite	141.082	0.16156	0.156507	1.03229	0.301938	0.500403
MER85:PiggyBac:DNA	380.936	0.055301	0.0537428	1.029	0.303482	0.502256
MER51B:ERV1:LTR	365.637	-0.0501458	0.04883	-1.02695	0.304446	0.503145
L1M3a:L1:LINE	1068.28	-0.103378	0.100787	-1.02571	0.30503	0.503196
MER39B:ERV1:LTR	1263.81	-0.0683973	0.0667357	-1.0249	0.305411	0.503196
MER41G:ERV1:LTR	78.6677	-0.0817443	0.0798153	-1.02417	0.305756	0.503196
AluJr4:Alu:SINE	20768.5	0.0394668	0.0386043	1.02234	0.30662	0.503755
Charlie1b:hAT-Charlie:DNA	1837.47	0.0254918	0.0249517	1.02165	0.306949	0.503755
Charlie8:hAT-Charlie:DNA	2511.39	0.0384767	0.0378418	1.01678	0.309259	0.506138
MER20B:hAT-Charlie:DNA	2435.13	0.0249886	0.0245635	1.0173	0.309008	0.506138
LTR18C:ERVL:LTR	23.366	0.13231	0.130493	1.01392	0.31062	0.507661
L1MEi:L1:LINE	2688.69	0.0257041	0.0254093	1.0116	0.311728	0.508768
L4_C_Mam:RTE-X:LINE	3167	0.030058	0.0297972	1.00875	0.313094	0.509937
MER45B:hAT-Tip100:DNA	551.061	-0.0373231	0.0370157	-1.0083	0.313309	0.509937
MLT1G1-int:ERVL-MaLR:LTR	131.794	0.0576127	0.0572366	1.00657	0.314141	0.510587
MLT1D-int:ERVL-MaLR:LTR	567.346	0.0700893	0.0700342	1.00079	0.31693	0.514412
UCON77:UCON77:Unknown	6.92977	0.224528	0.225022	0.997808	0.318372	0.515335
Zaphod2:hAT-Tip100:DNA	310.339	0.0428604	0.042921	0.998589	0.317994	0.515335
L4_A_Mam:RTE-X:LINE	4740	0.0308264	0.0309745	0.99522	0.319629	0.516661
LTR22A:ERVK:LTR	122.438	-0.0626323	0.0630439	-0.993471	0.32048	0.517328
L1PB:L1:LINE	1023.04	-0.0330959	0.0335075	-0.987717	0.323291	0.521153
UCON28c:UCON28c:Unknown	22.0615	0.120733	0.122393	0.986438	0.323918	0.521451
MLT2B3:ERVL:LTR	2324.03	-0.0395803	0.0402003	-0.984578	0.324831	0.522209
LTR1C1:ERV1:LTR	38.7052	0.123323	0.125522	0.982476	0.325865	0.523158
Chompy-6_Croc:PIF-Harbinger:DNA	2.33888	0.38864	0.399332	0.973223	0.330442	0.527959
LTR27E:ERV1:LTR	120.968	-0.061137	0.0628455	-0.972814	0.330646	0.527959
MLT1E1A-int:ERVL-MaLR:LTR	52.0034	0.123874	0.127209	0.973788	0.330162	0.527959
UCON50:UCON50:Unknown	5.2115	-0.237561	0.243746	-0.974625	0.329746	0.527959
MSTC:ERVL-MaLR:LTR	2476.67	-0.0596355	0.0613672	-0.97178	0.33116	0.528066
L1PA8A:L1:LINE	3037.29	-0.0505975	0.0521672	-0.969909	0.332092	0.528837
AluYg6:Alu:SINE	498.313	-0.0784106	0.0811659	-0.966055	0.334017	0.531186
LTR37B:ERV1:LTR	759.509	-0.0358934	0.0372856	-0.96266	0.335718	0.533173
AluYj4:Alu:SINE	2030.58	-0.0555838	0.0580658	-0.957255	0.338438	0.53605
L1MC4:L1:LINE	28888.2	-0.0209109	0.0218279	-0.957988	0.338069	0.53605
UCON100:DNA:DNA?	2.38716	0.354149	0.370587	0.955644	0.339252	0.536619
MER97c:hAT-Tip100:DNA	130.485	-0.0776891	0.0814793	-0.953483	0.340345	0.537627
AluYk12:Alu:SINE	109.885	-0.079886	0.0839522	-0.951564	0.341318	0.538221
MER52A:ERV1:LTR	2002.25	0.0335335	0.0352968	0.950044	0.34209	0.538221
MLT1C:ERVL-MaLR:LTR	14575	0.0314918	0.0331319	0.950497	0.34186	0.538221
L1P3b:L1:LINE	70.9016	0.148211	0.156758	0.945474	0.344417	0.540812
MER107:hAT-Charlie:DNA	377.204	-0.047621	0.050392	-0.945011	0.344653	0.540812
Eulor6B:DNA:DNA?	16.0795	0.129272	0.138606	0.932658	0.350997	0.545696
L1MA4A:L1:LINE	6585.87	-0.0228531	0.0244949	-0.932974	0.350834	0.545696
LTR108a_Mam:ERVL:LTR	46.7266	-0.11171	0.119778	-0.932646	0.351003	0.545696
MLT1A:ERVL-MaLR:LTR	4761.61	0.0202927	0.0216494	0.937335	0.348586	0.545696
Tigger18a:TcMar-Tigger:DNA	958.557	0.0307312	0.0329486	0.932704	0.350973	0.545696
UCON12A:UCON12A:Unknown	2.59474	-0.308319	0.330048	-0.934164	0.350219	0.545696
X7D_LINE:CR1:LINE	17.1114	0.128811	0.137528	0.936613	0.348958	0.545696
Charlie15a:hAT-Charlie:DNA	1934.96	0.0219524	0.0236787	0.927094	0.353878	0.54872
UCON17:UCON17:Unknown	4.94124	0.229066	0.246941	0.927616	0.353607	0.54872
LTR54:ERV1:LTR	651.668	-0.0310407	0.033611	-0.923527	0.355732	0.550872
MER76:ERVL:LTR	296.025	0.0692129	0.0750442	0.922295	0.356375	0.551143
MLT2F:ERVL:LTR	1050.31	0.0651664	0.071075	0.916868	0.359212	0.554803
7SK:RNA:RNA	448.331	0.141966	0.155989	0.910104	0.362768	0.559563
L1MB3:L1:LINE	19421.6	-0.0193351	0.0212908	-0.908145	0.363802	0.560425
LTR1:ERV1:LTR	103.537	-0.0599648	0.066354	-0.903711	0.366149	0.561924
MER88:ERVL:LTR	73.6915	0.0754601	0.0835064	0.903645	0.366184	0.561924
UCON33:TcMar-Tigger:DNA	82.9365	0.0756577	0.0837284	0.903609	0.366203	0.561924
SVA_B:SVA:Retroposon	2229.56	0.0718037	0.0797864	0.899949	0.368147	0.564174
Chap1_Mam:hAT-Charlie:DNA	695.416	0.03304	0.0368621	0.896315	0.370085	0.566407
MamRep1527:LTR:LTR	435.423	0.0303279	0.0342447	0.885625	0.37582	0.574439
HERV-Fc2-int:ERV1:LTR	6.68398	0.220108	0.248931	0.884212	0.376582	0.57486
HERVK11D-int:ERVK:LTR	43.8286	0.10113	0.114896	0.880183	0.37876	0.576693
MER21A:ERVL:LTR	2768.45	0.0408738	0.0464269	0.880391	0.378647	0.576693
SAR:Satellite:Satellite	1.89353	-0.473117	0.541346	-0.873965	0.382137	0.580337
UCON41:UCON41:Unknown	3.56028	0.251552	0.28781	0.87402	0.382107	0.580337
MER57B2:ERV1:LTR	424.419	-0.0307929	0.0352798	-0.872818	0.382762	0.580539
LTR105_Mam:ERVL:LTR	258.658	0.0455449	0.0522916	0.87098	0.383765	0.581313
LTR40b:ERVL:LTR	602.334	0.0353638	0.0406867	0.869174	0.384752	0.581386
MLT1E3:ERVL-MaLR:LTR	1098.38	-0.0246901	0.0284091	-0.869088	0.384799	0.581386
LTR1E:ERV1:LTR	171.519	0.0661608	0.0762376	0.867824	0.385491	0.581687
MADE1:TcMar-Mariner:DNA	1437.47	0.0285912	0.0330508	0.865068	0.387001	0.58322
MER4C:ERV1:LTR	577.229	-0.0340987	0.0395643	-0.861855	0.388767	0.583646
MER77:ERVL:LTR	2118.37	-0.0394979	0.0458254	-0.861921	0.388731	0.583646
PRIMAX-int:ERV1:LTR	44.2326	-0.111124	0.128682	-0.863555	0.387832	0.583646
UCON79:DNA:DNA?	19.9511	0.131395	0.152727	0.860324	0.38961	0.584168
HERVL-int:ERVL:LTR	2328.76	0.0429207	0.0500373	0.857774	0.391017	0.585153
LTR62:ERVL:LTR	308.236	-0.0757863	0.0883975	-0.857336	0.391259	0.585153
MER31A:ERV1:LTR	1191.48	-0.0379846	0.0443559	-0.856359	0.391799	0.585219
MLT1J2:ERVL-MaLR:LTR	2679.23	0.0221058	0.0258521	0.855086	0.392503	0.58553
MamRep1879:hAT-Tip100:DNA	577.634	0.0258544	0.0305157	0.847247	0.396858	0.591278
Tigger3c:TcMar-Tigger:DNA	1609.22	0.0214893	0.025407	0.845805	0.397661	0.591728
AluYe5:Alu:SINE	766.484	-0.0489147	0.0581657	-0.840955	0.400373	0.595013
LTR10A:ERV1:LTR	288.404	0.0477042	0.0569842	0.837148	0.402509	0.597435
LTR73:ERV1:LTR	155.755	-0.0487572	0.0584533	-0.834122	0.404212	0.59796
MER58D:hAT-Charlie:DNA	438.966	0.0349943	0.0419736	0.83372	0.404439	0.59796
MLT1O:ERVL-MaLR:LTR	2282.73	0.0175836	0.0210845	0.833958	0.404304	0.59796
UCON27:UCON27:Unknown	45.5995	0.13247	0.159043	0.83292	0.40489	0.59796
Charlie9:hAT-Charlie:DNA	862.993	-0.0317538	0.0387308	-0.819859	0.412296	0.60662
L1ME3C:L1:LINE	2180.73	0.0194154	0.0236746	0.820093	0.412163	0.60662
Tigger5:TcMar-Tigger:DNA	284.273	0.0381644	0.0464682	0.821302	0.411474	0.60662
SVA_A:SVA:Retroposon	1641.45	-0.0505409	0.0618263	-0.817467	0.413662	0.607872
LTR23-int:ERV1:LTR	112.97	-0.0668935	0.0823153	-0.81265	0.416419	0.611162
MamRep4096:hAT-Tip100:DNA	390.033	-0.0376128	0.0465191	-0.808546	0.418776	0.613859
FLAM_A:Alu:SINE	8474.51	0.0228518	0.0283871	0.805008	0.420815	0.615006
HERV1_LTRa:ERV1:LTR	34.174	0.113278	0.140967	0.803573	0.421644	0.615006
MER61F:ERV1:LTR	139.262	-0.0923994	0.114901	-0.804165	0.421302	0.615006
MER91C:hAT-Tip100:DNA	600.143	0.0338086	0.0419423	0.806075	0.4202	0.615006
MER92B:ERV1:LTR	824.274	0.0409072	0.0509986	0.802124	0.422481	0.615466
L1P3:L1:LINE	2700.2	0.024941	0.0311674	0.800226	0.42358	0.616306
MLT1G3-int:ERVL-MaLR:LTR	89.0258	-0.0613412	0.0770575	-0.796045	0.426006	0.619073
MLT1L:ERVL-MaLR:LTR	5801.77	0.0152623	0.0192784	0.791679	0.428548	0.622
LTR52-int:ERVL:LTR	139.643	0.0669059	0.0848112	0.78888	0.430182	0.623605
L1PB3:L1:LINE	2588.79	-0.0252406	0.0320936	-0.786469	0.431593	0.624117
Tigger4b:TcMar-Tigger:DNA	2380.65	-0.0336375	0.0427424	-0.786983	0.431292	0.624117
LTR70:ERV1:LTR	320.474	0.0618519	0.0787645	0.785276	0.432292	0.624363
Merlin1_HS:Merlin:DNA	56.3887	-0.0787936	0.100705	-0.782421	0.433967	0.626017
LTR47B4:ERVL:LTR	155.669	-0.065865	0.0844027	-0.780366	0.435175	0.626993
UCON81:hAT-Charlie:DNA	10.4067	0.136381	0.176013	0.774838	0.438435	0.630919
LTR21A:ERV1:LTR	171.817	-0.0686833	0.0888019	-0.773444	0.43926	0.631335
MER92C:ERV1:LTR	50.4627	0.0675809	0.08838	0.764663	0.444472	0.63805
MamRep137:TcMar-Tigger:DNA	1779.54	0.0212804	0.0279033	0.762648	0.445673	0.638997
LTR15:ERV1:LTR	302.615	-0.0465005	0.0612804	-0.758816	0.447963	0.6415
HERVE_a-int:ERV1:LTR	427.455	-0.0557705	0.0737317	-0.756398	0.449411	0.642793
AluJr:Alu:SINE	91728.4	0.0323245	0.0428758	0.753912	0.450902	0.644146
AluJo:Alu:SINE	85427.4	0.0329643	0.0440961	0.747555	0.454729	0.647262
LTR12_:ERV1:LTR	368.741	0.0394013	0.052597	0.749116	0.453787	0.647262
Tigger17c:TcMar-Tigger:DNA	417.992	0.0383193	0.0512519	0.747666	0.454662	0.647262
LOR1a:ERV1:LTR	540.805	-0.0293891	0.0394162	-0.74561	0.455903	0.648151
MER70-int:ERVL:LTR	274.161	-0.0460869	0.0619061	-0.744465	0.456595	0.648354
AluJb:Alu:SINE	143439	0.0339945	0.0460508	0.738195	0.460396	0.6514
LTR53:ERVL:LTR	754.944	-0.0465038	0.0629945	-0.738221	0.46038	0.6514
UCON26:UCON26:Unknown	37.3024	0.0727786	0.0984044	0.739587	0.45955	0.6514
AluYe6:Alu:SINE	134.754	0.067347	0.0913658	0.737114	0.461053	0.651548
PABL_B-int:ERV1:LTR	271.777	0.0438334	0.0601004	0.729335	0.465797	0.657464
L1PA15-16:L1:LINE	788.145	-0.0328788	0.0452501	-0.726602	0.46747	0.659038
SVA_F:SVA:Retroposon	2318.74	-0.0596296	0.0827682	-0.720441	0.471254	0.663579
LTR19A:ERV1:LTR	378.273	0.0360216	0.0501458	0.718338	0.472549	0.66461
LTR86B1:ERVL:LTR	126.675	-0.0440846	0.0618063	-0.71327	0.475678	0.668215
Charlie22a:hAT-Charlie:DNA	730.774	0.0293823	0.0415005	0.707999	0.478946	0.672005
LTR26E:ERV1:LTR	75.2975	0.053256	0.0753984	0.706328	0.479984	0.672662
LTR10G:ERV1:LTR	233.42	-0.0447191	0.0636801	-0.702246	0.482526	0.675422
MER54B:ERVL:LTR	210.505	0.0416989	0.0599515	0.695545	0.486714	0.678989
MER70B:ERVL:LTR	100.159	0.0484123	0.0696173	0.695406	0.486801	0.678989
UCON35:UCON35:Unknown	31.3307	0.0708946	0.101704	0.697068	0.485761	0.678989
MLT1J:ERVL-MaLR:LTR	9216.08	-0.00812958	0.0118037	-0.68873	0.490993	0.684029
UCON73:UCON73:Unknown	14.2604	0.0952768	0.140384	0.678688	0.497336	0.692047
LTR107_Mam:LTR:LTR	173.658	0.0398274	0.0591804	0.672984	0.500958	0.695976
THE1D:ERVL-MaLR:LTR	5980.77	-0.015311	0.0227711	-0.672385	0.501339	0.695976
HERVE-int:ERV1:LTR	1809.34	-0.0459073	0.0687023	-0.668207	0.504002	0.69803
HSMAR2:TcMar-Mariner:DNA	2268.44	0.0175651	0.0262735	0.66855	0.503783	0.69803
LTR10B2:ERV1:LTR	51.5595	0.0588995	0.0885928	0.664834	0.506157	0.698556
LTR33B:ERVL:LTR	635.429	-0.0307821	0.0462951	-0.664911	0.506107	0.698556
UCON58:UCON58:Unknown	2.75153	0.234364	0.352015	0.665778	0.505553	0.698556
Charlie1a:hAT-Charlie:DNA	6586.8	-0.0207115	0.031248	-0.66281	0.507452	0.699525
Ricksha_c:MULE-MuDR:DNA	481.239	-0.0248438	0.0376256	-0.66029	0.509068	0.700933
LTR108c_Mam:ERVL:LTR	12.4244	0.0981261	0.150084	0.653807	0.513236	0.703531
MER34C:ERV1:LTR	76.834	-0.0455872	0.0697428	-0.653647	0.513339	0.703531
MER51-int:ERV1:LTR	516.716	-0.046489	0.0710933	-0.653916	0.513166	0.703531
MER51C:ERV1:LTR	308.233	0.0291475	0.0445758	0.653885	0.513186	0.703531
AluYk2:Alu:SINE	513.331	-0.0382758	0.058699	-0.652069	0.514357	0.704108
MER136:DNA:DNA	4.41096	-0.177914	0.273385	-0.650781	0.515188	0.704428
AluSg7:Alu:SINE	8847.03	0.0365681	0.0565819	0.646286	0.518094	0.705948
Eulor9C:DNA:DNA	30.1121	0.0716739	0.110762	0.647096	0.51757	0.705948
MER76-int:ERVL:LTR	88.9225	0.0448587	0.0692592	0.647693	0.517184	0.705948
MER4D:ERV1:LTR	1032.34	-0.022653	0.0352496	-0.642646	0.520454	0.708057
X9_LINE:L1:LINE	195.577	0.0321661	0.0500993	0.642048	0.520842	0.708057
MER89-int:ERV1:LTR	383.155	-0.0345218	0.0540982	-0.638132	0.523388	0.710699
CER:Satellite:Satellite	485.963	0.0963072	0.151663	0.635009	0.525422	0.712642
LTR13_:ERVK:LTR	95.4017	-0.0549928	0.0869046	-0.632795	0.526868	0.713782
L1ME2z:L1:LINE	5932.31	-0.00983536	0.0156412	-0.628811	0.529473	0.715594
LTR06:ERV1:LTR	31.1218	0.0647829	0.103036	0.628739	0.52952	0.715594
MER121B:hAT:DNA	9.52584	0.129025	0.205464	0.627968	0.530025	0.715594
AluYk4:Alu:SINE	670.787	-0.0400928	0.0643769	-0.622783	0.533427	0.718714
MER123:DNA:DNA?	12.2742	0.103828	0.166767	0.62259	0.533554	0.718714
AluYh3a3:Alu:SINE	340.225	-0.047451	0.0764671	-0.620542	0.534901	0.718888
LTR103_Mam:ERV1:LTR	234.983	-0.0372074	0.0599271	-0.620878	0.53468	0.718888
Charlie11:hAT-Charlie:DNA	74.3688	-0.0466408	0.0757755	-0.615512	0.538216	0.720725
Helitron3Na_Mam:Helitron:RC	542	0.0212515	0.0344723	0.616482	0.537577	0.720725
LTR1B:ERV1:LTR	155.489	0.0400253	0.0652051	0.613838	0.539322	0.720725
MamRep1894:hAT:DNA	186.919	0.0344491	0.0560425	0.614696	0.538756	0.720725
UCON1:UCON1:Unknown	41.2729	-0.0720013	0.116869	-0.616088	0.537837	0.720725
FAM:Alu:SINE	3263.12	0.0159882	0.026153	0.611334	0.540979	0.721305
MER101-int:ERV1:LTR	1383.62	-0.0401824	0.0656727	-0.611858	0.540632	0.721305
LTR7:ERV1:LTR	1633.65	0.0411535	0.0675364	0.609353	0.542291	0.722238
UCON61:UCON61:Unknown	4.1338	-0.177556	0.29191	-0.608256	0.543017	0.722391
MER112:hAT-Charlie:DNA	2854.35	-0.013369	0.0221588	-0.603329	0.54629	0.725926
HERV16-int:ERVL:LTR	763.2	0.0383248	0.0639701	0.599104	0.549104	0.728025
MER110A:ERV1:LTR	288.241	0.0282644	0.0471116	0.599947	0.548542	0.728025
MER110:ERV1:LTR	254.693	-0.0253553	0.0424674	-0.597054	0.550471	0.728965
UCON31:UCON31:Unknown	32.0506	0.0740634	0.124228	0.59619	0.551048	0.728965
AluSz:Alu:SINE	115065	0.0284453	0.0479139	0.593676	0.552729	0.729552
UCON34:UCON34:Unknown	52.8563	-0.0530365	0.0892237	-0.594422	0.55223	0.729552
UCON19:UCON19:Unknown	7.52863	-0.146392	0.248089	-0.590078	0.555138	0.731914
HERV15-int:ERV1:LTR	176.071	0.0332419	0.056756	0.585699	0.558078	0.734091
LTR26C:ERV1:LTR	166.554	-0.0440388	0.0753007	-0.58484	0.558655	0.734091
PABL_B:ERV1:LTR	503.549	-0.0429269	0.0733055	-0.585589	0.558152	0.734091
AluYf1:Alu:SINE	1632.92	-0.0351622	0.0603656	-0.582488	0.560238	0.734534
L1PA15:L1:LINE	6960.55	-0.024605	0.0422029	-0.583018	0.559881	0.734534
Tigger3a:TcMar-Tigger:DNA	4646.24	-0.0177314	0.0305332	-0.580726	0.561425	0.735274
MER41D:ERV1:LTR	373.249	-0.0340247	0.0589455	-0.577224	0.563788	0.73755
LTR43B:ERV1:LTR	138.466	0.0353654	0.0616924	0.573253	0.566474	0.739402
REP522:telo:Satellite	235.76	0.066611	0.116083	0.57382	0.566089	0.739402
UCON69:hAT:DNA	5.13797	0.14539	0.254022	0.572351	0.567084	0.739402
THE1C-int:ERVL-MaLR:LTR	1855.86	-0.0164513	0.0288417	-0.5704	0.568407	0.740309
AluSq4:Alu:SINE	1998.27	0.0279843	0.0492024	0.56876	0.569519	0.74094
UCON99:DNA:DNA	8.37648	-0.1118	0.197645	-0.56566	0.571625	0.74286
MSTA1-int:ERVL-MaLR:LTR	7.94515	-0.121413	0.216605	-0.560529	0.575119	0.746579
L1MEj:L1:LINE	1749.65	-0.0170817	0.0306419	-0.557463	0.577211	0.747756
MamRep1161:TcMar-Tigger:DNA	2.26789	-0.202432	0.363209	-0.557343	0.577293	0.747756
L1M3d:L1:LINE	299.718	-0.0317897	0.0571523	-0.556227	0.578056	0.747812
L1P4c:L1:LINE	14.1641	0.0863306	0.155432	0.555425	0.578604	0.747812
L1MEf:L1:LINE	10595.8	-0.0145971	0.0263857	-0.553222	0.580111	0.748122
UCON76:UCON76:Unknown	16.745	-0.0911983	0.16459	-0.554094	0.579515	0.748122
Tigger4:TcMar-Tigger:DNA	1318.93	-0.0156937	0.0284564	-0.551501	0.581291	0.748824
AluY:Alu:SINE	87883.1	-0.0277589	0.0505459	-0.549182	0.582881	0.749237
LTR5:ERVK:LTR	3.20681	0.16904	0.307418	0.549872	0.582407	0.749237
ERVL47-int:ERVL:LTR	110.18	0.0459421	0.0843533	0.544639	0.586002	0.751611
Eulor6A:DNA:DNA?	2.95158	0.18702	0.343267	0.544824	0.585875	0.751611
L1ME3D:L1:LINE	3014.9	-0.0130666	0.0240458	-0.543404	0.586852	0.751686
MSTB1:ERVL-MaLR:LTR	2559	0.012463	0.0229648	0.542703	0.587334	0.751686
Tigger3d:TcMar-Tigger:DNA	204.556	-0.0268343	0.0498944	-0.537821	0.5907	0.755175
AluYc:Alu:SINE	2758.93	0.0314728	0.0588204	0.535066	0.592604	0.755254
LTR108b_Mam:ERVL:LTR	9.59999	-0.0984316	0.184001	-0.534953	0.592683	0.755254
UCON44:UCON44:Unknown	36.7958	-0.0519196	0.0970225	-0.53513	0.59256	0.755254
MLT1E-int:ERVL-MaLR:LTR	0.573818	-0.406776	0.763299	-0.532919	0.59409	0.756231
LTR67B:ERVL:LTR	1765.87	-0.0152921	0.0287706	-0.531517	0.595061	0.756251
MamGypLTR2c:Gypsy:LTR	267.536	-0.0280729	0.0528635	-0.531045	0.595388	0.756251
MER74C:ERVL:LTR	98.3163	0.035356	0.0668376	0.528984	0.596817	0.757251
L1MDb:L1:LINE	495.575	-0.0230251	0.0439153	-0.524306	0.600065	0.760555
LTR48:ERV1:LTR	647.069	-0.0276451	0.0529242	-0.522352	0.601425	0.76108
UCON11:TcMar-Tigger:DNA	12.5764	0.0933125	0.178808	0.521858	0.601769	0.76108
MLT1A0:ERVL-MaLR:LTR	11281.7	0.00570871	0.0109742	0.520192	0.60293	0.761731
Kanga2_a:TcMar-Tc2:DNA	1044.04	-0.0190888	0.0368939	-0.517397	0.604879	0.763377
CR1-13_AMi:CR1:LINE	23.2447	0.0647914	0.126303	0.512984	0.607963	0.764033
LTR40c:ERVL:LTR	434.584	-0.0215171	0.0418807	-0.513772	0.607411	0.764033
MER33:hAT-Charlie:DNA	5632.4	-0.0115246	0.0224675	-0.512947	0.607989	0.764033
UCON25:UCON25:Unknown	8.45141	-0.0952697	0.185702	-0.513025	0.607934	0.764033
LTR22:ERVK:LTR	18.5711	-0.0771983	0.150943	-0.51144	0.609043	0.76425
LTR57-int:ERVL:LTR	360.112	0.0873227	0.170936	0.510849	0.609457	0.76425
MamRep38:hAT:DNA	1199.26	0.0131238	0.0257893	0.508886	0.610832	0.765161
Tigger1a_Mars:TcMar-Tigger:DNA	27.2747	0.0716454	0.142227	0.503738	0.614446	0.768871
Charlie23a:hAT-Charlie:DNA	783.173	0.0136977	0.0272514	0.502643	0.615215	0.769019
AluSz6:Alu:SINE	51942.7	0.0224449	0.0448105	0.500885	0.616452	0.769749
LTR80B:ERVL:LTR	202.71	-0.034524	0.0692235	-0.498732	0.617968	0.770827
UCON65:UCON65:Unknown	17.5821	0.11526	0.233062	0.494545	0.620921	0.773693
LTR39-int:ERV1:LTR	56.8389	0.0542031	0.110267	0.491564	0.623028	0.775499
Eulor6C:DNA:DNA?	2.26167	-0.177772	0.364461	-0.487767	0.625715	0.777204
L1M1:L1:LINE	8394.3	-0.0118404	0.0242696	-0.487872	0.62564	0.777204
Eulor7:DNA:DNA?	1.47048	0.219683	0.454594	0.483252	0.628917	0.777906
MamGypLTR3:Gypsy:LTR	267.071	-0.0282403	0.0581636	-0.485532	0.627299	0.777906
SST1:centr:Satellite	2022.42	-0.0471639	0.0973167	-0.484643	0.62793	0.777906
UCON62:DNA:DNA?	3.68853	0.13816	0.285413	0.48407	0.628336	0.777906
SATR2:Satellite:Satellite	212.83	0.0436123	0.0933721	0.46708	0.640442	0.791332
L1PBa:L1:LINE	2178.26	0.0172807	0.0375104	0.46069	0.645021	0.796156
AluSp:Alu:SINE	58992.2	-0.022138	0.0484916	-0.456532	0.648007	0.798846
LTR81C:Gypsy:LTR	184.43	0.0297773	0.0654336	0.455077	0.649054	0.798846
UCON64:UCON64:Unknown	4.21272	0.122363	0.26903	0.45483	0.649232	0.798846
Eulor10:DNA:DNA?	20.5435	0.066605	0.147112	0.452751	0.650728	0.79902
MER89:ERV1:LTR	681.099	-0.0124482	0.0274559	-0.453388	0.65027	0.79902
AluSc:Alu:SINE	33145.9	-0.0208381	0.046196	-0.45108	0.651932	0.799667
LTR85c:Gypsy:LTR	337.102	-0.0184981	0.0412797	-0.448116	0.65407	0.801456
LTR33C:ERVL:LTR	410.835	0.0179726	0.0402648	0.446359	0.655338	0.802177
Charlie3:hAT-Charlie:DNA	291.084	-0.0201167	0.0461733	-0.435678	0.663071	0.802485
L1MCb:L1:LINE	758.184	-0.015338	0.034949	-0.438868	0.660757	0.802485
LTR14A:ERVK:LTR	104.789	0.0358627	0.0811324	0.442027	0.65847	0.802485
LTR24C:ERV1:LTR	287.962	0.0235735	0.0534671	0.440897	0.659288	0.802485
LTR41B:ERVL:LTR	706.759	0.0205701	0.0470601	0.437102	0.662037	0.802485
LTR43-int:ERV1:LTR	60.5832	-0.0501156	0.114907	-0.436139	0.662736	0.802485
LTR47A:ERVL:LTR	384.442	0.0183485	0.0413906	0.443302	0.657547	0.802485
LTR75B:ERVL:LTR	80.1725	-0.0309906	0.0707168	-0.438235	0.661216	0.802485
MER96B:hAT-Tip100:DNA	652.074	0.0152886	0.0350913	0.435681	0.663068	0.802485
MamGypLTR1c:Gypsy:LTR	345.684	-0.0159229	0.03646	-0.436723	0.662312	0.802485
UCON57:UCON57:Unknown	2.66616	0.165383	0.373547	0.442736	0.657957	0.802485
D20S16:Satellite:Satellite	470.783	-0.0441959	0.102316	-0.431954	0.665775	0.804933
UCON28b:UCON28b:Unknown	22.2215	0.0564482	0.131899	0.427965	0.668676	0.807592
UCON56:UCON56:Unknown	0.778456	-0.262108	0.613766	-0.427049	0.669343	0.807592
MER47C:TcMar-Tigger:DNA	188.511	-0.0252852	0.059385	-0.425785	0.670265	0.807878
PRIMA4_LTR:ERV1:LTR	310.679	0.0318037	0.075161	0.423141	0.672192	0.808549
Tigger2a:TcMar-Tigger:DNA	2257.04	-0.00956203	0.0225839	-0.423401	0.672003	0.808549
Charlie7:hAT-Charlie:DNA	1877.67	-0.00999506	0.0237283	-0.42123	0.673587	0.808709
LTR53-int:ERVL:LTR	855.175	-0.0611307	0.145175	-0.421082	0.673696	0.808709
MLT1H2-int:ERVL-MaLR:LTR	169.964	-0.025514	0.0611281	-0.417386	0.676396	0.811125
MER67D:ERV1:LTR	267.46	-0.0283674	0.0689601	-0.41136	0.680809	0.815588
MER106B:hAT-Charlie:DNA	548.081	0.0131201	0.0325975	0.402488	0.687325	0.822559
LTR80A:ERVL:LTR	118.237	0.0250154	0.0625932	0.39965	0.689414	0.824223
L1PA11:L1:LINE	5900.97	0.0161333	0.0407064	0.396332	0.69186	0.826311
LTR45C:ERV1:LTR	378.159	0.016834	0.0430655	0.390893	0.695876	0.830267
UCON47:UCON47:Unknown	31.3157	-0.0666442	0.17155	-0.388483	0.697658	0.831553
MER6:TcMar-Tigger:DNA	690.425	-0.0115092	0.0298074	-0.386119	0.699408	0.832797
MER58B:hAT-Charlie:DNA	4694.6	0.00928112	0.0242694	0.38242	0.70215	0.835219
Helitron1Nb_Mam:Helitron:RC	143.499	-0.0250412	0.0658879	-0.380058	0.703903	0.83646
MER134:DNA:DNA?	32.1808	0.0461184	0.123262	0.374151	0.708292	0.84083
LTR78:ERV1:LTR	1977.75	0.00987193	0.0267541	0.368988	0.712137	0.843696
Tigger6a:TcMar-Tigger:DNA	815.598	-0.0148853	0.0402637	-0.369695	0.71161	0.843696
AluSc8:Alu:SINE	21528.5	-0.0183512	0.0498652	-0.368017	0.712861	0.843707
L1MC5a:L1:LINE	17811.5	-0.00893309	0.0245892	-0.363293	0.716386	0.84703
AluSx1:Alu:SINE	128148	0.0183293	0.0512491	0.357651	0.720605	0.851165
Charlie4:hAT-Charlie:DNA	104.94	0.0292274	0.0821255	0.355886	0.721926	0.851872
MLT1F:ERVL-MaLR:LTR	3562.15	-0.00894361	0.02523	-0.354484	0.722976	0.85226
FRAM:Alu:SINE	5251.17	0.0129784	0.0369513	0.351231	0.725415	0.853633
MER65D:ERV1:LTR	326.519	-0.0207471	0.0591876	-0.350531	0.72594	0.853633
MLT1J-int:ERVL-MaLR:LTR	654.125	-0.0130901	0.0373964	-0.350036	0.726312	0.853633
LTR1B1:ERV1:LTR	183.763	0.0510932	0.146458	0.348859	0.727195	0.853821
AluSc5:Alu:SINE	6648.48	-0.0164184	0.047559	-0.345221	0.729928	0.856178
L1P4e:L1:LINE	213.107	-0.0313437	0.0919491	-0.340881	0.733193	0.857451
LTR55:ERVL:LTR	302.131	0.0185679	0.0542941	0.341986	0.732361	0.857451
MER97a:hAT-Tip100:DNA	91.0464	-0.0285373	0.0835946	-0.341378	0.732819	0.857451
L1PB2:L1:LINE	2321.62	0.0117449	0.0348736	0.336786	0.736278	0.859356
UCON46:UCON46:Unknown	22.4078	-0.0502592	0.148918	-0.337495	0.735744	0.859356
L1M4b:L1:LINE	4510.44	0.0150206	0.0449201	0.334384	0.738089	0.860178
UCON12:UCON12:Unknown	13.2772	0.0624431	0.1873	0.333386	0.738843	0.860178
UCON92:UCON92:Unknown	2.43175	-0.113064	0.339581	-0.332953	0.73917	0.860178
Tigger6b:TcMar-Tigger:DNA	186.949	-0.0201789	0.0616783	-0.327164	0.743544	0.864416
Ricksha:MULE-MuDR:DNA	244.3	0.0275004	0.0848502	0.324105	0.745858	0.866253
CR1-8_Crp:CR1:LINE	18.3712	0.0431155	0.13405	0.321636	0.747728	0.866921
UCON71_Crp:UCON71_Crp:Unknown	108.994	0.0222655	0.0692754	0.321405	0.747903	0.866921
L1M7:L1:LINE	2013.01	0.00886886	0.0284799	0.311407	0.755491	0.873143
LTR10B1:ERV1:LTR	164.337	0.019865	0.0634733	0.312966	0.754306	0.873143
LTR33A_:ERVL:LTR	690.59	0.0139679	0.0448191	0.311652	0.755305	0.873143
HERV1_LTRd:ERV1:LTR	49.9512	0.0413228	0.133672	0.309136	0.757218	0.873429
HUERS-P1-int:ERV1:LTR	493.73	-0.0221418	0.0714216	-0.310015	0.756549	0.873429
HERV-Fc1_LTR3:ERV1:LTR	1.32032	-0.167586	0.54441	-0.307831	0.758211	0.87372
Plat_L3:CR1:LINE	1950.68	-0.00844006	0.0275785	-0.306038	0.759576	0.874438
LTR22C:ERVK:LTR	35.7479	-0.0435214	0.144424	-0.301343	0.763153	0.8777
HERVL18-int:ERVL:LTR	234.656	0.0227871	0.0770443	0.295766	0.767409	0.881036
MER34D:ERV1:LTR	139.697	0.0169645	0.0573929	0.295585	0.767547	0.881036
UCON96:UCON96:Unknown	3.20957	0.0910314	0.309419	0.294201	0.768604	0.881393
L1MD3:L1:LINE	4577.75	0.00608683	0.0209791	0.290137	0.771711	0.884096
L1M6:L1:LINE	2721.44	0.00814461	0.0283382	0.287407	0.773801	0.88563
L1M3f:L1:LINE	660.771	0.0120432	0.0426041	0.282678	0.777424	0.888054
MER30B:hAT-Charlie:DNA	119.774	0.0185988	0.065785	0.282722	0.77739	0.888054
HERV30-int:ERV1:LTR	59.204	-0.0315234	0.114269	-0.27587	0.782648	0.893157
LTR19C:ERV1:LTR	76.3553	0.027736	0.103281	0.268549	0.788277	0.898712
LTR109A2:ERV1:LTR	9.15217	-0.0537081	0.203834	-0.263489	0.792173	0.902282
MER83C:ERV1:LTR	76.6168	0.0205418	0.0783718	0.262107	0.793239	0.902624
Eulor11:DNA:DNA	8.23343	0.0491379	0.189806	0.258885	0.795724	0.903709
LTR21B:ERV1:LTR	26.7215	-0.0342407	0.131856	-0.259683	0.795108	0.903709
Tigger14a:TcMar-Tigger:DNA	846.772	0.0116228	0.0457601	0.253995	0.799499	0.907124
MLT1E1-int:ERVL-MaLR:LTR	3.06759	-0.0886393	0.350413	-0.252956	0.800302	0.907163
AluSg:Alu:SINE	42204	-0.0123159	0.0490738	-0.250967	0.80184	0.908034
MLT2B2:ERVL:LTR	792.47	-0.00863017	0.0348154	-0.247884	0.804224	0.909861
AluYh7:Alu:SINE	54.845	0.0255899	0.104983	0.243753	0.807422	0.911341
MLT1H2:ERVL-MaLR:LTR	2105.62	-0.00697652	0.0286862	-0.243201	0.80785	0.911341
UCON8:DNA:DNA	67.1363	-0.0218714	0.0893741	-0.244718	0.806675	0.911341
Charlie21a:hAT-Charlie:DNA	561.311	-0.0110916	0.0465045	-0.238506	0.811489	0.912523
LTR22B:ERVK:LTR	176.261	-0.0166356	0.071131	-0.233872	0.815084	0.912523
LTR53B:ERVL:LTR	101.454	-0.0162019	0.069221	-0.234061	0.814938	0.912523
LTR54B:ERV1:LTR	437.328	0.00893748	0.0377865	0.236526	0.813025	0.912523
LTR85a:Gypsy:LTR	609.548	0.0078374	0.0330438	0.237182	0.812515	0.912523
MER5C1:hAT-Charlie:DNA	473.542	0.010387	0.0438792	0.236719	0.812875	0.912523
PABL_A:ERV1:LTR	453.132	-0.00880798	0.0373862	-0.235595	0.813747	0.912523
UCON23:hAT-Tip100:DNA	17.465	0.037203	0.158733	0.234374	0.814694	0.912523
HUERS-P3-int:ERV1:LTR	1192.82	-0.0160056	0.0696613	-0.229763	0.818276	0.91401
L1PB1:L1:LINE	17020.8	0.00718049	0.0313324	0.229171	0.818736	0.91401
MER74B:ERVL:LTR	773.245	0.008813	0.0381877	0.230781	0.817485	0.91401
Charlie17:hAT-Charlie:DNA	519.777	0.0116664	0.0522714	0.223189	0.823389	0.916622
Kanga1b:TcMar-Tc2:DNA	177.775	-0.0119941	0.0533133	-0.224974	0.822	0.916622
MLT2B4:ERVL:LTR	2793.68	-0.0079969	0.0358338	-0.223166	0.823406	0.916622
LTR14B:ERVK:LTR	474.143	-0.00895221	0.0412911	-0.216807	0.828359	0.919972
LTR47B:ERVL:LTR	17.4955	0.0333397	0.153547	0.21713	0.828107	0.919972
Tigger12A:TcMar-Tigger:DNA	462.909	0.0102364	0.0473252	0.216299	0.828755	0.919972
L1P4d:L1:LINE	88.2945	0.0206968	0.096485	0.214508	0.830151	0.920656
AluSx4:Alu:SINE	11008.9	-0.00994579	0.0481901	-0.206387	0.836489	0.923902
L1MDa:L1:LINE	6692.97	0.00362774	0.0173145	0.20952	0.834043	0.923902
LTR12B:ERV1:LTR	200.949	0.0147671	0.0716812	0.206011	0.836782	0.923902
MER63D:hAT-Blackjack:DNA	557.605	0.00753911	0.0362883	0.207756	0.835419	0.923902
UCON60:UCON60:Unknown	12.8793	0.0348966	0.169614	0.205742	0.836993	0.923902
HERV4_I-int:ERV1:LTR	745.28	-0.0130361	0.0637916	-0.204355	0.838076	0.924233
Alu:Alu:SINE	1073.25	-0.00740784	0.0368107	-0.201242	0.840509	0.924829
Charlie30a:hAT-Charlie:DNA	426.717	0.00949418	0.0473156	0.200656	0.840967	0.924829
LTR3B:ERVK:LTR	35.5546	-0.0267218	0.131888	-0.20261	0.83944	0.924829
L1MEh:L1:LINE	1603.54	-0.004834	0.0248997	-0.194139	0.846067	0.926605
L1P5:L1:LINE	152.136	0.012882	0.0663393	0.194183	0.846033	0.926605
LTR1B0:ERV1:LTR	37.2143	0.022537	0.11598	0.194318	0.845927	0.926605
MER61D:ERV1:LTR	170.133	0.0143806	0.0741896	0.193836	0.846305	0.926605
X6A_LINE:CR1:LINE	413.096	0.00683385	0.0353033	0.193575	0.846508	0.926605
AluSq2:Alu:SINE	66914.6	-0.00890159	0.0470092	-0.189358	0.849812	0.928498
AluSx:Alu:SINE	124221	0.00911293	0.0479425	0.19008	0.849246	0.928498
LTR84b:ERVL:LTR	553.204	0.00611551	0.0326361	0.187385	0.851359	0.929328
HERVP71A-int:ERV1:LTR	404.15	-0.0139748	0.0759542	-0.18399	0.854021	0.931373
MER34-int:ERV1:LTR	468.114	-0.0124619	0.0693599	-0.17967	0.857412	0.934207
MER125:DNA:DNA	20.2965	0.0228589	0.128651	0.177681	0.858973	0.935045
Kanga1:TcMar-Tc2:DNA	301.618	0.00711722	0.0412786	0.172419	0.863108	0.93644
MER130:DNA:DNA	40.7291	0.0175311	0.101919	0.17201	0.86343	0.93644
UCON15:UCON15:Unknown	8.72615	0.032199	0.186757	0.172412	0.863114	0.93644
UCON28a:UCON28a:Unknown	48.3272	0.0181394	0.10533	0.172215	0.863269	0.93644
Charlie17b:hAT-Charlie:DNA	229.825	0.00949321	0.0557811	0.170187	0.864863	0.937134
Kanga11a:TcMar-Tc2:DNA	1057.7	-0.015861	0.0947456	-0.167406	0.867051	0.938052
L1MB5:L1:LINE	13200.8	-0.00496717	0.0306218	-0.16221	0.87114	0.938052
LTR18B:ERVL:LTR	183.793	0.00767581	0.0476089	0.161226	0.871915	0.938052
MER133A:DNA:DNA?	13.2292	-0.0236943	0.146556	-0.161674	0.871562	0.938052
MER77B:ERVL:LTR	1027.87	0.00476709	0.0291826	0.163354	0.87024	0.938052
MLT2D:ERVL:LTR	2098.74	-0.00376525	0.0229931	-0.163755	0.869924	0.938052
UCON43:UCON43:Unknown	9.9137	-0.0325327	0.202029	-0.161029	0.87207	0.938052
UCON9:UCON9:Unknown	11.9608	0.0326661	0.200644	0.162806	0.870671	0.938052
MLT1G1:ERVL-MaLR:LTR	2018.14	0.00364491	0.0229153	0.15906	0.873622	0.938865
LTR27D:ERV1:LTR	102.506	-0.0129645	0.0823738	-0.157387	0.87494	0.939426
UCON63:UCON63:Unknown	2.35609	0.058809	0.380102	0.154719	0.877043	0.940828
Charlie12:hAT-Charlie:DNA	18.211	0.0247869	0.162361	0.152665	0.878662	0.941709
LTR16B1:ERVL:LTR	533.326	-0.00493417	0.0329983	-0.149528	0.881137	0.942889
LTR33:ERVL:LTR	4534.35	0.0040205	0.0269391	0.149244	0.881361	0.942889
HSAT6:Satellite:Satellite	0.202833	0.230134	1.55547	0.147952	0.882381	0.943124
Eulor3:DNA:DNA?	4.66646	-0.0356118	0.247962	-0.143618	0.885802	0.945924
MER6C:TcMar-Tigger:DNA	82.51	-0.0128109	0.0909108	-0.140917	0.887936	0.946841
Tigger11a:TcMar-Tigger:DNA	328.96	0.00741399	0.0527689	0.140499	0.888266	0.946841
LTR36:ERV1:LTR	355.913	0.00613982	0.0446132	0.137624	0.890538	0.948407
L1MC5:L1:LINE	14069.2	-0.00264474	0.0195893	-0.135009	0.892605	0.948895
LTR1A1:ERV1:LTR	337.877	0.0093216	0.0687863	0.135515	0.892204	0.948895
LTR1C:ERV1:LTR	53.8406	-0.0123046	0.0949074	-0.129648	0.896845	0.950833
MER65B:ERV1:LTR	112.458	-0.0128225	0.0987873	-0.129799	0.896725	0.950833
MamRep1151:LTR:LTR?	408.821	0.0053337	0.0407989	0.130731	0.895988	0.950833
Eulor12:DNA:DNA?	11.7859	0.0202564	0.161606	0.125345	0.900251	0.952269
MLT2C2:ERVL:LTR	534.3	0.00392309	0.0319367	0.12284	0.902234	0.952269
SVA_C:SVA:Retroposon	2121.72	-0.0106388	0.086355	-0.123199	0.90195	0.952269
UCON80:hAT:DNA	8.20067	0.0243242	0.191931	0.126734	0.899151	0.952269
UCON93:UCON93:Unknown	4.81444	0.0329527	0.267763	0.123067	0.902054	0.952269
HERV-Fc1_LTR1:ERV1:LTR	67.3552	0.0126762	0.105237	0.120455	0.904123	0.953409
MER67B:ERV1:LTR	543.955	0.006142	0.0536585	0.114465	0.90887	0.956705
UCON78:DNA:DNA	74.3196	0.00955679	0.0827868	0.115438	0.908098	0.956705
L1MC4a:L1:LINE	11262.9	-0.00305862	0.026986	-0.113341	0.90976	0.956789
HERV35I-int:ERV1:LTR	287.559	-0.0056718	0.0526068	-0.107815	0.914142	0.956804
LTR108e_Mam:ERVL:LTR	37.5079	-0.0120699	0.108289	-0.111461	0.911251	0.956804
LTR10F:ERV1:LTR	314.194	-0.00623464	0.0581654	-0.107188	0.91464	0.956804
LTR16B:ERVL:LTR	521.552	-0.00527808	0.0476475	-0.110773	0.911796	0.956804
LTR40a:ERVL:LTR	943.176	0.00315964	0.0291862	0.108258	0.913791	0.956804
UCON24:UCON24:Unknown	3.80611	0.0292937	0.271676	0.107826	0.914134	0.956804
LTR43:ERV1:LTR	780.346	0.0111625	0.10705	0.104274	0.916952	0.958373
MER66C:ERV1:LTR	303.251	-0.00558993	0.055087	-0.101475	0.919174	0.959845
MER87:ERV1:LTR	82.4982	-0.00831932	0.084265	-0.098728	0.921354	0.961271
LTR9A1:ERV1:LTR	466.325	-0.00396095	0.0413889	-0.0957008	0.923758	0.962928
AluSq:Alu:SINE	21477.8	-0.00452872	0.048532	-0.0933141	0.925654	0.963489
MER84-int:ERV1:LTR	69.8878	-0.00884994	0.0962574	-0.0919404	0.926745	0.963489
MamGypLTR1b:Gypsy:LTR	383.508	0.00353864	0.0382806	0.0924394	0.926349	0.963489
AluSg4:Alu:SINE	7430.21	-0.00409633	0.0485067	-0.0844488	0.9327	0.963735
AluSx3:Alu:SINE	30852.9	0.00408313	0.0480648	0.0849504	0.932301	0.963735
ERV3-16A3_I-int:ERVL:LTR	2670.97	0.00235865	0.0275619	0.0855763	0.931803	0.963735
HERV1_I-int:ERV1:LTR	130.291	0.0117337	0.132454	0.0885871	0.92941	0.963735
L1M4a2:L1:LINE	1438.71	-0.00242236	0.028384	-0.0853424	0.931989	0.963735
LTR38A1:ERV1:LTR	95.1326	0.00655498	0.0740691	0.0884982	0.929481	0.963735
MSTB:ERVL-MaLR:LTR	5274.76	0.00201769	0.0238118	0.0847348	0.932472	0.963735
AluSq10:Alu:SINE	1672.56	-0.00357637	0.0445353	-0.0803043	0.935995	0.964998
LTR44:ERV1:LTR	144.304	0.00452781	0.0567209	0.0798261	0.936376	0.964998
Zaphod3:hAT-Tip100:DNA	471.184	-0.00316857	0.0395564	-0.0801027	0.936156	0.964998
MER50C:ERV1:LTR	53.2739	-0.00723227	0.0945747	-0.0764715	0.939044	0.966214
PRIMA41-int:ERV1:LTR	337.264	-0.00436765	0.0572545	-0.0762849	0.939192	0.966214
LTR27:ERV1:LTR	61.767	-0.0065067	0.0874731	-0.0743852	0.940704	0.966926
HERVK-int:ERVK:LTR	2188.92	0.00710179	0.102	0.0696255	0.944492	0.969974
MER50-int:ERV1:LTR	387.286	-0.00283347	0.0415465	-0.0682001	0.945626	0.970295
AluYc3:Alu:SINE	531.939	0.00359615	0.0554706	0.0648298	0.94831	0.970516
AluYk3:Alu:SINE	852.779	-0.00426014	0.0647466	-0.0657971	0.947539	0.970516
MER2:TcMar-Tigger:DNA	6442.96	-0.00183082	0.0275669	-0.0664136	0.947049	0.970516
MER4B-int:ERV1:LTR	569.736	-0.00185848	0.0342149	-0.0543177	0.956682	0.978236
LTR60:ERV1:LTR	75.9437	-0.00532129	0.105594	-0.0503938	0.959809	0.980584
THE1B:ERVL-MaLR:LTR	11867.8	-0.000916945	0.0191801	-0.047807	0.96187	0.98184
L1M:L1:LINE	284.893	-0.00192234	0.0413742	-0.0464622	0.962942	0.982084
Eulor1:DNA:DNA	20.2604	-0.00606233	0.150512	-0.040278	0.967871	0.982864
MLT2E:ERVL:LTR	146.041	0.00225642	0.055675	0.0405284	0.967672	0.982864
MSTD-int:ERVL-MaLR:LTR	658.32	-0.00192242	0.0472612	-0.0406765	0.967554	0.982864
UCON53:UCON53:Unknown	44.059	-0.00588769	0.143515	-0.041025	0.967276	0.982864
UCON97:DNA:DNA	4.18338	-0.0114845	0.26206	-0.0438239	0.965045	0.982864
MER57D:ERV1:LTR	212.079	0.00192836	0.0514354	0.0374909	0.970094	0.984274
MLT-int:ERVL-MaLR:LTR	152.981	-0.00214891	0.061045	-0.0352021	0.971919	0.985004
MamRep605:LTR:LTR?	2828.06	-0.00117616	0.0340971	-0.0344944	0.972483	0.985004
LTR6B:ERV1:LTR	273.407	0.00300002	0.0900881	0.033301	0.973435	0.985122
LTR16B2:ERVL:LTR	716.896	-0.000855784	0.0284486	-0.0300818	0.976002	0.986874
Charlie18a:hAT-Charlie:DNA	1598.93	-0.000714393	0.0270272	-0.0264324	0.978912	0.987279
LTR16D2:ERVL:LTR	103.22	-0.00186103	0.0680909	-0.0273315	0.978195	0.987279
MLT1M-int:ERVL-MaLR:LTR	0.0523226	-0.155481	5.72531	-0.0271567	0.978335	0.987279
Eulor2B:DNA:DNA?	49.0968	0.00338555	0.140303	0.0241303	0.980749	0.988286
HERV1_LTRc:ERV1:LTR	62.0831	-0.00288639	0.13557	-0.0212907	0.983014	0.989724
MLT1B:ERVL-MaLR:LTR	10531.8	0.000368038	0.023236	0.0158391	0.987363	0.993255
X8_LINE:CR1:LINE	61.1281	0.00117634	0.0847507	0.01388	0.988926	0.99398
MSTB2:ERVL-MaLR:LTR	901.741	0.000297827	0.0250333	0.0118972	0.990508	0.994723
L1PA13:L1:LINE	7795.42	0.000275552	0.0294109	0.00936905	0.992525	0.995054
MER66A:ERV1:LTR	155.428	0.000687608	0.0720416	0.0095446	0.992385	0.995054
HERVL40-int:ERVL:LTR	782.284	-0.00056982	0.0688927	-0.00827112	0.993401	0.995087
MER66D:ERV1:LTR	110.437	-0.000276243	0.0713436	-0.00387201	0.996911	0.997756
L1M4a1:L1:LINE	2167.86	2.28669e-05	0.025113	0.000910557	0.999273	0.999273

## Sheet: DiffExpTELoci_AD_vs_Ctrl
	baseMean	log2FoldChange	lfcSE	stat	pvalue	padj
MLT1A0_dup16040:ERVL-MaLR:LTR	36.8541	-1.02246	0.148022	-6.90752	4.93217e-12	2.23674e-08
L3_dup22034:CR1:LINE	95.0149	0.984338	0.157315	6.2571	3.92203e-10	8.89319e-07
L1MEc_dup10875:L1:LINE	226.085	-0.583086	0.0965576	-6.03874	1.55325e-09	2.348e-06
AluJo_dup18731:Alu:SINE	44.9303	-0.893979	0.151187	-5.91306	3.35807e-09	3.80721e-06
HERVH48-int_dup110:ERV1:LTR	115.955	0.827439	0.142122	5.82203	5.81367e-09	5.273e-06
MLT1A1_dup3297:ERVL-MaLR:LTR	234.194	-0.612907	0.108916	-5.62732	1.8303e-08	1.3834e-05
AluSq2_dup15089:Alu:SINE	137.33	-0.899823	0.162275	-5.54505	2.93869e-08	1.66587e-05
MER5B_dup10007:hAT-Charlie:DNA	129.845	0.723212	0.12992	5.56661	2.59741e-08	1.66587e-05
L1ME3Cz_dup2214:L1:LINE	166.265	-0.764026	0.140076	-5.45437	4.9146e-08	1.88277e-05
L1PA3_dup9352:L1:LINE	50.4432	-0.576098	0.105668	-5.45195	4.98196e-08	1.88277e-05
MIRb_dup92761:MIR:SINE	37.3283	-0.696613	0.126875	-5.49054	4.0071e-08	1.88277e-05
Tigger8_dup301:TcMar-Tigger:DNA	54.829	-0.870038	0.159514	-5.4543	4.9165e-08	1.88277e-05
AluSx3_dup22747:Alu:SINE	42.2622	-0.821074	0.151293	-5.42703	5.72979e-08	1.99882e-05
AluSq_dup8223:Alu:SINE	47.0161	-0.736632	0.137346	-5.36331	8.17096e-08	2.39707e-05
L1MC3_dup429:L1:LINE	55.7969	-0.746906	0.139424	-5.35709	8.45712e-08	2.39707e-05
MLT1B_dup519:ERVL-MaLR:LTR	149.139	-0.800404	0.148764	-5.38038	7.43296e-08	2.39707e-05
HAL1_dup22481:L1:LINE	446.564	-0.520536	0.0974163	-5.34342	9.12076e-08	2.4331e-05
MER58A_dup1489:hAT-Charlie:DNA	232.924	-0.919555	0.173499	-5.30004	1.15775e-07	2.91689e-05
AluJb_dup117755:Alu:SINE	61.3954	-0.923141	0.176446	-5.23185	1.67821e-07	3.06869e-05
AluSx_dup26745:Alu:SINE	61.6628	0.718508	0.1371	5.24076	1.59913e-07	3.06869e-05
L1M4_dup16143:L1:LINE	56.9593	-0.649262	0.123633	-5.25153	1.5084e-07	3.06869e-05
L1MA7_dup5251:L1:LINE	128.094	-0.805707	0.153733	-5.24095	1.59748e-07	3.06869e-05
L1MB8_dup2765:L1:LINE	91.7402	-0.656421	0.125502	-5.23037	1.69167e-07	3.06869e-05
L1ME1_dup13835:L1:LINE	79.6398	-0.965465	0.183654	-5.25697	1.4645e-07	3.06869e-05
L1ME2_dup6212:L1:LINE	116.551	-0.726291	0.138384	-5.24837	1.53454e-07	3.06869e-05
AluJo_dup21648:Alu:SINE	179.328	1.0817	0.207435	5.21466	1.84151e-07	3.17634e-05
HERVH48-int_dup109:ERV1:LTR	138.419	0.71726	0.1379	5.2013	1.979e-07	3.17634e-05
L1MA4_dup7765:L1:LINE	184.23	-0.517297	0.0995478	-5.19646	2.03117e-07	3.17634e-05
MIRb_dup147874:MIR:SINE	33.55	-0.648229	0.124598	-5.20257	1.96556e-07	3.17634e-05
MER44A_dup1679:TcMar-Tigger:DNA	427.741	-0.62996	0.121388	-5.18965	2.10693e-07	3.18497e-05
L1MB2_dup8014:L1:LINE	50.2201	-0.766375	0.149544	-5.12475	2.97931e-07	4.0943e-05
MSTD_dup7291:ERVL-MaLR:LTR	35.3635	-0.806663	0.157242	-5.13008	2.89618e-07	4.0943e-05
THE1B_dup1179:ERVL-MaLR:LTR	54.9891	1.14835	0.224023	5.12604	2.95896e-07	4.0943e-05
L1MC1_dup1813:L1:LINE	145.388	-0.478574	0.0937144	-5.10673	3.27779e-07	4.372e-05
L1PA4_dup3504:L1:LINE	264.358	1.23106	0.241757	5.09217	3.53994e-07	4.58676e-05
L1MD_dup6159:L1:LINE	305.675	-0.610996	0.12024	-5.08148	3.74507e-07	4.71775e-05
L1M5_dup51286:L1:LINE	42.8293	-0.634382	0.12511	-5.07061	3.96535e-07	4.86023e-05
L1ME3Cz_dup8696:L1:LINE	38.458	-0.961422	0.190258	-5.05325	4.34363e-07	5.18378e-05
Charlie5_dup981:hAT-Charlie:DNA	426.062	-0.491338	0.0980199	-5.01263	5.3691e-07	6.2433e-05
Cheshire_dup319:hAT-Charlie:DNA	81.8355	-0.796425	0.159637	-4.98897	6.07029e-07	6.88219e-05
HSMAR2_dup926:TcMar-Mariner:DNA	94.5363	0.912289	0.183597	4.96898	6.73062e-07	7.39225e-05
L1MB2_dup8313:L1:LINE	118.046	0.892541	0.179908	4.96111	7.00919e-07	7.39225e-05
L1ME4b_dup5450:L1:LINE	88.8927	1.51451	0.305218	4.96205	6.97519e-07	7.39225e-05
L1ME3G_dup7592:L1:LINE	120.84	-0.574254	0.116155	-4.94387	7.65866e-07	7.89364e-05
L1MEj_dup1421:L1:LINE	155.218	-0.820516	0.166161	-4.93807	7.88986e-07	7.95123e-05
AluJo_dup17629:Alu:SINE	51.4452	0.663967	0.13528	4.90808	9.19704e-07	8.87416e-05
L1MD2_dup7285:L1:LINE	59.8265	-0.778317	0.158543	-4.9092	9.14502e-07	8.87416e-05
AluSg_dup7204:Alu:SINE	62.4045	-0.719926	0.147244	-4.88933	1.0118e-06	9.55937e-05
L1MEg2_dup483:L1:LINE	141.349	-0.599355	0.122861	-4.8783	1.07005e-06	9.90345e-05
L2a_dup13036:L2:LINE	81.1956	0.539052	0.110749	4.86731	1.13126e-06	0.000101766
MIR3_dup2042:MIR:SINE	29.8047	-0.747345	0.153616	-4.86502	1.14444e-06	0.000101766
AluJb_dup70001:Alu:SINE	152.795	1.62859	0.335405	4.85559	1.20031e-06	0.000104681
AluSz6_dup8328:Alu:SINE	144.297	-0.739733	0.153173	-4.82941	1.36938e-06	0.000117024
MLT1N2_dup1946:ERVL-MaLR:LTR	182.38	1.04812	0.217185	4.82594	1.39345e-06	0.000117024
MIRb_dup132241:MIR:SINE	125.348	-1.35174	0.281092	-4.8089	1.51763e-06	0.000125135
L1ME2_dup6210:L1:LINE	153.257	-0.595803	0.125056	-4.76429	1.89518e-06	0.000153475
L1M2_dup8811:L1:LINE	43.62	0.688359	0.145329	4.73656	2.17381e-06	0.000169969
L1M5_dup48207:L1:LINE	136.102	-0.534826	0.112908	-4.73684	2.17077e-06	0.000169969
AluSz_dup48068:Alu:SINE	49.5106	-0.497052	0.105089	-4.72981	2.2473e-06	0.000172035
L1PB1_dup12318:L1:LINE	168.864	0.732981	0.155055	4.72722	2.2761e-06	0.000172035
L1MB2_dup8012:L1:LINE	84.9597	-0.634305	0.134955	-4.70013	2.60001e-06	0.000190178
MLT1J_dup695:ERVL-MaLR:LTR	120.682	-0.672191	0.142962	-4.70189	2.57763e-06	0.000190178
AluSg_dup23464:Alu:SINE	802.128	-0.554429	0.11841	-4.68227	2.83714e-06	0.000199636
AluSz_dup31356:Alu:SINE	87.6884	0.800769	0.171085	4.68053	2.86138e-06	0.000199636
MER20_dup9544:hAT-Charlie:DNA	187.461	1.53169	0.326952	4.68474	2.80309e-06	0.000199636
L1ME2_dup3302:L1:LINE	169.759	-0.423935	0.090717	-4.67316	2.966e-06	0.0002038
AluSp_dup26479:Alu:SINE	94.68	-0.825119	0.177057	-4.6602	3.15901e-06	0.000208891
AluY_dup27056:Alu:SINE	111.809	-0.757332	0.162554	-4.65895	3.17827e-06	0.000208891
L1MB5_dup8704:L1:LINE	256.723	-0.535028	0.114791	-4.66088	3.14856e-06	0.000208891
L1PA5_dup8750:L1:LINE	58.5264	0.77745	0.167059	4.65374	3.25966e-06	0.000211179
Charlie1a_dup2470:hAT-Charlie:DNA	169.828	-0.749591	0.161727	-4.63493	3.57058e-06	0.000228065
MER34B-int_dup351:ERV1:LTR	433.315	-0.707617	0.152948	-4.62653	3.71844e-06	0.000231001
SVA_B_dup342:SVA:Retroposon	195.766	1.5508	0.335041	4.6287	3.67973e-06	0.000231001
MIRb_dup170819:MIR:SINE	198.447	-0.713372	0.154499	-4.61733	3.88716e-06	0.00023822
L1ME1_dup29222:L1:LINE	444.152	-0.682181	0.147897	-4.61253	3.97789e-06	0.00024053
L1MA3_dup886:L1:LINE	47.796	-0.601034	0.130674	-4.59949	4.23523e-06	0.000252721
Tigger3a_dup1403:TcMar-Tigger:DNA	76.5722	-0.595615	0.129836	-4.58744	4.48712e-06	0.000264274
AluSq2_dup55774:Alu:SINE	31.9146	-0.669512	0.146111	-4.58221	4.60086e-06	0.000267499
L1MA7_dup6315:L1:LINE	174.895	-0.587674	0.128384	-4.57746	4.7065e-06	0.000270177
MIRb_dup112579:MIR:SINE	94.7715	-0.643862	0.140776	-4.57368	4.7923e-06	0.000271664
L1ME3A_dup3714:L1:LINE	82.9296	0.822344	0.18047	4.55669	5.19668e-06	0.00029095
AluSx_dup19685:Alu:SINE	105.698	-0.739217	0.163261	-4.52783	5.9593e-06	0.000324846
AluSz6_dup19356:Alu:SINE	48.3492	-0.779467	0.172085	-4.52954	5.91118e-06	0.000324846
MLT1B_dup16535:ERVL-MaLR:LTR	44.5577	-0.774783	0.171193	-4.52579	6.01699e-06	0.000324846
L2c_dup83711:L2:LINE	137.411	0.842344	0.186624	4.51359	6.37402e-06	0.000340073
L1PA7_dup8416:L1:LINE	81.2673	-0.586811	0.130143	-4.50895	6.51482e-06	0.000343543
L1ME3Cz_dup5412:L1:LINE	234.999	-0.741226	0.164747	-4.49917	6.82195e-06	0.000355604
L2a_dup89204:L2:LINE	114.227	0.782275	0.173989	4.49612	6.92056e-06	0.000356645
MIR3_dup19199:MIR:SINE	77.4819	-0.45169	0.100539	-4.49267	7.03362e-06	0.000358398
L1MB2_dup887:L1:LINE	405.991	-0.601375	0.133932	-4.49015	7.11746e-06	0.000358641
L1M2c_dup387:L1:LINE	56.1121	0.875768	0.195301	4.48419	7.3191e-06	0.000364748
AluSq2_dup6401:Alu:SINE	72.2758	-0.665585	0.148601	-4.479	7.49938e-06	0.00036967
AluSq2_dup59979:Alu:SINE	276.395	-0.4887	0.109178	-4.47616	7.59984e-06	0.000370594
L1MA8_dup4292:L1:LINE	74.7054	0.692851	0.155305	4.46123	8.14888e-06	0.00039314
L1MA8_dup4019:L1:LINE	50.7305	0.713667	0.160178	4.45546	8.37134e-06	0.000396863
L1MB7_dup21647:L1:LINE	50.2872	-0.500344	0.112318	-4.4547	8.40107e-06	0.000396863
MIRb_dup42105:MIR:SINE	62.833	-0.59307	0.133224	-4.45167	8.52037e-06	0.000398349
AluJr_dup28669:Alu:SINE	59.8634	-0.612821	0.13797	-4.4417	8.92527e-06	0.000411139
MER47A_dup1761:TcMar-Tigger:DNA	62.3245	-0.614005	0.138274	-4.44049	8.97526e-06	0.000411139
MIR3_dup29343:MIR:SINE	54.9445	-0.845869	0.191107	-4.42616	9.5926e-06	0.000435025
L1MA1_dup4067:L1:LINE	70.5003	-0.675898	0.152834	-4.42243	9.75975e-06	0.000438223
HAL1_dup22478:L1:LINE	305.032	-0.472092	0.107004	-4.4119	1.02468e-05	0.000451157
HSMAR2_dup423:TcMar-Mariner:DNA	96.3505	0.585563	0.132693	4.41291	1.01989e-05	0.000451157
LTR5B_dup372:ERVK:LTR	39.1775	0.557827	0.126951	4.39403	1.11266e-05	0.000485186
HSMAR2_dup422:TcMar-Mariner:DNA	68.1941	0.622175	0.141817	4.38717	1.14837e-05	0.000491306
L1ME3Cz_dup8661:L1:LINE	29.3858	0.682039	0.155441	4.38777	1.14519e-05	0.000491306
L1ME3B_dup1141:L1:LINE	613.018	-0.862027	0.196946	-4.37697	1.20341e-05	0.000510045
L1PA5_dup4826:L1:LINE	43.2749	0.649084	0.148374	4.37465	1.21629e-05	0.000510728
AluJb_dup37998:Alu:SINE	54.2613	-0.584517	0.133971	-4.36301	1.28286e-05	0.000528889
AluJr_dup33594:Alu:SINE	51.6429	-0.739994	0.169541	-4.36469	1.27302e-05	0.000528889
L1MC4_dup15203:L1:LINE	54.4173	-0.649103	0.148883	-4.35983	1.30164e-05	0.000531796
HAL1_dup22480:L1:LINE	158.722	-0.494243	0.113514	-4.35401	1.33672e-05	0.000541254
L1MC5a_dup8541:L1:LINE	42.6412	-0.545255	0.125637	-4.33992	1.42537e-05	0.000572041
AluSx_dup1495:Alu:SINE	92.9923	-0.509248	0.11749	-4.33438	1.46172e-05	0.000576427
L1ME1_dup14865:L1:LINE	69.9766	-0.513334	0.118382	-4.33624	1.44942e-05	0.000576427
Charlie1_dup1653:hAT-Charlie:DNA	95.9775	0.833779	0.192697	4.32688	1.51234e-05	0.000581227
HAL1_dup16843:L1:LINE	77.7802	0.725806	0.167672	4.32872	1.49978e-05	0.000581227
L1ME3G_dup9318:L1:LINE	123.871	-0.435467	0.100569	-4.33004	1.49083e-05	0.000581227
L1MA7_dup4224:L1:LINE	122.64	-0.69109	0.159835	-4.32376	1.53391e-05	0.000584563
LTR5_Hs_dup152:ERVK:LTR	157.5	-0.658585	0.152824	-4.30944	1.63672e-05	0.000618542
AluSg7_dup3182:Alu:SINE	133.185	0.538523	0.125062	4.30604	1.66205e-05	0.000622924
THE1A-int_dup1017:ERVL-MaLR:LTR	211.025	-0.834271	0.193887	-4.30287	1.68602e-05	0.000626731
HAL1_dup20696:L1:LINE	60.2835	0.898118	0.208827	4.30078	1.70199e-05	0.000627522
L1MD2_dup8462:L1:LINE	263.116	-0.518536	0.120622	-4.29885	1.71687e-05	0.000627904
L1PA7_dup7348:L1:LINE	105.133	0.954248	0.22218	4.29493	1.74751e-05	0.000628967
L2a_dup110131:L2:LINE	66.5516	0.569947	0.132673	4.29589	1.73997e-05	0.000628967
AluSp_dup43394:Alu:SINE	97.4398	-0.545285	0.127402	-4.28002	1.8688e-05	0.000646948
AluSz_dup33495:Alu:SINE	50.4456	-0.520137	0.121526	-4.28004	1.86859e-05	0.000646948
FLAM_A_dup791:Alu:SINE	91.6592	-0.53713	0.125386	-4.28382	1.83713e-05	0.000646948
HERVK22-int_dup41:ERVK:LTR	153.215	0.748926	0.174797	4.28454	1.83116e-05	0.000646948
L1PA5_dup10797:L1:LINE	146.97	0.660899	0.154399	4.28047	1.86496e-05	0.000646948
AluSq_dup1034:Alu:SINE	116.673	-0.675519	0.158365	-4.26557	1.99388e-05	0.000669797
L1MA8_dup10324:L1:LINE	311.129	-0.619882	0.145236	-4.2681	1.97145e-05	0.000669797
L1MC1_dup5697:L1:LINE	54.9906	0.590936	0.138486	4.26711	1.9802e-05	0.000669797
L1MC4_dup5198:L1:LINE	112.764	-0.684431	0.160383	-4.26749	1.97683e-05	0.000669797
AluJb_dup21816:Alu:SINE	87.4738	-0.502881	0.118127	-4.25711	2.07088e-05	0.000675644
AluSz6_dup29786:Alu:SINE	47.1279	-0.495108	0.116278	-4.25796	2.06297e-05	0.000675644
CR1_Mam_dup327:CR1:LINE	99.0468	0.654635	0.153697	4.25926	2.05108e-05	0.000675644
MER2B_dup387:TcMar-Tigger:DNA	64.9489	-0.675983	0.15862	-4.26165	2.02927e-05	0.000675644
L1MA2_dup3994:L1:LINE	120.151	-0.680881	0.1601	-4.25285	2.11064e-05	0.000683695
AluSz6_dup1107:Alu:SINE	62.8775	-0.599611	0.141202	-4.24648	2.17152e-05	0.000698429
MER21C_dup488:ERVL:LTR	66.089	-0.784376	0.185091	-4.2378	2.25721e-05	0.000720877
AluJr_dup3518:Alu:SINE	37.8562	0.702519	0.166047	4.23085	2.32806e-05	0.000738304
AluSx1_dup21659:Alu:SINE	57.1419	-0.601938	0.142556	-4.22247	2.41636e-05	0.000760984
AluSz6_dup18929:Alu:SINE	55.2344	-0.816844	0.193844	-4.21393	2.50966e-05	0.000763846
L1M5_dup29218:L1:LINE	123.405	-0.621293	0.147423	-4.21436	2.50491e-05	0.000763846
L1PA16_dup10064:L1:LINE	70.1887	0.798061	0.18934	4.21495	2.49831e-05	0.000763846
L2c_dup53419:L2:LINE	86.3986	0.566598	0.13439	4.21609	2.48574e-05	0.000763846
MER4D0_dup15:ERV1:LTR	51.1269	-0.80747	0.191423	-4.21824	2.46214e-05	0.000763846
AluSx3_dup19994:Alu:SINE	67.5497	-0.54703	0.130006	-4.20773	2.57952e-05	0.000766995
AluSx_dup2995:Alu:SINE	56.1901	-0.595517	0.141499	-4.20863	2.56929e-05	0.000766995
L1P3_dup2070:L1:LINE	142.32	0.725576	0.172303	4.21103	2.54205e-05	0.000766995
Tigger3b_dup22:TcMar-Tigger:DNA	131.778	0.967858	0.230058	4.20702	2.58766e-05	0.000766995
Helitron2Na_Mam_dup16:Helitron:RC?	46.7628	-0.612314	0.145849	-4.19828	2.68955e-05	0.00078691
L1PA11_dup3919:L1:LINE	353.713	0.535048	0.12742	4.19909	2.67985e-05	0.00078691
AluSz_dup85533:Alu:SINE	470.326	-0.546585	0.13031	-4.19449	2.73481e-05	0.000795023
AluSq2_dup44086:Alu:SINE	45.7319	-0.633678	0.151155	-4.19223	2.76221e-05	0.000797873
AluY_dup4591:Alu:SINE	45.7735	-0.59208	0.141359	-4.18847	2.80837e-05	0.000806073
L1ME2_dup12059:L1:LINE	87.3348	-0.685441	0.163876	-4.18269	2.88079e-05	0.00082166
AluSz_dup82231:Alu:SINE	118.676	-0.632418	0.151331	-4.17903	2.9275e-05	0.000829763
L1MEd_dup15050:L1:LINE	51.3526	-0.61892	0.148239	-4.17514	2.97805e-05	0.000834683
L1PA2_dup1019:L1:LINE	111.774	0.834052	0.199779	4.17486	2.98167e-05	0.000834683
Tigger3b_dup2767:TcMar-Tigger:DNA	47.6661	-0.70273	0.168449	-4.17176	3.0225e-05	0.000840924
L2b_dup73942:L2:LINE	44.5685	0.627009	0.150352	4.17027	3.04242e-05	0.000841304
AluSx1_dup48692:Alu:SINE	80.3276	-0.602478	0.144597	-4.1666	3.09179e-05	0.000849774
L1M3_dup6293:L1:LINE	31.9446	0.63953	0.153874	4.1562	3.23586e-05	0.000884013
L1PREC2_dup6901:L1:LINE	89.7877	0.675578	0.16334	4.13602	3.53375e-05	0.000959614
AluJo_dup32733:Alu:SINE	104.206	-0.498571	0.120635	-4.13288	3.58242e-05	0.00096704
X7C_LINE_dup240:CR1:LINE	40.6509	0.82671	0.200213	4.12915	3.6411e-05	0.000977064
MLT1E1A_dup777:ERVL-MaLR:LTR	79.4706	0.726583	0.176348	4.12016	3.78614e-05	0.00101001
L1MB4_dup8570:L1:LINE	36.9176	0.716984	0.174336	4.11265	3.91141e-05	0.00103217
L1ME4b_dup12598:L1:LINE	69.3814	-0.656619	0.15977	-4.10979	3.96027e-05	0.00103217
LTR25-int_dup140:ERV1:LTR	71.3246	0.765656	0.186284	4.11016	3.95391e-05	0.00103217
Mam_R4_dup251:Dong-R4:LINE	62.8745	-0.464978	0.113103	-4.11109	3.9379e-05	0.00103217
HERVIP10F-int_dup69:ERV1:LTR	57.5925	0.498203	0.121355	4.10533	4.03731e-05	0.0010447
L1MC4_dup5199:L1:LINE	415.806	-0.600577	0.146327	-4.10436	4.05442e-05	0.0010447
HAL1ME_dup4161:L1:LINE	707.401	-0.605596	0.14773	-4.09934	4.14327e-05	0.00106157
L2b_dup87550:L2:LINE	64.0607	-0.686265	0.167915	-4.08698	4.37026e-05	0.00111343
MER47A_dup1605:TcMar-Tigger:DNA	98.4322	-0.710607	0.174052	-4.08272	4.45111e-05	0.0011256
MLT1D_dup11572:ERVL-MaLR:LTR	37.4318	-0.574052	0.140635	-4.08186	4.46767e-05	0.0011256
L1PBa_dup1964:L1:LINE	107.119	0.617626	0.151374	4.08013	4.50097e-05	0.00112773
L1MB4_dup8853:L1:LINE	83.623	-0.6105	0.149777	-4.07605	4.58064e-05	0.00112898
L1ME4b_dup634:L1:LINE	178.361	-0.748712	0.183656	-4.07672	4.56753e-05	0.00112898
THE1A-int_dup1386:ERVL-MaLR:LTR	48.7553	-0.696194	0.170752	-4.07721	4.5579e-05	0.00112898
L1MC4_dup13855:L1:LINE	172.765	0.549307	0.134821	4.07435	4.61425e-05	0.00112991
MIR3_dup37452:MIR:SINE	48.4358	0.818796	0.201013	4.07335	4.63427e-05	0.00112991
AluSz_dup16724:Alu:SINE	43.9124	-0.607999	0.149602	-4.0641	4.82178e-05	0.00115163
L1ME4a_dup10693:L1:LINE	1951.21	-0.794483	0.19533	-4.06739	4.7542e-05	0.00115163
L1PA8_dup2849:L1:LINE	89.1596	-0.774846	0.190714	-4.06287	4.84729e-05	0.00115163
MER20_dup12073:hAT-Charlie:DNA	72.294	0.564115	0.138851	4.06273	4.85029e-05	0.00115163
MIR3_dup5116:MIR:SINE	95.8274	0.583241	0.143509	4.06414	4.821e-05	0.00115163
AluSg4_dup5616:Alu:SINE	43.1523	-0.654577	0.161633	-4.04977	5.12681e-05	0.00119503
AluSx1_dup5780:Alu:SINE	77.8948	-0.488998	0.120756	-4.04948	5.13324e-05	0.00119503
L1MB7_dup16469:L1:LINE	87.5813	-0.476732	0.117734	-4.04924	5.13851e-05	0.00119503
MIR_dup106905:MIR:SINE	66.7608	-0.590423	0.145735	-4.05135	5.0923e-05	0.00119503
L1MA4_dup1892:L1:LINE	34.9282	-0.629704	0.155627	-4.04623	5.20483e-05	0.00120428
AluJb_dup21819:Alu:SINE	47.0648	-0.549462	0.135997	-4.04026	5.33911e-05	0.00122908
AluJb_dup77951:Alu:SINE	56.4447	-0.546004	0.135589	-4.02691	5.65138e-05	0.00128789
Tigger13a_dup1502:TcMar-Tigger:DNA	126.525	-0.452415	0.112324	-4.02776	5.63102e-05	0.00128789
LTR61_dup11:ERV1:LTR	270.285	-0.591742	0.14732	-4.01672	5.90135e-05	0.00133813
MLT1D_dup15734:ERVL-MaLR:LTR	38.5574	-0.654614	0.163089	-4.01384	5.9739e-05	0.00134784
AluSp_dup15521:Alu:SINE	66.4293	-0.803402	0.200338	-4.01023	6.06605e-05	0.00136186
AluYj4_dup156:Alu:SINE	155.507	-0.535265	0.133514	-4.00904	6.09655e-05	0.00136196
L1M5_dup51167:L1:LINE	45.4956	-0.662311	0.165531	-4.00114	6.30381e-05	0.00140017
L1PA13_dup1579:L1:LINE	47.9933	-0.463138	0.115779	-4.00018	6.32934e-05	0.00140017
L1MEg_dup5604:L1:LINE	232.001	-0.776315	0.194139	-3.99876	6.36754e-05	0.00140179
AluSq2_dup862:Alu:SINE	79.8436	-0.510571	0.127786	-3.99552	6.45516e-05	0.00141421
L1MA9_dup15293:L1:LINE	260.556	-0.334048	0.083672	-3.99235	6.54215e-05	0.00142326
L2c_dup128443:L2:LINE	141.658	0.565086	0.141575	3.99142	6.56782e-05	0.00142326
L2c_dup88567:L2:LINE	53.5395	-0.57384	0.143798	-3.9906	6.59062e-05	0.00142326
AluJr_dup10914:Alu:SINE	37.3229	0.629658	0.157968	3.98598	6.72032e-05	0.00144439
LTR16D_dup763:ERVL:LTR	93.4798	-0.555278	0.139466	-3.98147	6.84911e-05	0.00146513
FRAM_dup3913:Alu:SINE	38.6934	-0.537638	0.135127	-3.97876	6.92762e-05	0.00147496
L1MB7_dup18684:L1:LINE	101.025	-0.480402	0.120821	-3.97614	7.00429e-05	0.00148059
LTR25_dup34:ERV1:LTR	40.6219	0.685519	0.17243	3.97563	7.01933e-05	0.00148059
AluJo_dup34147:Alu:SINE	28.4646	0.573045	0.144222	3.97334	7.08704e-05	0.00148109
L1MB7_dup3078:L1:LINE	64.0883	0.704266	0.177199	3.97443	7.05493e-05	0.00148109
AluJb_dup33468:Alu:SINE	67.5226	-0.615515	0.155058	-3.96958	7.19993e-05	0.00148701
L1MB8_dup6899:L1:LINE	93.323	0.626874	0.157938	3.96912	7.21373e-05	0.00148701
Tigger3a_dup2735:TcMar-Tigger:DNA	181.769	-0.471934	0.11885	-3.97083	7.16241e-05	0.00148701
L1MEd_dup5522:L1:LINE	57.9489	-0.742439	0.187316	-3.96356	7.38402e-05	0.00149493
L1PA3_dup8559:L1:LINE	55.3423	0.769142	0.194042	3.96379	7.37681e-05	0.00149493
L1PB1_dup259:L1:LINE	47.2457	-0.855472	0.215742	-3.96525	7.33189e-05	0.00149493
MLT1D_dup11571:ERVL-MaLR:LTR	33.0311	-0.492811	0.124294	-3.96488	7.34341e-05	0.00149493
L1PA4_dup10383:L1:LINE	63.8103	0.592517	0.149667	3.9589	7.52952e-05	0.00151762
HERVH-int_dup2867:ERV1:LTR	140.684	0.616079	0.155792	3.9545	7.66961e-05	0.0015241
L1MDa_dup4786:L1:LINE	57.7132	0.723091	0.182882	3.95386	7.68997e-05	0.0015241
L1PA6_dup247:L1:LINE	94.0623	0.820424	0.207509	3.95367	7.69609e-05	0.0015241
L3_dup6056:CR1:LINE	176.666	-0.888657	0.224724	-3.95443	7.67182e-05	0.0015241
THE1B-int_dup4162:ERVL-MaLR:LTR	152.961	0.776372	0.19652	3.95059	7.79583e-05	0.00153713
L1MB5_dup734:L1:LINE	42.9001	-0.696447	0.176359	-3.94902	7.84702e-05	0.00154053
Tigger5b_dup87:TcMar-Tigger:DNA	131.638	-0.470532	0.11927	-3.94509	7.97694e-05	0.00155929
MER103C_dup3479:hAT-Charlie:DNA	47.2926	-0.563515	0.142884	-3.94386	8.01804e-05	0.00156059
HAL1_dup17198:L1:LINE	34.4929	-0.502983	0.127827	-3.93487	8.32405e-05	0.00161323
L2c_dup100072:L2:LINE	111.134	0.660201	0.168093	3.92759	8.58e-05	0.00164178
MER1A_dup1215:hAT-Charlie:DNA	193.602	-0.531158	0.135204	-3.92857	8.54535e-05	0.00164178
MER1A_dup1217:hAT-Charlie:DNA	196.882	-0.525859	0.133866	-3.92825	8.55668e-05	0.00164178
MER58A_dup10050:hAT-Charlie:DNA	67.9078	0.754915	0.19234	3.9249	8.67662e-05	0.0016533
L1MEg_dup1746:L1:LINE	69.9451	-0.446986	0.114061	-3.91882	8.89831e-05	0.00168845
MSTA_dup1830:ERVL-MaLR:LTR	635.38	-0.625501	0.15971	-3.91647	8.98558e-05	0.0016979
AluJo_dup26825:Alu:SINE	119.101	0.555718	0.142074	3.91148	9.17309e-05	0.00170492
L1MB5_dup9634:L1:LINE	59.022	-0.665874	0.170144	-3.91359	9.09345e-05	0.00170492
MER58B_dup269:hAT-Charlie:DNA	91.6424	-0.455617	0.116479	-3.91159	9.16888e-05	0.00170492
SVA_F_dup31:SVA:Retroposon	43.6182	0.644836	0.164817	3.91245	9.13657e-05	0.00170492
L2c_dup53683:L2:LINE	60.3609	0.594934	0.152274	3.90699	9.34533e-05	0.00172984
L1ME3G_dup16231:L1:LINE	46.5968	-0.602382	0.154221	-3.90597	9.38493e-05	0.00173011
L1ME4a_dup19874:L1:LINE	160.929	-0.80349	0.205844	-3.9034	9.48516e-05	0.00174151
MIR3_dup47387:MIR:SINE	520.405	-0.702214	0.180041	-3.90029	9.60766e-05	0.00175688
FLAM_C_dup577:Alu:SINE	32.4475	-0.560722	0.143849	-3.89798	9.69965e-05	0.00176658
AluJb_dup77318:Alu:SINE	98.6553	-0.476782	0.122394	-3.89549	9.80018e-05	0.00177067
L1MB8_dup14546:L1:LINE	59.1231	0.484993	0.124477	3.89625	9.76938e-05	0.00177067
MIRb_dup166742:MIR:SINE	29.303	-0.521326	0.133866	-3.8944	9.84438e-05	0.0017716
L2c_dup62590:L2:LINE	61.7288	0.742314	0.190841	3.8897	0.000100369	0.0017991
HAL1M8_dup471:L1:LINE	157.54	0.769244	0.197839	3.88822	0.000100982	0.00180296
MIR_dup91971:MIR:SINE	43.5712	-0.591444	0.152175	-3.88661	0.000101655	0.00180786
L1ME3E_dup2462:L1:LINE	58.5582	0.45364	0.116941	3.87922	0.000104794	0.0018349
L1ME4b_dup9413:L1:LINE	182.806	-0.50599	0.130416	-3.87983	0.000104531	0.0018349
MIRb_dup21072:MIR:SINE	50.0829	0.480917	0.123926	3.88066	0.000104172	0.0018349
MLT2F_dup1322:ERVL:LTR	199.83	0.861531	0.221988	3.88099	0.000104034	0.0018349
AluSp_dup9541:Alu:SINE	131.272	-0.390299	0.100755	-3.87372	0.000107186	0.00185509
AluSq2_dup3135:Alu:SINE	56.8722	-0.528723	0.136554	-3.8719	0.000107992	0.00185509
Charlie1_dup518:hAT-Charlie:DNA	61.3104	-0.471022	0.121632	-3.87251	0.00010772	0.00185509
L2c_dup53416:L2:LINE	119.22	0.576939	0.148951	3.87336	0.000107345	0.00185509
LTR13_dup140:ERVK:LTR	47.5088	-0.508021	0.131098	-3.87512	0.00010657	0.00185509
AluSq_dup12976:Alu:SINE	74.0316	-0.488419	0.126321	-3.86648	0.000110419	0.00187176
L2a_dup109192:L2:LINE	58.6429	0.850083	0.219875	3.86621	0.000110542	0.00187176
L3_dup23034:CR1:LINE	52.9994	0.716551	0.185232	3.86839	0.000109555	0.00187176
MLT1E2_dup2494:ERVL-MaLR:LTR	126.275	1.18856	0.307436	3.86605	0.000110614	0.00187176
MER77_dup197:ERVL:LTR	106.083	0.501456	0.129764	3.86437	0.000111378	0.0018777
AluSx3_dup12091:Alu:SINE	55.5472	0.562131	0.145564	3.86176	0.000112575	0.00189085
Charlie30a_dup135:hAT-Charlie:DNA	37.8541	-0.66443	0.17211	-3.86051	0.000113152	0.00189352
L1MB7_dup10490:L1:LINE	94.902	-0.300627	0.0779075	-3.85876	0.000113963	0.00190009
L1MEd_dup854:L1:LINE	142.573	-0.41751	0.108332	-3.854	0.000116205	0.00192531
MamRep38_dup1041:hAT:DNA	58.2561	-0.598896	0.155406	-3.85374	0.000116325	0.00192531
L3_dup23035:CR1:LINE	44.5619	0.653658	0.169773	3.85018	0.000118033	0.00194646
L1PA6_dup4692:L1:LINE	130.2	0.700514	0.182014	3.84868	0.000118758	0.00195133
AluJr4_dup2438:Alu:SINE	59.119	-0.567923	0.147691	-3.84534	0.000120387	0.00196292
AluSq2_dup51001:Alu:SINE	35.1376	-0.595373	0.154896	-3.8437	0.000121195	0.00196292
L2a_dup42538:L2:LINE	51.6438	0.573906	0.149307	3.8438	0.000121142	0.00196292
MLT1J_dup1736:ERVL-MaLR:LTR	57.9174	0.51248	0.133307	3.84437	0.000120862	0.00196292
LTR13A_dup122:ERVK:LTR	66.3142	-0.663852	0.172794	-3.84186	0.000122103	0.00196361
MER44A_dup919:TcMar-Tigger:DNA	35.7541	-0.684417	0.178129	-3.84226	0.000121905	0.00196361
L1MC1_dup6631:L1:LINE	146.6	0.958846	0.250086	3.83407	0.000126043	0.0020198
L1ME3_dup51:L1:LINE	46.6569	-0.447494	0.11675	-3.83294	0.000126623	0.00202122
L2b_dup56074:L2:LINE	248.142	1.19275	0.311246	3.83216	0.000127023	0.00202122
AluJo_dup47440:Alu:SINE	62.0731	0.549201	0.143404	3.82975	0.000128274	0.00202691
MIRb_dup75748:MIR:SINE	36.1167	-0.510604	0.133302	-3.83042	0.000127924	0.00202691
AluY_dup43366:Alu:SINE	32.2361	0.466535	0.121902	3.82715	0.000129637	0.00203754
MIRb_dup126085:MIR:SINE	43.3729	0.536904	0.140303	3.82675	0.000129845	0.00203754
AluJb_dup101078:Alu:SINE	48.0565	0.841721	0.22022	3.82219	0.000132274	0.00206849
Harlequin-int:ERV1:LTR	151.499	0.940876	0.246395	3.81857	0.00013423	0.00209186
L1MC5_dup5232:L1:LINE	151.035	-0.449018	0.117619	-3.81756	0.000134779	0.00209323
L2a_dup20280:L2:LINE	37.6206	0.523062	0.137127	3.81445	0.000136487	0.00211252
AluSx_dup18688:Alu:SINE	223.674	-0.399433	0.104779	-3.81216	0.000137757	0.00211772
AluSx_dup91251:Alu:SINE	60.9538	0.839399	0.220146	3.81292	0.000137334	0.00211772
AluSx_dup85997:Alu:SINE	41.0086	-0.642629	0.168706	-3.80917	0.000139436	0.0021291
MIRb_dup31936:MIR:SINE	104.15	0.926105	0.243101	3.80955	0.000139221	0.0021291
L1MC5a_dup4052:L1:LINE	240.223	0.906757	0.23821	3.80654	0.000140923	0.00214458
MER4D1_dup149:ERV1:LTR	63.5332	-0.533016	0.140065	-3.80549	0.000141526	0.00214656
MIRb_dup164589:MIR:SINE	82.2205	0.642017	0.168754	3.80446	0.000142112	0.00214826
AluSz_dup16058:Alu:SINE	57.974	-0.502857	0.13242	-3.79745	0.000146195	0.0021809
L1M5_dup20356:L1:LINE	311.766	-0.616984	0.162418	-3.79873	0.000145441	0.0021809
L1MB2_dup3109:L1:LINE	121.288	0.769835	0.202653	3.79879	0.000145403	0.0021809
L1ME4c_dup8225:L1:LINE	157.753	-0.430878	0.113459	-3.79765	0.000146074	0.0021809
L1M5_dup24636:L1:LINE	50.7146	-0.5084	0.134072	-3.79199	0.000149447	0.00222211
AluJr_dup79210:Alu:SINE	52.9493	0.503176	0.132857	3.78734	0.000152266	0.00225005
SVA_C_dup23:SVA:Retroposon	186.34	-0.446607	0.117924	-3.78726	0.000152319	0.00225005
Tigger1_dup3653:TcMar-Tigger:DNA	460.381	-0.454174	0.119956	-3.78617	0.000152988	0.0022526
AluJr_dup67070:Alu:SINE	52.7389	0.504951	0.133436	3.78422	0.000154193	0.0022543
L1MC1_dup12753:L1:LINE	139.979	0.843085	0.222777	3.78444	0.000154055	0.0022543
L1ME3_dup6769:L1:LINE	107.361	-0.453539	0.119871	-3.78357	0.000154595	0.0022543
AluJr_dup61011:Alu:SINE	37.3561	-0.625028	0.165325	-3.78061	0.000156447	0.002274
L1ME3G_dup1797:L1:LINE	90.0746	-0.539394	0.142803	-3.77719	0.000158609	0.00229805
L1MB3_dup8448:L1:LINE	69.5378	0.833629	0.220766	3.77607	0.00015932	0.00230101
AluJr4_dup9206:Alu:SINE	72.223	-0.478433	0.126916	-3.76969	0.00016345	0.00235317
L1MB3_dup8926:L1:LINE	84.6531	-0.71013	0.18845	-3.76826	0.000164387	0.00235916
L1MD1_dup2661:L1:LINE	91.9098	-0.511906	0.135885	-3.76721	0.000165081	0.00236164
MLT1G_dup1835:ERVL-MaLR:LTR	109.851	0.81573	0.216632	3.76551	0.00016621	0.00237032
AluSz6_dup2297:Alu:SINE	67.5918	0.754984	0.20113	3.75372	0.000174233	0.00246265
AluSz_dup13604:Alu:SINE	55.7413	0.697847	0.185914	3.7536	0.000174313	0.00246265
MER1A_dup2748:hAT-Charlie:DNA	112.783	-0.418589	0.11151	-3.75382	0.00017416	0.00246265
GSATII_dup17:centr:Satellite	92.9535	-0.727873	0.194379	-3.74461	0.000180677	0.00254463
MLT1G1_dup3110:ERVL-MaLR:LTR	61.6576	0.563762	0.150646	3.7423	0.00018234	0.00256011
AluJb_dup125529:Alu:SINE	49.0473	-0.560837	0.150032	-3.73811	0.000185408	0.00259514
AluSz_dup37154:Alu:SINE	70.276	0.546147	0.146212	3.73531	0.000187485	0.00261272
L2c_dup126845:L2:LINE	142.497	0.891928	0.238811	3.73486	0.000187816	0.00261272
AluSx_dup41927:Alu:SINE	45.4835	0.608877	0.163159	3.73181	0.000190111	0.00263278
L2a_dup1522:L2:LINE	54.8478	-0.782541	0.209718	-3.7314	0.000190419	0.00263278
L1PA4_dup409:L1:LINE	125.118	0.468034	0.125462	3.73048	0.000191117	0.0026344
AluSx1_dup29949:Alu:SINE	515.209	0.772053	0.207013	3.72949	0.000191868	0.00263673
L1M4_dup19943:L1:LINE	46.57	0.628768	0.168717	3.72677	0.000193949	0.00264231
L1PA7_dup8431:L1:LINE	137.686	0.452834	0.121512	3.72668	0.000194022	0.00264231
L1PB1_dup5697:L1:LINE	63.1449	0.639738	0.17162	3.72764	0.000193282	0.00264231
MER1B_dup3349:hAT-Charlie:DNA	90.3716	0.771431	0.207096	3.72499	0.000195325	0.00265209
L2c_dup114857:L2:LINE	33.9351	0.642794	0.173211	3.71105	0.000206403	0.00279415
L1ME2_dup6319:L1:LINE	47.1548	-0.481554	0.129937	-3.70605	0.000210513	0.00283287
L2a_dup158048:L2:LINE	51.7917	0.596552	0.160961	3.7062	0.000210392	0.00283287
LTR12C_dup428:ERV1:LTR	112.704	0.340949	0.0920761	3.70291	0.000213144	0.00285978
L1MC1_dup11770:L1:LINE	129.797	-0.452297	0.122213	-3.70089	0.000214844	0.0028741
HERV3-int_dup109:ERV1:LTR	164.365	0.613078	0.165709	3.69973	0.000215827	0.00287875
MER11B_dup172:ERVK:LTR	171.57	-0.492833	0.13328	-3.69773	0.000217536	0.00289303
L2c_dup125386:L2:LINE	86.7512	0.465298	0.125894	3.69596	0.000219056	0.00290473
L1P2_dup176:L1:LINE	35.8903	0.464204	0.125656	3.69424	0.000220546	0.00291597
L1MA4_dup3176:L1:LINE	120.75	0.833943	0.225889	3.69183	0.000222648	0.0029267
MIR_dup138873:MIR:SINE	52.3326	-0.475624	0.128825	-3.69202	0.000222481	0.0029267
LTR32_dup1042:ERVL:LTR	33.7798	-0.501824	0.136058	-3.68831	0.000225744	0.00295882
HERVH-int_dup5035:ERV1:LTR	34.8341	0.488537	0.132771	3.67955	0.000233642	0.0030535
AluSg_dup24905:Alu:SINE	43.6113	-0.38838	0.10563	-3.6768	0.000236178	0.00307778
L1MA6_dup4560:L1:LINE	60.0905	-0.528088	0.143725	-3.67429	0.000238508	0.00309923
L1PA16_dup3013:L1:LINE	114.917	-0.419806	0.11445	-3.66803	0.000244425	0.00316705
L1M3_dup650:L1:LINE	60.1105	0.452386	0.123374	3.66679	0.00024561	0.00317334
AluSq_dup6151:Alu:SINE	46.2434	-0.48529	0.132421	-3.66476	0.000247569	0.00318074
MSTA_dup8487:ERVL-MaLR:LTR	113.129	-0.517268	0.141147	-3.66474	0.000247586	0.00318074
THE1A-int_dup1385:ERVL-MaLR:LTR	126.369	0.713753	0.194979	3.66066	0.000251567	0.00322276
L1MA4A_dup5994:L1:LINE	68.3799	0.696013	0.190503	3.65355	0.000258637	0.00329472
Tigger1_dup6665:TcMar-Tigger:DNA	269.777	0.722343	0.19768	3.65411	0.000258073	0.00329472
L1MA3_dup885:L1:LINE	91.6158	-0.513419	0.140855	-3.64502	0.000267373	0.00339646
AluJo_dup27570:Alu:SINE	97.7778	-0.484382	0.133076	-3.6399	0.000272744	0.0034452
AluSq2_dup60205:Alu:SINE	81.9257	0.536784	0.147468	3.64001	0.000272627	0.0034452
LTR87_dup213:ERVL:LTR	116.184	0.723237	0.198735	3.6392	0.000273489	0.0034452
AluJo_dup26681:Alu:SINE	40.8624	0.55904	0.153886	3.63281	0.000280351	0.00352186
AluSg_dup7431:Alu:SINE	53.5091	-0.523223	0.144232	-3.62766	0.000286006	0.00358297
HERVIP10B3-int_dup227:ERV1:LTR	60.2332	0.52251	0.144184	3.62391	0.000290185	0.00362531
L1PA17_dup1210:L1:LINE	99.6757	-0.516772	0.142653	-3.62259	0.000291671	0.00363386
L1MC4a_dup2092:L1:LINE	90.5318	0.514546	0.142234	3.61761	0.000297332	0.00366413
L1PA16_dup9909:L1:LINE	93.8101	0.785516	0.217121	3.61787	0.000297036	0.00366413
MIR_dup113899:MIR:SINE	38.2829	0.585376	0.161803	3.61783	0.000297084	0.00366413
MLT1H_dup6724:ERVL-MaLR:LTR	81.8149	0.434991	0.120238	3.61774	0.000297185	0.00366413
L1MA2_dup897:L1:LINE	100.185	0.530765	0.146814	3.61523	0.00030008	0.00368797
L1MD2_dup3273:L1:LINE	145.297	-0.62023	0.171603	-3.61434	0.000301116	0.00369071
L1ME2_dup2633:L1:LINE	140.797	-0.618459	0.171262	-3.61119	0.000304792	0.00371568
MIR3_dup77233:MIR:SINE	92.4306	0.85641	0.237141	3.6114	0.000304552	0.00371568
AluJr4_dup14939:Alu:SINE	117.234	0.683617	0.189542	3.60668	0.000310138	0.00372717
AluSx3_dup12154:Alu:SINE	51.8038	-0.505336	0.140128	-3.60624	0.000310666	0.00372717
FLAM_A_dup6560:Alu:SINE	52.2174	-0.500423	0.138727	-3.60725	0.000309464	0.00372717
L1MC2_dup2110:L1:LINE	68.3107	-0.558193	0.154744	-3.60721	0.000309512	0.00372717
L2_dup54694:L2:LINE	116.207	0.648688	0.179802	3.60779	0.000308822	0.00372717
MIRb_dup73380:MIR:SINE	36.4334	-0.467848	0.129713	-3.6068	0.000310002	0.00372717
AluSx_dup24690:Alu:SINE	96.4373	-0.412073	0.11431	-3.60489	0.000312289	0.00373675
L1M3_dup220:L1:LINE	72.0813	-0.457965	0.127109	-3.60293	0.000314646	0.00374666
L1PA4_dup1806:L1:LINE	128.823	-0.513169	0.142435	-3.60283	0.000314769	0.00374666
L4_C_Mam_dup3468:RTE-X:LINE	63.5162	-0.603432	0.167569	-3.60108	0.000316893	0.00376207
L1PA4_dup5733:L1:LINE	92.2551	-0.783746	0.217839	-3.59781	0.000320902	0.00379971
AluSx_dup55145:Alu:SINE	49.6533	-0.55658	0.154761	-3.59637	0.000322683	0.00381085
L1MC3_dup7466:L1:LINE	201.944	-0.443053	0.123315	-3.59287	0.000327052	0.00385242
AluJo_dup22513:Alu:SINE	96.4439	-0.359921	0.100211	-3.59163	0.000328611	0.00386076
AluJb_dup16803:Alu:SINE	131.615	0.858405	0.239117	3.5899	0.000330803	0.00386137
AluJr4_dup1008:Alu:SINE	166.653	0.534659	0.148941	3.58972	0.000331028	0.00386137
AluSx1_dup7587:Alu:SINE	148.376	-0.512791	0.142886	-3.58881	0.000332194	0.00386137
AluSx_dup41517:Alu:SINE	133.396	-0.49631	0.138315	-3.58825	0.000332901	0.00386137
ERVL-E-int_dup278:ERVL:LTR	34.6009	0.585009	0.163035	3.58824	0.000332921	0.00386137
AluYc_dup3558:Alu:SINE	64.4476	0.582706	0.16253	3.58522	0.000336794	0.00389633
L1MB7_dup10200:L1:LINE	43.0796	-0.524882	0.146699	-3.57796	0.000346289	0.00398766
L1ME4b_dup12350:L1:LINE	71.9253	-0.484131	0.135314	-3.57784	0.000346447	0.00398766
L2a_dup158493:L2:LINE	34.8417	0.501345	0.14036	3.57184	0.000354481	0.00406981
AluSg_dup12269:Alu:SINE	31.0138	0.548905	0.153921	3.56614	0.000362278	0.0041415
L1ME2z_dup2865:L1:LINE	49.8252	-0.643406	0.180431	-3.56594	0.000362552	0.0041415
AluSg_dup10787:Alu:SINE	75.5706	0.789851	0.22164	3.56367	0.000365706	0.00414619
L1PA8_dup3789:L1:LINE	136.701	0.527305	0.147958	3.56389	0.000365406	0.00414619
LTR82B_dup502:ERVL:LTR	127.47	0.710492	0.199342	3.56418	0.000365001	0.00414619
AluSc_dup13463:Alu:SINE	103.231	0.502094	0.140993	3.56113	0.000369268	0.00415541
AluSg_dup11519:Alu:SINE	35.9536	0.5052	0.141834	3.56192	0.000368149	0.00415541
L1MB5_dup4765:L1:LINE	47.1701	-0.453866	0.127445	-3.56128	0.000369058	0.00415541
L1M5_dup44333:L1:LINE	87.4645	-0.661387	0.185796	-3.55975	0.000371209	0.00415662
L1PB1_dup12830:L1:LINE	430.622	0.711889	0.199961	3.56013	0.00037067	0.00415662
AluSz_dup4320:Alu:SINE	118.023	-0.591935	0.166389	-3.55755	0.000374333	0.00417286
L1PA6_dup5148:L1:LINE	53.1833	0.522568	0.146895	3.55743	0.000374499	0.00417286
MLT1C_dup12626:ERVL-MaLR:LTR	31.4858	-0.448256	0.126079	-3.55535	0.000377469	0.00419564
L2a_dup77122:L2:LINE	45.9404	0.518506	0.145876	3.55443	0.000378803	0.00420017
L1ME1_dup8051:L1:LINE	286.871	-0.633705	0.178392	-3.55232	0.000381843	0.00420306
L1PA11_dup3920:L1:LINE	60.5742	0.457226	0.128675	3.55333	0.000380381	0.00420306
L2c_dup8358:L2:LINE	267.988	-0.425635	0.119804	-3.55276	0.000381206	0.00420306
L2a_dup35060:L2:LINE	196.7	0.845855	0.23817	3.55148	0.000383075	0.0042064
AluJo_dup29388:Alu:SINE	53.7422	-0.625947	0.176292	-3.55063	0.000384306	0.00420973
ERVL-B4-int_dup948:ERVL:LTR	59.4751	-0.613228	0.172751	-3.54977	0.000385564	0.00421333
AluJo_dup3147:Alu:SINE	85.3012	-0.561671	0.158414	-3.5456	0.000391722	0.0042601
L1PA6_dup619:L1:LINE	104.622	0.520993	0.146938	3.54566	0.000391626	0.0042601
AluSp_dup49726:Alu:SINE	47.6653	-0.506187	0.142999	-3.5398	0.000400425	0.00431206
L1MC5a_dup2166:L1:LINE	51.604	0.505084	0.142618	3.54152	0.000397832	0.00431206
L1PA13_dup4699:L1:LINE	100.062	-0.304482	0.0859863	-3.54105	0.000398543	0.00431206
L2c_dup133690:L2:LINE	43.3339	0.5119	0.144635	3.53926	0.000401255	0.00431206
MIRb_dup194403:MIR:SINE	81.6762	0.614886	0.173716	3.5396	0.000400736	0.00431206
AluSx1_dup26188:Alu:SINE	46.7069	-0.446877	0.126475	-3.53331	0.000410392	0.00438913
L1MEc_dup8226:L1:LINE	57.4771	-0.558362	0.158055	-3.53271	0.00041133	0.00438913
L1PA7_dup12132:L1:LINE	43.7563	0.601786	0.170318	3.53332	0.000410381	0.00438913
AluJo_dup69752:Alu:SINE	76.4844	0.457521	0.129601	3.53023	0.000415196	0.00440963
SVA_D_dup287:SVA:Retroposon	39.924	0.561328	0.159003	3.53029	0.000415111	0.00440963
MER11C_dup699:ERVK:LTR	51.8955	-0.566293	0.160654	-3.52492	0.000423618	0.00448857
MamGyp-int_dup461:Gypsy:LTR	338.289	-0.79937	0.226843	-3.5239	0.00042525	0.00449536
L1MB8_dup7902:L1:LINE	86.0091	-0.55815	0.158459	-3.52235	0.000427735	0.00451112
AluSx_dup108001:Alu:SINE	37.8755	0.515884	0.146556	3.52005	0.000431461	0.00453985
AluJr_dup36459:Alu:SINE	108.587	-0.426178	0.121298	-3.51347	0.000442287	0.00464195
LTR87_dup335:ERVL:LTR	47.7527	0.426105	0.121297	3.51292	0.000443212	0.00464195
AluSx_dup59752:Alu:SINE	49.8126	0.589161	0.167852	3.51	0.00044811	0.00468244
L1ME4a_dup16274:L1:LINE	259.271	0.673168	0.191977	3.50651	0.000454028	0.00473337
AluSg_dup13792:Alu:SINE	93.2463	0.496807	0.141954	3.49977	0.000465654	0.00484344
AluSx1_dup36986:Alu:SINE	57.3921	-0.511122	0.146145	-3.49736	0.000469893	0.00486522
AluSx_dup26746:Alu:SINE	39.6254	0.526614	0.150564	3.49761	0.000469451	0.00486522
GSATII_dup9:centr:Satellite	55.9525	-0.853925	0.244224	-3.49648	0.000471444	0.00487016
AluJo_dup25956:Alu:SINE	92.5341	0.674652	0.193043	3.49482	0.000474384	0.00487788
AluJo_dup70023:Alu:SINE	118.389	-0.448132	0.128249	-3.49424	0.000475418	0.00487788
MIRb_dup205912:MIR:SINE	42.8369	0.694651	0.198774	3.49468	0.000474623	0.00487788
MSTD_dup3540:ERVL-MaLR:LTR	42.0588	-0.487899	0.139706	-3.49233	0.000478829	0.00490178
AluJb_dup59788:Alu:SINE	102.337	-0.564762	0.161768	-3.49117	0.000480902	0.00491192
HERVIP10B3-int_dup217:ERV1:LTR	120.897	0.523917	0.150172	3.48877	0.000485255	0.00494524
AluSg_dup22465:Alu:SINE	96.5514	-0.372577	0.106924	-3.48451	0.000493032	0.00497973
AluSq2_dup22729:Alu:SINE	185.061	-0.473926	0.136008	-3.48454	0.000492975	0.00497973
L1MC4_dup2653:L1:LINE	52.207	-0.488842	0.140283	-3.48468	0.000492728	0.00497973
L2a_dup158746:L2:LINE	70.1668	0.665696	0.191042	3.48456	0.000492956	0.00497973
L1ME3D_dup2332:L1:LINE	102.538	-0.461582	0.132545	-3.48246	0.000496822	0.00500686
MIR_dup151484:MIR:SINE	70.4468	0.574836	0.165199	3.47966	0.000502046	0.00504829
AluSg_dup27183:Alu:SINE	35.6375	-0.472937	0.136076	-3.47552	0.000509859	0.00510422
L1PA4_dup3121:L1:LINE	305.075	-0.758406	0.218204	-3.47567	0.000509577	0.00510422
AluSz_dup2927:Alu:SINE	65.1118	-0.431865	0.124299	-3.47441	0.00051198	0.00511416
MER49_dup81:ERV1:LTR	125.385	-0.595854	0.17159	-3.47254	0.000515566	0.00513867
L1MC5_dup12158:L1:LINE	77.5773	0.720305	0.207774	3.46677	0.000526743	0.00521916
L2_dup17643:L2:LINE	205.455	0.819706	0.236459	3.4666	0.000527095	0.00521916
L3_dup9632:CR1:LINE	142.633	0.780433	0.225062	3.46764	0.000525051	0.00521916
L1MA3_dup8498:L1:LINE	87.8543	-0.3659	0.105674	-3.46253	0.000535117	0.00526411
L1PA8A_dup875:L1:LINE	83.538	0.476972	0.137731	3.46306	0.000534061	0.00526411
MIR3_dup84176:MIR:SINE	46.9357	-0.549023	0.158547	-3.46285	0.000534491	0.00526411
AluSx1_dup107425:Alu:SINE	71.7095	-0.644033	0.186049	-3.46163	0.000536923	0.00527044
L2a_dup158509:L2:LINE	64.1599	0.456288	0.132007	3.45654	0.000547153	0.00535926
MIRb_dup15850:MIR:SINE	95.3078	-0.465374	0.134684	-3.45531	0.000549654	0.00537215
L1MB4_dup8211:L1:LINE	52.5935	-0.384164	0.111218	-3.45415	0.000552021	0.00537517
L2_dup946:L2:LINE	58.3238	0.620483	0.179642	3.454	0.000552333	0.00537517
L1PA4_dup11106:L1:LINE	64.3592	0.630396	0.182574	3.45282	0.00055475	0.00538713
L2a_dup114163:L2:LINE	38.6475	0.470478	0.136356	3.45037	0.000559812	0.00542467
MIR3_dup80659:MIR:SINE	31.9048	0.529222	0.153418	3.44954	0.000561542	0.00542983
L1PA2_dup4459:L1:LINE	72.7263	0.662384	0.192072	3.44862	0.000563459	0.00543678
L1ME3G_dup11652:L1:LINE	88.5548	-0.43586	0.12647	-3.44636	0.000568189	0.00545918
L1MEf_dup735:L1:LINE	54.0455	-0.467303	0.135572	-3.44689	0.000567077	0.00545918
ERVL-B4-int_dup1514:ERVL:LTR	67.3952	0.644404	0.187085	3.44444	0.000572246	0.00548277
MER4A_dup769:ERV1:LTR	82.9304	0.402569	0.116888	3.44405	0.000573061	0.00548277
AluSx_dup71025:Alu:SINE	58.9115	-0.390145	0.113338	-3.44231	0.000576775	0.00548531
L1MB7_dup211:L1:LINE	178.499	-0.341808	0.0993114	-3.44178	0.000577898	0.00548531
L1MDa_dup2250:L1:LINE	102.295	-0.290705	0.084465	-3.44172	0.000578019	0.00548531
MIR_dup42397:MIR:SINE	79.4728	0.765771	0.222501	3.44166	0.000578164	0.00548531
THE1B-int_dup3189:ERVL-MaLR:LTR	85.7727	-0.461015	0.134163	-3.43622	0.000589889	0.00558485
MER11B_dup81:ERVK:LTR	11650.9	0.727393	0.211945	3.43199	0.000599169	0.00566089
HERVH-int_dup4748:ERV1:LTR	102.975	0.574257	0.167369	3.43108	0.000601184	0.00566813
AluSc5_dup2174:Alu:SINE	45.9971	-0.383321	0.111781	-3.42921	0.00060534	0.00567375
SVA_B_dup314:SVA:Retroposon	114.586	0.396183	0.115508	3.42991	0.000603785	0.00567375
Tigger4b_dup2157:TcMar-Tigger:DNA	100.094	-0.614922	0.179323	-3.42912	0.000605533	0.00567375
AluSg7_dup4258:Alu:SINE	116.433	0.611447	0.178396	3.42746	0.000609247	0.00569677
AluJr_dup43253:Alu:SINE	89.6729	0.453854	0.132469	3.42611	0.000612283	0.0057076
AluSc_dup390:Alu:SINE	129.587	-0.319197	0.0931983	-3.42493	0.000614961	0.0057076
AluSx_dup38090:Alu:SINE	34.4277	-0.472966	0.138104	-3.42472	0.000615439	0.0057076
L1PB1_dup12829:L1:LINE	326.831	0.680844	0.198762	3.42542	0.00061385	0.0057076
MamGyp-int_dup462:Gypsy:LTR	339.853	-0.779726	0.227769	-3.42331	0.000618633	0.00572551
L1PA7_dup12131:L1:LINE	112.003	0.524607	0.153351	3.42095	0.000624019	0.0057636
L1MC2_dup5874:L1:LINE	60.2617	-0.43575	0.127463	-3.41863	0.000629367	0.00580118
L2c_dup135200:L2:LINE	58.3393	0.505861	0.148145	3.41463	0.000638691	0.00587518
L1ME3A_dup10083:L1:LINE	64.9272	0.306416	0.0897701	3.41334	0.000641714	0.00589104
AluY_dup10862:Alu:SINE	45.9091	-0.348297	0.102067	-3.41244	0.000643836	0.00589858
L1MD_dup6158:L1:LINE	102.41	-0.52616	0.154399	-3.40779	0.000654911	0.00598795
AluJr_dup60511:Alu:SINE	59.7628	0.620823	0.182485	3.40205	0.000668827	0.0060554
AluSc_dup31897:Alu:SINE	39.3919	-0.429349	0.126163	-3.40313	0.000666184	0.0060554
MIR3_dup5770:MIR:SINE	126.259	0.759031	0.223098	3.40223	0.000668393	0.0060554
MIRb_dup119281:MIR:SINE	56.3712	0.636613	0.187095	3.40262	0.000667438	0.0060554
THE1B_dup20559:ERVL-MaLR:LTR	133.353	0.80289	0.236006	3.40199	0.000668965	0.0060554
L1MC1_dup1314:L1:LINE	238.883	-0.471628	0.138706	-3.4002	0.000673354	0.00608299
AluSq2_dup48904:Alu:SINE	95.3231	-0.515363	0.151622	-3.39899	0.000676345	0.00609786
MER4A_dup62:ERV1:LTR	105.153	-0.577051	0.169835	-3.3977	0.000679538	0.00611449
L1MA9_dup889:L1:LINE	68.1865	-0.375011	0.11041	-3.39652	0.000682479	0.0061288
SVA_D_dup91:SVA:Retroposon	43.0953	-0.439897	0.129579	-3.39481	0.000686765	0.00615509
L1MDa_dup4625:L1:LINE	54.9059	0.536888	0.158257	3.39251	0.000692559	0.00619478
AluSp_dup28222:Alu:SINE	45.5919	-0.560424	0.165289	-3.39058	0.000697448	0.00622624
LTR37B_dup1074:ERV1:LTR	37.0937	-0.401025	0.118333	-3.38896	0.000701571	0.00623867
Tigger1_dup5789:TcMar-Tigger:DNA	119.347	-0.512261	0.151156	-3.38896	0.000701592	0.00623867
L1MA9_dup7820:L1:LINE	826.303	0.947115	0.27957	3.38776	0.000704659	0.00625368
MIRc_dup1775:MIR:SINE	72.1208	-0.38899	0.114847	-3.38702	0.00070657	0.00625839
MLT1G3_dup12:ERVL-MaLR:LTR	87.6341	0.415893	0.122828	3.38597	0.000709272	0.00627008
L1MEb_dup1047:L1:LINE	108.667	-0.55038	0.162631	-3.38423	0.000713792	0.00629775
L2a_dup37103:L2:LINE	63.1563	0.487558	0.144383	3.37683	0.000733257	0.00645693
AluSc_dup14707:Alu:SINE	88.5139	0.54936	0.162743	3.37562	0.000736497	0.0064729
AluSc_dup13734:Alu:SINE	52.9619	0.557831	0.165346	3.37371	0.000741626	0.00650537
L1MEf_dup7329:L1:LINE	189.001	-0.328099	0.0972958	-3.37218	0.000745755	0.00652896
AluJr_dup51805:Alu:SINE	121.225	-0.405109	0.120219	-3.36975	0.000752367	0.00657415
MLT1F2_dup3700:ERVL-MaLR:LTR	185.265	0.638088	0.189409	3.36884	0.000754841	0.00658308
AluY_dup61574:Alu:SINE	55.6782	0.471728	0.140123	3.36654	0.00076118	0.00662563
L1M4_dup1944:L1:LINE	38.7587	-0.397722	0.118191	-3.36509	0.000765184	0.00664646
L1PA4_dup9311:L1:LINE	100.895	-0.512527	0.152329	-3.36462	0.000766505	0.00664646
L1PB1_dup5775:L1:LINE	58.058	0.536086	0.15942	3.36273	0.000771768	0.00667452
MIRb_dup36391:MIR:SINE	45.7829	-0.561553	0.167036	-3.36187	0.000774156	0.00667452
MIRb_dup99144:MIR:SINE	102.42	-0.583313	0.173497	-3.36209	0.000773556	0.00667452
MER68_dup723:ERVL:LTR	44.6921	0.501123	0.149115	3.36064	0.000777625	0.0066917
L1MA8_dup881:L1:LINE	80.1758	0.381487	0.113681	3.35576	0.000791471	0.00679795
L2b_dup58148:L2:LINE	97.7754	0.74597	0.22235	3.35494	0.000793833	0.00680535
AluJo_dup69751:Alu:SINE	43.2575	0.520343	0.155453	3.34727	0.00081612	0.00692168
AluJr_dup61010:Alu:SINE	40.2042	-0.526988	0.157347	-3.3492	0.000810448	0.00692168
HAL1_dup17777:L1:LINE	100.719	0.881139	0.263253	3.34712	0.00081655	0.00692168
HERVS71-int_dup153:ERV1:LTR	59.1286	0.43578	0.130249	3.34575	0.000820592	0.00692168
L1M2a_dup430:L1:LINE	116.682	0.415427	0.124162	3.34586	0.000820291	0.00692168
L1ME2_dup6779:L1:LINE	122.968	-0.438766	0.131063	-3.34776	0.000814683	0.00692168
L1PA4_dup11392:L1:LINE	418.238	0.430111	0.128492	3.34737	0.000815819	0.00692168
L1PA6_dup405:L1:LINE	49.9937	0.495196	0.148016	3.34557	0.000821139	0.00692168
MLT1D_dup13597:ERVL-MaLR:LTR	231.259	-0.36273	0.108375	-3.34698	0.000816968	0.00692168
L2a_dup74516:L2:LINE	78.821	0.479976	0.143658	3.3411	0.000834477	0.00700806
MIRc_dup66737:MIR:SINE	58.3531	0.653924	0.195715	3.34121	0.000834146	0.00700806
AluSx3_dup9280:Alu:SINE	109.149	-0.52099	0.155992	-3.33985	0.000838251	0.00702674
L1MD1_dup2659:L1:LINE	222.54	-0.481417	0.144391	-3.33411	0.000855719	0.00715994
HERV-Fc1-int_dup1:ERV1:LTR	382.877	0.330688	0.0994121	3.32643	0.000879652	0.00734663
AluY_dup2386:Alu:SINE	51.426	0.581182	0.174801	3.32481	0.000884779	0.00736349
L2a_dup109191:L2:LINE	117.586	0.705894	0.212314	3.32477	0.000884918	0.00736349
Charlie2a_dup327:hAT-Charlie:DNA	38.6991	0.667682	0.200936	3.32287	0.00089097	0.00738675
L3_dup18733:CR1:LINE	76.2438	0.799265	0.240526	3.32298	0.000890608	0.00738675
AluSz6_dup18328:Alu:SINE	132.049	0.427183	0.128583	3.32224	0.000892989	0.00738997
L2b_dup89124:L2:LINE	41.5104	0.52423	0.157912	3.31977	0.000900921	0.00744203
L1MC3_dup11023:L1:LINE	83.8467	0.728021	0.219399	3.31825	0.000905829	0.00746897
AluJo_dup31356:Alu:SINE	56.1389	-0.443193	0.13368	-3.31532	0.000915382	0.00750679
L1ME3A_dup8879:L1:LINE	40.4821	-0.341188	0.102891	-3.31602	0.000913082	0.00750679
L1ME3Cz_dup6918:L1:LINE	32.7096	-0.438678	0.132314	-3.31542	0.000915046	0.00750679
MIR3_dup5568:MIR:SINE	185.538	-0.390068	0.117729	-3.31327	0.000922115	0.00754836
L1MA5_dup3636:L1:LINE	157.734	0.617449	0.186455	3.31151	0.000927933	0.0075823
L1PA6_dup1046:L1:LINE	119.371	0.523762	0.158484	3.30483	0.000950357	0.00773765
MLT1A0_dup15674:ERVL-MaLR:LTR	35.4038	-0.423618	0.128182	-3.30483	0.000950357	0.00773765
MIRb_dup82948:MIR:SINE	49.8332	-0.514224	0.155745	-3.30169	0.000961026	0.00781049
L1ME1_dup13109:L1:LINE	86.4399	-0.358511	0.108623	-3.30051	0.000965089	0.00782948
AluSz6_dup19607:Alu:SINE	31.3417	0.483901	0.146893	3.29425	0.000986839	0.00799163
AluSx3_dup24332:Alu:SINE	98.8687	-0.596421	0.181122	-3.29292	0.000991523	0.0080012
AluY_dup50872:Alu:SINE	77.0875	-0.552924	0.167919	-3.2928	0.000991939	0.0080012
L1PA3_dup8634:L1:LINE	59.5896	0.565997	0.171909	3.29241	0.000993313	0.0080012
L1MC4_dup13856:L1:LINE	64.7238	0.4524	0.137469	3.29091	0.000998632	0.00802978
L1MB7_dup13594:L1:LINE	78.465	-0.404819	0.123045	-3.29001	0.00100185	0.00803071
L2a_dup167804:L2:LINE	90.8755	-0.536455	0.163062	-3.28988	0.00100229	0.00803071
AluY_dup103601:Alu:SINE	183.553	-0.411257	0.125103	-3.28735	0.00101135	0.00806062
L1MC4_dup20453:L1:LINE	58.3024	-0.472013	0.143579	-3.28747	0.00101092	0.00806062
L3_dup43019:CR1:LINE	45.023	-0.55119	0.167663	-3.28748	0.0010109	0.00806062
AluSp_dup49317:Alu:SINE	30.2801	-0.481695	0.146632	-3.28506	0.00101961	0.00811212
AluSz_dup10625:Alu:SINE	56.7116	-0.349011	0.106424	-3.27942	0.0010402	0.00825263
L1ME4b_dup159:L1:LINE	74.8966	-0.401542	0.12245	-3.27923	0.0010409	0.00825263
AluSq2_dup49531:Alu:SINE	98.5501	-0.461079	0.140695	-3.27715	0.0010486	0.00828468
MSTA1_dup111:ERVL-MaLR:LTR	132.722	-0.648384	0.197824	-3.27758	0.00104703	0.00828468
Tigger2_dup1987:TcMar-Tigger:DNA	94.4608	0.556426	0.169905	3.27492	0.00105693	0.00833596
AluSq2_dup22680:Alu:SINE	35.5396	-0.538711	0.164535	-3.27413	0.00105986	0.00834456
LTR16B2_dup919:ERVL:LTR	45.2884	-0.465977	0.142371	-3.27299	0.00106417	0.00836395
MIRb_dup4760:MIR:SINE	59.3846	-0.460281	0.140709	-3.27116	0.00107108	0.00840373
AluSz6_dup2604:Alu:SINE	78.0988	-0.415401	0.127165	-3.26662	0.00108839	0.0085248
HERVH-int_dup5474:ERV1:LTR	128.203	0.482727	0.147821	3.26562	0.00109223	0.0085254
L1MB8_dup10104:L1:LINE	91.1908	0.363393	0.111265	3.266	0.00109078	0.0085254
AluY_dup9629:Alu:SINE	41.4325	-0.363178	0.111287	-3.26343	0.00110072	0.00857689
L1ME3G_dup11100:L1:LINE	31.8618	-0.41538	0.12738	-3.26094	0.00111042	0.00863767
L1ME3E_dup1499:L1:LINE	62.3356	-0.522086	0.160162	-3.25973	0.00111519	0.00865988
AluSx_dup11000:Alu:SINE	44.9642	-0.393558	0.120842	-3.25681	0.00112672	0.00873449
SVA_D_dup584:SVA:Retroposon	92.3687	0.352915	0.108384	3.25616	0.00112929	0.00873944
AluY_dup24315:Alu:SINE	82.4219	0.471429	0.144891	3.25368	0.00113921	0.00880121
MIRb_dup130125:MIR:SINE	96.9866	0.653537	0.201038	3.25082	0.00115074	0.00887517
AluSx3_dup9266:Alu:SINE	111.899	-0.533504	0.164164	-3.24982	0.0011548	0.00889136
L1PA5_dup4415:L1:LINE	150.849	-0.631083	0.194425	-3.24589	0.00117085	0.00899967
AluSz_dup41763:Alu:SINE	67.8697	-0.283003	0.0872777	-3.24256	0.0011846	0.00907461
L1MB7_dup833:L1:LINE	128.628	-0.753573	0.232383	-3.24281	0.00118356	0.00907461
AluJb_dup24013:Alu:SINE	93.6567	0.745853	0.230136	3.24093	0.00119142	0.00907516
AluJr4_dup12798:Alu:SINE	174.21	0.549662	0.169641	3.24015	0.00119467	0.00907516
L1M1_dup695:L1:LINE	66.0375	0.423111	0.130611	3.23948	0.00119749	0.00907516
L1M2a_dup431:L1:LINE	104.44	0.367116	0.113284	3.24067	0.00119247	0.00907516
L1M4_dup9726:L1:LINE	419.097	-0.676038	0.208676	-3.23965	0.00119675	0.00907516
MER57A-int_dup928:ERV1:LTR	284.593	0.515534	0.15913	3.2397	0.00119654	0.00907516
MIRb_dup58862:MIR:SINE	88.7876	-0.386197	0.119226	-3.23919	0.00119868	0.00907516
L1PA5_dup1384:L1:LINE	38.1809	-0.428419	0.132288	-3.23853	0.00120146	0.00908104
MLT2A2_dup18:ERVL:LTR	105.936	0.399026	0.123349	3.23492	0.00121675	0.00918129
L1MA4_dup6348:L1:LINE	73.1111	-0.363216	0.112442	-3.23026	0.00123678	0.00931697
MER106B_dup554:hAT-Charlie:DNA	82.3106	-0.458539	0.142002	-3.2291	0.0012418	0.00933924
MER91A_dup1833:hAT-Tip100:DNA	48.4976	0.572991	0.177591	3.22647	0.00125329	0.00941002
MSTD_dup2996:ERVL-MaLR:LTR	143.09	-0.460671	0.142831	-3.22528	0.00125849	0.00943346
AluJb_dup37648:Alu:SINE	87.8149	0.696313	0.216236	3.22015	0.00128122	0.00957998
AluSz_dup5426:Alu:SINE	85.205	-0.348755	0.108326	-3.21951	0.00128411	0.00957998
L1PA3_dup10:L1:LINE	112.846	-0.548801	0.170464	-3.21945	0.00128437	0.00957998
MIR_dup161087:MIR:SINE	44.0455	0.44961	0.139699	3.21843	0.00128895	0.00959832
AluSc_dup22361:Alu:SINE	69.0893	0.501916	0.156055	3.21628	0.00129865	0.0096547
AluSq2_dup9832:Alu:SINE	283.302	-0.372727	0.115933	-3.21502	0.00130437	0.0096814
Charlie17_dup162:hAT-Charlie:DNA	101.06	0.37891	0.117916	3.21338	0.00131182	0.00968208
L1MD1_dup1238:L1:LINE	117.155	-0.493364	0.153546	-3.21313	0.00131298	0.00968208
L1P4_dup3317:L1:LINE	42.2741	0.485887	0.151241	3.21266	0.00131514	0.00968208
MER1B_dup2612:hAT-Charlie:DNA	32.8374	0.427361	0.13302	3.21277	0.00131463	0.00968208
MER21-int_dup523:ERVL:LTR	81.0122	0.624809	0.194463	3.213	0.00131358	0.00968208
MIR_dup154854:MIR:SINE	153.91	0.754401	0.234877	3.2119	0.00131859	0.00969171
ERVL-int_dup460:ERVL:LTR	117.554	0.454026	0.141643	3.20543	0.0013486	0.00986438
L1PA7_dup7151:L1:LINE	49.9009	0.591974	0.184625	3.20636	0.00134426	0.00986438
LTR8_dup181:ERV1:LTR	101.3	0.523922	0.163434	3.20572	0.00134725	0.00986438
AluSc8_dup514:Alu:SINE	38.3462	0.459705	0.143483	3.20391	0.00135577	0.0099008
AluSx4_dup5851:Alu:SINE	142.263	-0.350313	0.109522	-3.19856	0.00138118	0.010038
L1ME2_dup6209:L1:LINE	77.6111	-0.467566	0.14618	-3.19855	0.0013812	0.010038
Tigger1_dup4216:TcMar-Tigger:DNA	47.6615	0.399808	0.12497	3.19923	0.00137796	0.010038
AluSc8_dup3553:Alu:SINE	47.4515	-0.537005	0.167942	-3.19756	0.00138595	0.0100565
Charlie1a_dup1730:hAT-Charlie:DNA	53.7171	-0.516546	0.161727	-3.19394	0.00140343	0.0101508
L1MEf_dup7331:L1:LINE	58.665	-0.344546	0.107867	-3.19417	0.00140235	0.0101508
L1M5_dup24061:L1:LINE	211.6	0.572472	0.179394	3.19115	0.00141709	0.0102333
AluJb_dup5971:Alu:SINE	87.9846	-0.551311	0.172906	-3.1885	0.00143012	0.0102946
MER33_dup7101:hAT-Charlie:DNA	96.4436	-0.614221	0.192611	-3.18891	0.00142808	0.0102946
AluJb_dup62219:Alu:SINE	28.6432	-0.450622	0.141433	-3.18612	0.00144195	0.0103531
AluSz_dup82400:Alu:SINE	99.0116	-0.345001	0.108304	-3.1855	0.00144505	0.0103531
L2a_dup160348:L2:LINE	70.9767	0.535065	0.167969	3.18549	0.0014451	0.0103531
L2c_dup67215:L2:LINE	63.8767	-0.484833	0.152241	-3.18464	0.00144936	0.0103673
Charlie15b_dup1530:hAT-Charlie:DNA	60.2425	0.464503	0.145934	3.18295	0.00145781	0.0104014
PRIMA4_LTR_dup70:ERV1:LTR	33.1053	0.414123	0.130114	3.18277	0.00145871	0.0104014
Tigger15a_dup2951:TcMar-Tigger:DNA	62.8996	0.588054	0.185015	3.17842	0.00148079	0.0105422
MIRb_dup165760:MIR:SINE	40.678	-0.462244	0.145527	-3.17634	0.00149146	0.0106015
AluSz_dup17925:Alu:SINE	47.6277	0.522481	0.16452	3.17579	0.00149431	0.0106052
AluY_dup41152:Alu:SINE	257.403	0.409487	0.128985	3.17468	0.00149999	0.0106289
LTR42_dup43:ERVL:LTR	66.4145	-0.455532	0.143512	-3.17417	0.00150267	0.0106312
L1PA7_dup11225:L1:LINE	120.054	-0.571547	0.180092	-3.17365	0.00150537	0.0106333
L2c_dup74640:L2:LINE	51.961	0.441862	0.139248	3.17321	0.00150765	0.0106333
HERVH-int_dup1517:ERV1:LTR	226.275	0.530945	0.167604	3.16786	0.00153564	0.0107971
L1M4a1_dup19:L1:LINE	69.0515	-0.391362	0.123531	-3.16812	0.00153426	0.0107971
L1MB5_dup2064:L1:LINE	161.629	-0.354338	0.112016	-3.16329	0.00155999	0.0109344
MIRc_dup54762:MIR:SINE	56.1842	0.517033	0.163427	3.16369	0.00155783	0.0109344
L1PA5_dup5074:L1:LINE	40.5026	-0.552343	0.174691	-3.16183	0.00156779	0.0109721
AluSp_dup22648:Alu:SINE	89.1613	0.480353	0.152103	3.15808	0.00158813	0.0110974
AluSq2_dup48851:Alu:SINE	117.082	-0.53993	0.171299	-3.15198	0.00162166	0.011314
L2b_dup87643:L2:LINE	43.3137	0.480966	0.152613	3.15154	0.00162413	0.011314
MER52A_dup1225:ERV1:LTR	51.7404	0.362017	0.11489	3.15099	0.00162719	0.011318
MIR3_dup52663:MIR:SINE	57.4571	0.468219	0.148618	3.15048	0.00163002	0.0113203
AluSx1_dup67491:Alu:SINE	34.5426	-0.377434	0.119853	-3.14915	0.00163746	0.0113546
MER5A_dup7139:hAT-Charlie:DNA	57.6928	-0.5585	0.177446	-3.14743	0.00164712	0.0114041
MER11A_dup544:ERVK:LTR	101.71	-0.535778	0.17042	-3.14386	0.00166733	0.0115264
MER90a_dup1119:ERV1:LTR	131.507	-0.287617	0.0915622	-3.14123	0.00168243	0.0116131
MER21B_dup2590:ERVL:LTR	59.2816	0.480358	0.152948	3.14067	0.00168563	0.0116175
L1MB8_dup7899:L1:LINE	117.904	-0.462537	0.147321	-3.13966	0.00169147	0.0116401
AluSq_dup10308:Alu:SINE	64.0726	0.572762	0.182569	3.13723	0.00170552	0.0117139
HERVIP10B3-int_dup226:ERV1:LTR	33.6962	0.54455	0.173594	3.13691	0.00170736	0.0117139
L2c_dup48931:L2:LINE	44.8153	0.568108	0.181184	3.13553	0.00171543	0.0117515
L2_dup39486:L2:LINE	34.93	0.475475	0.151715	3.134	0.00172441	0.0117952
LTR5A_dup109:ERVK:LTR	49.2306	-0.432202	0.137964	-3.13272	0.00173195	0.0118289
L1MC4_dup5197:L1:LINE	289.019	-0.475673	0.151995	-3.12953	0.00175084	0.0119399
L2_dup2602:L2:LINE	82.7598	-0.40932	0.130902	-3.12691	0.00176653	0.0120289
HERVIP10F-int_dup74:ERV1:LTR	64.5592	0.37784	0.120913	3.1249	0.00177865	0.0120932
AluY_dup41130:Alu:SINE	44.0088	0.362705	0.11611	3.1238	0.00178532	0.0121204
AluSx1_dup41150:Alu:SINE	79.5264	0.48764	0.156138	3.12314	0.00178936	0.0121296
AluSx_dup114788:Alu:SINE	78.5214	-0.595884	0.190994	-3.11992	0.00180901	0.0122445
AluSx_dup14814:Alu:SINE	40.7047	0.471123	0.151027	3.11945	0.0018119	0.0122458
L1MA3_dup3693:L1:LINE	56.0716	0.623054	0.199862	3.11742	0.0018244	0.0123019
L1PA4_dup7035:L1:LINE	193.086	0.383947	0.123169	3.11723	0.00182562	0.0123019
AluSz_dup71753:Alu:SINE	48.2362	-0.457498	0.146953	-3.11323	0.00185052	0.0124327
MIR_dup10559:MIR:SINE	55.265	-0.426488	0.13699	-3.11328	0.0018502	0.0124327
L1MC5a_dup5193:L1:LINE	376.533	-0.468345	0.150489	-3.11215	0.00185732	0.0124483
L2b_dup51646:L2:LINE	68.9661	-0.458269	0.147259	-3.11199	0.00185832	0.0124483
Charlie15a_dup1741:hAT-Charlie:DNA	63.2142	-0.365363	0.117499	-3.1095	0.00187407	0.0125168
L1MD_dup7327:L1:LINE	74.0667	0.658405	0.211733	3.1096	0.00187342	0.0125168
MLT1A1_dup3694:ERVL-MaLR:LTR	71.8952	-0.437217	0.140646	-3.10864	0.00187951	0.0125347
AluJo_dup75291:Alu:SINE	45.9171	0.489114	0.15747	3.10608	0.00189582	0.0126136
L1MB8_dup6986:L1:LINE	56.3796	0.433106	0.139445	3.10591	0.00189691	0.0126136
AluSx_dup105246:Alu:SINE	45.4911	-0.37642	0.121265	-3.10411	0.00190852	0.0126723
MER5A_dup18600:hAT-Charlie:DNA	109.195	-0.478146	0.154115	-3.10252	0.00191878	0.0127218
L1MD2_dup6519:L1:LINE	120.25	0.358406	0.115556	3.10158	0.00192489	0.0127436
L1PA5_dup8200:L1:LINE	215.923	-0.496542	0.160179	-3.09993	0.00193569	0.0127965
L1ME3B_dup3434:L1:LINE	100.992	-0.364318	0.117775	-3.09335	0.0019791	0.0130644
LTR25_dup257:ERV1:LTR	62.862	0.429805	0.138992	3.0923	0.00198615	0.0130919
L1MEd_dup15044:L1:LINE	164.682	-0.33308	0.107859	-3.0881	0.00201438	0.0132479
L1PA7_dup6546:L1:LINE	154.354	0.423197	0.13705	3.08791	0.00201567	0.0132479
AluSq2_dup7517:Alu:SINE	42.2341	0.363749	0.118035	3.08171	0.00205816	0.0134044
AluSz6_dup37079:Alu:SINE	44.6935	-0.462033	0.149916	-3.08194	0.00205653	0.0134044
L1MA2_dup752:L1:LINE	95.7429	-0.57963	0.188009	-3.08299	0.00204933	0.0134044
L1MDa_dup6467:L1:LINE	54.0502	-0.332756	0.107988	-3.08142	0.00206017	0.0134044
L1PA3_dup4251:L1:LINE	418.609	0.673764	0.218509	3.08346	0.0020461	0.0134044
L3_dup24423:CR1:LINE	39.0938	0.355754	0.115404	3.08269	0.0020514	0.0134044
MIR3_dup52918:MIR:SINE	46.6439	-0.60431	0.196024	-3.08283	0.0020504	0.0134044
MER50_dup770:ERV1:LTR	70.8602	-0.569102	0.184809	-3.07941	0.00207408	0.0134756
HERVK11-int_dup251:ERVK:LTR	133.834	0.36276	0.117838	3.07845	0.00208081	0.0135
MER1A_dup1590:hAT-Charlie:DNA	44.0044	-0.571283	0.185629	-3.07755	0.00208708	0.0135213
L1MA4A_dup2726:L1:LINE	36.3249	0.462664	0.150788	3.06829	0.00215284	0.0139076
MER39B_dup211:ERV1:LTR	173.294	0.663107	0.216091	3.06865	0.00215031	0.0139076
L2a_dup9729:L2:LINE	67.276	-0.380548	0.124109	-3.06625	0.00216764	0.0139833
L1PA6_dup3117:L1:LINE	160.215	0.357785	0.116704	3.06575	0.00217127	0.0139868
AluSq2_dup53132:Alu:SINE	67.3477	0.414822	0.135483	3.0618	0.00220013	0.0141526
AluSc8_dup20690:Alu:SINE	52.2575	-0.400896	0.130983	-3.06068	0.00220834	0.0141624
L1M2_dup5636:L1:LINE	69.0532	0.440524	0.143931	3.06067	0.00220842	0.0141624
L1PA3_dup4994:L1:LINE	84.9811	0.425515	0.139043	3.06032	0.00221102	0.0141624
AluSz_dup35245:Alu:SINE	132.889	0.576742	0.188543	3.05894	0.00222125	0.0141679
L1MA5A_dup596:L1:LINE	320.324	-0.552815	0.180711	-3.05911	0.00221993	0.0141679
MIR3_dup41669:MIR:SINE	57.789	0.487782	0.159422	3.05968	0.00221571	0.0141679
Charlie15a_dup1558:hAT-Charlie:DNA	64.783	-0.329888	0.107894	-3.05751	0.00223185	0.0141956
L2a_dup3278:L2:LINE	39.133	0.437072	0.142937	3.05779	0.00222975	0.0141956
Charlie4z_dup3502:hAT-Charlie:DNA	102.278	0.473721	0.155017	3.05594	0.00224357	0.0142302
MER58B_dup5118:hAT-Charlie:DNA	84.1962	0.615627	0.201425	3.05635	0.0022405	0.0142302
L1PA8A_dup551:L1:LINE	60.6258	0.402462	0.131852	3.05238	0.00227037	0.0143801
MLT1G3_dup1287:ERVL-MaLR:LTR	200.331	0.44475	0.145915	3.04801	0.00230365	0.0145705
MER104_dup923:TcMar-Tc2:DNA	192.662	0.418228	0.137273	3.04669	0.00231379	0.0146143
MIRc_dup98851:MIR:SINE	68.4896	0.520186	0.170765	3.04622	0.00231741	0.0146168
MER3_dup1287:hAT-Charlie:DNA	76.5212	0.583188	0.191614	3.04356	0.00233796	0.0147259
L1M6B_dup198:L1:LINE	87.9898	0.345021	0.113408	3.04229	0.00234783	0.0147676
L1MC4a_dup2090:L1:LINE	98.5042	0.344524	0.113337	3.03983	0.00236711	0.0148682
AluSx_dup22482:Alu:SINE	76.0747	-0.508408	0.167438	-3.03639	0.00239429	0.0149767
L1MA10_dup2889:L1:LINE	50.127	0.482192	0.158794	3.03659	0.00239268	0.0149767
L1MDa_dup4514:L1:LINE	47.3366	0.425175	0.139994	3.0371	0.00238865	0.0149767
AluSc_dup29619:Alu:SINE	312.162	-0.408897	0.134708	-3.03544	0.00240189	0.0149915
L1PA5_dup4851:L1:LINE	53.7721	0.432486	0.142487	3.03526	0.00240326	0.0149915
AluSx3_dup13348:Alu:SINE	31.8466	0.453315	0.149457	3.03308	0.00242074	0.0150384
AluSz_dup37153:Alu:SINE	89.9405	0.473667	0.156134	3.03372	0.00241559	0.0150384
MSTA_dup18329:ERVL-MaLR:LTR	59.8248	-0.416786	0.137395	-3.03349	0.00241746	0.0150384
MIRb_dup92414:MIR:SINE	245.896	0.391384	0.129082	3.03205	0.00242901	0.0150692
MER39B_dup212:ERV1:LTR	106.198	0.642327	0.211909	3.03114	0.00243632	0.0150939
AluSz6_dup25420:Alu:SINE	75.3727	-0.414501	0.136843	-3.02902	0.00245346	0.0151597
THE1B-int_dup1789:ERVL-MaLR:LTR	42.0755	0.411186	0.13575	3.029	0.00245363	0.0151597
MSR1_dup84:Satellite:Satellite	160.455	-0.69913	0.230919	-3.0276	0.00246504	0.0152095
AluSx1_dup11614:Alu:SINE	49.5581	0.614729	0.203465	3.0213	0.0025169	0.0155084
L1MA4A_dup5892:L1:LINE	32.4076	0.420581	0.139234	3.02067	0.00252216	0.0155197
L2_dup11905:L2:LINE	66.5706	0.450013	0.149033	3.01955	0.0025315	0.015556
MER51A_dup351:ERV1:LTR	88.8655	0.350272	0.11605	3.0183	0.00254199	0.0155994
MIR3_dup5399:MIR:SINE	51.7992	0.459451	0.152381	3.01516	0.00256848	0.0157406
L1MDa_dup3236:L1:LINE	90.8193	-0.399083	0.132395	-3.01434	0.00257539	0.0157617
L1M2_dup8834:L1:LINE	70.088	0.429824	0.142629	3.01358	0.00258188	0.0157797
L1PA7_dup1246:L1:LINE	52.1978	-0.34541	0.114633	-3.01318	0.00258529	0.0157797
AluJr_dup3661:Alu:SINE	76.5366	-0.371101	0.123178	-3.01272	0.00258922	0.0157824
AluJo_dup70566:Alu:SINE	32.7034	0.432476	0.143599	3.01169	0.002598	0.0157934
L1PA4_dup9043:L1:LINE	99.591	-0.438335	0.145527	-3.01205	0.00259492	0.0157934
HERVIP10B3-int_dup225:ERV1:LTR	61.5903	0.468725	0.155682	3.01078	0.00260574	0.0158084
L2b_dup90672:L2:LINE	35.9709	0.412669	0.137073	3.01059	0.00260742	0.0158084
L2a_dup72487:L2:LINE	53.1398	0.596798	0.198294	3.00966	0.00261541	0.0158356
AluSg_dup16115:Alu:SINE	110.046	-0.42194	0.140435	-3.00452	0.00266	0.0160627
Tigger14a_dup104:TcMar-Tigger:DNA	59.6276	-0.354536	0.117987	-3.00488	0.00265684	0.0160627
Tigger1_dup6874:TcMar-Tigger:DNA	111.693	-0.378778	0.126142	-3.0028	0.00267511	0.0161325
L1M5_dup48215:L1:LINE	80.8322	-0.332663	0.110857	-3.00083	0.00269246	0.0162156
AluSp_dup46762:Alu:SINE	44.2611	0.531659	0.177248	2.99953	0.002704	0.0162634
MIRb_dup118489:MIR:SINE	40.1433	0.598224	0.199499	2.99863	0.00271194	0.0162896
AluSx1_dup10694:Alu:SINE	42.2704	-0.388054	0.129605	-2.99412	0.00275234	0.0165104
AluSz_dup96986:Alu:SINE	73.3467	0.369171	0.123328	2.9934	0.00275886	0.0165276
L1PA7_dup929:L1:LINE	52.4736	0.630409	0.210641	2.99282	0.00276415	0.0165375
AluSp_dup20010:Alu:SINE	60.0867	-0.386133	0.129096	-2.99106	0.00278014	0.0165892
L1MC5a_dup7239:L1:LINE	865.85	0.377649	0.126252	2.99124	0.00277843	0.0165892
L1MDa_dup6428:L1:LINE	32.464	0.382211	0.127801	2.99066	0.00278376	0.0165892
AluSx_dup109155:Alu:SINE	72.2384	-0.381262	0.127504	-2.9902	0.00278798	0.0165925
AluSx1_dup40639:Alu:SINE	57.5629	-0.55885	0.18692	-2.98979	0.00279174	0.0165931
L1MB7_dup17423:L1:LINE	53.3814	0.415576	0.139093	2.98777	0.00281022	0.0166811
LTR12C_dup604:ERV1:LTR	96.2172	0.419037	0.140279	2.98716	0.00281578	0.0166922
MIRb_dup121031:MIR:SINE	317.833	0.344759	0.115462	2.9859	0.00282746	0.0167396
AluJr_dup29338:Alu:SINE	155.911	0.395114	0.132382	2.98466	0.00283897	0.0167858
L2a_dup112832:L2:LINE	41.534	0.458137	0.153611	2.98245	0.00285955	0.0168855
L1PA11_dup1246:L1:LINE	81.6011	0.441309	0.148014	2.98153	0.00286808	0.0169138
L1PA3_dup7801:L1:LINE	55.9215	-0.380638	0.12774	-2.97979	0.00288443	0.0169882
L2a_dup95205:L2:LINE	36.8454	0.407729	0.136893	2.97845	0.00289708	0.0170405
AluSz_dup18350:Alu:SINE	84.635	0.656946	0.220831	2.97488	0.00293106	0.0171958
MSTB_dup8073:ERVL-MaLR:LTR	40.9045	-0.320305	0.107657	-2.97522	0.00292776	0.0171958
ERVL-B4-int_dup536:ERVL:LTR	121.905	0.699629	0.235356	2.97264	0.00295249	0.0172991
MLT1G3_dup1076:ERVL-MaLR:LTR	50.7912	0.369846	0.124485	2.971	0.00296831	0.017347
THE1B_dup21244:ERVL-MaLR:LTR	44.6226	0.613411	0.206439	2.97139	0.00296458	0.017347
L1MA4_dup7764:L1:LINE	73.5851	-0.419105	0.141113	-2.96999	0.00297807	0.0173816
L1MA6_dup4096:L1:LINE	44.4218	-0.448497	0.151052	-2.96915	0.00298628	0.0174071
MIR_dup136235:MIR:SINE	50.9652	-0.598697	0.201694	-2.96835	0.00299407	0.0174302
L1ME1_dup5276:L1:LINE	102.871	-0.431485	0.145413	-2.96731	0.00300417	0.0174665
AluSx1_dup36988:Alu:SINE	63.6907	-0.407382	0.137348	-2.96605	0.00301654	0.017516
AluJr4_dup12203:Alu:SINE	86.5741	0.532005	0.179402	2.96543	0.00302259	0.0175287
MIR_dup47971:MIR:SINE	238.653	-0.711946	0.240193	-2.96406	0.00303611	0.0175846
LTR41_dup674:ERVL:LTR	68.4336	-0.465837	0.157213	-2.96309	0.0030457	0.0176177
L1MEc_dup986:L1:LINE	150.025	-0.371242	0.12538	-2.96093	0.00306716	0.0177192
L1PA5_dup4155:L1:LINE	66.8535	-0.388315	0.131285	-2.95781	0.00309832	0.0178764
L1ME3G_dup15578:L1:LINE	86.6491	-0.433299	0.146589	-2.95589	0.00311773	0.0179428
L1MEc_dup7258:L1:LINE	517.936	0.563726	0.190702	2.95606	0.003116	0.0179428
MER58A_dup8178:hAT-Charlie:DNA	72.0841	0.594206	0.201089	2.95494	0.00312725	0.0179748
L1MC1_dup2609:L1:LINE	36.4287	-0.481306	0.163062	-2.95167	0.0031606	0.0181434
L1ME3A_dup6817:L1:LINE	251.592	-0.322504	0.109396	-2.94804	0.00319797	0.0183341
L1ME3G_dup46:L1:LINE	41.3339	-0.36324	0.12323	-2.94766	0.0032019	0.0183341
AluSx_dup113603:Alu:SINE	155.117	-0.305135	0.103568	-2.94622	0.00321683	0.0183964
L2a_dup41832:L2:LINE	123.748	0.612822	0.208081	2.94511	0.0032284	0.0184238
MLT1E2_dup3380:ERVL-MaLR:LTR	47.4618	0.36312	0.123301	2.94498	0.00322975	0.0184238
L1MB7_dup6166:L1:LINE	73.4981	0.467286	0.15874	2.94371	0.00324303	0.0184531
L1MEa_dup209:L1:LINE	87.0178	0.701071	0.238156	2.94374	0.0032427	0.0184531
AluSc_dup22336:Alu:SINE	80.306	0.550222	0.187018	2.94208	0.00326015	0.0185273
L1PA6_dup3040:L1:LINE	279.443	0.43405	0.147608	2.94056	0.00327621	0.018572
MLT1A1-int_dup356:ERVL-MaLR:LTR	59.8233	-0.532443	0.181051	-2.94084	0.00327328	0.018572
AluJb_dup46238:Alu:SINE	39.8262	0.414904	0.141271	2.93693	0.00331478	0.0187622
MER21B_dup1422:ERVL:LTR	259.529	0.445305	0.151658	2.93624	0.00332218	0.0187622
THE1B_dup22198:ERVL-MaLR:LTR	52.4099	0.428214	0.145821	2.93657	0.00331861	0.0187622
AluSz_dup37833:Alu:SINE	296.916	0.394455	0.134466	2.93348	0.00335182	0.0189061
L1MC1_dup10925:L1:LINE	81.6991	0.5161	0.175975	2.9328	0.00335919	0.0189241
AluSz6_dup2266:Alu:SINE	579.683	-0.31551	0.10767	-2.93036	0.00338571	0.0190458
L1MD2_dup1105:L1:LINE	35.2462	-0.306061	0.104456	-2.93004	0.00338918	0.0190458
AluSx1_dup64479:Alu:SINE	86.8876	-0.665966	0.227403	-2.92857	0.00340525	0.0191124
MIR3_dup65020:MIR:SINE	89.4794	0.620087	0.211786	2.92789	0.00341269	0.0191305
Plat_L3_dup1663:CR1:LINE	69.0364	0.482574	0.164912	2.92625	0.00343074	0.0192079
L2b_dup73244:L2:LINE	48.7145	0.333654	0.114144	2.9231	0.00346563	0.0193793
AluJo_dup44623:Alu:SINE	97.0246	0.544451	0.18636	2.92151	0.00348344	0.0194549
AluJb_dup50562:Alu:SINE	51.2596	0.329485	0.112916	2.91798	0.0035231	0.0196281
MER21A_dup1293:ERVL:LTR	60.2251	0.461541	0.158156	2.91825	0.00351998	0.0196281
AluSz6_dup7960:Alu:SINE	42.418	-0.430176	0.147475	-2.91695	0.00353473	0.0196687
MLT2D_dup3146:ERVL:LTR	66.9889	0.543156	0.186275	2.91588	0.00354682	0.0197118
AluJo_dup2316:Alu:SINE	69.7473	-0.339206	0.116427	-2.91347	0.00357442	0.0198409
AluSc_dup13940:Alu:SINE	56.8674	-0.550102	0.188884	-2.91237	0.00358695	0.0198618
AluSz6_dup18329:Alu:SINE	93.0925	0.384571	0.132045	2.91241	0.00358646	0.0198618
L1P2_dup1513:L1:LINE	63.8077	0.371775	0.127693	2.91147	0.00359735	0.0198951
L1M4_dup10336:L1:LINE	30.6275	-0.42368	0.145669	-2.9085	0.00363164	0.0200603
L1M5_dup29826:L1:LINE	63.6715	-0.481712	0.165663	-2.90779	0.00363993	0.0200816
L1M4_dup12726:L1:LINE	176.173	-0.623944	0.214742	-2.90555	0.00366614	0.0202016
MER1A_dup1710:hAT-Charlie:DNA	110.075	-0.319372	0.110006	-2.90323	0.0036934	0.0203271
L1MB5_dup8703:L1:LINE	105.481	-0.40709	0.140316	-2.90123	0.00371701	0.0204162
L1PA7_dup11041:L1:LINE	175.266	0.520261	0.179333	2.9011	0.00371859	0.0204162
AluSz_dup82399:Alu:SINE	69.1525	-0.312795	0.107858	-2.90006	0.00373091	0.0204591
AluJb_dup118473:Alu:SINE	61.3371	-0.388241	0.134034	-2.89659	0.00377243	0.0205132
AluSx1_dup16622:Alu:SINE	68.1925	-0.333176	0.115015	-2.8968	0.00376984	0.0205132
AluSx_dup113694:Alu:SINE	131.308	-0.30586	0.105586	-2.89678	0.00377013	0.0205132
AluSz6_dup44887:Alu:SINE	35.2116	-0.399931	0.138031	-2.8974	0.00376273	0.0205132
L1MC5_dup1192:L1:LINE	79.4814	0.332652	0.114827	2.89698	0.00376773	0.0205132
L1MC_dup3552:L1:LINE	124.771	-0.284018	0.0980031	-2.89805	0.00375487	0.0205132
L2b_dup64549:L2:LINE	63.5773	-0.419431	0.144705	-2.89852	0.00374925	0.0205132
MER9a2_dup126:ERVK:LTR	117.56	-0.239414	0.0826939	-2.89518	0.00378935	0.0205805
L1PA7_dup10686:L1:LINE	97.3166	0.455623	0.157417	2.89437	0.0037992	0.0205847
MLT2A2_dup1315:ERVL:LTR	41.9911	0.376549	0.130086	2.89463	0.0037961	0.0205847
AluSz_dup49175:Alu:SINE	63.5222	-0.502769	0.173887	-2.89136	0.00383579	0.0207581
L1MA9_dup6941:L1:LINE	53.3629	0.584032	0.202064	2.89034	0.00384831	0.0207763
L1MDa_dup4784:L1:LINE	67.5896	0.489782	0.169434	2.89069	0.00384395	0.0207763
AluSx1_dup112683:Alu:SINE	71.5501	0.513159	0.177741	2.88711	0.00388798	0.0209406
L1ME3B_dup1783:L1:LINE	110.704	-0.481945	0.16693	-2.88712	0.0038879	0.0209406
MIR_dup44031:MIR:SINE	50.6081	0.387049	0.134126	2.88572	0.00390524	0.0210086
L2c_dup12991:L2:LINE	75.7822	0.567285	0.196733	2.88353	0.00393248	0.0211301
AluSx3_dup24273:Alu:SINE	131.278	0.665654	0.230942	2.88234	0.00394728	0.0211356
L1M4_dup13215:L1:LINE	208.991	0.502313	0.174256	2.88262	0.00394383	0.0211356
L2c_dup18459:L2:LINE	39.7932	-0.435665	0.15115	-2.88233	0.00394749	0.0211356
MamGypLTR3a_dup241:Gypsy:LTR	67.2364	0.366159	0.12706	2.88179	0.00395429	0.021147
AluJo_dup64367:Alu:SINE	172.081	-0.445899	0.154787	-2.88073	0.00396751	0.0211927
L1MD3_dup29:L1:LINE	55.7327	0.504353	0.175106	2.88027	0.0039734	0.0211993
L3_dup37679:CR1:LINE	183.171	0.730957	0.253851	2.87948	0.00398336	0.0212274
AluSx1_dup68737:Alu:SINE	48.9587	0.334466	0.116182	2.87881	0.00399184	0.0212476
L1MC3_dup2748:L1:LINE	67.165	0.378977	0.131695	2.87769	0.00400596	0.0212978
L1MC5a_dup12637:L1:LINE	145.06	0.464719	0.161526	2.87705	0.00401406	0.0213159
AluSc_dup11379:Alu:SINE	35.8023	0.40507	0.140813	2.87666	0.00401914	0.0213179
L1MA2_dup4457:L1:LINE	46.488	-0.387023	0.134614	-2.87505	0.00403968	0.0214018
AluSg_dup29293:Alu:SINE	72.5202	-0.43498	0.151342	-2.87416	0.0040511	0.0214123
LTR79_dup1296:ERVL:LTR	83.3225	-0.370548	0.128917	-2.87431	0.00404907	0.0214123
MIR_dup111277:MIR:SINE	44.1621	-0.408431	0.142155	-2.87314	0.00406413	0.0214561
L1PA11_dup3781:L1:LINE	184.491	0.528767	0.184184	2.87086	0.00409359	0.0215865
Helitron3Na_Mam_dup399:Helitron:RC	26.6358	-0.35326	0.12307	-2.8704	0.00409952	0.0215927
AluJr_dup1082:Alu:SINE	117.142	-0.308359	0.107483	-2.8689	0.00411907	0.0216705
AluSz_dup87094:Alu:SINE	29.3968	-0.471897	0.164561	-2.86762	0.00413569	0.0217328
MIR_dup159985:MIR:SINE	35.3742	-0.471453	0.164526	-2.86552	0.00416327	0.0218216
Tigger17_dup86:TcMar-Tigger:DNA	31.7696	-0.439664	0.153448	-2.86523	0.00416704	0.0218216
Tigger4b_dup2156:TcMar-Tigger:DNA	104.671	-0.495264	0.172829	-2.86563	0.00416177	0.0218216
MIR3_dup68752:MIR:SINE	64.5422	0.459014	0.160251	2.86434	0.00417873	0.0218324
MIR_dup21220:MIR:SINE	33.7818	0.362695	0.126618	2.86448	0.00417688	0.0218324
AluSg_dup31079:Alu:SINE	36.5307	0.361307	0.126168	2.8637	0.00418731	0.0218521
LTR13A_dup98:ERVK:LTR	56.4441	-0.424737	0.148473	-2.86071	0.00422694	0.0220335
L1ME2z_dup2767:L1:LINE	181.1	0.389404	0.13615	2.8601	0.00423507	0.0220477
Tigger2_dup1986:TcMar-Tigger:DNA	52.8756	0.517002	0.180784	2.85978	0.00423939	0.0220477
L1MB7_dup1090:L1:LINE	40.9782	0.375089	0.131198	2.85895	0.00425047	0.0220548
L1ME4a_dup14814:L1:LINE	174.412	-0.360966	0.126257	-2.85899	0.0042499	0.0220548
AluJb_dup50561:Alu:SINE	36.0207	0.381884	0.133607	2.85826	0.00425971	0.0220775
AluSz_dup52200:Alu:SINE	74.3155	0.397046	0.138967	2.85714	0.00427483	0.0221189
L1M2_dup8920:L1:LINE	57.2807	-0.362523	0.126924	-2.85622	0.00428722	0.0221189
LTR9D_dup7:ERV1:LTR	77.6235	0.357301	0.125086	2.85644	0.00428419	0.0221189
Tigger13a_dup143:TcMar-Tigger:DNA	80.4085	-0.396344	0.138739	-2.85675	0.00428003	0.0221189
LTR16C_dup2354:ERVL:LTR	183.692	0.485668	0.170118	2.85489	0.00430511	0.022186
L2a_dup25984:L2:LINE	108.74	0.578445	0.202698	2.85373	0.00432098	0.0222425
L1MB4_dup8436:L1:LINE	67.7067	-0.325049	0.114019	-2.85082	0.0043606	0.022421
AluJb_dup28178:Alu:SINE	40.6501	0.438009	0.153737	2.84908	0.00438455	0.0225186
AluYc_dup2945:Alu:SINE	90.0987	0.517199	0.181658	2.8471	0.00441198	0.0226083
MER89_dup1313:ERV1:LTR	52.2373	-0.39177	0.137588	-2.8474	0.00440777	0.0226083
MamRep137_dup802:TcMar-Tigger:DNA	34.9037	-0.417597	0.146766	-2.84532	0.00443671	0.0227093
AluSq2_dup57066:Alu:SINE	50.3019	0.350793	0.123351	2.84386	0.0044571	0.022784
L1M6B_dup283:L1:LINE	452.512	-0.515203	0.181183	-2.84355	0.00446135	0.022784
L1MC5_dup14307:L1:LINE	65.1553	0.486805	0.171411	2.83998	0.0045116	0.022986
MIRb_dup166062:MIR:SINE	66.771	-1.14024	0.401541	-2.83966	0.00451611	0.022986
MSTA-int_dup233:ERVL-MaLR:LTR	2016.52	-0.505353	0.177949	-2.83987	0.0045132	0.022986
L1M3_dup6230:L1:LINE	36.8269	-0.365955	0.129054	-2.83568	0.00457279	0.0232484
AluSx1_dup24014:Alu:SINE	81.2423	-0.404284	0.142663	-2.83384	0.00459926	0.0232527
AluSx1_dup79:Alu:SINE	82.6977	-0.539763	0.190422	-2.83457	0.00458881	0.0232527
AluSx1_dup91491:Alu:SINE	99.5372	-0.507784	0.179171	-2.83407	0.00459596	0.0232527
L2a_dup93878:L2:LINE	61.5794	0.531722	0.18757	2.8348	0.00458551	0.0232527
MSTA_dup1858:ERVL-MaLR:LTR	86.5939	-0.627464	0.221415	-2.83389	0.00459855	0.0232527
L1MB7_dup14929:L1:LINE	92.8644	0.523935	0.184945	2.83293	0.00461238	0.023293
AluSp_dup46639:Alu:SINE	45.2802	-0.370257	0.130864	-2.82932	0.00466468	0.0234267
AluSz6_dup23710:Alu:SINE	97.096	0.450437	0.159151	2.83025	0.00465111	0.0234267
HERVK3-int_dup283:ERVK:LTR	41.1637	0.434491	0.153539	2.82984	0.00465708	0.0234267
L1PA6_dup4550:L1:LINE	108.474	0.42739	0.151046	2.82954	0.00466151	0.0234267
LTR12C_dup2615:ERV1:LTR	69.7828	0.359341	0.126948	2.83061	0.00464596	0.0234267
MIRb_dup211185:MIR:SINE	34.7327	0.504978	0.178693	2.82595	0.00471406	0.0236485
MER39_dup2978:ERV1:LTR	35.926	-0.331046	0.117214	-2.82429	0.00473852	0.023745
AluSx1_dup41863:Alu:SINE	77.5116	0.427257	0.151352	2.82293	0.00475865	0.0237671
L1MB7_dup20628:L1:LINE	36.0168	-0.382365	0.135433	-2.82328	0.00475358	0.0237671
L2c_dup67498:L2:LINE	49.2467	-0.419754	0.148665	-2.82348	0.00475047	0.0237671
L1M4_dup13218:L1:LINE	155.613	0.485658	0.172096	2.82203	0.00477211	0.0238081
L2c_dup99905:L2:LINE	79.8185	0.459075	0.162766	2.82047	0.00479539	0.0238979
AluSx3_dup12063:Alu:SINE	55.0502	0.384576	0.136491	2.8176	0.00483846	0.0240423
AluSz6_dup45046:Alu:SINE	48.1711	-0.411798	0.14616	-2.81745	0.0048407	0.0240423
L1MC4_dup1163:L1:LINE	90.8131	0.525121	0.186403	2.81712	0.00484558	0.0240423
L1ME4a_dup1100:L1:LINE	40.5821	-0.387231	0.13742	-2.81786	0.00483442	0.0240423
Charlie16a_dup981:hAT-Charlie:DNA	82.4279	-0.669923	0.237994	-2.81488	0.00487959	0.0241387
L1PA3_dup10665:L1:LINE	38.5069	-0.324196	0.115149	-2.81544	0.00487098	0.0241387
L2c_dup9823:L2:LINE	63.0507	-0.426153	0.151398	-2.81479	0.00488096	0.0241387
L1MA8_dup7085:L1:LINE	86.2968	-0.463793	0.164826	-2.81383	0.00489546	0.024184
L2c_dup63076:L2:LINE	33.7389	0.441757	0.157022	2.81334	0.00490292	0.0241945
AluJr_dup12241:Alu:SINE	40.7073	-0.4294	0.152702	-2.812	0.00492338	0.0242427
AluSx3_dup30269:Alu:SINE	53.7911	0.358154	0.127352	2.81231	0.00491874	0.0242427
L1ME2z_dup3083:L1:LINE	43.6258	-0.39781	0.141722	-2.80696	0.0050011	0.0245987
AluSx4_dup47:Alu:SINE	45.1631	-0.362788	0.129326	-2.80521	0.00502833	0.0247058
AluSg_dup18371:Alu:SINE	54.589	0.524947	0.187157	2.80485	0.00503395	0.0247067
L1ME3F_dup1456:L1:LINE	38.4554	-0.373854	0.133314	-2.8043	0.00504253	0.024722
Looper_dup97:PiggyBac:DNA	107.533	0.37497	0.133883	2.80073	0.00509866	0.0249702
MER58A_dup1358:hAT-Charlie:DNA	38.2205	0.368835	0.131771	2.79907	0.00512508	0.0250725
MIRb_dup205487:MIR:SINE	83.1909	0.417966	0.149397	2.79769	0.00514698	0.0251525
L1MB7_dup17558:L1:LINE	52.5543	0.432079	0.154526	2.79615	0.00517152	0.0252452
L1MB5_dup1863:L1:LINE	1020.7	0.343243	0.122836	2.79432	0.00520089	0.0253069
LTR51_dup405:ERV1:LTR	40.6314	0.445659	0.15948	2.79444	0.00519889	0.0253069
Tigger17b_dup72:TcMar-Tigger:DNA	110.662	0.355028	0.127048	2.79444	0.00519898	0.0253069
THE1B_dup1952:ERVL-MaLR:LTR	75.8044	-0.345873	0.123821	-2.79334	0.0052167	0.0253566
LTR39_dup192:ERV1:LTR	272.159	0.641168	0.229579	2.7928	0.00522542	0.0253718
L1M4_dup4704:L1:LINE	123.628	-0.479009	0.171571	-2.79189	0.00524008	0.0254158
L1MC5_dup12204:L1:LINE	72.3702	0.564565	0.202437	2.78884	0.00528977	0.0256294
AluSx_dup12709:Alu:SINE	30.8591	0.535124	0.19192	2.78827	0.00529904	0.0256469
AluSp_dup33156:Alu:SINE	197.638	-0.310764	0.111495	-2.78724	0.00531586	0.025685
AluSz_dup84685:Alu:SINE	33.0086	0.42427	0.152239	2.78686	0.00532213	0.025685
L1ME1_dup1388:L1:LINE	35.3456	-0.470881	0.168971	-2.78675	0.0053239	0.025685
L1MEd_dup7989:L1:LINE	99.9739	-0.28076	0.100762	-2.78638	0.00533003	0.0256872
HAL1ME_dup4158:L1:LINE	258.654	-0.527812	0.189606	-2.78372	0.00537389	0.0258428
MER21C_dup4723:ERVL:LTR	113.585	0.451521	0.162186	2.78396	0.00536989	0.0258428
Tigger2_dup1492:TcMar-Tigger:DNA	85.5934	-0.403645	0.145019	-2.78339	0.0053794	0.0258428
AluJb_dup7569:Alu:SINE	92.4665	-0.330545	0.11887	-2.78073	0.00542361	0.0260276
AluSg_dup8267:Alu:SINE	90.5934	-0.377359	0.135862	-2.77752	0.00547751	0.0262585
AluSc_dup6608:Alu:SINE	61.7005	0.551181	0.198501	2.77672	0.00549109	0.0262958
L1PA14_dup827:L1:LINE	52.3819	0.400708	0.14439	2.77518	0.00551704	0.0263922
Tigger16a_dup759:TcMar-Tigger:DNA	26.0064	-0.397904	0.143412	-2.77456	0.00552764	0.026415
L1MC3_dup3519:L1:LINE	74.1547	0.38888	0.140334	2.7711	0.00558679	0.0266696
AluSz_dup39060:Alu:SINE	77.8358	0.558764	0.201808	2.76878	0.0056266	0.0268314
AluSp_dup5603:Alu:SINE	65.0851	-0.361122	0.130525	-2.76669	0.00566288	0.026976
L1MD2_dup3651:L1:LINE	50.1354	-0.3892	0.140771	-2.76477	0.00569627	0.0271066
HERVH-int_dup1995:ERV1:LTR	349.859	0.634162	0.229739	2.76036	0.00577378	0.0274368
L1PA7_dup10751:L1:LINE	79.9363	-0.377706	0.136843	-2.76013	0.00577775	0.0274368
LTR13_dup143:ERVK:LTR	200.409	0.413718	0.149939	2.75923	0.00579376	0.027484
AluSx_dup49137:Alu:SINE	61.9782	-0.346856	0.125804	-2.75712	0.00583133	0.0276333
L1PBa_dup336:L1:LINE	35.467	0.397599	0.144301	2.75534	0.00586315	0.0277551
AluSx1_dup56351:Alu:SINE	85.1821	0.429233	0.155963	2.75214	0.00592067	0.0279982
MIRb_dup761:MIR:SINE	51.1224	0.569474	0.20712	2.74949	0.00596884	0.0281965
MIR_dup139808:MIR:SINE	49.3541	0.350036	0.127363	2.74833	0.00599001	0.0282671
MIR_dup99248:MIR:SINE	48.7453	0.375913	0.136833	2.74725	0.00600979	0.028331
AluSx_dup89836:Alu:SINE	41.3406	-0.364336	0.132678	-2.74603	0.00603217	0.0283775
MER44B_dup463:TcMar-Tigger:DNA	67.8063	0.447073	0.162791	2.7463	0.00602718	0.0283775
CR1_Mam_dup180:CR1:LINE	40.6353	0.389519	0.141878	2.74546	0.00604268	0.0283975
AluSz_dup116:Alu:SINE	33.8525	-0.39532	0.144113	-2.74313	0.00608563	0.02855
L1MC4_dup2462:L1:LINE	41.8471	0.458298	0.167098	2.74268	0.00609402	0.02855
L1MD2_dup4590:L1:LINE	236.101	-0.241244	0.0879516	-2.74292	0.00608955	0.02855
Charlie2a_dup434:hAT-Charlie:DNA	86.6255	0.262271	0.0956616	2.74166	0.00611305	0.0286096
L1MC5a_dup14978:L1:LINE	73.904	-0.483734	0.176534	-2.74018	0.00614051	0.0287085
AluY_dup79592:Alu:SINE	80.5931	0.458771	0.167452	2.73972	0.00614909	0.028719
L1PA4_dup8562:L1:LINE	139.74	0.554097	0.202293	2.73908	0.00616114	0.0287457
AluSz_dup35617:Alu:SINE	49.3452	0.479575	0.175334	2.73522	0.00623395	0.0290256
L2c_dup90987:L2:LINE	46.7885	0.356545	0.130353	2.73522	0.0062338	0.0290256
AluSx1_dup6196:Alu:SINE	45.1583	-0.449908	0.164609	-2.73319	0.00627234	0.0291715
CR1-12_AMi_dup74:CR1:LINE	70.8041	-0.31891	0.116699	-2.73275	0.00628071	0.0291715
L1MEd_dup14733:L1:LINE	41.0077	-0.490878	0.179641	-2.73255	0.00628457	0.0291715
Harlequin-int_dup427:ERV1:LTR	35.1629	0.333164	0.121945	2.73208	0.00629366	0.0291838
AluSc_dup1469:Alu:SINE	39.9655	-0.377929	0.138391	-2.73089	0.00631633	0.0292505
AluSc_dup28132:Alu:SINE	44.1798	0.6527	0.239027	2.73065	0.00632095	0.0292505
L1MC5_dup2865:L1:LINE	78.7731	0.369649	0.135533	2.72738	0.00638397	0.029512
L1MD2_dup3017:L1:LINE	154.279	-0.40345	0.148071	-2.72471	0.00643572	0.0296951
Tigger1_dup8040:TcMar-Tigger:DNA	60.3243	0.329271	0.120848	2.72467	0.00643667	0.0296951
MIR3_dup40133:MIR:SINE	32.9329	-0.4364	0.1602	-2.72409	0.00644796	0.029717
MER33_dup8005:hAT-Charlie:DNA	55.5842	0.578544	0.21248	2.72282	0.00647282	0.0298012
BSR/Beta_dup1748:Satellite:Satellite	88.5062	-0.661867	0.243162	-2.72192	0.00649039	0.0298216
L1MC4_dup4405:L1:LINE	54.3988	0.361155	0.132672	2.72216	0.00648565	0.0298216
L2c_dup111324:L2:LINE	62.3058	0.281749	0.103537	2.72124	0.00650367	0.0298524
MER54A_dup118:ERVL:LTR	76.702	-0.548724	0.201716	-2.72028	0.00652272	0.0299095
AluSp_dup20025:Alu:SINE	160.328	0.540763	0.198835	2.71966	0.00653496	0.0299139
AluSz_dup93766:Alu:SINE	76.1931	-0.313065	0.115116	-2.71956	0.00653687	0.0299139
L2a_dup147128:L2:LINE	74.3547	0.345867	0.127223	2.71859	0.00655607	0.0299716
AluSx1_dup111119:Alu:SINE	47.7673	0.422837	0.155612	2.71726	0.00658244	0.0300014
L1MC4_dup191:L1:LINE	70.1485	-0.395972	0.14572	-2.71735	0.00658071	0.0300014
Tigger3b_dup4189:TcMar-Tigger:DNA	34.8827	-0.293271	0.107928	-2.71728	0.006582	0.0300014
L1M2a_dup434:L1:LINE	870.756	0.259957	0.0956859	2.71678	0.00659205	0.030015
L2a_dup141006:L2:LINE	39.6689	0.515726	0.189888	2.71595	0.00660856	0.03006
AluSq2_dup57109:Alu:SINE	44.0175	-0.308731	0.113699	-2.71535	0.00662067	0.0300849
AluSz6_dup15962:Alu:SINE	118.299	-0.265752	0.097913	-2.71416	0.00664441	0.0301626
AluJo_dup4277:Alu:SINE	106.046	-0.288595	0.10641	-2.7121	0.00668582	0.0301994
AluSx1_dup86043:Alu:SINE	70.8723	-0.327843	0.120827	-2.71333	0.00666104	0.0301994
L1MA4A_dup2647:L1:LINE	99.6169	0.457672	0.168736	2.71236	0.00668066	0.0301994
L1PA7_dup11040:L1:LINE	64.958	0.496096	0.182876	2.71274	0.00667288	0.0301994
SVA_D_dup964:SVA:Retroposon	299.753	-0.484252	0.178538	-2.71232	0.00668139	0.0301994
LTR76_dup168:ERV1:LTR	235.898	-0.334084	0.123226	-2.71114	0.00670525	0.0302448
MLT1O_dup3970:ERVL-MaLR:LTR	44.0347	0.346068	0.127656	2.71094	0.00670921	0.0302448
AluSx3_dup15907:Alu:SINE	36.9475	0.393718	0.1453	2.70968	0.00673475	0.0303298
Tigger1_dup699:TcMar-Tigger:DNA	74.9543	0.424808	0.156887	2.70773	0.00677448	0.0304784
L1M5_dup27901:L1:LINE	49.3932	0.468474	0.173153	2.70554	0.00681926	0.0305889
L1MC3_dup1116:L1:LINE	39.3823	-0.459989	0.170005	-2.70574	0.00681514	0.0305889
L1ME2_dup2630:L1:LINE	155.919	-0.462476	0.170919	-2.70582	0.00681369	0.0305889
AluSx_dup13532:Alu:SINE	41.2701	-0.450172	0.166484	-2.70399	0.00685128	0.0306753
AluSz6_dup18580:Alu:SINE	38.7138	-0.381018	0.140911	-2.70395	0.00685205	0.0306753
HERVK9-int_dup583:ERVK:LTR	65.793	0.375346	0.138853	2.70318	0.00686792	0.0306858
LTR42_dup269:ERVL:LTR	45.1109	-0.316115	0.116935	-2.70335	0.00686452	0.0306858
L1PA5_dup6046:L1:LINE	29.4201	0.395006	0.146176	2.70227	0.00688679	0.0307398
L1M4a1_dup13:L1:LINE	54.4569	-0.322603	0.119514	-2.6993	0.0069485	0.0309543
L2a_dup148357:L2:LINE	118.593	-0.308335	0.114223	-2.69941	0.0069463	0.0309543
AluJr4_dup11053:Alu:SINE	61.0151	-0.35064	0.129997	-2.6973	0.00699051	0.0310804
L1MC5a_dup2701:L1:LINE	44.0763	0.35855	0.132927	2.69735	0.00698931	0.0310804
AluJb_dup73721:Alu:SINE	157.899	0.479591	0.177831	2.69689	0.00699907	0.0310812
L1ME2_dup2305:L1:LINE	49.6972	0.404193	0.149888	2.69663	0.00700442	0.0310812
AluSp_dup31368:Alu:SINE	32.1818	-0.36656	0.136064	-2.69402	0.00705954	0.03126
LTR6A_dup17:ERV1:LTR	81.0391	-0.310435	0.115243	-2.69375	0.00706538	0.03126
Tigger19a_dup3049:TcMar-Tigger:DNA	65.5262	0.305778	0.113501	2.69406	0.00705877	0.03126
L1MA5_dup3048:L1:LINE	118.801	-0.486158	0.18058	-2.6922	0.00709821	0.0313746
MER102b_dup1482:hAT-Charlie:DNA	72.4352	-0.344045	0.127837	-2.69129	0.00711772	0.0314302
Charlie4a_dup1261:hAT-Charlie:DNA	76.8999	-0.362503	0.134724	-2.69071	0.00713006	0.0314541
L1PA7_dup11743:L1:LINE	35.4982	0.415562	0.154474	2.69018	0.00714139	0.0314735
ERVL-E-int_dup343:ERVL:LTR	39.8229	0.403793	0.150215	2.68811	0.00718586	0.0316387
AluJo_dup4278:Alu:SINE	74.0592	-0.305067	0.11356	-2.68638	0.00722306	0.031757
L1ME1_dup7398:L1:LINE	115.431	-0.456275	0.169858	-2.68621	0.00722672	0.031757
MIR3_dup77364:MIR:SINE	51.0928	0.436488	0.162569	2.68494	0.00725434	0.0318475
MIR_dup94452:MIR:SINE	76.359	-0.376703	0.140408	-2.68291	0.00729843	0.03201
L1ME1_dup1045:L1:LINE	60.5427	-0.473775	0.1767	-2.68124	0.00733504	0.0321395
AluJb_dup42837:Alu:SINE	52.6727	-0.403988	0.150701	-2.68073	0.00734623	0.0321575
L2a_dup158153:L2:LINE	51.9098	0.44354	0.165554	2.67912	0.0073816	0.0322287
L2a_dup21388:L2:LINE	98.4993	0.35991	0.134322	2.67945	0.00737431	0.0322287
LTR16C_dup170:ERVL:LTR	45.8009	0.459727	0.171603	2.67902	0.00738381	0.0322287
LTR13A_dup92:ERVK:LTR	81.6719	0.369396	0.137905	2.67864	0.00739227	0.0322346
LTR12C_dup596:ERV1:LTR	213.145	0.401139	0.149882	2.67638	0.00744233	0.0324217
MIR_dup80689:MIR:SINE	86.7408	-0.360867	0.13486	-2.67586	0.00745369	0.03244
AluSx3_dup13307:Alu:SINE	64.9638	0.375555	0.14038	2.67527	0.00746681	0.032466
AluSp_dup47280:Alu:SINE	41.9809	0.341212	0.127599	2.67409	0.00749319	0.0325494
L2c_dup2793:L2:LINE	82.2453	0.541559	0.202553	2.67367	0.00750271	0.0325596
L1PA4_dup6107:L1:LINE	38.3554	0.365656	0.136789	2.67314	0.00751441	0.0325792
AluJb_dup73035:Alu:SINE	60.0967	0.432143	0.161705	2.67241	0.00753078	0.0325879
MSTA_dup6333:ERVL-MaLR:LTR	36.0432	0.449497	0.168179	2.67273	0.00752366	0.0325879
AluSq_dup6728:Alu:SINE	141.208	0.478473	0.179248	2.66933	0.00760019	0.0328569
SVA_A_dup423:SVA:Retroposon	74.1605	-0.394468	0.147805	-2.66885	0.00761124	0.0328733
ERVL-E-int_dup7979:ERVL:LTR	109.419	0.370904	0.139026	2.66787	0.00763345	0.0329128
L2a_dup8833:L2:LINE	85.3701	-0.233196	0.0874112	-2.6678	0.00763489	0.0329128
L1PA7_dup7576:L1:LINE	48.4417	-0.352684	0.132287	-2.66605	0.0076748	0.0330534
MIR_dup133660:MIR:SINE	44.9613	0.374198	0.140422	2.66482	0.00770306	0.0331436
L1M4_dup10724:L1:LINE	51.9886	-0.345507	0.129688	-2.66414	0.00771844	0.0331783
L1MB1_dup4667:L1:LINE	159.44	0.597586	0.224928	2.65679	0.00788888	0.0338788
AluSq_dup16953:Alu:SINE	98.1571	-0.368519	0.138846	-2.65416	0.00795057	0.0340149
L2a_dup41831:L2:LINE	80.5563	0.536687	0.202193	2.65433	0.0079466	0.0340149
L3b_dup1912:CR1:LINE	74.4744	0.434771	0.163767	2.65482	0.0079351	0.0340149
MLT2B4_dup477:ERVL:LTR	38.2157	-0.322517	0.12151	-2.65423	0.00794896	0.0340149
AluJb_dup74538:Alu:SINE	79.58	0.395724	0.149117	2.65378	0.00795947	0.0340209
AluJr_dup54134:Alu:SINE	86.3407	-0.388583	0.1465	-2.65244	0.0079912	0.0341244
FRAM_dup6841:Alu:SINE	65.5808	0.395997	0.14947	2.64934	0.00806482	0.0344064
L2c_dup130494:L2:LINE	47.1419	0.381563	0.144093	2.64803	0.0080962	0.0345078
L1MC4_dup944:L1:LINE	50.36	-0.34618	0.130815	-2.64633	0.00813704	0.0346493
L1PA6_dup147:L1:LINE	54.7307	0.442972	0.167433	2.64566	0.00815305	0.0346849
THE1B_dup21199:ERVL-MaLR:LTR	208.206	-0.358583	0.135559	-2.64522	0.00816379	0.034698
L1ME3F_dup4523:L1:LINE	108.128	0.384689	0.145506	2.6438	0.00819821	0.0348117
L1PB3_dup2931:L1:LINE	59.7808	-0.364335	0.137857	-2.64285	0.00822103	0.0348759
MIRc_dup92826:MIR:SINE	64.3346	0.397334	0.150389	2.64204	0.00824083	0.0349272
MIRc_dup4888:MIR:SINE	52.4945	0.45057	0.17056	2.64171	0.00824888	0.0349287
HERVIP10F-int_dup250:ERV1:LTR	49.6554	0.409365	0.155088	2.63956	0.00830129	0.0350851
L2a_dup158155:L2:LINE	41.9184	0.451561	0.171071	2.63962	0.0083	0.0350851
L1MB7_dup21418:L1:LINE	120.381	-0.326804	0.12385	-2.63871	0.00832223	0.0351409
L1ME4a_dup30462:L1:LINE	69.1284	0.468171	0.177648	2.63538	0.00840421	0.035454
AluSc8_dup513:Alu:SINE	37.719	0.398175	0.151114	2.63493	0.00841539	0.0354682
L1MC5a_dup308:L1:LINE	175.554	-0.279824	0.106226	-2.63422	0.00843303	0.0355096
L1MA4_dup8523:L1:LINE	38.0729	0.329796	0.125251	2.63308	0.00846153	0.0355965
AluSx1_dup105456:Alu:SINE	57.5434	-0.331112	0.1258	-2.63205	0.00848706	0.0356708
AluSp_dup1582:Alu:SINE	40.366	-0.282284	0.107264	-2.63167	0.00849661	0.0356779
L1ME3_dup2804:L1:LINE	89.5379	-0.300917	0.114399	-2.63042	0.00852783	0.0357562
SST1_dup63:centr:Satellite	59.7296	-0.450016	0.171089	-2.6303	0.00853102	0.0357562
L2a_dup16281:L2:LINE	49.0141	0.41862	0.159182	2.62982	0.00854306	0.0357736
AluSx3_dup24258:Alu:SINE	78.3221	0.32033	0.121842	2.62906	0.00856224	0.0357973
Charlie1a_dup2469:hAT-Charlie:DNA	80.7206	-0.486318	0.184999	-2.62876	0.00856959	0.0357973
L1PA6_dup3413:L1:LINE	31.3093	0.339506	0.129171	2.62834	0.0085803	0.0357973
MIRc_dup93844:MIR:SINE	97.9955	0.216656	0.0824286	2.62841	0.0085784	0.0357973
L2a_dup99707:L2:LINE	46.3579	-0.375451	0.143011	-2.62533	0.00865638	0.0360153
MIRb_dup4759:MIR:SINE	54.9882	-0.283468	0.10797	-2.62545	0.00865355	0.0360153
MamTip1_dup52:hAT-Tip100:DNA	80.0852	-0.399375	0.152117	-2.62545	0.00865354	0.0360153
Tigger18a_dup599:TcMar-Tigger:DNA	51.0995	-0.271489	0.103437	-2.62468	0.00867313	0.0360519
L1PB4_dup3923:L1:LINE	78.8089	0.335105	0.127733	2.62349	0.0087033	0.0361442
L1MC5_dup8803:L1:LINE	100.225	0.576097	0.219862	2.62027	0.00878602	0.0364249
L2_dup53695:L2:LINE	32.3981	-0.34054	0.129966	-2.62023	0.00878695	0.0364249
L1P1_dup3068:L1:LINE	62.8913	0.299742	0.114421	2.61965	0.00880198	0.0364539
Tigger1_dup4745:TcMar-Tigger:DNA	39.3131	-0.374195	0.14295	-2.61766	0.00885343	0.0366335
L1MC4_dup485:L1:LINE	73.643	-0.349337	0.13353	-2.61616	0.00889252	0.0367617
L2a_dup58034:L2:LINE	90.6901	0.773946	0.295982	2.61484	0.00892697	0.0368705
MER112_dup4031:hAT-Charlie:DNA	194.231	-0.413533	0.158233	-2.61345	0.00896337	0.0369544
MLT1C_dup18446:ERVL-MaLR:LTR	65.036	-0.321603	0.123057	-2.61344	0.00896357	0.0369544
MIRb_dup71638:MIR:SINE	42.9745	0.419614	0.16072	2.61084	0.00903192	0.0372023
AluSx_dup32604:Alu:SINE	59.9753	0.384927	0.147683	2.60644	0.00914886	0.0376498
L1MB4_dup3410:L1:LINE	45.8519	-0.344086	0.132047	-2.60579	0.00916621	0.0376672
L1ME4a_dup32057:L1:LINE	55.4348	-0.339544	0.13031	-2.60566	0.00916969	0.0376672
AluSx3_dup14452:Alu:SINE	53.834	-0.364499	0.139956	-2.60438	0.0092041	0.0377743
Tigger3c_dup2201:TcMar-Tigger:DNA	56.3181	-0.403142	0.154885	-2.60286	0.00924508	0.0379082
AluSx1_dup48691:Alu:SINE	57.2148	-0.35379	0.135973	-2.60192	0.00927043	0.0379093
L1MEc_dup5969:L1:LINE	78.4073	0.708333	0.272186	2.60239	0.00925777	0.0379093
L2a_dup39145:L2:LINE	86.5793	0.46786	0.179797	2.60216	0.00926393	0.0379093
L1MEj_dup1420:L1:LINE	54.3099	-0.431574	0.166134	-2.59774	0.0093839	0.0383387
L1MEg2_dup482:L1:LINE	112.634	-0.2868	0.110542	-2.59448	0.00947339	0.0386695
AluJo_dup21328:Alu:SINE	43.9534	0.293393	0.11315	2.59296	0.00951534	0.0388058
L1ME4b_dup5435:L1:LINE	74.8642	-0.518875	0.200252	-2.59111	0.00956677	0.0389805
L2a_dup59247:L2:LINE	63.1254	0.542135	0.209277	2.59052	0.00958316	0.0390122
L1MEg_dup14497:L1:LINE	79.775	0.283839	0.1096	2.58976	0.00960418	0.0390627
L1ME1_dup4717:L1:LINE	50.0873	-0.334783	0.129294	-2.58931	0.00961677	0.0390789
AluSx_dup58008:Alu:SINE	132.52	-0.262663	0.101459	-2.58885	0.00962983	0.0390969
L1PA5_dup1564:L1:LINE	33.5458	0.366461	0.141661	2.58689	0.00968467	0.0392844
SST1_dup98:centr:Satellite	198.202	-0.376831	0.145711	-2.58615	0.00970541	0.0393334
MER96_dup1186:hAT-Tip100:DNA	76.7773	0.430108	0.166459	2.58386	0.00977006	0.03956
MIRb_dup204149:MIR:SINE	80.4478	0.375502	0.14536	2.58326	0.00978708	0.0395936
AluJr4_dup3738:Alu:SINE	45.4757	0.309631	0.120054	2.5791	0.0099057	0.039967
L1M3a_dup112:L1:LINE	154.244	-0.463943	0.179886	-2.5791	0.00990583	0.039967
L1PA7_dup10685:L1:LINE	118.028	0.364758	0.14142	2.57926	0.00990133	0.039967
L1MD_dup2843:L1:LINE	113.654	-0.262857	0.101932	-2.57874	0.00991607	0.0399728
AluSg_dup3849:Alu:SINE	50.2469	-0.271656	0.105394	-2.57753	0.00995091	0.0400776
L1M4_dup19416:L1:LINE	125.39	0.325771	0.126431	2.57668	0.00997546	0.0401408
Tigger1_dup11890:TcMar-Tigger:DNA	52.9293	0.347469	0.13501	2.57364	0.0100634	0.0404587
L1ME4a_dup10692:L1:LINE	572.674	-0.73895	0.287203	-2.57292	0.0100844	0.0405075
L1MB3_dup16336:L1:LINE	115.313	0.429273	0.166899	2.57205	0.0101099	0.0405738
L1ME4a_dup21708:L1:LINE	98.0394	0.500132	0.194513	2.57121	0.0101345	0.0406367
L1PA16_dup11081:L1:LINE	81.4349	-0.363763	0.141548	-2.56989	0.010173	0.0407548
L2a_dup16898:L2:LINE	114.663	-0.224722	0.0875169	-2.56776	0.0102357	0.04097
L1MA7_dup5024:L1:LINE	45.9486	0.340384	0.132607	2.56687	0.0102621	0.0410395
AluJo_dup46668:Alu:SINE	184.336	-0.257103	0.100193	-2.56608	0.0102854	0.0410963
AluSq2_dup57316:Alu:SINE	75.4467	0.282498	0.110163	2.56437	0.0103365	0.0412277
L1PA11_dup1245:L1:LINE	133.62	0.412488	0.160845	2.56451	0.0103322	0.0412277
MER74C_dup218:ERVL:LTR	59.3922	0.26954	0.105196	2.56226	0.0103993	0.0414417
LTR5B_dup198:ERVK:LTR	160.427	-0.352202	0.137529	-2.56094	0.010439	0.0415272
MLT1G3_dup2808:ERVL-MaLR:LTR	262.48	0.661065	0.258117	2.5611	0.0104341	0.0415272
L1ME3A_dup15484:L1:LINE	61.7011	-0.312256	0.121945	-2.56063	0.0104484	0.041528
AluJb_dup7568:Alu:SINE	79.6518	-0.310497	0.121301	-2.55972	0.0104757	0.0416
AluSz_dup53067:Alu:SINE	41.9065	-0.240264	0.0939048	-2.55859	0.0105097	0.0416986
HERVE-int_dup150:ERV1:LTR	162.913	0.393543	0.15396	2.55614	0.010584	0.0419568
HERVK-int_dup223:ERVK:LTR	89.8227	0.401777	0.157226	2.55541	0.0106063	0.0420084
L1PB1_dup11775:L1:LINE	269.941	0.481408	0.188596	2.55258	0.0106927	0.0422767
L2b_dup95940:L2:LINE	60.5993	0.433215	0.169702	2.5528	0.0106861	0.0422767
L1MB8_dup15425:L1:LINE	29.6441	-0.455491	0.178506	-2.55169	0.0107202	0.0423484
L1MA1_dup1428:L1:LINE	140.955	-0.286678	0.112498	-2.54829	0.0108252	0.042652
L1ME3A_dup15455:L1:LINE	91.5404	-0.308133	0.120889	-2.54888	0.0108069	0.042652
LTR2_dup419:ERV1:LTR	110.263	-0.284041	0.111459	-2.54839	0.010822	0.042652
L1ME1_dup16659:L1:LINE	57.3656	0.398924	0.156619	2.5471	0.0108621	0.0427232
L1PA5_dup422:L1:LINE	102.63	0.466634	0.183197	2.54717	0.01086	0.0427232
AluSx_dup70414:Alu:SINE	29.9565	0.383181	0.1505	2.54605	0.010895	0.0428133
AluSz_dup38321:Alu:SINE	36.6765	0.293342	0.115239	2.54552	0.0109117	0.0428133
L2b_dup75346:L2:LINE	36.3614	0.427448	0.167926	2.54546	0.0109134	0.0428133
AluSx3_dup30422:Alu:SINE	68.6445	0.272816	0.107283	2.54296	0.0109917	0.0430088
L1MC5_dup3466:L1:LINE	51.443	-0.268357	0.105504	-2.54356	0.0109728	0.0430088
MER2_dup6975:TcMar-Tigger:DNA	47.2931	-0.25208	0.0991224	-2.54312	0.0109868	0.0430088
L1ME3B_dup6270:L1:LINE	44.9772	0.352065	0.138506	2.54188	0.0110257	0.0430678
Tigger2b_Pri_dup698:TcMar-Tigger:DNA	73.6766	-0.275814	0.108498	-2.54211	0.0110186	0.0430678
AluSx3_dup19086:Alu:SINE	102.501	0.464242	0.182739	2.54046	0.0110706	0.0432059
HSMAR2_dup1729:TcMar-Mariner:DNA	38.9565	0.284509	0.112088	2.53827	0.0111401	0.043291
L1M4_dup20802:L1:LINE	140.277	0.324171	0.12769	2.53873	0.0111255	0.043291
L2a_dup145094:L2:LINE	42.5409	-0.304415	0.119924	-2.5384	0.011136	0.043291
LTR12C_dup2399:ERV1:LTR	49.9552	0.368442	0.145134	2.53864	0.0111284	0.043291
LTR5A_dup106:ERVK:LTR	161.657	0.287593	0.113259	2.53925	0.0111091	0.043291
MER1B_dup4483:hAT-Charlie:DNA	81.738	0.320206	0.126215	2.53699	0.011181	0.0434126
AluJb_dup51738:Alu:SINE	71.7131	0.380026	0.149969	2.53403	0.011276	0.0435601
AluY_dup39702:Alu:SINE	138.145	0.343746	0.135643	2.5342	0.0112705	0.0435601
L1MB4_dup306:L1:LINE	570.373	-0.338889	0.133737	-2.53401	0.0112766	0.0435601
L1PA7_dup7145:L1:LINE	62.0153	0.405447	0.159939	2.53501	0.0112445	0.0435601
L2a_dup158156:L2:LINE	48.2651	0.417527	0.1647	2.53507	0.0112424	0.0435601
MIR_dup47045:MIR:SINE	67.9024	0.39779	0.156979	2.53403	0.0112758	0.0435601
L1PA3_dup4277:L1:LINE	32.9709	0.377879	0.149171	2.5332	0.0113026	0.0436234
MIRc_dup67083:MIR:SINE	100.624	0.415965	0.16424	2.53266	0.01132	0.0436531
AluSp_dup275:Alu:SINE	61.0949	-0.313687	0.123918	-2.53142	0.0113602	0.0437711
L1MB2_dup3977:L1:LINE	337.733	-0.317045	0.125364	-2.529	0.0114389	0.0440367
L1PB2_dup2413:L1:LINE	77.9392	0.481575	0.190577	2.52693	0.0115065	0.0442596
AluJr_dup4241:Alu:SINE	117.622	-0.271405	0.107426	-2.52645	0.0115222	0.0442822
MER63B_dup1407:hAT-Blackjack:DNA	134.331	0.731695	0.289931	2.52369	0.011613	0.0445936
L1MD_dup2844:L1:LINE	225.076	-0.159779	0.0633351	-2.52276	0.0116437	0.0446358
L1MDa_dup6462:L1:LINE	31.7132	-0.32752	0.129818	-2.52292	0.0116384	0.0446358
L2c_dup2055:L2:LINE	58.8856	0.398002	0.15795	2.5198	0.0117422	0.0449753
AluSx_dup112932:Alu:SINE	134.189	-0.264563	0.105014	-2.51932	0.011758	0.0449979
AluJb_dup90821:Alu:SINE	57.8352	0.397318	0.157729	2.51899	0.0117692	0.0450027
L1MB7_dup11:L1:LINE	85.8003	-0.374001	0.148551	-2.51766	0.0118137	0.0451351
AluSc_dup2908:Alu:SINE	32.6621	-0.323417	0.128476	-2.51733	0.0118248	0.0451394
L1PA6_dup2848:L1:LINE	66.6142	0.438291	0.174212	2.51585	0.0118744	0.0452906
L1ME3G_dup1798:L1:LINE	66.0567	-0.420458	0.167175	-2.51507	0.0119008	0.0453532
L1MEg_dup4860:L1:LINE	78.5697	0.317695	0.126333	2.51475	0.0119116	0.045356
L1MA9_dup4231:L1:LINE	306.634	-0.221031	0.0879041	-2.51445	0.0119217	0.0453564
AluJr4_dup12934:Alu:SINE	49.6398	0.528512	0.210421	2.51168	0.0120157	0.0456758
L1PA5_dup891:L1:LINE	114.112	-0.403353	0.16074	-2.50935	0.0120954	0.0459404
L1ME4b_dup8436:L1:LINE	52.9311	0.363639	0.144942	2.50886	0.0121122	0.0459656
HERVH-int_dup5472:ERV1:LTR	84.3765	0.282016	0.112523	2.5063	0.0122003	0.0462315
MIR_dup122203:MIR:SINE	82.4301	0.588245	0.234713	2.50623	0.0122027	0.0462315
AluY_dup85412:Alu:SINE	51.7619	-0.324563	0.129538	-2.50554	0.0122263	0.0462824
LTR5_Hs_dup581:ERVK:LTR	148.966	0.239071	0.0954373	2.505	0.012245	0.0463147
L1ME1_dup20557:L1:LINE	56.7368	-0.354211	0.141465	-2.50388	0.0122838	0.0464226
L1M4_dup13216:L1:LINE	132.115	0.439278	0.175582	2.50184	0.0123551	0.0466533
AluSq2_dup55936:Alu:SINE	44.9633	-0.345974	0.138375	-2.50027	0.0124099	0.0467043
AluSx1_dup108508:Alu:SINE	38.2725	0.355537	0.142171	2.50077	0.0123923	0.0467043
L1M5_dup2081:L1:LINE	46.6074	-0.359636	0.14383	-2.50042	0.0124046	0.0467043
L1PA7_dup4740:L1:LINE	52.9767	0.366794	0.146688	2.5005	0.0124019	0.0467043
L1MC5_dup6246:L1:LINE	155.944	0.35667	0.142762	2.49836	0.0124769	0.0469178
AluSx1_dup12944:Alu:SINE	40.1638	0.331513	0.132713	2.49798	0.0124904	0.0469297
AluJr_dup71967:Alu:SINE	62.7678	0.408637	0.163631	2.49732	0.0125137	0.0469468
AluSg_dup12284:Alu:SINE	84.4188	-0.272626	0.10917	-2.49726	0.0125157	0.0469468
MIRb_dup31935:MIR:SINE	213.858	0.466797	0.187018	2.496	0.0125603	0.0470753
AluSx3_dup935:Alu:SINE	72.6266	-0.30347	0.121661	-2.49439	0.0126172	0.0471973
AluYm1_dup4490:Alu:SINE	144.516	-0.40751	0.163379	-2.49427	0.0126218	0.0471973
MER53_dup4221:hAT:DNA	68.3749	0.463316	0.185798	2.49365	0.0126436	0.0471973
MER57E1_dup230:ERV1:LTR	303.955	-0.350739	0.140623	-2.49417	0.0126251	0.0471973
MLT1H_dup9795:ERVL-MaLR:LTR	36.1145	-0.379622	0.152238	-2.49362	0.0126449	0.0471973
AluSx4_dup10247:Alu:SINE	43.5395	-0.347962	0.139597	-2.49261	0.0126807	0.0472919
AluSp_dup1583:Alu:SINE	35.8788	-0.305806	0.122855	-2.48916	0.0128047	0.047715
L1MEf_dup9736:L1:LINE	39.9025	-0.27453	0.110348	-2.48787	0.0128511	0.0478489
L1MB1_dup6021:L1:LINE	123.128	0.316982	0.127525	2.48564	0.012932	0.0481106
L1MB8_dup6898:L1:LINE	50.2409	0.454352	0.182839	2.48499	0.0129556	0.0481396
L1MCc_dup201:L1:LINE	56.9211	0.381313	0.153456	2.48484	0.0129611	0.0481396
MIRb_dup3322:MIR:SINE	81.3665	-0.274011	0.110301	-2.48421	0.0129839	0.048185
L1ME5_dup355:L1:LINE	69.856	-0.243108	0.0979235	-2.48263	0.0130416	0.0482854
L1PA4_dup1726:L1:LINE	79.8827	0.39473	0.158977	2.48294	0.0130301	0.0482854
MER49_dup896:ERV1:LTR	166.37	-0.246199	0.0991699	-2.4826	0.0130429	0.0482854
AluJo_dup71319:Alu:SINE	49.6529	0.39163	0.157855	2.48095	0.0131034	0.0483121
AluSp_dup37986:Alu:SINE	67.3326	0.316716	0.127648	2.48117	0.013095	0.0483121
HERV9NC-int_dup239:ERV1:LTR	54.6159	0.384423	0.154908	2.48162	0.0130787	0.0483121
L1ME2_dup11995:L1:LINE	66.8315	0.298256	0.120167	2.48201	0.0130643	0.0483121
Tigger4_dup832:TcMar-Tigger:DNA	31.4736	0.285262	0.114959	2.48142	0.0130861	0.0483121
AluJo_dup83:Alu:SINE	132.624	0.387756	0.156359	2.47992	0.0131413	0.048334
L1MB5_dup4090:L1:LINE	57.1329	0.563109	0.227059	2.48001	0.013138	0.048334
MER11D_dup132:ERVK:LTR	86.9551	-0.398825	0.160791	-2.4804	0.0131236	0.048334
AluSc5_dup1191:Alu:SINE	32.186	0.335621	0.135476	2.47734	0.0132364	0.048605
L2b_dup58836:L2:LINE	65.2115	0.466212	0.188186	2.4774	0.0132342	0.048605
L1MB3_dup10751:L1:LINE	77.0997	0.330834	0.133647	2.47542	0.013308	0.0488282
MIR_dup167964:MIR:SINE	32.124	0.38843	0.156946	2.47493	0.0133261	0.0488552
L1MA3_dup1093:L1:LINE	60.1346	-0.412273	0.166625	-2.47425	0.0133516	0.0489091
Tigger7_dup779:TcMar-Tigger:DNA	68.0314	0.355108	0.14355	2.47377	0.0133697	0.048936
AluSq2_dup22466:Alu:SINE	108.323	-0.531279	0.215091	-2.47001	0.0135108	0.0494123
Tigger2_dup1229:TcMar-Tigger:DNA	59.2973	-0.254198	0.102943	-2.4693	0.0135377	0.0494709
L2c_dup69954:L2:LINE	84.8277	0.362478	0.146835	2.46861	0.0135638	0.0495264
AluJb_dup28437:Alu:SINE	68.8562	0.421723	0.170937	2.46712	0.0136205	0.0496933
LTR28C_dup28:ERV1:LTR	41.4667	0.408839	0.165752	2.46657	0.0136413	0.0497295
L2a_dup135675:L2:LINE	69.7082	-0.329091	0.133464	-2.46576	0.0136723	0.0498021
L1ME4a_dup17958:L1:LINE	130.518	-0.393848	0.15977	-2.4651	0.0136977	0.0498547

## Sheet: DiffExpGenes_PSP_vs_Ctrl
	baseMean	log2FoldChange	lfcSE	stat	pvalue	padj
ENSG00000214401	76.27	-1.77846	0.298255	-5.96287	2.4784e-09	6.29785e-05
ENSG00000259366	132.16	0.94863	0.165993	5.71487	1.0979e-08	9.29962e-05
ENSG00000100503	3031.45	0.341252	0.0595297	5.73247	9.89779e-09	9.29962e-05
ENSG00000137942	1578.2	0.410556	0.0744255	5.51634	3.46137e-08	0.000119211
ENSG00000131495	1340.55	-0.45059	0.0814266	-5.5337	3.13547e-08	0.000119211
ENSG00000253159	550.519	1.1452	0.206653	5.54165	2.99638e-08	0.000119211
ENSG00000165671	3588.85	0.392629	0.0712113	5.51358	3.51617e-08	0.000119211
ENSG00000104517	3721.79	0.403193	0.07328	5.5021	3.75304e-08	0.000119211
ENSG00000127481	6924.6	0.48456	0.0900264	5.38242	7.34894e-08	0.000143649
ENSG00000127603	22489	0.578998	0.107408	5.39065	7.02051e-08	0.000143649
ENSG00000133858	2324.88	0.400439	0.0738014	5.4259	5.76625e-08	0.000143649
ENSG00000101443	129.229	-0.594322	0.110044	-5.40078	6.63535e-08	0.000143649
ENSG00000167232	2097.79	0.364079	0.0670249	5.432	5.57269e-08	0.000143649
ENSG00000228013	12.9132	-1.33827	0.250811	-5.33577	9.51399e-08	0.000161279
ENSG00000089154	2465.48	0.423808	0.0794296	5.33565	9.5202e-08	0.000161279
ENSG00000055609	5243.6	0.504404	0.0954075	5.28684	1.24448e-07	0.000197646
ENSG00000176986	1358.09	0.453032	0.0865032	5.23717	1.63055e-07	0.000240452
ENSG00000183530	1900.91	0.367312	0.0702437	5.22911	1.70325e-07	0.000240452
ENSG00000117713	3660.09	0.363589	0.0701232	5.185	2.1601e-07	0.000261382
ENSG00000139343	722.612	-0.371114	0.0714841	-5.19155	2.08546e-07	0.000261382
ENSG00000173517	3796.17	0.446837	0.0861137	5.18892	2.11516e-07	0.000261382
ENSG00000149639	6314.9	0.533066	0.103829	5.13407	2.8354e-07	0.000327502
ENSG00000286242	82.0158	0.957947	0.190035	5.04091	4.6333e-07	0.000509991
ENSG00000196367	2794.82	0.378365	0.0751699	5.03347	4.81673e-07	0.000509991
ENSG00000145348	1457.83	0.318416	0.0636437	5.0031	5.64149e-07	0.000551369
ENSG00000263503	20.3045	-2.76771	0.552623	-5.00831	5.49097e-07	0.000551369
ENSG00000248713	22.0804	-1.62018	0.325236	-4.98155	6.30776e-07	0.000593654
ENSG00000280287	255.552	1.3848	0.278988	4.96366	6.91765e-07	0.000627801
ENSG00000175193	276.642	-0.561992	0.114465	-4.90973	9.12024e-07	0.000799153
ENSG00000162402	3212.72	0.323152	0.0662086	4.88081	1.05651e-06	0.00086603
ENSG00000166341	1281.21	0.638366	0.130761	4.88193	1.05053e-06	0.00086603
ENSG00000134248	1765.55	-0.268439	0.0550998	-4.87186	1.10551e-06	0.000877876
ENSG00000138688	8449.79	0.431709	0.0895314	4.82187	1.42219e-06	0.000976737
ENSG00000086758	10803.5	0.366533	0.0758601	4.83169	1.3538e-06	0.000976737
ENSG00000136933	837.009	-0.304027	0.0630208	-4.82423	1.40544e-06	0.000976737
ENSG00000157106	5317.09	0.368675	0.0763074	4.83144	1.35551e-06	0.000976737
ENSG00000140836	1077.5	0.647144	0.134109	4.82551	1.39646e-06	0.000976737
ENSG00000141503	8435.96	0.300844	0.062822	4.78883	1.67754e-06	0.00112179
ENSG00000109390	1636.24	-0.331353	0.0693894	-4.77526	1.79473e-06	0.00116938
ENSG00000225830	860.484	0.296641	0.06246	4.7493	2.04119e-06	0.00128672
ENSG00000237609	7.67471	1.69343	0.356822	4.74587	2.07609e-06	0.00128672
ENSG00000198646	2733.64	0.298464	0.0629808	4.73898	2.14801e-06	0.0012996
ENSG00000280022	23.5791	-1.26873	0.268536	-4.72462	2.30543e-06	0.0013624
ENSG00000065526	5437.91	0.479142	0.101845	4.70461	2.54351e-06	0.00137517
ENSG00000181722	618.195	0.89319	0.189616	4.71052	2.47083e-06	0.00137517
ENSG00000134982	10941.3	0.534321	0.1135	4.70769	2.50542e-06	0.00137517
ENSG00000170473	475.805	-0.420783	0.0894158	-4.70591	2.52731e-06	0.00137517
ENSG00000171722	35.1562	1.24075	0.264003	4.69974	2.6049e-06	0.00137902
ENSG00000153207	2047.85	0.370006	0.0788587	4.69201	2.70539e-06	0.00138633
ENSG00000134809	679.887	-0.390197	0.083192	-4.69032	2.72781e-06	0.00138633
ENSG00000184990	937.662	-0.365914	0.0782009	-4.67915	2.88064e-06	0.00141497
ENSG00000287543	19.0271	1.13109	0.241784	4.67809	2.89554e-06	0.00141497
ENSG00000188886	11.2729	-1.37985	0.297165	-4.64338	3.42758e-06	0.00153892
ENSG00000165621	37.0567	-1.15478	0.248571	-4.64569	3.38938e-06	0.00153892
ENSG00000274818	29.4342	-0.642362	0.138383	-4.64191	3.45199e-06	0.00153892
ENSG00000103549	1876.74	0.263288	0.0566911	4.64426	3.41294e-06	0.00153892
ENSG00000183617	687.865	-0.400174	0.0859331	-4.65681	3.21146e-06	0.00153892
ENSG00000285908	41.3395	1.48729	0.322896	4.60609	4.10311e-06	0.00168456
ENSG00000114867	8229.14	0.265002	0.0574834	4.61007	4.02536e-06	0.00168456
ENSG00000173013	133.426	-0.563101	0.122313	-4.60376	4.14932e-06	0.00168456
ENSG00000113494	74.1319	1.00906	0.219556	4.59589	4.30902e-06	0.00168456
ENSG00000121680	1104.47	-0.39082	0.0850236	-4.5966	4.29434e-06	0.00168456
ENSG00000126746	678.691	0.339876	0.0736318	4.61588	3.91426e-06	0.00168456
ENSG00000259113	14.9406	1.12947	0.245671	4.5975	4.27591e-06	0.00168456
ENSG00000180357	2948.06	0.335157	0.0726817	4.6113	4.0015e-06	0.00168456
ENSG00000233602	34.0842	1.24492	0.272021	4.57657	4.72665e-06	0.00172529
ENSG00000239887	221.662	0.648617	0.141929	4.57002	4.87677e-06	0.00172529
ENSG00000287452	73.5187	1.04315	0.228429	4.56663	4.95637e-06	0.00172529
ENSG00000115904	2395.38	0.346134	0.0757898	4.56703	4.94686e-06	0.00172529
ENSG00000185219	2636.04	0.257742	0.0563842	4.57117	4.85016e-06	0.00172529
ENSG00000231769	48.112	-0.822943	0.179616	-4.58168	4.61258e-06	0.00172529
ENSG00000140521	1654.19	0.376682	0.0821882	4.58316	4.58002e-06	0.00172529
ENSG00000099901	2013.44	-0.335444	0.0732467	-4.57965	4.65754e-06	0.00172529
ENSG00000253476	19.0435	0.99956	0.219377	4.55635	5.20501e-06	0.00174032
ENSG00000167862	452.754	-0.295026	0.0647278	-4.55795	5.16544e-06	0.00174032
ENSG00000167468	6279.88	-0.369607	0.0810844	-4.5583	5.15684e-06	0.00174032
ENSG00000123159	3248.31	-0.306142	0.0672412	-4.55289	5.29144e-06	0.00174625
ENSG00000285668	8.53463	-1.59854	0.351904	-4.54253	5.55831e-06	0.0018108
ENSG00000153914	3079.93	0.293188	0.0645895	4.53926	5.64519e-06	0.00181582
ENSG00000070366	1551.9	0.344701	0.076009	4.535	5.76026e-06	0.00182968
ENSG00000139637	1236.62	-0.418732	0.0924725	-4.52818	5.94938e-06	0.00186641
ENSG00000259678	9.305	1.18414	0.261915	4.52108	6.15262e-06	0.00190664
ENSG00000241560	18.5035	1.1037	0.244711	4.51022	6.4759e-06	0.00193895
ENSG00000151208	1434.44	0.583587	0.129443	4.50846	6.52991e-06	0.00193895
ENSG00000262539	14.4873	-2.81935	0.625451	-4.5077	6.55341e-06	0.00193895
ENSG00000269044	465.353	-0.409921	0.0909436	-4.50742	6.5621e-06	0.00193895
ENSG00000237476	45.59	-0.683435	0.151765	-4.50324	6.69238e-06	0.00195471
ENSG00000165288	845.132	0.38997	0.0868079	4.49233	7.04486e-06	0.00203428
ENSG00000286679	35.011	1.44917	0.322804	4.48931	7.14542e-06	0.0020348
ENSG00000118263	1802.63	0.318401	0.0709627	4.48688	7.22746e-06	0.0020348
ENSG00000106244	3234.85	-0.237204	0.052889	-4.48495	7.29311e-06	0.0020348
ENSG00000205544	263.82	-0.485065	0.108206	-4.4828	7.36695e-06	0.0020348
ENSG00000179085	433.389	-0.427031	0.0954236	-4.47511	7.63719e-06	0.00208676
ENSG00000166133	304.13	-0.311388	0.0697924	-4.46163	8.13394e-06	0.00219885
ENSG00000100393	3546.63	0.346165	0.0777664	4.45134	8.53367e-06	0.00228262
ENSG00000198752	7122.21	0.286093	0.0643389	4.44665	8.72199e-06	0.00230869
ENSG00000102287	326.376	0.883771	0.199087	4.43912	9.03279e-06	0.00235134
ENSG00000139990	2502.92	0.198085	0.0446311	4.43828	9.06818e-06	0.00235134
ENSG00000115464	3677.45	0.47535	0.107556	4.41956	9.89042e-06	0.00244005
ENSG00000136710	1800.73	-0.411404	0.0930799	-4.4199	9.87452e-06	0.00244005
ENSG00000176340	2053.3	-0.390402	0.0882912	-4.42176	9.79007e-06	0.00244005
ENSG00000279495	228.835	0.991394	0.224158	4.42274	9.74547e-06	0.00244005
ENSG00000125652	884.714	-0.347955	0.0786671	-4.42312	9.72834e-06	0.00244005
ENSG00000167283	1768.77	-0.352577	0.0798929	-4.41312	1.01892e-05	0.0024896
ENSG00000198722	2749.27	0.270508	0.061386	4.40667	1.04971e-05	0.00253966
ENSG00000170043	1666.81	-0.376523	0.0855221	-4.40264	1.06939e-05	0.00253966
ENSG00000125877	761.15	-0.458969	0.104224	-4.40368	1.06429e-05	0.00253966
ENSG00000132466	4766.7	0.271012	0.0617553	4.38848	1.14143e-05	0.00259168
ENSG00000167548	6679.98	0.583424	0.132849	4.39164	1.12501e-05	0.00259168
ENSG00000184508	252.625	-0.350725	0.0798297	-4.39342	1.11582e-05	0.00259168
ENSG00000159905	172.873	0.491688	0.112045	4.38832	1.14229e-05	0.00259168
ENSG00000128271	60.3767	1.33316	0.303557	4.3918	1.12414e-05	0.00259168
ENSG00000115524	10747.1	0.288816	0.0661015	4.36929	1.24653e-05	0.00277856
ENSG00000242085	58.7876	1.02692	0.234942	4.37094	1.23712e-05	0.00277856
ENSG00000221821	172.504	-0.476765	0.109204	-4.36583	1.2664e-05	0.0027983
ENSG00000105258	400.15	-0.429343	0.0985219	-4.35784	1.31351e-05	0.00287738
ENSG00000176261	693.07	-0.331446	0.0761563	-4.35219	1.34787e-05	0.00291639
ENSG00000121879	1281.79	0.517264	0.11888	4.35115	1.35427e-05	0.00291639
ENSG00000166669	397.982	-0.535352	0.123105	-4.34873	1.36925e-05	0.00292387
ENSG00000147162	9513.75	0.358527	0.0824832	4.34667	1.38222e-05	0.00292697
ENSG00000138246	1866.58	0.30779	0.0708484	4.34435	1.39689e-05	0.0029272
ENSG00000132424	8652.92	0.391301	0.0900987	4.34302	1.40537e-05	0.0029272
ENSG00000162755	607.984	-0.460964	0.106432	-4.33108	1.48382e-05	0.00296012
ENSG00000237522	35.279	0.660285	0.152491	4.33	1.49107e-05	0.00296012
ENSG00000160799	977.517	-0.291767	0.067369	-4.33088	1.48511e-05	0.00296012
ENSG00000219565	12.7081	1.04438	0.24113	4.33121	1.48292e-05	0.00296012
ENSG00000245148	52.8473	1.13223	0.261293	4.33321	1.46954e-05	0.00296012
ENSG00000007202	4503.61	0.297007	0.0685127	4.33507	1.45715e-05	0.00296012
ENSG00000164405	2494.92	-0.337347	0.0779699	-4.32663	1.51406e-05	0.00298246
ENSG00000161249	217.412	-0.679687	0.157262	-4.32202	1.54609e-05	0.00302213
ENSG00000233757	66.4437	0.599832	0.139	4.31533	1.59367e-05	0.00304033
ENSG00000261575	11.3544	-1.17796	0.273056	-4.314	1.60326e-05	0.00304033
ENSG00000104863	670.459	-0.494782	0.114667	-4.31494	1.59648e-05	0.00304033
ENSG00000273343	66.7837	0.478391	0.11088	4.3145	1.59966e-05	0.00304033
ENSG00000125740	354.202	-1.07689	0.249734	-4.31216	1.61664e-05	0.003043
ENSG00000188186	2103.65	-0.344042	0.0799983	-4.30062	1.70324e-05	0.00305596
ENSG00000128585	2782.6	0.579733	0.134757	4.30207	1.69214e-05	0.00305596
ENSG00000198879	1085.56	0.435953	0.101248	4.30578	1.66401e-05	0.00305596
ENSG00000215021	2830.52	-0.303595	0.0705553	-4.30293	1.68554e-05	0.00305596
ENSG00000119596	4200.27	0.210974	0.0490206	4.30378	1.67906e-05	0.00305596
ENSG00000166716	2447.8	0.32255	0.0749806	4.30177	1.69435e-05	0.00305596
ENSG00000174917	1558.5	-0.406062	0.0944322	-4.30004	1.70771e-05	0.00305596
ENSG00000279700	65.7732	1.06273	0.247289	4.2975	1.72733e-05	0.00306946
ENSG00000115020	3046.53	0.273441	0.0637126	4.29179	1.77238e-05	0.00310607
ENSG00000168569	401.301	-0.296596	0.0691072	-4.29183	1.77207e-05	0.00310607
ENSG00000263426	166.65	1.24651	0.291165	4.28111	1.85962e-05	0.00322796
ENSG00000211450	891.523	-0.392916	0.0917987	-4.28019	1.86734e-05	0.00322796
ENSG00000048707	6443.99	0.329367	0.0771857	4.26721	1.97936e-05	0.00339848
ENSG00000183978	1769.16	-0.353443	0.0828807	-4.26448	2.00367e-05	0.00341714
ENSG00000275131	1526.2	0.543703	0.127594	4.26119	2.03344e-05	0.00344478
ENSG00000286094	10.5625	1.57967	0.370972	4.25818	2.06094e-05	0.00344543
ENSG00000137210	1189.73	-0.41122	0.0965477	-4.25924	2.05121e-05	0.00344543
ENSG00000160194	1906.03	-0.281527	0.0661573	-4.25542	2.08657e-05	0.00346549
ENSG00000088727	241.071	-0.330435	0.0778856	-4.24257	2.20973e-05	0.00351388
ENSG00000164164	2644.23	0.330074	0.077796	4.24282	2.2073e-05	0.00351388
ENSG00000152611	37.4601	1.05681	0.248904	4.24587	2.17745e-05	0.00351388
ENSG00000231359	20.2583	-0.771675	0.181717	-4.24657	2.17065e-05	0.00351388
ENSG00000273599	107.471	0.696068	0.163811	4.2492	2.14533e-05	0.00351388
ENSG00000183011	1517.33	-0.398282	0.0938005	-4.24605	2.17569e-05	0.00351388
ENSG00000206145	92.3981	-0.859632	0.202634	-4.24229	2.21251e-05	0.00351388
ENSG00000168701	792.479	-0.352322	0.0831222	-4.23861	2.24913e-05	0.00354985
ENSG00000198841	111.152	-0.385814	0.0913347	-4.22418	2.39812e-05	0.00355596
ENSG00000162910	904.917	-0.453824	0.107282	-4.23018	2.33502e-05	0.00355596
ENSG00000218536	8.33895	1.11753	0.264493	4.22519	2.38738e-05	0.00355596
ENSG00000049618	3415.92	0.273004	0.0645491	4.22939	2.34321e-05	0.00355596
ENSG00000127922	1587.7	-0.355922	0.0843007	-4.22205	2.42092e-05	0.00355596
ENSG00000004059	3598.56	-0.460483	0.109061	-4.22227	2.41858e-05	0.00355596
ENSG00000172534	3202.35	0.376351	0.0889389	4.23157	2.32068e-05	0.00355596
ENSG00000224411	36.988	1.28802	0.30504	4.22246	2.41646e-05	0.00355596
ENSG00000273521	19.0095	0.983329	0.232273	4.2335	2.30086e-05	0.00355596
ENSG00000173064	7482.25	0.482345	0.11389	4.23518	2.28366e-05	0.00355596
ENSG00000167522	6235.43	0.357494	0.0845287	4.22926	2.34461e-05	0.00355596
ENSG00000141068	1904.94	0.273346	0.0647346	4.22256	2.41548e-05	0.00355596
ENSG00000162385	617.015	-0.258573	0.0613866	-4.21221	2.52887e-05	0.00367206
ENSG00000240445	137.403	0.484164	0.114929	4.21274	2.5229e-05	0.00367206
ENSG00000164972	335.166	-0.485601	0.11571	-4.19672	2.70811e-05	0.00388789
ENSG00000188385	2229.11	0.737436	0.175711	4.19688	2.70622e-05	0.00388789
ENSG00000029725	4007.91	0.377039	0.0898996	4.194	2.74073e-05	0.00391263
ENSG00000162076	638.541	-0.332511	0.079373	-4.18922	2.79918e-05	0.00397374
ENSG00000125901	1577	-0.307721	0.0734944	-4.187	2.82661e-05	0.00399039
ENSG00000171222	1295.65	-0.466216	0.111393	-4.18532	2.84762e-05	0.00399784
ENSG00000145016	1049.66	0.351453	0.0840053	4.1837	2.86808e-05	0.00400444
ENSG00000269067	72.3313	0.899911	0.215252	4.18073	2.90571e-05	0.00403481
ENSG00000186501	1723.06	-0.336375	0.0805069	-4.17821	2.93811e-05	0.00404988
ENSG00000126012	4601.51	0.232069	0.0555534	4.17741	2.94844e-05	0.00404988
ENSG00000243819	22.7969	-0.859556	0.205988	-4.17284	3.00826e-05	0.00410983
ENSG00000104140	92.994	-0.968456	0.232268	-4.16955	3.05197e-05	0.00414725
ENSG00000196502	1065.16	-0.501327	0.120323	-4.16651	3.09295e-05	0.00418059
ENSG00000196233	1966.93	0.38302	0.0920359	4.16164	3.15975e-05	0.00422592
ENSG00000072121	1264.81	0.311182	0.0747625	4.16227	3.15099e-05	0.00422592
ENSG00000269893	1012.04	-0.357434	0.0859226	-4.15995	3.18319e-05	0.00423498
ENSG00000205978	685.941	0.588002	0.141455	4.15681	3.22718e-05	0.00424901
ENSG00000100354	3993.09	0.332163	0.0798974	4.15736	3.21944e-05	0.00424901
ENSG00000163625	6840.15	0.350527	0.0844147	4.15244	3.28946e-05	0.00430869
ENSG00000229692	125.941	0.503203	0.121444	4.1435	3.42049e-05	0.00440326
ENSG00000151914	27256.8	0.581315	0.140319	4.1428	3.43098e-05	0.00440326
ENSG00000133142	5530.54	-0.258049	0.0622482	-4.14549	3.39094e-05	0.00440326
ENSG00000260583	64.1868	-0.557859	0.134607	-4.14435	3.40779e-05	0.00440326
ENSG00000121892	3798.99	0.325544	0.0786618	4.13853	3.49543e-05	0.00444112
ENSG00000146414	625.542	0.458715	0.110822	4.13921	3.48501e-05	0.00444112
ENSG00000160294	1990.5	0.302216	0.0731013	4.1342	3.56192e-05	0.00450308
ENSG00000287095	17.8271	-0.889472	0.215288	-4.13155	3.60324e-05	0.00453277
ENSG00000085185	680.475	0.296104	0.0717196	4.12864	3.64917e-05	0.00456794
ENSG00000127184	9696.93	-0.303067	0.0734508	-4.12612	3.68938e-05	0.00459563
ENSG00000197619	752.703	0.346099	0.0839062	4.12484	3.71e-05	0.00459877
ENSG00000114933	1303.17	0.29871	0.0724838	4.12106	3.77131e-05	0.0046296
ENSG00000182473	2765.54	0.255214	0.0619233	4.12145	3.76502e-05	0.0046296
ENSG00000273084	50.9591	-0.726295	0.176384	-4.1177	3.82673e-05	0.00467505
ENSG00000130723	11289.5	0.43023	0.104585	4.1137	3.89375e-05	0.00473417
ENSG00000140307	1118.34	-0.266461	0.0647954	-4.11235	3.91652e-05	0.00473918
ENSG00000278997	50.2219	0.78837	0.191782	4.11075	3.94378e-05	0.00474559
ENSG00000113068	2413.84	-0.280815	0.0683359	-4.10933	3.96808e-05	0.00474559
ENSG00000024048	2411.31	0.232814	0.0566627	4.10876	3.97785e-05	0.00474559
ENSG00000245937	1216.6	-0.288957	0.0703869	-4.10527	4.03852e-05	0.00479545
ENSG00000146109	506.107	-0.238652	0.0581702	-4.10265	4.0845e-05	0.0048275
ENSG00000269967	16.1903	1.31619	0.321165	4.09817	4.16425e-05	0.0048857
ENSG00000198265	2607.26	0.216737	0.052892	4.09773	4.1722e-05	0.0048857
ENSG00000154723	3129.26	-0.27768	0.0678283	-4.09386	4.24245e-05	0.00494517
ENSG00000242485	1920.05	-0.257087	0.0628706	-4.08914	4.32978e-05	0.00501881
ENSG00000175414	2777.43	0.331085	0.0810041	4.08727	4.36487e-05	0.00501881
ENSG00000139645	4138.93	0.301405	0.0737366	4.08759	4.35879e-05	0.00501881
ENSG00000198744	176.147	-1.70856	0.418314	-4.0844	4.41917e-05	0.00502624
ENSG00000120669	25.2712	-0.984816	0.241152	-4.08379	4.43067e-05	0.00502624
ENSG00000101680	287.612	0.854126	0.209083	4.08511	4.40564e-05	0.00502624
ENSG00000107223	5507.96	-0.331798	0.0813776	-4.07726	4.55691e-05	0.00514647
ENSG00000131969	253.314	-0.356419	0.08747	-4.07476	4.60624e-05	0.00517916
ENSG00000080293	7.46448	-1.11147	0.272915	-4.07258	4.64962e-05	0.00519197
ENSG00000172461	5885.36	0.421589	0.10353	4.07213	4.6585e-05	0.00519197
ENSG00000099795	1875.31	-0.365971	0.0899126	-4.0703	4.69521e-05	0.00521004
ENSG00000276168	9868.56	0.959768	0.235882	4.06885	4.72455e-05	0.0052198
ENSG00000287116	20.6845	-0.906776	0.222941	-4.06733	4.75554e-05	0.0052313
ENSG00000254858	331.192	-0.348937	0.0858515	-4.06443	4.81499e-05	0.00527387
ENSG00000279283	82.7128	1.1496	0.283034	4.0617	4.87176e-05	0.00531315
ENSG00000108175	5919.08	0.228256	0.0562123	4.06061	4.89453e-05	0.00531517
ENSG00000167863	3943.25	-0.380074	0.0936391	-4.05892	4.92994e-05	0.00531932
ENSG00000198258	3600.84	-0.307044	0.0756557	-4.05844	4.94022e-05	0.00531932
ENSG00000110011	769.255	-0.342076	0.0843253	-4.05662	4.97882e-05	0.00533826
ENSG00000286044	21.3465	1.39535	0.344114	4.05492	5.01525e-05	0.00535473
ENSG00000246477	31.1544	0.578338	0.142666	4.05379	5.03946e-05	0.00535806
ENSG00000170242	2547.37	0.446528	0.110177	4.0528	5.06079e-05	0.00535833
ENSG00000131116	2031.77	-0.362097	0.0893779	-4.0513	5.0933e-05	0.00537037
ENSG00000162613	3202.54	0.37286	0.0921614	4.04573	5.21597e-05	0.00541286
ENSG00000143368	961.495	-0.274487	0.0678225	-4.04713	5.18488e-05	0.00541286
ENSG00000145832	916.207	0.92463	0.228514	4.04627	5.20405e-05	0.00541286
ENSG00000239218	26.8272	1.05834	0.261601	4.04561	5.2188e-05	0.00541286
ENSG00000275340	33.139	0.642026	0.158817	4.04256	5.28711e-05	0.00546141
ENSG00000285938	107.109	1.26858	0.313933	4.04092	5.32418e-05	0.00547692
ENSG00000271781	61.9913	1.36999	0.339106	4.04	5.34523e-05	0.00547692
ENSG00000164190	2479.84	0.383854	0.0950885	4.0368	5.41846e-05	0.00548282
ENSG00000147548	5654.03	0.20716	0.0513352	4.03544	5.45009e-05	0.00548282
ENSG00000229512	47.6909	1.1104	0.275188	4.03506	5.45887e-05	0.00548282
ENSG00000101191	2548.76	0.285643	0.0707325	4.03836	5.38255e-05	0.00548282
ENSG00000221598	47.2787	0.844512	0.209272	4.03547	5.44925e-05	0.00548282
ENSG00000182858	349.97	0.274202	0.0679716	4.03406	5.48214e-05	0.00548452
ENSG00000127124	1268.99	0.538614	0.133565	4.03259	5.51663e-05	0.00549738
ENSG00000123066	3992.93	0.253909	0.0629808	4.03152	5.54168e-05	0.00550077
ENSG00000254510	18.2806	-1.29591	0.321526	-4.03049	5.56613e-05	0.00550354
ENSG00000179528	25.6479	1.47008	0.364865	4.0291	5.59908e-05	0.00551465
ENSG00000230124	997.026	-0.190502	0.0473282	-4.02513	5.69443e-05	0.00558692
ENSG00000243156	3009.9	0.49758	0.123658	4.02383	5.72596e-05	0.00559625
ENSG00000145494	1258.79	-0.288799	0.0718179	-4.02127	5.78858e-05	0.00561426
ENSG00000112739	3206.39	0.272801	0.0678277	4.02197	5.77141e-05	0.00561426
ENSG00000177200	2608.28	0.328127	0.0816266	4.01986	5.82328e-05	0.00562644
ENSG00000100632	2283.58	-0.244738	0.0609094	-4.01806	5.86792e-05	0.00562678
ENSG00000242612	307.518	-0.358781	0.0892889	-4.0182	5.86432e-05	0.00562678
ENSG00000167515	1472.15	-0.351104	0.087502	-4.01252	6.00738e-05	0.00573886
ENSG00000122877	70.712	-1.18154	0.294548	-4.01137	6.03678e-05	0.00574534
ENSG00000133250	530.6	-0.354379	0.088415	-4.00814	6.12001e-05	0.00580282
ENSG00000101363	1823.54	-0.269148	0.0671971	-4.00535	6.19268e-05	0.0058499
ENSG00000134884	10095.7	0.339716	0.084873	4.00264	6.26395e-05	0.00588248
ENSG00000198832	1847.66	-0.326949	0.0816907	-4.00228	6.27348e-05	0.00588248
ENSG00000140990	2318.97	-0.278647	0.0696551	-4.00038	6.32399e-05	0.00590805
ENSG00000235027	142.681	0.981957	0.245587	3.99842	6.37677e-05	0.00593253
ENSG00000280198	15.255	0.890081	0.22265	3.99767	6.39689e-05	0.00593253
ENSG00000236668	159.062	-0.517578	0.129515	-3.99627	6.43485e-05	0.00594604
ENSG00000148843	942.17	0.223013	0.0558826	3.99075	6.58654e-05	0.00599894
ENSG00000135441	499.295	-0.409121	0.102486	-3.99196	6.55304e-05	0.00599894
ENSG00000188488	119.397	1.8223	0.456455	3.99229	6.54375e-05	0.00599894
ENSG00000124215	154.33	0.677197	0.169682	3.99098	6.58011e-05	0.00599894
ENSG00000213468	63.468	0.646155	0.161997	3.98869	6.64396e-05	0.00602963
ENSG00000080603	253.302	0.529757	0.132867	3.98712	6.68797e-05	0.00603594
ENSG00000125743	2550.72	-0.307606	0.0771569	-3.98675	6.69842e-05	0.00603594
ENSG00000103249	2406.77	0.355407	0.0892351	3.98282	6.81014e-05	0.00611493
ENSG00000185236	5013.29	-0.287372	0.0721744	-3.98163	6.84431e-05	0.00612397
ENSG00000171634	3488.23	0.293554	0.0737755	3.97902	6.91994e-05	0.00616991
ENSG00000146540	2397.95	-0.416678	0.104771	-3.97704	6.97773e-05	0.00617873
ENSG00000100722	2025.07	0.212282	0.0533772	3.97702	6.97845e-05	0.00617873
ENSG00000186174	1138.43	0.444362	0.111762	3.97597	7.00944e-05	0.00618461
ENSG00000178982	3590.41	-0.278587	0.0701031	-3.97395	7.0689e-05	0.00621549
ENSG00000184983	2000.65	-0.270338	0.0680441	-3.97298	7.09776e-05	0.00621935
ENSG00000005339	4586.39	0.402185	0.101269	3.97143	7.14411e-05	0.00623845
ENSG00000131143	13900	-0.326887	0.082332	-3.97035	7.17656e-05	0.00624533
ENSG00000225063	6.99047	1.42485	0.358983	3.96912	7.21381e-05	0.00624544
ENSG00000099624	2896.44	-0.409734	0.103241	-3.96872	7.22585e-05	0.00624544
ENSG00000125995	684.287	-0.383083	0.0965507	-3.96768	7.25746e-05	0.0062515
ENSG00000106077	370.531	-0.447139	0.11275	-3.96576	7.3162e-05	0.00627681
ENSG00000204237	561.136	-0.327713	0.0826492	-3.96511	7.33624e-05	0.00627681
ENSG00000117691	1863.25	-0.449411	0.113406	-3.96287	7.40544e-05	0.00631475
ENSG00000203362	27.035	-0.496268	0.125311	-3.96031	7.48531e-05	0.00631925
ENSG00000260081	106.003	-0.545115	0.137626	-3.96084	7.46868e-05	0.00631925
ENSG00000006015	1701.7	-0.409211	0.103305	-3.9612	7.45754e-05	0.00631925
ENSG00000108510	3215.22	0.305812	0.0772817	3.95711	7.58613e-05	0.00638315
ENSG00000182004	1000.85	-0.274935	0.069548	-3.95317	7.7121e-05	0.00644645
ENSG00000272646	20.9088	-0.599306	0.151571	-3.95395	7.687e-05	0.00644645
ENSG00000272320	128.648	0.893089	0.226319	3.94616	7.94151e-05	0.00647116
ENSG00000158526	4785.11	-0.33226	0.0841933	-3.9464	7.93354e-05	0.00647116
ENSG00000231233	104.954	-0.506722	0.128304	-3.94937	7.83558e-05	0.00647116
ENSG00000231104	11.8606	0.990633	0.250987	3.94694	7.91549e-05	0.00647116
ENSG00000257718	33.2594	-0.581929	0.147383	-3.94841	7.86707e-05	0.00647116
ENSG00000273141	13.1146	-0.89633	0.227147	-3.94604	7.94538e-05	0.00647116
ENSG00000171703	3364.54	-0.342283	0.0866337	-3.95092	7.78509e-05	0.00647116
ENSG00000186019	71.0569	0.405307	0.102666	3.94781	7.887e-05	0.00647116
ENSG00000133422	1172.11	0.285651	0.0724972	3.94018	8.14222e-05	0.00659104
ENSG00000159055	210.423	-0.227628	0.0577719	-3.94011	8.14445e-05	0.00659104
ENSG00000151422	1308.49	0.331865	0.0842461	3.93924	8.17417e-05	0.00659409
ENSG00000106153	5881.57	-0.350043	0.0888823	-3.93828	8.20681e-05	0.00659947
ENSG00000205309	431.82	-0.419324	0.106532	-3.93615	8.28003e-05	0.00663735
ENSG00000275392	15.7077	-0.659999	0.167799	-3.93327	8.37995e-05	0.00669632
ENSG00000120215	29.1997	0.645089	0.164068	3.93185	8.42963e-05	0.0067149
ENSG00000214655	2401.28	0.386256	0.0983093	3.92899	8.53043e-05	0.00677396
ENSG00000198952	5997.51	0.277349	0.0706957	3.92313	8.74046e-05	0.00685551
ENSG00000272183	7.82529	1.83375	0.467267	3.92442	8.69386e-05	0.00685551
ENSG00000176641	684.045	0.544031	0.138673	3.92312	8.74104e-05	0.00685551
ENSG00000100387	2369.11	-0.286536	0.073035	-3.92327	8.73553e-05	0.00685551
ENSG00000167113	1565.3	-0.315907	0.0805907	-3.91989	8.85885e-05	0.00692653
ENSG00000279412	33.7138	1.19935	0.306059	3.91868	8.90357e-05	0.00694014
ENSG00000174943	2309.31	-0.255014	0.0650931	-3.91768	8.94049e-05	0.00694761
ENSG00000114902	2568.51	-0.390938	0.0998273	-3.91615	8.9975e-05	0.00696874
ENSG00000233554	37.2734	-0.420357	0.107358	-3.91548	9.02254e-05	0.00696874
ENSG00000232439	49.0506	0.502521	0.128551	3.90911	9.26372e-05	0.00700596
ENSG00000102119	1435.02	-0.352996	0.0902111	-3.913	9.11566e-05	0.00700596
ENSG00000282021	23.4464	-0.714819	0.182793	-3.91054	9.20905e-05	0.00700596
ENSG00000245910	1966.06	-0.354843	0.0907555	-3.90987	9.23439e-05	0.00700596
ENSG00000167978	20661.1	0.469785	0.120158	3.90972	9.24039e-05	0.00700596
ENSG00000260198	23.6583	1.39691	0.357165	3.91111	9.18726e-05	0.00700596
ENSG00000241837	1975.53	-0.330876	0.0846187	-3.9102	9.22212e-05	0.00700596
ENSG00000155749	104.63	0.596242	0.152623	3.90662	9.35956e-05	0.00702562
ENSG00000164919	6366.58	-0.384357	0.0983631	-3.90753	9.32457e-05	0.00702562
ENSG00000158169	321.333	0.594013	0.152066	3.90628	9.37266e-05	0.00702562
ENSG00000136888	3069.33	-0.286649	0.0734167	-3.9044	9.44583e-05	0.00705965
ENSG00000158050	354.504	-0.775655	0.198719	-3.90328	9.48974e-05	0.00707166
ENSG00000159377	4618.4	-0.299093	0.0766787	-3.9006	9.59533e-05	0.00710947
ENSG00000286532	177.487	-0.578497	0.148311	-3.90058	9.59643e-05	0.00710947
ENSG00000116586	916.304	-0.321151	0.0824006	-3.89743	9.72181e-05	0.00711772
ENSG00000107890	892.632	0.293436	0.0752915	3.89733	9.72591e-05	0.00711772
ENSG00000095485	990.381	-0.338144	0.0867749	-3.89679	9.74761e-05	0.00711772
ENSG00000100852	5089.2	0.556347	0.142735	3.89776	9.70846e-05	0.00711772
ENSG00000103363	4053.25	-0.333286	0.0855176	-3.89728	9.72786e-05	0.00711772
ENSG00000163104	1440.26	0.237008	0.0608497	3.89497	9.82126e-05	0.00715095
ENSG00000185608	923.801	-0.253646	0.0651407	-3.89382	9.86767e-05	0.00716421
ENSG00000100038	12.9456	0.999104	0.256641	3.893	9.90134e-05	0.00716818
ENSG00000120256	156.128	0.471397	0.121132	3.89159	9.95894e-05	0.0071894
ENSG00000128951	1994.33	-0.171254	0.044018	-3.89054	0.000100023	0.00720021
ENSG00000285883	84.1017	0.990102	0.254551	3.8896	0.00010041	0.00720769
ENSG00000141579	20.0948	1.29255	0.332462	3.8878	0.000101155	0.00724071
ENSG00000273156	875.801	-0.636919	0.163983	-3.88406	0.000102727	0.00725698
ENSG00000102309	759.602	-0.283561	0.0729996	-3.88442	0.000102574	0.00725698
ENSG00000261499	20.724	0.845582	0.217671	3.88467	0.000102467	0.00725698
ENSG00000100997	4526.65	-0.283769	0.0730401	-3.88511	0.000102282	0.00725698
ENSG00000184436	871.201	-0.313485	0.0807149	-3.88386	0.00010281	0.00725698
ENSG00000173163	628.527	-0.226311	0.0583013	-3.88176	0.000103704	0.0072796
ENSG00000205578	14.9544	1.1849	0.305212	3.88221	0.000103511	0.0072796
ENSG00000168653	6042.6	-0.405842	0.104658	-3.8778	0.000105407	0.0072915
ENSG00000230896	111.718	-0.357585	0.0922141	-3.87777	0.00010542	0.0072915
ENSG00000164414	684.092	-0.348911	0.089955	-3.87873	0.000105005	0.0072915
ENSG00000286237	11.8177	1.03564	0.267099	3.87736	0.000105595	0.0072915
ENSG00000276809	54.7386	-0.64721	0.16684	-3.87923	0.000104787	0.0072915
ENSG00000280046	138.87	0.446239	0.115087	3.87742	0.000105571	0.0072915
ENSG00000277283	147.739	-0.57308	0.14783	-3.87663	0.000105914	0.0072937
ENSG00000011478	462.581	-0.351023	0.0905836	-3.87513	0.000106569	0.00731899
ENSG00000272372	108.92	0.605911	0.1564	3.87412	0.000107013	0.00732964
ENSG00000259015	7.52675	-0.779559	0.201518	-3.86844	0.000109536	0.00746224
ENSG00000156411	4310.06	-0.353087	0.09127	-3.8686	0.000109461	0.00746224
ENSG00000241553	2794.91	-0.345424	0.0893117	-3.86762	0.000109901	0.00746712
ENSG00000133030	18530.2	0.249006	0.0644061	3.86618	0.000110553	0.00749137
ENSG00000133055	63.568	1.07327	0.277846	3.86281	0.000112089	0.00751529
ENSG00000232112	1875.66	-0.337412	0.0873075	-3.86464	0.000111253	0.00751529
ENSG00000174718	1124.14	0.395272	0.102296	3.86402	0.000111536	0.00751529
ENSG00000100441	1326.38	0.468704	0.121323	3.86327	0.000111881	0.00751529
ENSG00000107185	1764.74	0.273789	0.0709325	3.85985	0.000113456	0.00758691
ENSG00000114739	1189.6	0.263162	0.0682524	3.85572	0.000115392	0.00761616
ENSG00000272995	14.2892	-0.688784	0.178601	-3.85654	0.000115001	0.00761616
ENSG00000197180	148.084	-0.40643	0.105408	-3.85578	0.000115362	0.00761616
ENSG00000285676	40.7038	0.62468	0.161939	3.85749	0.000114557	0.00761616
ENSG00000280254	312.969	-0.602899	0.156308	-3.85713	0.000114725	0.00761616
ENSG00000239268	196.511	0.474988	0.123308	3.85206	0.000117129	0.00771078
ENSG00000135625	213.135	-0.897677	0.233096	-3.8511	0.000117587	0.00771589
ENSG00000257743	13.8085	1.50452	0.390721	3.85063	0.000117814	0.00771589
ENSG00000173141	1317.57	-0.253588	0.0658897	-3.84868	0.000118758	0.00775774
ENSG00000070061	3098.99	0.330675	0.0859562	3.84702	0.000119562	0.0077902
ENSG00000118231	17.3052	-0.740002	0.192473	-3.84471	0.000120695	0.00782933
ENSG00000228487	43.1971	0.672618	0.174954	3.84454	0.000120778	0.00782933
ENSG00000123349	7542.08	-0.323689	0.0842155	-3.84358	0.000121252	0.00784002
ENSG00000038358	1460.83	0.339745	0.0884197	3.84241	0.000121832	0.00784786
ENSG00000167258	1252.08	0.266175	0.0692787	3.84209	0.000121991	0.00784786
ENSG00000112667	784.616	-0.42398	0.110389	-3.8408	0.000122633	0.00786924
ENSG00000174748	24558.8	-0.290857	0.0757491	-3.83975	0.000123162	0.0078783
ENSG00000265194	49.3035	0.824523	0.214794	3.83867	0.000123704	0.0078783
ENSG00000119705	1521.9	-0.343011	0.089356	-3.8387	0.000123689	0.0078783
ENSG00000263740	26.3517	0.985108	0.25669	3.83773	0.000124176	0.00788858
ENSG00000106330	441.536	-0.358615	0.0934655	-3.83687	0.000124612	0.00789657
ENSG00000204120	2945.99	0.209573	0.0546426	3.83534	0.00012539	0.00792605
ENSG00000279339	26.1082	1.15325	0.300794	3.83401	0.000126074	0.00794951
ENSG00000112695	4684.89	-0.330516	0.0862495	-3.83209	0.000127059	0.00799179
ENSG00000072501	2711.55	0.314778	0.0821696	3.83084	0.000127709	0.00801284
ENSG00000143314	1280.12	-0.279178	0.0729898	-3.82489	0.000130828	0.00803009
ENSG00000112514	3136	-0.278472	0.0727719	-3.82664	0.000129902	0.00803009
ENSG00000169976	1198.76	-0.307623	0.0804472	-3.82391	0.000131354	0.00803009
ENSG00000226445	120.835	0.404327	0.105622	3.82805	0.00012916	0.00803009
ENSG00000125356	3451.09	-0.308709	0.0807161	-3.82462	0.000130973	0.00803009
ENSG00000104415	62.0678	0.978824	0.25581	3.82637	0.000130045	0.00803009
ENSG00000137038	1282.95	-0.314532	0.0822492	-3.82413	0.000131235	0.00803009
ENSG00000149806	5750.79	-0.372456	0.0972927	-3.8282	0.000129081	0.00803009
ENSG00000110200	327.121	-0.349782	0.0914912	-3.82312	0.000131776	0.00803009
ENSG00000181800	129.008	0.867927	0.226731	3.828	0.000129187	0.00803009
ENSG00000236671	19.8372	-0.574405	0.150226	-3.82362	0.000131509	0.00803009
ENSG00000234630	60.0954	0.819101	0.214148	3.82494	0.000130806	0.00803009
ENSG00000029993	712.696	-0.54157	0.141765	-3.82019	0.000133351	0.00808732
ENSG00000138166	323.385	-0.696835	0.18239	-3.82058	0.000133139	0.00808732
ENSG00000286794	48.614	-0.418936	0.10979	-3.81579	0.000135748	0.00815486
ENSG00000286878	10.8426	1.54179	0.404045	3.81589	0.000135695	0.00815486
ENSG00000244187	578.247	-0.336575	0.0881831	-3.81678	0.000135207	0.00815486
ENSG00000279568	22.2116	0.832937	0.218255	3.81635	0.000135441	0.00815486
ENSG00000115677	9785.87	0.254279	0.0666545	3.81489	0.000136245	0.00815953
ENSG00000160813	178.188	-0.395844	0.103774	-3.81448	0.000136468	0.00815953
ENSG00000175550	2722.1	-0.30351	0.0795808	-3.81386	0.000136814	0.00816096
ENSG00000226803	92.3966	0.539614	0.141541	3.81242	0.000137611	0.00818928
ENSG00000221995	811.337	0.671426	0.17616	3.81147	0.000138145	0.0082019
ENSG00000263465	2517.33	-0.234256	0.0614769	-3.81047	0.000138705	0.00821595
ENSG00000134452	1574.49	0.224869	0.0590401	3.80875	0.000139669	0.00824639
ENSG00000076108	3381.44	0.269402	0.070739	3.8084	0.000139868	0.00824639
ENSG00000181773	96.8665	-0.856778	0.225088	-3.80641	0.000140997	0.0082817
ENSG00000182108	120.918	0.537203	0.141139	3.8062	0.000141119	0.0082817
ENSG00000167395	995.484	0.311941	0.0819893	3.80466	0.000142001	0.00831429
ENSG00000163888	588.372	-0.586058	0.154281	-3.79865	0.000145487	0.00848593
ENSG00000130731	2081.58	-0.3703	0.0975053	-3.79774	0.000146019	0.00848593
ENSG00000140795	64.4183	-0.759504	0.200011	-3.79732	0.000146269	0.00848593
ENSG00000100362	481.007	-1.32737	0.349524	-3.79766	0.000146068	0.00848593
ENSG00000173230	4965.55	0.363783	0.0958445	3.79555	0.000147317	0.00852728
ENSG00000110395	2466.01	0.273757	0.0721491	3.79432	0.00014805	0.00853452
ENSG00000203280	26.9186	-0.641349	0.169034	-3.79421	0.000148114	0.00853452
ENSG00000107186	4148.24	0.354658	0.093491	3.7935	0.000148541	0.00853974
ENSG00000163701	113.523	-0.492607	0.129898	-3.79225	0.00014929	0.00856343
ENSG00000131375	1406.63	0.225713	0.0595408	3.79089	0.000150106	0.00857153
ENSG00000167785	841.388	0.334617	0.0882633	3.79113	0.000149965	0.00857153
ENSG00000178803	51.4119	1.13501	0.299481	3.78992	0.000150696	0.00858593
ENSG00000198690	1982.6	0.395824	0.104461	3.7892	0.000151133	0.00859161
ENSG00000183648	2251.12	-0.330031	0.0871195	-3.78825	0.00015171	0.00860516
ENSG00000273712	14.6369	0.68958	0.182264	3.78341	0.000154692	0.00875476
ENSG00000287642	15.2178	-1.11364	0.294451	-3.78208	0.00015552	0.00878206
ENSG00000259668	127.5	0.755044	0.1997	3.78089	0.00015627	0.00880481
ENSG00000183172	1923.3	-0.251554	0.0665583	-3.77946	0.00015717	0.00883596
ENSG00000174547	524.98	-0.243054	0.0643446	-3.77738	0.000158486	0.00889025
ENSG00000079308	5910.96	0.53341	0.141288	3.77534	0.000159789	0.00890491
ENSG00000159199	2267.7	-0.399027	0.105681	-3.77575	0.000159527	0.00890491
ENSG00000099800	1001.37	-0.280795	0.0743763	-3.77533	0.000159798	0.00890491
ENSG00000152082	1520.26	-0.396059	0.104938	-3.77423	0.000160501	0.008905
ENSG00000196976	1037.68	-0.326629	0.0865336	-3.77459	0.000160274	0.008905
ENSG00000205929	91.0262	1.1086	0.293786	3.77349	0.000160978	0.008912
ENSG00000148950	230.965	-0.311419	0.0825662	-3.77175	0.000162104	0.00895069
ENSG00000154874	346.135	0.865933	0.22961	3.77133	0.000162381	0.00895069
ENSG00000171311	643.236	-0.21204	0.0562516	-3.76949	0.000163581	0.00899729
ENSG00000129559	1707.9	-0.303011	0.0804155	-3.76807	0.000164516	0.00902919
ENSG00000156467	10179.9	-0.238766	0.0633792	-3.76726	0.000165051	0.00903905
ENSG00000100908	378.02	-0.384462	0.102252	-3.75995	0.000169945	0.0092275
ENSG00000250251	661.811	0.592931	0.157694	3.76002	0.0001699	0.0092275
ENSG00000124172	6423.39	-0.330495	0.0878679	-3.76128	0.000169049	0.0092275
ENSG00000099622	10342	-0.689544	0.183384	-3.76011	0.00016984	0.0092275
ENSG00000270178	45.1376	0.861415	0.229301	3.75671	0.000172165	0.0092329
ENSG00000089682	365.981	0.411517	0.109542	3.7567	0.000172171	0.0092329
ENSG00000128731	5808.69	0.261547	0.069623	3.75662	0.000172224	0.0092329
ENSG00000122257	2644.57	0.275009	0.0731707	3.75845	0.000170966	0.0092329
ENSG00000197050	530.798	0.348727	0.0927892	3.75827	0.000171095	0.0092329
ENSG00000256060	140.494	-0.347634	0.0925193	-3.75742	0.000171676	0.0092329
ENSG00000105379	1019.15	-0.340415	0.0906414	-3.75562	0.000172912	0.00925025
ENSG00000104808	54.3038	-0.610339	0.162604	-3.75354	0.000174354	0.00930779
ENSG00000167671	5356.11	-0.311286	0.0829764	-3.7515	0.000175776	0.00936405
ENSG00000196967	665.298	0.302841	0.0807479	3.75045	0.000176518	0.00938391
ENSG00000251287	11.4734	-0.818784	0.218381	-3.74934	0.000177302	0.00938631
ENSG00000170310	1033.02	-0.247214	0.0659293	-3.74969	0.000177052	0.00938631
ENSG00000270890	25.7176	0.959383	0.255978	3.74792	0.00017831	0.00940417
ENSG00000225724	13.075	1.23062	0.328355	3.74782	0.00017838	0.00940417
ENSG00000105711	5135.55	-0.690858	0.184389	-3.74674	0.000179148	0.00942514
ENSG00000122965	1455.8	0.259142	0.0691818	3.74582	0.000179809	0.00944032
ENSG00000104886	1336.13	-0.232764	0.0621517	-3.7451	0.000180319	0.00944763
ENSG00000198947	2629.53	0.266419	0.0712013	3.74178	0.000182724	0.00955388
ENSG00000105254	4805.5	-0.285106	0.0762106	-3.74104	0.000183263	0.00956243
ENSG00000155275	499.64	0.400117	0.10697	3.74046	0.000183684	0.00956472
ENSG00000164151	2392.25	0.264774	0.0708602	3.73657	0.000186549	0.00963769
ENSG00000272240	50.0723	0.545536	0.145998	3.73661	0.000186518	0.00963769
ENSG00000235618	44.0829	-0.528616	0.141474	-3.7365	0.000186602	0.00963769
ENSG00000105618	1084.94	-0.221773	0.0593326	-3.7378	0.000185636	0.00963769
ENSG00000124459	396.296	0.290203	0.0776969	3.73506	0.000187669	0.00967316
ENSG00000166444	1298	0.341149	0.0913945	3.73271	0.000189434	0.00971014
ENSG00000172500	1833.27	-0.398037	0.106627	-3.73299	0.000189223	0.00971014
ENSG00000279764	18.4981	1.41636	0.37946	3.73257	0.000189533	0.00971014
ENSG00000224939	14.3483	-0.849657	0.227803	-3.72979	0.000191637	0.00972565
ENSG00000147669	1991.66	-0.299743	0.0803394	-3.73096	0.000190751	0.00972565
ENSG00000166004	482.947	0.297238	0.0797283	3.72814	0.000192898	0.00972565
ENSG00000274021	51.3996	-0.742884	0.199258	-3.72825	0.000192816	0.00972565
ENSG00000260916	1183.97	0.258787	0.0693543	3.73138	0.000190434	0.00972565
ENSG00000125107	2270.61	0.43565	0.116795	3.73004	0.000191446	0.00972565
ENSG00000172794	684.895	-0.549654	0.147375	-3.72963	0.000191762	0.00972565
ENSG00000105373	3867.51	-0.32568	0.0873415	-3.72881	0.000192383	0.00972565
ENSG00000178104	10691	0.524534	0.140719	3.72753	0.000193364	0.00972983
ENSG00000170035	2646.53	-0.260028	0.0698013	-3.72526	0.000195111	0.00975977
ENSG00000037241	461.029	-0.283846	0.0761888	-3.72556	0.000194879	0.00975977
ENSG00000184076	1774.24	-0.286681	0.0769489	-3.7256	0.000194848	0.00975977
ENSG00000269891	23.8507	1.04081	0.279445	3.72455	0.00019566	0.00976802
ENSG00000181991	923.43	-0.196724	0.0528325	-3.72354	0.000196452	0.00978638
ENSG00000105426	4756.59	0.30206	0.0811316	3.72309	0.000196798	0.00978638
ENSG00000125657	179.473	-0.666069	0.178967	-3.72175	0.00019785	0.00981946
ENSG00000128185	1582.53	-0.350073	0.0941828	-3.71695	0.00020164	0.00998806
ENSG00000125459	293.374	-0.348778	0.0939458	-3.71255	0.000205184	0.0101438
ENSG00000236255	172.985	0.548132	0.147732	3.71032	0.000206993	0.0101783
ENSG00000197756	16510.5	-0.331084	0.089229	-3.71049	0.000206856	0.0101783
ENSG00000164916	5335.35	0.31592	0.0851599	3.70973	0.000207482	0.0101783
ENSG00000141027	4981.59	0.241721	0.0651535	3.71002	0.000207246	0.0101783
ENSG00000231784	54.9163	-0.644055	0.173691	-3.70804	0.000208869	0.0102265
ENSG00000272986	7.81213	-0.96435	0.260175	-3.70654	0.000210109	0.0102675
ENSG00000111752	1019.05	0.313528	0.0846289	3.70474	0.000211609	0.0103117
ENSG00000173821	4010.32	0.469993	0.126888	3.70399	0.000212232	0.0103117
ENSG00000125821	673.232	-0.372532	0.100571	-3.70416	0.000212088	0.0103117
ENSG00000114391	9828.94	-0.292786	0.0790771	-3.70254	0.000213453	0.0103119
ENSG00000165699	3831.73	0.19075	0.0515059	3.70346	0.000212677	0.0103119
ENSG00000267321	353.34	-0.276396	0.0746409	-3.703	0.000213061	0.0103119
ENSG00000183963	1210.5	0.961202	0.259755	3.70042	0.000215241	0.0103785
ENSG00000270761	9.60438	-0.723046	0.195462	-3.69916	0.00021631	0.0104103
ENSG00000287306	103.413	1.07969	0.291944	3.69829	0.000217055	0.0104264
ENSG00000181827	1131.53	0.235975	0.0638341	3.69669	0.000218429	0.0104727
ENSG00000279071	7.85515	1.50508	0.407234	3.69586	0.000219147	0.0104873
ENSG00000156218	261.241	0.903742	0.244561	3.69537	0.000219571	0.0104878
ENSG00000099785	2419.15	-0.307487	0.0832228	-3.69475	0.000220103	0.0104935
ENSG00000135940	7224.81	-0.306058	0.0828574	-3.6938	0.00022093	0.0105132
ENSG00000261609	282.925	0.622598	0.16865	3.69165	0.000222805	0.0105503
ENSG00000280213	75.8133	1.2036	0.326049	3.69148	0.000222954	0.0105503
ENSG00000197714	354.051	0.497868	0.134838	3.69233	0.000222206	0.0105503
ENSG00000205279	256.078	-0.9919	0.268866	-3.6892	0.000224957	0.0106253
ENSG00000249006	11.8139	0.888709	0.241074	3.68646	0.000227394	0.0107053
ENSG00000165916	3835.04	-0.270653	0.0734204	-3.68635	0.000227494	0.0107053
ENSG00000212123	46.4692	-0.746421	0.202555	-3.68503	0.000228672	0.0107408
ENSG00000250479	1831.81	-0.391952	0.1064	-3.68375	0.000229831	0.0107754
ENSG00000134489	6.24452	1.28089	0.347791	3.68292	0.000230577	0.0107904
ENSG00000204338	50.3854	1.03748	0.281958	3.67954	0.000233657	0.0108546
ENSG00000197136	1659.91	0.239479	0.0650756	3.68002	0.000233215	0.0108546
ENSG00000184254	195.375	-0.538793	0.146415	-3.67989	0.000233335	0.0108546
ENSG00000154240	354.159	0.525179	0.142707	3.68012	0.000233124	0.0108546
ENSG00000183495	2925	0.257491	0.07	3.67845	0.000234657	0.0108811
ENSG00000140365	1041.7	-0.346164	0.0941361	-3.67727	0.000235741	0.0108917
ENSG00000188559	1185.68	0.405309	0.110209	3.67763	0.000235412	0.0108917
ENSG00000129595	182.541	0.474893	0.129204	3.67554	0.000237349	0.01094
ENSG00000066777	2040.29	0.274628	0.0747243	3.67522	0.000237648	0.01094
ENSG00000135837	2992.37	0.420424	0.114455	3.67328	0.000239452	0.0109601
ENSG00000214253	3743.11	-0.29322	0.0798195	-3.67354	0.000239211	0.0109601
ENSG00000075407	1546.65	0.278001	0.0756898	3.6729	0.00023981	0.0109601
ENSG00000100372	722.299	-0.271066	0.0737799	-3.67398	0.000238805	0.0109601
ENSG00000253485	108.697	0.569335	0.155101	3.67073	0.00024186	0.0109748
ENSG00000226490	28.0156	-0.811555	0.221056	-3.67127	0.000241347	0.0109748
ENSG00000285863	36.6738	0.497499	0.135495	3.67171	0.000240932	0.0109748
ENSG00000174446	1072.73	-0.301951	0.0822518	-3.67106	0.00024155	0.0109748
ENSG00000100124	1101.05	-0.246473	0.0672021	-3.66764	0.000244796	0.0110685
ENSG00000141956	472.759	0.318498	0.0868358	3.66782	0.000244626	0.0110685
ENSG00000064995	834.003	-0.18794	0.0512541	-3.66684	0.000245569	0.0110838
ENSG00000225973	179.615	-0.360525	0.0983581	-3.66543	0.000246925	0.0111252
ENSG00000261949	16.9657	-0.696901	0.190302	-3.66209	0.000250168	0.0112514
ENSG00000065057	534.159	-0.31741	0.0866916	-3.66137	0.000250868	0.0112629
ENSG00000054523	28505.9	0.26759	0.073109	3.66015	0.00025207	0.011277
ENSG00000148204	1911.09	0.578652	0.158094	3.66017	0.000252047	0.011277
ENSG00000178057	1659.44	-0.305389	0.0834633	-3.65896	0.000253238	0.0113094
ENSG00000287965	24.1338	0.856438	0.23416	3.65748	0.000254704	0.0113549
ENSG00000274156	10.4892	1.2218	0.334176	3.65615	0.000256034	0.0113942
ENSG00000082898	6863.99	0.398263	0.109034	3.65264	0.000259556	0.0114185
ENSG00000181555	2731.77	0.278393	0.0762197	3.65251	0.000259687	0.0114185
ENSG00000015479	538.779	0.421365	0.115353	3.65283	0.000259369	0.0114185
ENSG00000259644	25.5903	0.721252	0.197469	3.65247	0.000259725	0.0114185
ENSG00000259381	11.6509	0.915424	0.250467	3.65487	0.000257313	0.0114185
ENSG00000091640	1500.94	-0.297353	0.0814106	-3.65251	0.000259688	0.0114185
ENSG00000105472	232.158	-0.484943	0.132704	-3.65431	0.000257874	0.0114185
ENSG00000186162	759.697	-0.301371	0.08253	-3.65166	0.000260551	0.011435
ENSG00000250644	50.828	0.994947	0.272539	3.65065	0.000261575	0.0114601
ENSG00000280347	81.6109	0.490794	0.134473	3.64975	0.000262498	0.0114675
ENSG00000159899	775.455	0.306499	0.0839822	3.64957	0.000262681	0.0114675
ENSG00000183196	1766.73	0.792361	0.217135	3.64916	0.000263096	0.0114675
ENSG00000160007	14555.9	0.312018	0.0855651	3.64655	0.00026578	0.0115646
ENSG00000168702	2570.84	0.420122	0.115249	3.64535	0.000267029	0.0115793
ENSG00000273151	322.392	0.619734	0.169996	3.64557	0.000266796	0.0115793
ENSG00000134330	1364.47	-0.2145	0.0588673	-3.6438	0.000268646	0.0115983
ENSG00000227487	336.484	0.594241	0.163101	3.64339	0.000269074	0.0115983
ENSG00000034713	7890.18	-0.211012	0.0579198	-3.64318	0.000269294	0.0115983
ENSG00000198482	500.712	0.405399	0.111256	3.64385	0.000268589	0.0115983
ENSG00000286215	64.2782	0.577359	0.158514	3.64232	0.000270191	0.0116173
ENSG00000235597	322.5	-0.509526	0.139944	-3.64094	0.000271645	0.0116575
ENSG00000138346	314.591	0.588191	0.161566	3.64056	0.000272044	0.0116575
ENSG00000285602	17.6677	0.723742	0.198839	3.63983	0.000272816	0.0116709
ENSG00000134369	5101.93	0.295594	0.0812396	3.63854	0.000274183	0.0116806
ENSG00000120907	311.246	0.693538	0.19062	3.63832	0.000274421	0.0116806
ENSG00000165185	1316.75	0.533119	0.146527	3.63838	0.000274363	0.0116806
ENSG00000105929	29.2016	0.705902	0.19413	3.63624	0.000276647	0.0117556
ENSG00000269950	8.08394	0.859384	0.236371	3.63574	0.000277186	0.0117589
ENSG00000177943	339.17	0.731742	0.201296	3.63515	0.000277823	0.0117663
ENSG00000183624	2186.8	-0.272963	0.0751066	-3.63434	0.000278693	0.0117709
ENSG00000165055	1455.71	-0.234277	0.0644648	-3.63419	0.000278859	0.0117709
ENSG00000270175	58.0956	-0.4392	0.120869	-3.6337	0.000279388	0.0117737
ENSG00000168090	3256.26	-0.18734	0.0515912	-3.63123	0.000282074	0.0118672
ENSG00000186073	246.66	-0.218214	0.0601211	-3.62958	0.000283881	0.0119091
ENSG00000183778	148.748	0.425136	0.117135	3.62947	0.000284008	0.0119091
ENSG00000138031	1445.91	0.375286	0.103422	3.6287	0.000284855	0.011925
ENSG00000179862	293.437	-0.483829	0.133487	-3.62455	0.000289465	0.0120921
ENSG00000230202	68.3712	-1.43095	0.394871	-3.62383	0.000290274	0.0120921
ENSG00000271780	125.11	-0.497876	0.137374	-3.62424	0.00028981	0.0120921
ENSG00000153406	1192.76	-0.368401	0.101679	-3.62319	0.000290992	0.0121021
ENSG00000234329	16.6926	0.776529	0.214417	3.62158	0.000292815	0.0121382
ENSG00000067900	1802.15	0.445831	0.123102	3.62166	0.000292722	0.0121382
ENSG00000283199	55.4699	0.955839	0.26403	3.6202	0.00029438	0.0121832
ENSG00000274372	21.4693	-0.598007	0.165263	-3.61852	0.000296287	0.0122214
ENSG00000225217	147.874	-1.5052	0.415985	-3.61839	0.000296439	0.0122214
ENSG00000286990	78.2329	0.911389	0.251896	3.61812	0.000296747	0.0122214
ENSG00000100316	27701.7	-0.299909	0.0829214	-3.61679	0.000298277	0.0122646
ENSG00000067369	2272.34	0.378246	0.104616	3.61557	0.00029969	0.0123028
ENSG00000137266	2252.6	0.354178	0.0979861	3.61458	0.000300838	0.0123266
ENSG00000142546	1051.92	-0.239458	0.0662542	-3.61423	0.00030124	0.0123266
ENSG00000287516	207.663	-0.591248	0.163626	-3.6134	0.000302206	0.0123462
ENSG00000145839	14.309	1.24074	0.343448	3.61259	0.000303157	0.0123652
ENSG00000115306	46977.5	0.246204	0.0681738	3.61142	0.000304528	0.0123666
ENSG00000163682	14645.9	-0.334582	0.0926566	-3.61099	0.000305031	0.0123666
ENSG00000280780	10.095	0.800699	0.22173	3.61114	0.000304849	0.0123666
ENSG00000232295	40.724	0.663378	0.183737	3.61049	0.000305624	0.0123666
ENSG00000147421	1618.98	0.367163	0.101685	3.6108	0.000305251	0.0123666
ENSG00000240583	4019.91	1.32487	0.367008	3.60992	0.000306289	0.0123738
ENSG00000164898	103.185	-0.350896	0.0972447	-3.60838	0.000308118	0.0123886
ENSG00000169100	9730.08	-0.290159	0.0804112	-3.60844	0.000308043	0.0123886
ENSG00000108256	5003.79	0.38484	0.10663	3.60913	0.000307229	0.0123886
ENSG00000153201	5038.24	0.377698	0.104713	3.60697	0.000309788	0.0124055
ENSG00000120738	1465.54	-0.811441	0.224947	-3.60725	0.000309465	0.0124055
ENSG00000131174	4233.52	-0.297725	0.0825549	-3.60639	0.000310492	0.0124055
ENSG00000287326	9.14672	1.20938	0.335313	3.60672	0.000310086	0.0124055
ENSG00000225313	129.653	0.507765	0.140863	3.60466	0.000312563	0.0124634
ENSG00000178252	3330.56	0.310287	0.0861538	3.60155	0.000316323	0.0124634
ENSG00000170927	6.72457	1.25653	0.348841	3.60203	0.000315747	0.0124634
ENSG00000111678	916.523	-0.301312	0.083621	-3.6033	0.0003142	0.0124634
ENSG00000278971	25.8884	-0.952861	0.26453	-3.60208	0.000315677	0.0124634
ENSG00000232388	492.935	-0.269043	0.0746671	-3.60323	0.000314287	0.0124634
ENSG00000173418	1685.41	-0.327505	0.090935	-3.60153	0.000316355	0.0124634
ENSG00000238390	22.182	1.04772	0.290718	3.6039	0.000313474	0.0124634
ENSG00000159086	1618.98	0.359591	0.0998297	3.60204	0.000315727	0.0124634
ENSG00000134056	866.849	-0.245453	0.0681983	-3.59911	0.000319312	0.0125552
ENSG00000244731	515.389	1.20814	0.335741	3.59843	0.000320143	0.0125552
ENSG00000187079	2581.38	0.443858	0.123348	3.59841	0.000320167	0.0125552
ENSG00000287879	25.8141	-0.655188	0.182281	-3.59438	0.000325163	0.0127315
ENSG00000126267	4444.56	-0.297849	0.0828772	-3.59386	0.000325821	0.0127376
ENSG00000142949	7028.92	0.253066	0.0704303	3.59314	0.000326711	0.0127528
ENSG00000169020	1429.22	-0.333158	0.0927415	-3.59233	0.000327736	0.0127536
ENSG00000078674	5956.78	0.285636	0.0795128	3.59233	0.00032773	0.0127536
ENSG00000159352	4877.29	-0.227441	0.0633212	-3.59186	0.000328324	0.0127569
ENSG00000143158	2612.02	-0.37544	0.1046	-3.58931	0.000331557	0.0128629
ENSG00000170860	1179.77	-0.253831	0.0707337	-3.58854	0.000332535	0.0128812
ENSG00000154079	756.704	-0.394994	0.110126	-3.58674	0.000334842	0.0129115
ENSG00000110717	2116.13	-0.283904	0.0791527	-3.58679	0.000334778	0.0129115
ENSG00000119636	288.069	-0.241267	0.0672595	-3.58712	0.000334356	0.0129115
ENSG00000119285	701.472	0.344189	0.095983	3.58594	0.000335868	0.0129314
ENSG00000204380	62.5979	0.676883	0.188829	3.58464	0.000337542	0.0129762
ENSG00000176542	1500.71	0.265878	0.0742018	3.58318	0.000339442	0.0130295
ENSG00000260604	22.8852	1.07782	0.300953	3.58136	0.000341808	0.0131006
ENSG00000251867	158.873	-0.453895	0.126771	-3.58042	0.000343044	0.0131155
ENSG00000251562	88473.8	0.650381	0.181677	3.57988	0.000343746	0.0131155
ENSG00000133460	1135.79	-0.286491	0.0800222	-3.58015	0.000343399	0.0131155
ENSG00000207383	11.8469	-0.543894	0.151949	-3.57945	0.000344314	0.0131175
ENSG00000125676	1750.69	0.238822	0.0667464	3.57805	0.000346169	0.0131671
ENSG00000205560	47.7346	0.876372	0.244955	3.57768	0.000346652	0.0131671
ENSG00000130770	4089.83	-0.320561	0.0896624	-3.57519	0.000349968	0.0132732
ENSG00000263001	1378.92	0.444364	0.12431	3.57463	0.000350718	0.0132818
ENSG00000142798	532.643	0.822673	0.230264	3.57273	0.000353279	0.0132933
ENSG00000117523	6175.87	0.200907	0.0562438	3.57208	0.00035416	0.0132933
ENSG00000230825	28.9488	1.09018	0.305068	3.57356	0.00035216	0.0132933
ENSG00000137486	6449.64	0.375051	0.104977	3.57271	0.000353304	0.0132933
ENSG00000174197	1848.11	0.276811	0.0774907	3.57218	0.000354024	0.0132933
ENSG00000267796	133.083	-0.25466	0.0712684	-3.57325	0.000352576	0.0132933
ENSG00000273026	16.0145	-0.562852	0.157645	-3.57037	0.000356473	0.0133297
ENSG00000122705	5745.93	-0.273143	0.0764991	-3.57054	0.000356248	0.0133297
ENSG00000107263	5758.95	0.285775	0.0800446	3.5702	0.000356704	0.0133297
ENSG00000246451	484.901	0.481052	0.134786	3.56899	0.00035836	0.0133549
ENSG00000100122	27.517	-0.808138	0.226437	-3.56894	0.00035843	0.0133549
ENSG00000256564	13.6598	0.852681	0.23896	3.56831	0.000359293	0.0133675
ENSG00000165105	92.2326	0.954404	0.267513	3.5677	0.000360135	0.0133792
ENSG00000081870	673.104	-0.241883	0.0678132	-3.5669	0.000361228	0.0133973
ENSG00000003989	3000.96	0.975219	0.273433	3.56658	0.000361676	0.0133973
ENSG00000287878	45.3803	0.552497	0.154946	3.56574	0.000362837	0.0134207
ENSG00000285551	5.9539	1.26734	0.35554	3.56456	0.000364463	0.0134613
ENSG00000204220	1673.35	-0.299781	0.0841271	-3.56343	0.000366041	0.0134789
ENSG00000147854	1627.58	0.262665	0.0737263	3.5627	0.00036706	0.0134789
ENSG00000140839	74.3544	0.865529	0.242936	3.56279	0.000366935	0.0134789
ENSG00000078699	2444.19	0.216816	0.0608428	3.56354	0.00036588	0.0134789
ENSG00000184056	222.192	-0.391637	0.109991	-3.56062	0.000369979	0.0135664
ENSG00000065518	2920.81	-0.200049	0.056217	-3.55851	0.000372958	0.0136363
ENSG00000273476	11.6691	0.708858	0.199179	3.55889	0.000372424	0.0136363
ENSG00000189283	416.274	-0.287779	0.080912	-3.55669	0.00037556	0.0137117
ENSG00000105669	2573.17	-0.272667	0.0766983	-3.55506	0.000377898	0.0137773
ENSG00000279904	32.6261	-0.576611	0.162277	-3.55325	0.000380509	0.0138328
ENSG00000153827	6182.94	0.232249	0.0653585	3.55347	0.000380184	0.0138328
ENSG00000280660	191.574	0.795795	0.224023	3.55229	0.000381888	0.0138446
ENSG00000262903	83.4603	0.754317	0.212348	3.55227	0.000381924	0.0138446
ENSG00000254911	119.141	0.507672	0.142975	3.55078	0.000384098	0.0139036
ENSG00000163960	3590.46	0.211166	0.0594876	3.54975	0.000385604	0.0139382
ENSG00000185946	1080.4	0.393651	0.110948	3.54806	0.000388074	0.0139948
ENSG00000130005	1362.59	-0.351637	0.0991104	-3.54793	0.00038827	0.0139948
ENSG00000266248	22.2081	0.612974	0.172847	3.54633	0.000390633	0.01406
ENSG00000257093	4938.57	0.375937	0.10602	3.5459	0.000391276	0.0140632
ENSG00000196535	5541.77	0.331483	0.0934944	3.54549	0.000391882	0.0140651
ENSG00000103342	4271.97	0.220836	0.0622975	3.54486	0.000392823	0.014079
ENSG00000174567	42.4512	-0.719804	0.203103	-3.54403	0.000394055	0.0140835
ENSG00000167513	77.3158	-0.451777	0.12747	-3.54419	0.000393817	0.0140835
ENSG00000182512	1534.76	-0.247862	0.0699477	-3.54354	0.000394798	0.0140902
ENSG00000277496	34.1878	1.14867	0.32427	3.54233	0.000396606	0.0141349
ENSG00000171467	1553.46	0.308018	0.0869866	3.54098	0.000398647	0.0141847
ENSG00000286511	54.8858	0.606625	0.171332	3.54063	0.000399167	0.0141847
ENSG00000184967	392.643	-0.307977	0.0870191	-3.53919	0.000401354	0.0141847
ENSG00000127445	4735.17	-0.363862	0.102799	-3.53955	0.000400816	0.0141847
ENSG00000130433	34.1809	-0.719595	0.203316	-3.5393	0.000401195	0.0141847
ENSG00000205643	238.493	-0.337779	0.0954332	-3.53943	0.000400992	0.0141847
ENSG00000019995	1071.74	0.359874	0.101698	3.53866	0.000402165	0.0141936
ENSG00000242372	1009.73	-0.237199	0.0670432	-3.538	0.000403176	0.0142096
ENSG00000196503	111.853	-0.627119	0.177338	-3.5363	0.000405773	0.0142813
ENSG00000174326	69.1798	-0.660257	0.186763	-3.53526	0.000407372	0.0143178
ENSG00000136146	1201.55	-0.231225	0.0654401	-3.53339	0.000410268	0.0143996
ENSG00000256533	12.4986	0.704184	0.199346	3.53247	0.000411698	0.0144299
ENSG00000204091	175.427	0.842615	0.238604	3.53144	0.000413308	0.0144464
ENSG00000178404	38.1991	0.9082	0.257169	3.53153	0.000413165	0.0144464
ENSG00000101052	581.5	-0.328348	0.0930413	-3.52906	0.000417042	0.0145569
ENSG00000253540	55.5373	-0.7619	0.216002	-3.52728	0.000419845	0.0146341
ENSG00000205726	6671.1	0.289535	0.0820926	3.52693	0.000420406	0.0146341
ENSG00000112282	1425.49	0.229062	0.0649567	3.52638	0.000421276	0.0146444
ENSG00000145386	210.383	0.81087	0.230091	3.52413	0.000424876	0.0147493
ENSG00000158793	921.555	-0.202895	0.0576337	-3.52042	0.000430856	0.0148291
ENSG00000269559	6.22474	-0.832186	0.236403	-3.52021	0.000431211	0.0148291
ENSG00000126432	6895.04	-0.292193	0.0830051	-3.52018	0.000431258	0.0148291
ENSG00000275580	114.117	-0.370183	0.105096	-3.52232	0.000427795	0.0148291
ENSG00000274340	7.30262	-0.765857	0.217483	-3.52145	0.000429194	0.0148291
ENSG00000172382	72.0585	-0.629076	0.178653	-3.52122	0.000429573	0.0148291
ENSG00000218018	29.5951	0.530939	0.150764	3.52166	0.000428852	0.0148291
ENSG00000188536	367.657	-1.3227	0.375875	-3.519	0.00043317	0.0148747
ENSG00000249852	22.7502	1.22684	0.348968	3.51561	0.000438746	0.0149557
ENSG00000273314	74.9861	-0.46263	0.131595	-3.51557	0.000438816	0.0149557
ENSG00000205352	1449.66	-0.333414	0.0948211	-3.51624	0.000437703	0.0149557
ENSG00000261056	23.4446	0.659093	0.187465	3.51581	0.000438409	0.0149557
ENSG00000101457	648.548	-0.22117	0.0628852	-3.51704	0.000436382	0.0149557
ENSG00000267169	233.339	0.573968	0.163272	3.51542	0.000439061	0.0149557
ENSG00000136877	870.808	-0.348368	0.0991211	-3.51457	0.000440463	0.0149834
ENSG00000220804	92.4324	0.509409	0.144985	3.51354	0.000442178	0.0150216
ENSG00000272106	1000.98	-0.357222	0.10173	-3.51146	0.000445654	0.0150519
ENSG00000116353	887.28	-0.392015	0.111621	-3.51202	0.000444716	0.0150519
ENSG00000272583	12.5901	-0.900899	0.256576	-3.51124	0.000446029	0.0150519
ENSG00000183048	109.888	-0.451217	0.128491	-3.51166	0.000445313	0.0150519
ENSG00000011243	1975.88	0.338673	0.096431	3.51207	0.000444631	0.0150519
ENSG00000270638	16.9614	-0.828231	0.235904	-3.51088	0.000446628	0.0150521
ENSG00000148516	3710.39	0.288534	0.082247	3.50814	0.000451254	0.0151878
ENSG00000183036	833.72	-0.758681	0.216301	-3.50753	0.000452292	0.0152027
ENSG00000171530	2409.72	-0.250644	0.0714754	-3.50672	0.000453674	0.0152123
ENSG00000015520	34.6295	1.71194	0.488198	3.50665	0.000453777	0.0152123
ENSG00000230325	7.52841	0.830172	0.237085	3.50159	0.000462498	0.0153247
ENSG00000168894	1199.51	-0.305047	0.0870794	-3.50309	0.000459885	0.0153247
ENSG00000115657	286.299	0.509634	0.145603	3.50017	0.000464956	0.0153247
ENSG00000246334	81.194	0.502026	0.143349	3.50213	0.00046156	0.0153247
ENSG00000133740	337.825	0.290463	0.0829566	3.50139	0.000462841	0.0153247
ENSG00000250569	22.3969	0.543449	0.155279	3.49982	0.000465572	0.0153247
ENSG00000213839	150.671	0.375016	0.10712	3.50089	0.000463712	0.0153247
ENSG00000244134	7.73744	1.31061	0.373995	3.50434	0.000457736	0.0153247
ENSG00000110375	11.0804	-0.668026	0.190721	-3.50263	0.000460693	0.0153247
ENSG00000092439	1433.84	0.27659	0.0789794	3.50205	0.000461694	0.0153247
ENSG00000166747	4192.49	0.190721	0.0544889	3.50019	0.000464923	0.0153247
ENSG00000178971	1206.38	0.273187	0.0780091	3.50199	0.000461797	0.0153247
ENSG00000275410	7.77497	-0.642371	0.183399	-3.50258	0.00046077	0.0153247
ENSG00000207357	27.3784	0.727922	0.207971	3.50011	0.000465072	0.0153247
ENSG00000273619	54.8561	-0.457655	0.130848	-3.49762	0.000469436	0.0154319
ENSG00000083168	3113.65	0.294641	0.0842549	3.49702	0.000470487	0.0154464
ENSG00000120685	1049.4	0.15183	0.0434466	3.49464	0.000474693	0.0154647
ENSG00000100814	1263.12	-0.231857	0.0663398	-3.49499	0.000474084	0.0154647
ENSG00000279589	7.81907	0.836563	0.239365	3.49493	0.000474193	0.0154647
ENSG00000260018	40.6586	-0.507883	0.145287	-3.49573	0.000472765	0.0154647
ENSG00000167747	286.378	-0.50468	0.144361	-3.49596	0.000472368	0.0154647
ENSG00000160233	117.862	0.778763	0.222824	3.49496	0.00047413	0.0154647
ENSG00000251669	64.8287	-0.494915	0.14165	-3.49392	0.000475977	0.0154751
ENSG00000261207	37.4828	0.817209	0.233927	3.49344	0.00047684	0.0154751
ENSG00000180096	161.389	-0.362674	0.103814	-3.49351	0.000476714	0.0154751
ENSG00000140575	3767.12	0.582517	0.16677	3.49294	0.000477725	0.015484
ENSG00000163029	1010.92	0.317745	0.0909934	3.49196	0.000479497	0.0155075
ENSG00000233828	26.4566	-1.30572	0.373931	-3.49186	0.00047967	0.0155075
ENSG00000163939	1590.69	0.227563	0.0652044	3.49	0.000483015	0.0155141
[truncated: 24,624 more rows]

## Sheet: DiffExpTEFamilies_PSP_vs_Ctrl
	baseMean	log2FoldChange	lfcSE	stat	pvalue	padj
[truncated: 1,180 more rows]

[truncated: 1 more sheets: DiffExpTELoci_PSP_vs_Ctrl]
