# Supplementary material for: Transcriptome analyses reveal tau isoform-driven changes in transposable element and gene expression
Source: PLoS One. 2021 Sep 29;16(9):e0251611. doi: 10.1371/journal.pone.0251611 (PMC8480850; doi:10.1371/journal.pone.0251611)
Supplement: S2 Table — Excel document listing multiple tables with full results of differential analysis for differentially expressed genes (determined through featureCounts and DESeq2) and transposable element loci and families found using TElocal and TEcount, respectively. (XLSX) [file pone.0251611.s003.xlsx]

## Sheet: summary
S5 Table Summary — Cell Data corresponding to Fig 4–6
Sheet Name	Type of Data	Program(s) used to generate counts/differential expression values	Figures using data
DiffExpGenes_3Rtau_vs_Ctrl	differentially expressed genes in 3Rtau cases	featureCounts/DESeq2	Fig 4
DiffExpTEFamilies_3Rtau_vs_Ctrl	differentially expressed transposable element families in 3Rtau cases	TEcount/DESeq2	Fig 5
DiffExpTELoci_3Rtau_vs_Ctrl	significantly (FDR p-value < 0.05) differentially expressed transposable element loci in 3Rtau cases	TELocal/DESeq2	Fig 6
DiffExpGenes_4Rtau_vs_Ctrl	differentially expressed genes in 4Rtau cases	featureCounts/DESeq2	Fig 4
DiffExpTEFamilies_4Rtau_vs_Ctrl	differentially expressed transposable element families in 4Rtau cases	TEcount/DESeq2	Fig 5
DiffExpTELoci_4Rtau_vs_Ctrl	significantly (FDR p-value < 0.05) differentially expressed in loci in 4Rtau cases	TELocal/DESeq2	Fig 6
DiffExpGenes_3R4Rtau_vs_Ctrl	differentially expressed genes in 3R4Rtau cases	featureCounts/DESeq2	Fig 4
DiffExpTEFamilies_3R4Rtau_vs_Ctrl	differentially expressed transposable element families in 3R4Rtau cases	TEcount/DESeq2	Fig 5
DiffExpTELoci_3R4Rtau_vs_Ctrl	significantly (FDR p-value < 0.05) differentially expressed in 3R4Rtau cases	TELocal/DESeq2	Fig 6

## Sheet: DiffExpGenes_3Rtau_vs_Ctrl
	baseMean	log2FoldChange	lfcSE	stat	pvalue	padj
ENSG00000186868	64335.6	5.52266	0.208219	26.5233	5.21651e-155	9.17584e-151
ENSG00000156265	102.254	3.04743	0.362877	8.39797	4.5425e-17	3.99513e-13
ENSG00000071575	6035.14	0.656959	0.0823739	7.97533	1.51969e-15	8.91043e-12
ENSG00000071282	1683.97	1.20154	0.159727	7.52247	5.37514e-14	2.36372e-10
ENSG00000159200	1324.15	1.33458	0.182827	7.29969	2.88429e-13	1.01469e-09
ENSG00000188042	1035.84	0.800926	0.115894	6.91085	4.81749e-12	1.41233e-08
ENSG00000110092	10601.5	0.552953	0.0807636	6.84657	7.56428e-12	1.9008e-08
ENSG00000110880	4787.05	0.609804	0.0900717	6.77021	1.28599e-11	2.82757e-08
ENSG00000127863	1107.47	1.11955	0.165895	6.74853	1.49351e-11	2.91899e-08
ENSG00000047936	67.5043	3.92818	0.593503	6.61864	3.6253e-11	5.92706e-08
ENSG00000107984	2651.27	0.884834	0.133754	6.61536	3.70652e-11	5.92706e-08
ENSG00000154553	430.181	1.28413	0.201457	6.3742	1.83924e-10	2.69602e-07
ENSG00000102172	4100.25	0.448297	0.0705074	6.35815	2.04191e-10	2.76287e-07
ENSG00000057019	7344.04	1.71524	0.274399	6.25089	4.08123e-10	4.78593e-07
ENSG00000118985	336.909	1.49309	0.23874	6.25405	3.9995e-10	4.78593e-07
ENSG00000146469	1233.73	1.66483	0.267042	6.23432	4.5375e-10	4.98842e-07
ENSG00000130176	324.903	1.91872	0.308757	6.21434	5.15424e-10	5.33312e-07
ENSG00000168685	104.217	3.46234	0.565106	6.12689	8.96157e-10	8.75745e-07
ENSG00000158710	12725.4	1.03769	0.171324	6.05687	1.38795e-09	1.28495e-06
ENSG00000166401	208.298	1.98102	0.328931	6.02261	1.71629e-09	1.50948e-06
ENSG00000095752	266.352	2.35203	0.393887	5.97131	2.3535e-09	1.97133e-06
ENSG00000169908	367.209	1.65845	0.278139	5.96267	2.48142e-09	1.98401e-06
ENSG00000233117	74.2971	2.81927	0.475259	5.93207	2.99142e-09	2.28779e-06
ENSG00000109205	78.2094	3.26727	0.554245	5.89499	3.74712e-09	2.74633e-06
ENSG00000115556	620.618	-0.627584	0.107753	-5.82427	5.73624e-09	3.88078e-06
ENSG00000087494	233.626	2.37718	0.407811	5.82914	5.57153e-09	3.88078e-06
ENSG00000118515	1253.84	1.31698	0.227244	5.79546	6.81358e-09	4.28039e-06
ENSG00000107562	185.842	2.29584	0.396059	5.79672	6.76256e-09	4.28039e-06
ENSG00000182752	3644.7	2.4421	0.423741	5.76319	8.25388e-09	5.0064e-06
ENSG00000118785	243.059	1.6207	0.283799	5.71071	1.12506e-08	6.38383e-06
ENSG00000049192	181.32	1.18251	0.207037	5.71159	1.11922e-08	6.38383e-06
ENSG00000203805	251.593	2.01691	0.353967	5.69802	1.21208e-08	6.66267e-06
ENSG00000129595	557.51	-0.515325	0.0907738	-5.67703	1.37054e-08	7.30538e-06
ENSG00000164951	1469.92	0.858464	0.151545	5.66476	1.47229e-08	7.61691e-06
ENSG00000143473	204.041	-1.42394	0.252284	-5.64419	1.65963e-08	8.34085e-06
ENSG00000169282	110.123	2.65045	0.471692	5.61902	1.92045e-08	9.38354e-06
ENSG00000067082	1428.93	1.13594	0.202397	5.61242	1.99518e-08	9.48521e-06
ENSG00000181026	2087.75	0.545109	0.0978789	5.56921	2.55891e-08	1.1845e-05
ENSG00000165891	411.477	0.76579	0.138153	5.54306	2.97225e-08	1.34056e-05
ENSG00000180611	1270.93	1.61226	0.291159	5.53739	3.07017e-08	1.35011e-05
ENSG00000108829	5267.19	0.543762	0.0990938	5.48734	4.08027e-08	1.75054e-05
ENSG00000154380	8350.64	0.762522	0.139088	5.48231	4.19817e-08	1.75823e-05
ENSG00000078401	138.288	2.61205	0.478461	5.45928	4.78061e-08	1.9556e-05
ENSG00000119973	60.2051	-1.35997	0.249299	-5.45518	4.8923e-08	1.95581e-05
ENSG00000143507	239.739	0.686053	0.126271	5.43317	5.53621e-08	2.16404e-05
ENSG00000240476	69.801	5.69445	1.05518	5.39669	6.78817e-08	2.59574e-05
ENSG00000106366	11683.2	2.64723	0.491914	5.38149	7.38731e-08	2.76474e-05
ENSG00000137491	66.2936	4.06926	0.757517	5.37184	7.79351e-08	2.856e-05
ENSG00000152229	365.173	1.55039	0.289016	5.36437	8.12304e-08	2.91601e-05
ENSG00000049130	1535.5	1.35017	0.252281	5.35183	8.70692e-08	3.0631e-05
ENSG00000187720	682.837	1.94975	0.364705	5.34611	8.98667e-08	3.09952e-05
ENSG00000159176	5321.9	1.31752	0.247569	5.32181	1.02737e-07	3.47528e-05
ENSG00000154975	234.597	0.959787	0.180497	5.31746	1.05229e-07	3.4924e-05
ENSG00000162772	215.792	0.958824	0.180628	5.30828	1.10667e-07	3.60488e-05
ENSG00000120937	626.439	3.34358	0.632469	5.28654	1.24649e-07	3.94256e-05
ENSG00000155011	2633.05	0.682675	0.129166	5.28527	1.25517e-07	3.94256e-05
ENSG00000130066	610.838	1.00802	0.190923	5.27972	1.29379e-07	3.9926e-05
ENSG00000049249	529.239	3.24888	0.616856	5.26684	1.38791e-07	4.0022e-05
ENSG00000139278	1846.04	2.48057	0.470433	5.27294	1.34256e-07	4.0022e-05
ENSG00000170345	111.976	1.4234	0.270255	5.26688	1.38763e-07	4.0022e-05
ENSG00000125148	895.303	1.93095	0.366012	5.27564	1.32294e-07	4.0022e-05
ENSG00000120051	81.618	1.88604	0.360633	5.22981	1.69683e-07	4.77154e-05
ENSG00000100097	10397.8	1.14018	0.218071	5.22849	1.70897e-07	4.77154e-05
ENSG00000255690	496.813	-0.878695	0.168235	-5.22302	1.76026e-07	4.83797e-05
ENSG00000168386	3954.39	2.02424	0.38807	5.21616	1.82666e-07	4.87955e-05
ENSG00000070882	520.533	1.06719	0.204609	5.21574	1.83087e-07	4.87955e-05
ENSG00000106617	1180.64	1.25317	0.240563	5.20931	1.89548e-07	4.97634e-05
ENSG00000180628	392.554	0.933106	0.180022	5.18328	2.18021e-07	5.6397e-05
ENSG00000146592	1898.77	0.719953	0.139161	5.17354	2.29698e-07	5.85564e-05
ENSG00000171848	3509.54	0.346938	0.0673198	5.15358	2.55559e-07	6.42183e-05
ENSG00000136048	1942.55	2.67925	0.520212	5.15031	2.60057e-07	6.44281e-05
ENSG00000079819	35.4785	2.97454	0.578762	5.13949	2.75489e-07	6.56416e-05
ENSG00000106483	145.418	1.69667	0.329853	5.14371	2.6936e-07	6.56416e-05
ENSG00000139926	2798.97	1.19009	0.231577	5.13904	2.7615e-07	6.56416e-05
ENSG00000114850	3851.92	0.649896	0.126733	5.12808	2.9271e-07	6.62239e-05
ENSG00000161011	10089.6	1.35319	0.26391	5.12747	2.93659e-07	6.62239e-05
ENSG00000168461	1370.51	1.12291	0.218977	5.12798	2.92875e-07	6.62239e-05
ENSG00000124145	1431.14	1.43068	0.278854	5.13058	2.88849e-07	6.62239e-05
ENSG00000058085	32.1411	2.9167	0.571986	5.09925	3.40997e-07	7.59259e-05
ENSG00000011465	550.738	-1.36688	0.268539	-5.09006	3.57955e-07	7.87053e-05
ENSG00000006047	90.9754	-0.974261	0.191586	-5.08524	3.67158e-07	7.97322e-05
ENSG00000169306	54.6333	3.21666	0.633465	5.07788	3.81674e-07	8.08873e-05
ENSG00000008517	844.064	2.57092	0.506185	5.07902	3.79395e-07	8.08873e-05
ENSG00000082126	233.66	1.89025	0.37257	5.07354	3.90485e-07	8.12253e-05
ENSG00000280071	153.534	-1.33435	0.263052	-5.07256	3.92504e-07	8.12253e-05
ENSG00000075426	1455.43	1.69419	0.334835	5.05978	4.19742e-07	8.58519e-05
ENSG00000160712	83.7908	2.52121	0.499107	5.05144	4.38483e-07	8.76869e-05
ENSG00000113068	2555.69	0.657404	0.130144	5.05136	4.38684e-07	8.76869e-05
ENSG00000164171	1522.54	1.62328	0.323519	5.01756	5.23312e-07	0.000102279
ENSG00000227544	25.114	-1.92421	0.383477	-5.0178	5.22667e-07	0.000102279
ENSG00000205542	22095.5	1.15751	0.230923	5.01254	5.37163e-07	0.000103832
ENSG00000147573	579.439	2.13987	0.427357	5.00723	5.522e-07	0.000105578
ENSG00000126522	779.818	0.597466	0.120131	4.97346	6.57672e-07	0.000123069
ENSG00000120217	617.519	2.24925	0.452155	4.97452	6.5409e-07	0.000123069
ENSG00000115091	4691.68	0.565007	0.113842	4.9631	6.93768e-07	0.000128457
ENSG00000213420	1407.77	-0.596917	0.120883	-4.93796	7.89453e-07	0.000144651
ENSG00000108861	1549.13	0.559107	0.113291	4.93512	8.00996e-07	0.000145253
ENSG00000116285	1069.87	1.14337	0.232066	4.92693	8.35315e-07	0.000148416
ENSG00000102359	75.5153	1.98081	0.401986	4.92756	8.32637e-07	0.000148416
ENSG00000120254	927.18	0.578823	0.117619	4.92118	8.60224e-07	0.000151313
ENSG00000170006	173.025	1.74802	0.356531	4.90286	9.4452e-07	0.000164496
ENSG00000128274	37.5126	2.55043	0.521106	4.89427	9.867e-07	0.000170157
ENSG00000085063	4010.8	0.82643	0.16934	4.88031	1.05921e-06	0.000180888
ENSG00000155755	3160.83	0.525455	0.107948	4.86767	1.12919e-06	0.000190986
ENSG00000164946	258.514	-0.756837	0.155695	-4.86102	1.1678e-06	0.000195634
ENSG00000120708	632.05	2.21085	0.456091	4.8474	1.25092e-06	0.000207582
ENSG00000144959	401.087	1.19276	0.246486	4.83905	1.30463e-06	0.000210537
ENSG00000151014	150.162	0.758722	0.156694	4.84207	1.28494e-06	0.000210537
ENSG00000148677	2739.37	2.37108	0.489984	4.83909	1.30435e-06	0.000210537
ENSG00000204267	77.761	1.47817	0.305756	4.83447	1.33501e-06	0.000213481
ENSG00000066322	1039.26	0.912021	0.18888	4.82859	1.37505e-06	0.000217902
ENSG00000156510	31.9184	3.65945	0.758571	4.82414	1.40611e-06	0.000220835
ENSG00000171617	1912.65	1.34319	0.278952	4.81514	1.47097e-06	0.000221149
ENSG00000166448	280.474	-0.69417	0.144096	-4.81743	1.45422e-06	0.000221149
ENSG00000151491	608.552	1.41518	0.293686	4.81867	1.44519e-06	0.000221149
ENSG00000123095	371.164	2.42046	0.502501	4.81682	1.45861e-06	0.000221149
ENSG00000111424	44.1214	2.6835	0.556728	4.82014	1.43459e-06	0.000221149
ENSG00000104856	351.633	1.80898	0.376169	4.80895	1.51728e-06	0.000226178
ENSG00000271447	33.4745	-1.52349	0.316957	-4.8066	1.53518e-06	0.000226923
ENSG00000157404	408.616	-0.81611	0.169856	-4.80471	1.54977e-06	0.00022717
ENSG00000092531	962.267	1.03628	0.216597	4.78437	1.71523e-06	0.000249346
ENSG00000222041	416.037	1.71844	0.359375	4.78175	1.73779e-06	0.000250555
ENSG00000134684	1925.6	0.458205	0.0959043	4.77774	1.77279e-06	0.000253523
ENSG00000235162	2515.21	1.29807	0.272501	4.76353	1.90233e-06	0.000269854
ENSG00000130513	1626.48	1.68684	0.354323	4.76074	1.92889e-06	0.000271434
ENSG00000116701	131.165	1.92185	0.404588	4.75013	2.03286e-06	0.000277194
ENSG00000078269	845.424	1.71055	0.359977	4.75183	2.01585e-06	0.000277194
ENSG00000197172	1251.41	0.472	0.0993515	4.75081	2.02603e-06	0.000277194
ENSG00000056558	354.911	4.25736	0.895846	4.75233	2.01082e-06	0.000277194
ENSG00000137462	167.838	1.67925	0.353714	4.74747	2.05979e-06	0.000278449
ENSG00000103642	364.687	0.896424	0.188937	4.74456	2.08956e-06	0.000278449
ENSG00000287431	187.088	-1.00002	0.210751	-4.74502	2.08491e-06	0.000278449
ENSG00000167191	818.782	1.48459	0.313274	4.73894	2.1484e-06	0.000284138
ENSG00000164251	212.828	1.66892	0.352312	4.73706	2.16841e-06	0.000284644
ENSG00000182118	175.105	1.14151	0.241296	4.73073	2.23711e-06	0.000291488
ENSG00000287053	38.6333	2.58568	0.546753	4.72916	2.25455e-06	0.0002916
ENSG00000243742	26.5033	3.21206	0.679454	4.72742	2.27392e-06	0.000291958
ENSG00000170989	97.1997	2.43456	0.516482	4.71374	2.43206e-06	0.000306117
ENSG00000105825	1456.37	1.1675	0.247698	4.71338	2.43641e-06	0.000306117
ENSG00000102900	1461.83	0.378484	0.0802532	4.71613	2.40375e-06	0.000306117
ENSG00000188229	8680.29	0.556716	0.118152	4.71185	2.45473e-06	0.000306232
ENSG00000104312	1035.66	1.13535	0.241208	4.70694	2.51469e-06	0.000311503
ENSG00000171867	416.958	1.38999	0.295905	4.69741	2.63487e-06	0.000324108
ENSG00000164236	110.499	1.54454	0.329012	4.69449	2.67276e-06	0.000326485
ENSG00000113070	3830.3	2.37861	0.507151	4.69015	2.73003e-06	0.00033118
ENSG00000211455	2420.3	0.81224	0.173277	4.68753	2.76518e-06	0.000333147
ENSG00000169756	1600.93	0.905194	0.193404	4.68032	2.86427e-06	0.000340422
ENSG00000145391	1458.53	0.490126	0.104718	4.68044	2.86257e-06	0.000340422
ENSG00000123572	100.517	1.86283	0.398513	4.67446	2.94731e-06	0.00034794
ENSG00000136240	4038.42	0.430197	0.0922427	4.66375	3.10497e-06	0.000361698
ENSG00000108691	5661.18	3.10977	0.666715	4.66432	3.09645e-06	0.000361698
ENSG00000146386	398.297	1.06355	0.228217	4.66028	3.15779e-06	0.000365431
ENSG00000166710	8220.12	0.845135	0.181444	4.65784	3.19541e-06	0.000367368
ENSG00000122585	198.493	-1.0739	0.231002	-4.64888	3.33747e-06	0.000381208
ENSG00000182774	447.931	-0.612636	0.131832	-4.64709	3.36645e-06	0.000382038
ENSG00000167861	596.169	-0.556845	0.119966	-4.64168	3.45587e-06	0.000389672
ENSG00000115596	34.3783	-1.45685	0.314891	-4.6265	3.71895e-06	0.000416664
ENSG00000137033	116.549	1.81387	0.392858	4.61711	3.89122e-06	0.000433206
ENSG00000019991	547.888	1.27367	0.27656	4.60539	4.11701e-06	0.000455461
ENSG00000154127	254.918	2.34299	0.508975	4.60336	4.15731e-06	0.000457044
ENSG00000188015	67.2058	2.00943	0.436749	4.60089	4.20697e-06	0.000459152
ENSG00000145703	976.343	1.59246	0.346202	4.59981	4.22869e-06	0.000459152
ENSG00000163661	1650.9	2.62341	0.571164	4.5931	4.36711e-06	0.000471273
ENSG00000188643	1351.53	2.37058	0.516275	4.59171	4.39627e-06	0.000471526
ENSG00000285517	46.1092	1.97227	0.429774	4.58909	4.45174e-06	0.000474582
ENSG00000101608	5861.6	0.804545	0.17573	4.57829	4.68784e-06	0.000496742
ENSG00000224616	240.687	-0.697547	0.152503	-4.57399	4.78533e-06	0.000503579
ENSG00000173926	185.635	1.2489	0.273106	4.57292	4.80963e-06	0.000503579
ENSG00000118407	611.588	1.38584	0.304102	4.55715	5.1853e-06	0.0005397
ENSG00000117399	1609.74	0.546801	0.120197	4.54919	5.38522e-06	0.000557212
ENSG00000039560	1880.88	0.895636	0.1973	4.53946	5.63989e-06	0.000570233
ENSG00000236366	34.6157	2.03705	0.448451	4.54242	5.56128e-06	0.000570233
ENSG00000274588	86.7074	1.40078	0.308582	4.53943	5.64073e-06	0.000570233
ENSG00000187775	21.576	3.00539	0.661855	4.54086	5.60253e-06	0.000570233
ENSG00000153303	19.4782	-1.6698	0.368547	-4.53075	5.87754e-06	0.000590777
ENSG00000228536	26.5282	2.142	0.473108	4.5275	5.96858e-06	0.000596519
ENSG00000163545	272.712	2.38264	0.526553	4.52498	6.04024e-06	0.00060027
ENSG00000158023	299.967	1.71879	0.380328	4.51923	6.2064e-06	0.000613318
ENSG00000213719	4601.98	0.676863	0.149971	4.51329	6.38305e-06	0.000627251
ENSG00000115758	9287.53	0.372901	0.0826692	4.51076	6.45947e-06	0.000627747
ENSG00000120149	229.518	1.56588	0.347121	4.51105	6.45066e-06	0.000627747
ENSG00000175344	200.659	-0.862156	0.191689	-4.49768	6.87001e-06	0.000663975
ENSG00000232527	172.324	1.37258	0.305638	4.49089	7.09267e-06	0.000674379
ENSG00000123496	84.1471	1.67302	0.372505	4.49126	7.08036e-06	0.000674379
ENSG00000105499	77.2174	1.57208	0.350045	4.49107	7.08675e-06	0.000674379
ENSG00000196639	252.6	1.55042	0.345386	4.48894	7.15786e-06	0.000675935
ENSG00000164125	1914.18	1.91362	0.426484	4.48697	7.22432e-06	0.000675935
ENSG00000204713	2411.19	-0.365862	0.0815329	-4.4873	7.21316e-06	0.000675935
ENSG00000114529	175.732	1.41576	0.315864	4.48219	7.38819e-06	0.00068041
ENSG00000166402	2799.23	-0.450536	0.100474	-4.48409	7.32258e-06	0.00068041
ENSG00000152402	63.5169	2.02929	0.452641	4.48323	7.35222e-06	0.00068041
ENSG00000106003	119.648	1.1446	0.255631	4.47754	7.55085e-06	0.000690035
ENSG00000233532	30.111	2.71684	0.606848	4.47696	7.57117e-06	0.000690035
ENSG00000135744	56.3629	2.18364	0.487986	4.4748	7.64821e-06	0.000693464
ENSG00000248905	1400.48	1.44446	0.322994	4.47211	7.74505e-06	0.000698644
ENSG00000138279	1754.55	0.401307	0.0898135	4.46823	7.88712e-06	0.000707829
ENSG00000103489	2115.38	1.28081	0.286766	4.4664	7.95471e-06	0.000710271
ENSG00000170365	879.817	0.856917	0.19194	4.4645	8.02568e-06	0.000712988
ENSG00000100292	307.016	1.67389	0.37506	4.46299	8.08241e-06	0.00071442
ENSG00000100739	132.793	2.92454	0.655601	4.46085	8.1634e-06	0.000717971
ENSG00000204516	33.6919	2.91331	0.653842	4.45568	8.36276e-06	0.000731846
ENSG00000136869	455.544	1.66633	0.374428	4.45035	8.57311e-06	0.0007442
ENSG00000258913	196.871	0.8718	0.195912	4.44996	8.58855e-06	0.0007442
ENSG00000122729	781.624	0.762368	0.171806	4.43737	9.10649e-06	0.000785212
ENSG00000171951	6305.18	0.620397	0.139854	4.43603	9.16347e-06	0.00078627
ENSG00000135318	941.076	2.17739	0.491348	4.43146	9.35988e-06	0.000799225
ENSG00000280744	27.7423	4.80382	1.08507	4.42719	9.54701e-06	0.000804633
ENSG00000168374	5600.98	0.510596	0.115326	4.42742	9.53691e-06	0.000804633
ENSG00000177508	101.921	-0.870049	0.196538	-4.42688	9.56044e-06	0.000804633
ENSG00000255750	35.5785	4.46066	1.00952	4.41858	9.93503e-06	0.000828233
ENSG00000125965	40.0004	1.54559	0.349747	4.41917	9.90798e-06	0.000828233
ENSG00000164619	399.659	1.63155	0.369419	4.41652	1.00302e-05	0.000832222
ENSG00000026508	2923.82	2.11426	0.479056	4.41339	1.01763e-05	0.00083645
ENSG00000177234	26.4621	2.67392	0.605801	4.41386	1.01543e-05	0.00083645
ENSG00000157613	74.9238	2.19006	0.497423	4.4028	1.06862e-05	0.000874277
ENSG00000172380	3177.64	1.02008	0.23205	4.39597	1.10281e-05	0.000898077
ENSG00000113083	344.723	1.46293	0.332937	4.394	1.11283e-05	0.000902055
ENSG00000168394	532.755	1.61774	0.36827	4.39281	1.11896e-05	0.000902868
ENSG00000152137	457.412	2.04096	0.464997	4.38918	1.13777e-05	0.000913853
ENSG00000175166	7273.73	0.560817	0.12797	4.38242	1.17367e-05	0.000938402
ENSG00000166750	61.3664	3.65009	0.833258	4.38051	1.18401e-05	0.000942386
ENSG00000134531	81.1509	2.21528	0.505868	4.37916	1.19136e-05	0.000943962
ENSG00000148484	1352.97	0.666446	0.152231	4.37786	1.1985e-05	0.000945366
ENSG00000176014	1892.51	1.72531	0.394189	4.37687	1.20394e-05	0.000945413
ENSG00000067560	7678.01	0.343294	0.0785159	4.37229	1.2295e-05	0.000961197
ENSG00000071205	364.565	0.712344	0.163049	4.36889	1.24882e-05	0.000971983
ENSG00000253414	24.4519	2.12458	0.486529	4.3668	1.26082e-05	0.000976996
ENSG00000231789	185.989	-0.654561	0.149997	-4.36383	1.27808e-05	0.000986025
ENSG00000245849	343.05	-0.591164	0.135502	-4.36277	1.28428e-05	0.000986481
ENSG00000113739	565.615	0.53928	0.12366	4.36099	1.29476e-05	0.000990214
ENSG00000147065	1104.05	1.78592	0.41024	4.35335	1.34072e-05	0.00101215
ENSG00000149591	9900.4	1.36448	0.313365	4.35428	1.33506e-05	0.00101215
ENSG00000242715	125.679	0.927917	0.213094	4.35449	1.33374e-05	0.00101215
ENSG00000248698	69.8598	1.97954	0.455473	4.34611	1.38575e-05	0.00103286
ENSG00000112249	3004.29	0.703364	0.161824	4.34647	1.38347e-05	0.00103286
ENSG00000104219	163.637	1.14152	0.262596	4.34708	1.37961e-05	0.00103286
ENSG00000120279	76.5277	1.96639	0.452623	4.34442	1.39642e-05	0.00103642
ENSG00000143870	9998.84	0.377922	0.0870972	4.33908	1.4308e-05	0.0010443
ENSG00000185088	3221.78	0.753321	0.173589	4.33969	1.42686e-05	0.0010443
ENSG00000181019	1719.79	1.36436	0.314412	4.33941	1.42864e-05	0.0010443
ENSG00000167460	15496.4	0.478335	0.110222	4.33973	1.42658e-05	0.0010443
ENSG00000141682	840.912	0.656749	0.151571	4.33296	1.4712e-05	0.00106935
ENSG00000154978	1385.71	0.891404	0.206096	4.32519	1.52399e-05	0.00110317
ENSG00000119917	42.1829	2.04986	0.474056	4.32409	1.53166e-05	0.00110418
ENSG00000229056	31.9393	2.65366	0.613927	4.32244	1.54313e-05	0.00110791
ENSG00000066697	1043.81	0.352208	0.0815224	4.32038	1.55761e-05	0.00111376
ENSG00000232533	252.757	1.42517	0.330395	4.31355	1.60654e-05	0.00114409
ENSG00000113580	469.075	1.07657	0.24984	4.30904	1.63962e-05	0.00116294
ENSG00000225156	271.475	-0.658922	0.152981	-4.30722	1.65317e-05	0.00116784
ENSG00000050730	21.1026	3.9301	0.912955	4.30482	1.67124e-05	0.00117589
ENSG00000118508	1146.3	0.964439	0.224169	4.30229	1.69038e-05	0.00118098
ENSG00000132334	764.823	0.875903	0.203599	4.30209	1.69191e-05	0.00118098
ENSG00000109814	1069.08	0.401115	0.0933016	4.29912	1.71474e-05	0.00118749
ENSG00000171241	566.173	0.582165	0.135391	4.29988	1.70894e-05	0.00118749
ENSG00000196878	78.6052	1.79417	0.417834	4.29399	1.75494e-05	0.00120748
ENSG00000259439	334.763	-0.599031	0.139539	-4.29293	1.76327e-05	0.00120748
ENSG00000165197	34.616	-1.748	0.407191	-4.29282	1.76419e-05	0.00120748
ENSG00000134996	23.6216	2.09411	0.488227	4.28922	1.793e-05	0.00122244
ENSG00000169228	171.671	-1.22906	0.286905	-4.28385	1.83683e-05	0.00124748
ENSG00000224982	127.914	1.12112	0.261901	4.28069	1.86312e-05	0.00126048
ENSG00000149292	352.885	-0.446809	0.104468	-4.27699	1.8944e-05	0.00127673
ENSG00000143217	152.976	1.23036	0.287766	4.27556	1.90654e-05	0.00128
ENSG00000174130	35.9919	2.02144	0.473213	4.27174	1.93957e-05	0.00129722
ENSG00000055070	4624.92	0.438436	0.102703	4.26899	1.96363e-05	0.00129851
ENSG00000255874	21.4219	3.29184	0.770838	4.27046	1.9507e-05	0.00129851
ENSG00000272636	504.549	-0.919008	0.215247	-4.26954	1.95873e-05	0.00129851
ENSG00000174611	16.6816	2.57727	0.603842	4.26812	1.97126e-05	0.00129867
ENSG00000228063	77.3291	1.71876	0.402845	4.26656	1.9851e-05	0.00130291
ENSG00000094755	82.0701	-1.97208	0.462768	-4.26148	2.03073e-05	0.0013279
ENSG00000154928	25.7845	2.31385	0.543187	4.25977	2.04637e-05	0.00133317
ENSG00000140575	3427.2	0.738891	0.173851	4.25014	2.13637e-05	0.00138667
ENSG00000177697	4790.93	0.748881	0.176273	4.24842	2.15283e-05	0.00138909
ENSG00000100266	953.638	0.438307	0.103177	4.2481	2.15589e-05	0.00138909
ENSG00000126458	440.696	1.09489	0.257823	4.24668	2.16962e-05	0.00139283
ENSG00000132965	115.989	1.89572	0.446986	4.24112	2.22406e-05	0.00142259
ENSG00000213401	1240.7	0.44108	0.104045	4.23932	2.24202e-05	0.00142888
ENSG00000128342	533.141	3.02598	0.714627	4.23435	2.29215e-05	0.00145556
ENSG00000127824	112.622	0.85591	0.202213	4.23271	2.30895e-05	0.00146095
ENSG00000026103	285.634	1.37269	0.32451	4.23005	2.33643e-05	0.00147304
ENSG00000143867	40.7884	2.7829	0.658787	4.22428	2.3971e-05	0.00150589
ENSG00000285410	662.227	-0.516422	0.122281	-4.22323	2.40829e-05	0.00150754
ENSG00000124243	429.73	0.674191	0.15968	4.22215	2.41985e-05	0.0015094
ENSG00000198838	65.6657	1.621	0.384098	4.22028	2.43995e-05	0.00151656
ENSG00000131236	8088.96	0.354434	0.0839995	4.21947	2.44873e-05	0.00151666
ENSG00000137133	90.3034	-1.1179	0.265154	-4.21603	2.48635e-05	0.00153456
ENSG00000081320	377.82	0.905587	0.214976	4.21251	2.52548e-05	0.00155326
ENSG00000003402	1010	0.647945	0.153877	4.21079	2.54482e-05	0.0015597
ENSG00000196730	727.279	-0.385843	0.0917475	-4.20549	2.60523e-05	0.00159118
ENSG00000180287	1136	-0.608887	0.144967	-4.20018	2.66705e-05	0.0016233
ENSG00000134602	986.988	1.03047	0.245612	4.19552	2.72247e-05	0.00163982
ENSG00000198363	2395.67	0.705388	0.168159	4.19477	2.73148e-05	0.00163982
ENSG00000123104	1686.48	0.867496	0.206791	4.19503	2.72834e-05	0.00163982
ENSG00000006327	1853.12	1.90684	0.454428	4.19614	2.71501e-05	0.00163982
ENSG00000073921	5575.82	0.927975	0.221405	4.1913	2.77356e-05	0.00164266
ENSG00000137713	1095.82	0.544212	0.129781	4.19332	2.74907e-05	0.00164266
ENSG00000135404	6348.2	0.476561	0.113672	4.19244	2.75974e-05	0.00164266
ENSG00000127329	215.741	1.01916	0.243119	4.19201	2.7649e-05	0.00164266
ENSG00000164099	4430.27	1.27932	0.305611	4.1861	2.83786e-05	0.0016695
ENSG00000107954	65.2852	-0.879876	0.210163	-4.18663	2.83132e-05	0.0016695
ENSG00000134516	199.797	1.75533	0.419409	4.18525	2.84853e-05	0.00167019
ENSG00000137124	1222.8	0.664645	0.158878	4.18336	2.87234e-05	0.00167855
ENSG00000249306	90.9703	1.55867	0.372667	4.18248	2.88351e-05	0.0016795
ENSG00000110876	59.6908	2.19722	0.525596	4.18043	2.90959e-05	0.0016891
ENSG00000180801	2035.05	1.28041	0.306721	4.17453	2.98607e-05	0.00172779
ENSG00000197646	80.6262	2.06666	0.495704	4.16914	3.05751e-05	0.00176333
ENSG00000204767	264.979	2.11984	0.508765	4.16663	3.09132e-05	0.001777
ENSG00000123342	14.9258	3.48592	0.836794	4.16581	3.10253e-05	0.00177764
ENSG00000164576	897.026	-0.380905	0.0914542	-4.16499	3.11369e-05	0.00177824
ENSG00000165806	408.199	0.538738	0.129506	4.15994	3.18337e-05	0.00181215
ENSG00000062716	4432.62	0.634119	0.152516	4.15771	3.2145e-05	0.00182397
ENSG00000144655	196.623	1.55647	0.37497	4.15092	3.31143e-05	0.00185442
ENSG00000250467	55.7183	-1.69613	0.408673	-4.15032	3.32008e-05	0.00185442
ENSG00000149218	503.236	1.06292	0.256046	4.15127	3.30639e-05	0.00185442
ENSG00000134470	7.97271	5.72679	1.37978	4.1505	3.31744e-05	0.00185442
ENSG00000111145	1422.88	0.885181	0.213283	4.15027	3.32088e-05	0.00185442
ENSG00000169299	952.698	0.38954	0.0939744	4.14518	3.39554e-05	0.00189011
ENSG00000221955	108.561	1.30388	0.314676	4.14354	3.41979e-05	0.00189761
ENSG00000115641	737.207	0.962464	0.23266	4.13678	3.5222e-05	0.00194665
ENSG00000019186	392.849	2.23098	0.539373	4.13625	3.53031e-05	0.00194665
ENSG00000067225	28552.2	0.503439	0.1218	4.13331	3.57579e-05	0.00196557
ENSG00000196975	1222.19	0.716451	0.173569	4.12776	3.66317e-05	0.00199702
ENSG00000129757	155.655	-0.866617	0.209961	-4.12751	3.66706e-05	0.00199702
ENSG00000159461	931.477	0.589205	0.142742	4.12775	3.66324e-05	0.00199702
ENSG00000170381	61.0937	1.81048	0.438794	4.12605	3.69053e-05	0.00200359
ENSG00000140416	18998.1	1.36687	0.331439	4.12404	3.72279e-05	0.00201489
ENSG00000198018	818.952	0.53088	0.128751	4.12333	3.7344e-05	0.00201497
ENSG00000171877	752.318	0.644395	0.156337	4.12183	3.75873e-05	0.00201573
ENSG00000130402	8075.72	1.18992	0.288655	4.1223	3.75101e-05	0.00201573
ENSG00000100558	47.1645	1.94055	0.470997	4.12009	3.78719e-05	0.0020201
ENSG00000141668	127.012	-1.10456	0.268102	-4.11993	3.78984e-05	0.0020201
ENSG00000205336	136.875	1.4995	0.364169	4.1176	3.82831e-05	0.00203444
ENSG00000142627	1559.42	1.33226	0.323677	4.11603	3.85458e-05	0.00204223
ENSG00000181381	368.378	1.28109	0.312002	4.10603	4.02515e-05	0.0021262
ENSG00000075420	1266.82	1.31761	0.321032	4.10428	4.05571e-05	0.00212955
ENSG00000197019	213.216	1.08684	0.264801	4.10437	4.05411e-05	0.00212955
ENSG00000182551	2261.32	0.299525	0.0730584	4.0998	4.13499e-05	0.00214167
ENSG00000186340	120.368	2.82181	0.688201	4.10027	4.1267e-05	0.00214167
ENSG00000019549	247.847	0.862724	0.210444	4.09954	4.13966e-05	0.00214167
ENSG00000196954	36.4495	1.8535	0.451884	4.10171	4.101e-05	0.00214167
ENSG00000183644	74.8412	1.47923	0.360757	4.10034	4.12537e-05	0.00214167
ENSG00000283196	237.767	0.683829	0.167153	4.09104	4.29447e-05	0.00219596
ENSG00000138756	586.654	0.513439	0.125458	4.09253	4.26693e-05	0.00219596
ENSG00000127191	541.231	0.417224	0.101985	4.09103	4.29455e-05	0.00219596
ENSG00000157483	777.443	1.09003	0.266395	4.09177	4.28089e-05	0.00219596
ENSG00000071127	6494.55	0.961226	0.235145	4.08781	4.35472e-05	0.00221639
ENSG00000120306	785.216	0.942492	0.230602	4.0871	4.36797e-05	0.00221639
ENSG00000147872	1642.85	0.310126	0.0758834	4.08687	4.37231e-05	0.00221639
ENSG00000112562	54.0288	-1.07911	0.264329	-4.08244	4.45644e-05	0.00225255
ENSG00000164543	1124.7	0.696637	0.170867	4.07707	4.56074e-05	0.00229867
ENSG00000112164	17.999	-2.04349	0.501559	-4.07428	4.61565e-05	0.00231749
ENSG00000136098	607.337	-0.327675	0.0804339	-4.07384	4.62443e-05	0.00231749
ENSG00000167767	205.129	1.70477	0.419349	4.06528	4.79742e-05	0.00239252
ENSG00000169032	1049.63	0.362806	0.0892493	4.06509	4.80136e-05	0.00239252
ENSG00000132854	27.4867	-1.512	0.372866	-4.05508	5.01172e-05	0.00244815
ENSG00000018699	1602.39	0.749438	0.184852	4.05427	5.02909e-05	0.00244815
ENSG00000081189	376.393	0.938913	0.23161	4.05384	5.03826e-05	0.00244815
ENSG00000168077	953.26	1.04758	0.258335	4.05514	5.01044e-05	0.00244815
ENSG00000168615	3524.34	1.15468	0.284715	4.05558	5.00106e-05	0.00244815
ENSG00000100604	2324.41	-1.70515	0.420313	-4.05685	4.97388e-05	0.00244815
ENSG00000182718	27593.7	1.35253	0.333297	4.05803	4.94894e-05	0.00244815
ENSG00000261526	200.78	-0.734465	0.181003	-4.05775	4.95469e-05	0.00244815
ENSG00000100311	27.0576	4.54884	1.12154	4.0559	4.99416e-05	0.00244815
ENSG00000176170	289.424	2.26891	0.560825	4.04567	5.21744e-05	0.00252823
ENSG00000115738	3769.79	1.29693	0.320663	4.04452	5.24304e-05	0.00253366
ENSG00000163694	88.0888	1.70822	0.422437	4.04373	5.26068e-05	0.00253522
ENSG00000155366	2429.14	0.947666	0.23478	4.0364	5.42773e-05	0.00260857
ENSG00000262655	32.8879	-1.36343	0.338045	-4.03329	5.50006e-05	0.00263613
ENSG00000164111	3057.45	0.669204	0.166011	4.03109	5.55189e-05	0.00265374
ENSG00000122861	504.719	1.84546	0.457922	4.03007	5.57607e-05	0.00265543
ENSG00000128283	703.8	2.14035	0.531148	4.02967	5.58561e-05	0.00265543
ENSG00000100030	1670.08	0.409562	0.101664	4.02857	5.61167e-05	0.00266063
ENSG00000164294	238.849	1.37506	0.341435	4.02729	5.64242e-05	0.00266801
ENSG00000184371	923.701	2.1835	0.542266	4.02662	5.65848e-05	0.00266844
ENSG00000176871	2923.91	0.307042	0.0762661	4.02593	5.67496e-05	0.00266905
ENSG00000157927	330.592	-0.726584	0.180558	-4.02409	5.71953e-05	0.00268284
ENSG00000153823	125.496	1.49206	0.371041	4.02128	5.78825e-05	0.00270088
ENSG00000162032	592.356	-0.527517	0.131182	-4.02126	5.78869e-05	0.00270088
ENSG00000134775	1025.66	-0.370126	0.0921507	-4.01653	5.90608e-05	0.00274836
ENSG00000086289	1047.15	0.759058	0.189143	4.01314	5.99163e-05	0.00278081
ENSG00000141526	169.828	1.2543	0.312626	4.01214	6.0171e-05	0.00278529
ENSG00000151617	545.745	1.06557	0.265763	4.00947	6.0856e-05	0.0028096
ENSG00000006611	14.9418	-2.19326	0.547247	-4.00781	6.12833e-05	0.00282192
ENSG00000163191	782.326	1.92133	0.47953	4.00669	6.15768e-05	0.00282803
ENSG00000124762	10210	1.33056	0.332268	4.00447	6.21566e-05	0.00283983
ENSG00000142227	137.159	1.1465	0.286265	4.00504	6.2008e-05	0.00283983
ENSG00000138760	8186.32	0.738165	0.184378	4.00355	6.23982e-05	0.00284348
ENSG00000162614	451.277	1.43505	0.358655	4.0012	6.30211e-05	0.00286407
ENSG00000064012	184.588	1.40895	0.352182	4.00062	6.31756e-05	0.00286407
ENSG00000263528	111.282	1.79942	0.450286	3.99616	6.43769e-05	0.00291103
ENSG00000154328	649.384	0.527841	0.132174	3.99353	6.50966e-05	0.00293602
ENSG00000130779	1570.09	0.554258	0.139008	3.98724	6.68467e-05	0.00300724
ENSG00000135046	43.1051	2.33661	0.586656	3.98293	6.8071e-05	0.00305451
ENSG00000144802	354.219	1.59121	0.399829	3.97972	6.89972e-05	0.00308819
ENSG00000166592	194.043	2.03925	0.51279	3.97677	6.9859e-05	0.00311883
ENSG00000049759	651.659	0.638055	0.160477	3.97599	7.00865e-05	0.00312107
ENSG00000123700	57.6158	1.75357	0.441425	3.97253	7.11133e-05	0.0031588
ENSG00000117226	137.958	1.62511	0.409192	3.97152	7.14141e-05	0.00316417
ENSG00000163536	112.513	-0.815216	0.205431	-3.96833	7.23788e-05	0.00319885
ENSG00000134109	1072.58	0.679302	0.171279	3.96606	7.30715e-05	0.00321332
ENSG00000185043	952.877	0.893715	0.22533	3.96625	7.30132e-05	0.00321332
ENSG00000163565	49.5695	2.0935	0.52839	3.96205	7.43101e-05	0.00323543
ENSG00000115363	846.874	1.96885	0.496749	3.96347	7.38671e-05	0.00323543
ENSG00000131459	269.518	1.4447	0.364579	3.96267	7.4117e-05	0.00323543
ENSG00000253276	1567.36	0.842593	0.212638	3.96256	7.41491e-05	0.00323543
ENSG00000183696	529.232	0.811392	0.204907	3.9598	7.50124e-05	0.00324992
ENSG00000105894	2218.89	0.967246	0.244262	3.95988	7.49881e-05	0.00324992
ENSG00000144857	158.01	-0.612959	0.154879	-3.95766	7.56876e-05	0.00327112
ENSG00000196754	112.041	1.2597	0.318502	3.95508	7.65077e-05	0.00328237
ENSG00000145632	4227.07	1.28229	0.324154	3.95582	7.62726e-05	0.00328237
ENSG00000156564	111.539	-1.14586	0.289688	-3.95549	7.63787e-05	0.00328237
ENSG00000250337	298.201	1.06388	0.269208	3.95188	7.75385e-05	0.00331044
ENSG00000176485	472.085	0.780637	0.197507	3.95245	7.7354e-05	0.00331044
ENSG00000172986	155.725	1.33443	0.337817	3.95014	7.81042e-05	0.00332652
ENSG00000103966	588.583	0.624916	0.158292	3.94788	7.88479e-05	0.00335008
ENSG00000234520	18.1537	2.54068	0.6442	3.94393	8.01564e-05	0.00339747
ENSG00000139289	526.233	1.48685	0.377194	3.94187	8.08501e-05	0.00341864
ENSG00000157796	1128.44	-0.359164	0.0911675	-3.9396	8.16162e-05	0.00344275
ENSG00000091409	779.444	1.78976	0.454431	3.93846	8.20056e-05	0.00345091
ENSG00000168887	1333.51	-0.379775	0.0964829	-3.93619	8.27868e-05	0.00347547
ENSG00000221867	1830.51	0.431233	0.109614	3.9341	8.35085e-05	0.00348383
ENSG00000182197	956.69	0.96743	0.245922	3.9339	8.35802e-05	0.00348383
ENSG00000110108	924.351	0.727673	0.184948	3.93447	8.338e-05	0.00348383
ENSG00000143669	690.179	0.855118	0.217436	3.93273	8.3985e-05	0.00348419
ENSG00000165516	1261.85	-0.421561	0.107178	-3.93329	8.37917e-05	0.00348419
ENSG00000133818	668.096	0.524202	0.133363	3.93065	8.4717e-05	0.00350629
ENSG00000135679	3909.07	0.771288	0.196276	3.92961	8.50839e-05	0.0035132
ENSG00000138646	262.683	0.514893	0.13105	3.92897	8.53115e-05	0.00351436
ENSG00000228714	14.8249	4.40859	1.12228	3.92824	8.55715e-05	0.00351683
ENSG00000250448	112.212	-1.07483	0.273879	-3.92448	8.69179e-05	0.00354717
ENSG00000086062	1090.14	1.35612	0.34557	3.92428	8.69885e-05	0.00354717
ENSG00000198105	851.15	-0.533409	0.135938	-3.92393	8.71165e-05	0.00354717
ENSG00000126453	312.746	0.817198	0.208241	3.92429	8.69858e-05	0.00354717
ENSG00000072682	660.993	0.762776	0.194474	3.92225	8.77246e-05	0.00355547
ENSG00000262001	102.832	0.976474	0.248942	3.92249	8.76368e-05	0.00355547
ENSG00000165030	377.782	0.434284	0.110742	3.92158	8.79686e-05	0.00355717
ENSG00000178776	592.365	1.14661	0.292665	3.91783	8.93495e-05	0.00360472
ENSG00000125398	520.42	1.90172	0.48552	3.91688	8.97035e-05	0.00361072
ENSG00000133313	1542.83	0.46524	0.118797	3.91626	8.99335e-05	0.00361171
ENSG00000076706	1578.51	1.09279	0.27916	3.91456	9.05707e-05	0.00362902
ENSG00000114480	806.575	0.778646	0.19901	3.9126	9.13081e-05	0.00365025
ENSG00000121577	1268.32	0.666176	0.170304	3.91169	9.16519e-05	0.00365568
ENSG00000204592	546.092	0.969159	0.248134	3.90579	9.3919e-05	0.00373764
ENSG00000255433	376.512	0.589287	0.150965	3.90346	9.48277e-05	0.00376528
ENSG00000104081	426.706	-0.443314	0.113615	-3.90191	9.54373e-05	0.00378095
ENSG00000176907	626.524	1.42202	0.36457	3.90053	9.59842e-05	0.00379407
ENSG00000169067	27.8327	2.15613	0.553288	3.89695	9.74136e-05	0.00383548
ENSG00000259207	145.806	1.26477	0.324565	3.89681	9.74678e-05	0.00383548
ENSG00000006071	107.11	-1.13363	0.291357	-3.89088	9.98821e-05	0.00392171
ENSG00000185215	239.752	1.51843	0.390415	3.88928	0.000100542	0.00393884
ENSG00000130309	1859.91	0.510613	0.131374	3.88673	0.000101604	0.00397158
ENSG00000172667	2272.64	0.704457	0.181637	3.87839	0.000105151	0.00410111
ENSG00000233559	25.4255	2.52082	0.650602	3.8746	0.000106799	0.00414701
ENSG00000099860	177.211	1.54526	0.398802	3.87475	0.000106735	0.00414701
ENSG00000143013	345.501	1.14815	0.296475	3.87266	0.000107654	0.00417101
ENSG00000138821	409.21	0.937789	0.242219	3.87166	0.000108096	0.00417892
ENSG00000231991	72.6069	1.60585	0.414919	3.87027	0.000108715	0.00419364
ENSG00000173227	67.0444	1.76324	0.455899	3.8676	0.00010991	0.00421234
ENSG00000140743	816.084	0.644131	0.166546	3.86759	0.000109918	0.00421234
ENSG00000171940	749.716	0.675842	0.174707	3.86844	0.000109535	0.00421234
ENSG00000182636	171.049	1.22143	0.315997	3.86533	0.000110941	0.00424228
ENSG00000153294	15.5967	3.0536	0.790663	3.86208	0.000112425	0.00428972
ENSG00000181467	381.916	0.527189	0.136588	3.85969	0.000113529	0.0042968
ENSG00000133401	66.6006	-0.973303	0.252179	-3.85957	0.000113588	0.0042968
ENSG00000241685	675.901	0.404712	0.104851	3.85989	0.000113437	0.0042968
ENSG00000198431	6730.92	0.461446	0.119522	3.86076	0.000113037	0.0042968
ENSG00000272106	246.708	-0.589575	0.152807	-3.85829	0.000114182	0.00430998
ENSG00000156113	1575.96	-0.446262	0.115843	-3.8523	0.000117013	0.00440741
ENSG00000103037	792.619	-0.325945	0.0846314	-3.85135	0.00011747	0.00441516
ENSG00000144824	2949.91	1.60486	0.416764	3.85076	0.000117752	0.00441632
ENSG00000123240	1389.63	0.841896	0.218668	3.85011	0.000118063	0.00441859
ENSG00000163017	279.483	1.21423	0.315526	3.84827	0.000118955	0.00444252
ENSG00000236975	16.0237	2.74565	0.713583	3.84769	0.000119238	0.00444364
ENSG00000128791	703.848	0.642388	0.167004	3.84654	0.000119796	0.00445499
ENSG00000130962	20.6648	1.96065	0.510003	3.84438	0.000120856	0.00448495
ENSG00000285106	18.2892	3.18626	0.829817	3.83972	0.000123174	0.00456134
ENSG00000133083	1815.84	0.628291	0.163692	3.83825	0.000123914	0.00457911
ENSG00000112531	1329.86	0.720632	0.187934	3.83449	0.000125823	0.00462053
ENSG00000197461	210.186	1.98149	0.516634	3.83538	0.00012537	0.00462053
ENSG00000153714	124.611	0.662611	0.172792	3.83473	0.000125703	0.00462053
ENSG00000196132	353.562	-0.62862	0.163993	-3.83321	0.000126483	0.00463507
ENSG00000213585	5252.58	0.33417	0.0874037	3.8233	0.000131678	0.00481542
ENSG00000248429	40.1043	1.53094	0.400711	3.82055	0.000133155	0.00483924
ENSG00000092421	385.072	-0.603515	0.157948	-3.82098	0.000132922	0.00483924
ENSG00000142494	142.777	1.06651	0.279092	3.82137	0.000132712	0.00483924
ENSG00000174640	85.4912	1.98694	0.520267	3.81909	0.000133947	0.00485393
ENSG00000150093	19041.9	0.548357	0.143595	3.81878	0.000134111	0.00485393
ENSG00000179818	395.94	-0.419535	0.109901	-3.81739	0.00013487	0.0048714
ENSG00000135362	31.3381	1.43952	0.377234	3.816	0.000135634	0.00487965
ENSG00000100503	2107.61	0.480264	0.125857	3.81596	0.000135654	0.00487965
ENSG00000143549	13799.8	0.268298	0.0703222	3.81526	0.000136037	0.00488346
ENSG00000115762	3255.29	0.234737	0.0615681	3.81263	0.000137493	0.00492568
ENSG00000164733	8026.37	0.777346	0.203977	3.81095	0.000138431	0.00494919
ENSG00000134107	281.454	1.39635	0.366581	3.80912	0.000139465	0.00495594
ENSG00000072110	7024.81	1.07834	0.283083	3.80928	0.000139373	0.00495594
ENSG00000101670	63.4081	2.81057	0.737782	3.80948	0.000139261	0.00495594
ENSG00000163497	413.611	-0.721606	0.189602	-3.80589	0.000141293	0.00500951
ENSG00000138311	154.802	0.755449	0.198517	3.80546	0.000141542	0.00500951
ENSG00000170545	217.172	1.13554	0.298519	3.80391	0.000142432	0.00503088
ENSG00000103187	2772.91	1.75925	0.462756	3.80167	0.000143723	0.0050663
ENSG00000111859	1856.12	0.859375	0.226114	3.80063	0.000144331	0.00507758
ENSG00000121769	31.1257	1.31763	0.346816	3.79922	0.000145152	0.00508418
ENSG00000287839	23.4708	1.84882	0.486664	3.79898	0.000145295	0.00508418
ENSG00000095794	487.55	0.477403	0.125676	3.79868	0.000145471	0.00508418
ENSG00000240972	3745.64	-0.88063	0.231847	-3.79833	0.000145675	0.00508418
ENSG00000163513	392.68	1.15108	0.303385	3.79413	0.000148161	0.00516068
ENSG00000145390	1040.02	0.870001	0.229334	3.79359	0.000148482	0.00516165
ENSG00000235652	62.9798	-0.828253	0.218514	-3.79038	0.000150415	0.00521854
ENSG00000173486	35.0016	-1.53277	0.404533	-3.78898	0.000151264	0.00523768
ENSG00000135299	364.015	-0.508082	0.134239	-3.7849	0.000153773	0.00530368
ENSG00000244242	36.0013	-1.33083	0.35161	-3.78497	0.000153726	0.00530368
ENSG00000178695	1706.14	1.0093	0.266745	3.78376	0.000154479	0.0053072
ENSG00000099622	5458.89	-0.383556	0.101366	-3.78387	0.000154408	0.0053072
ENSG00000156140	409.275	1.01773	0.269089	3.78214	0.000155486	0.005321
ENSG00000113356	149.109	0.673069	0.177959	3.78216	0.000155473	0.005321
ENSG00000115648	54.4361	2.21725	0.587118	3.7765	0.000159047	0.00540538
ENSG00000008196	3551.29	-1.05253	0.278755	-3.77581	0.000159488	0.00540538
ENSG00000137693	373.279	1.2398	0.328343	3.77594	0.000159404	0.00540538
ENSG00000080644	2483.94	0.488559	0.12939	3.77586	0.000159459	0.00540538
ENSG00000103257	1570.68	0.883004	0.233848	3.77598	0.000159381	0.00540538
ENSG00000176273	435.094	0.367578	0.0974286	3.77279	0.000161429	0.00546066
ENSG00000056972	154.42	-1.20329	0.319107	-3.77079	0.000162733	0.00548365
ENSG00000107872	322.438	-0.835566	0.221572	-3.77108	0.000162544	0.00548365
ENSG00000070404	2271.57	1.7046	0.452158	3.76992	0.000163299	0.00548999
ENSG00000138944	18.6675	2.28947	0.607358	3.76955	0.000163545	0.00548999
ENSG00000133019	248.851	-1.19529	0.317242	-3.76775	0.000164726	0.00551126
ENSG00000067955	1269.42	0.497062	0.13193	3.76763	0.000164805	0.00551126
ENSG00000085117	231.561	1.91143	0.507598	3.76564	0.000166124	0.00554483
ENSG00000231160	79.917	-0.916413	0.243441	-3.76441	0.000166942	0.00556156
ENSG00000104689	82.5733	1.09707	0.291534	3.76309	0.000167827	0.00558048
ENSG00000164070	1001.3	0.63174	0.167909	3.76238	0.000168302	0.00558571
ENSG00000232859	79.4066	-0.716561	0.190507	-3.76134	0.000169007	0.00559856
ENSG00000119408	685.519	1.03465	0.275138	3.76049	0.000169578	0.0056069
ENSG00000038002	488.273	0.484934	0.129042	3.75797	0.000171299	0.0056532
ENSG00000117450	9049.33	0.37957	0.101042	3.75656	0.000172263	0.00566375
ENSG00000138685	594.943	0.806476	0.214681	3.75662	0.00017222	0.00566375
ENSG00000091527	2710.03	0.369071	0.0982911	3.75488	0.000173424	0.00569128
ENSG00000197956	2660.99	0.605587	0.16141	3.75185	0.000175534	0.00574982
ENSG00000169248	19.6302	4.73565	1.26406	3.74639	0.000179397	0.00586542
ENSG00000164509	52.5442	1.90348	0.508291	3.74486	0.000180495	0.00589038
ENSG00000009335	2950.98	0.358172	0.0956637	3.74407	0.00018106	0.00589785
ENSG00000204624	82.6419	-1.1127	0.297379	-3.74167	0.0001828	0.00591893
ENSG00000151917	387.889	0.671155	0.17938	3.74152	0.000182912	0.00591893
ENSG00000147526	393.598	0.664318	0.177562	3.74132	0.000183053	0.00591893
ENSG00000090932	181.201	-0.751047	0.200719	-3.74177	0.000182726	0.00591893
ENSG00000097033	1971.29	0.463776	0.124007	3.73992	0.000184076	0.005935
ENSG00000256234	26.7729	3.32632	0.889458	3.73972	0.000184225	0.005935
ENSG00000241553	2100.27	0.347953	0.0931133	3.73688	0.000186318	0.00599147
ENSG00000138119	895.665	1.78926	0.478962	3.73571	0.000187187	0.00599748
ENSG00000102580	601.801	0.601283	0.160952	3.73579	0.000187124	0.00599748
ENSG00000151136	353.412	-1.10334	0.295876	-3.72906	0.000192194	0.00614671
ENSG00000043143	614.903	0.595355	0.159742	3.72697	0.000193796	0.00617622
ENSG00000105246	37.7446	2.21637	0.594689	3.72694	0.000193819	0.00617622
ENSG00000234546	119.525	1.04582	0.280695	3.72581	0.000194687	0.00617964
ENSG00000163110	1405.73	0.916914	0.246123	3.72543	0.00019498	0.00617964
ENSG00000077238	399.709	1.71116	0.459237	3.7261	0.000194465	0.00617964
ENSG00000172071	821.476	0.348036	0.0934506	3.72427	0.000195878	0.00619694
ENSG00000188613	271.513	-0.624895	0.167822	-3.72356	0.000196434	0.00620338
ENSG00000229647	21.7587	1.72601	0.463959	3.72018	0.00019908	0.00623529
ENSG00000204758	37.9792	2.14737	0.57698	3.72173	0.000197861	0.00623529
ENSG00000130226	236.423	-0.515175	0.138454	-3.72091	0.000198505	0.00623529
ENSG00000224914	191.209	-0.514135	0.138241	-3.71911	0.000199926	0.00623529
ENSG00000103342	4002.54	0.227317	0.0611197	3.71921	0.000199844	0.00623529
ENSG00000132507	10419.5	0.330567	0.0888407	3.72089	0.00019852	0.00623529
ENSG00000184557	473.71	0.906765	0.243785	3.71953	0.000199592	0.00623529
ENSG00000135919	307.353	1.26878	0.34134	3.71707	0.000201551	0.00627482
ENSG00000129187	1536.09	0.489653	0.131799	3.71515	0.000203079	0.00631124
ENSG00000170571	813.41	0.666537	0.179454	3.71425	0.000203803	0.00632257
ENSG00000076043	1312.89	0.842824	0.227051	3.71205	0.000205585	0.00636662
ENSG00000162909	5554.45	0.63268	0.170558	3.70948	0.000207689	0.00638679
ENSG00000134070	208.567	1.89174	0.509894	3.71006	0.000207207	0.00638679
ENSG00000226380	21.6068	2.75404	0.742255	3.71037	0.000206955	0.00638679
ENSG00000036565	326.564	-0.930978	0.250944	-3.70991	0.000207332	0.00638679
ENSG00000088832	6729.78	0.595694	0.16067	3.70756	0.000209266	0.00642407
ENSG00000138675	334.845	1.73726	0.468876	3.70515	0.000211264	0.00647411
ENSG00000117228	142.06	2.00751	0.541951	3.70422	0.000212039	0.00647528
ENSG00000272758	133.694	-0.688507	0.185859	-3.70445	0.000211846	0.00647528
ENSG00000078699	1515.07	-0.545032	0.14726	-3.70116	0.000214618	0.00654267
ENSG00000221968	715.052	0.9258	0.250189	3.7004	0.000215258	0.00655086
ENSG00000198074	16.9295	3.20555	0.866845	3.69795	0.000217348	0.00660301
ENSG00000159388	1526.18	0.615304	0.166422	3.69725	0.000217945	0.00660976
ENSG00000005893	1390.1	0.656486	0.177648	3.69544	0.000219503	0.00664554
ENSG00000183876	16.0506	2.04629	0.554085	3.6931	0.000221533	0.00664976
ENSG00000112297	68.1504	1.94498	0.526644	3.69315	0.000221492	0.00664976
ENSG00000159784	57.1832	1.01687	0.27526	3.69422	0.000220562	0.00664976
ENSG00000129675	474.232	0.606514	0.164224	3.69322	0.000221433	0.00664976
ENSG00000107438	1799.79	1.61433	0.436943	3.69459	0.000220238	0.00664976
ENSG00000243199	117.452	-0.668355	0.181073	-3.69108	0.000223308	0.00669163
ENSG00000033170	931.003	0.395935	0.107302	3.6899	0.000224345	0.00671128
ENSG00000160789	5758.48	1.02841	0.278823	3.68839	0.000225674	0.00673957
ENSG00000284707	51.2122	-0.85135	0.230992	-3.68563	0.000228138	0.00680161
ENSG00000116096	475.816	0.654525	0.177661	3.68412	0.000229492	0.00683041
ENSG00000197555	1670.5	-0.419199	0.113858	-3.68178	0.000231612	0.00688185
ENSG00000174792	45.7607	2.19358	0.595945	3.68084	0.000232464	0.0068955
ENSG00000256894	15.0156	2.80404	0.761976	3.67995	0.000233277	0.00690797
ENSG00000069869	520.34	0.765183	0.20799	3.67894	0.000234204	0.00692377
ENSG00000227496	38.5394	1.91467	0.520507	3.67848	0.000234628	0.00692467
ENSG00000281706	78.1603	-0.738667	0.200975	-3.67542	0.00023746	0.00698482
ENSG00000122694	1553.6	0.717801	0.195288	3.6756	0.000237288	0.00698482
ENSG00000131773	611.334	0.465439	0.126668	3.67447	0.000238343	0.00699571
ENSG00000165113	187.272	-0.643208	0.175062	-3.67417	0.000238626	0.00699571
ENSG00000132274	116.316	1.43806	0.391452	3.67366	0.000239105	0.00699811
ENSG00000171533	1152.48	-0.494839	0.134736	-3.67265	0.000240051	0.0070141
ENSG00000119729	3318.03	0.49714	0.135475	3.66962	0.000242913	0.00708596
ENSG00000138411	207.923	0.887067	0.24183	3.66814	0.000244323	0.00710353
ENSG00000197857	249.871	-0.385871	0.105191	-3.66828	0.000244188	0.00710353
ENSG00000164949	973.286	0.667368	0.181979	3.66728	0.000245146	0.00711569
ENSG00000137393	69.0244	1.24544	0.339668	3.66665	0.000245749	0.00712146
ENSG00000187479	693.292	-0.75668	0.206427	-3.66561	0.00024675	0.00713869
ENSG00000134668	226.476	2.29488	0.626553	3.66271	0.000249562	0.00716299
ENSG00000205413	316.403	0.916457	0.25021	3.66275	0.000249524	0.00716299
ENSG00000259727	15.9163	2.35954	0.644058	3.66355	0.000248739	0.00716299
ENSG00000261408	54.8126	-0.948836	0.259058	-3.66264	0.000249626	0.00716299
ENSG00000166396	39.7982	2.33703	0.637811	3.66415	0.000248165	0.00716299
ENSG00000258429	47.1051	-1.24098	0.338919	-3.66159	0.000250659	0.00718093
ENSG00000168874	513.606	1.787	0.488144	3.66081	0.000251416	0.00718386
ENSG00000174837	14.354	3.0197	0.824909	3.66065	0.000251578	0.00718386
ENSG00000189056	564.61	1.23613	0.337787	3.6595	0.000252709	0.00719281
ENSG00000155660	6846.4	0.647275	0.176856	3.6599	0.000252313	0.00719281
ENSG00000159445	1053.67	-0.349521	0.0956113	-3.65564	0.000256537	0.00728997
ENSG00000159674	185.497	1.42733	0.390733	3.65296	0.000259236	0.00735479
ENSG00000152207	71.2396	1.8316	0.501709	3.65072	0.000261505	0.00740721
ENSG00000150551	604.23	2.09506	0.574076	3.64944	0.00026281	0.00742027
ENSG00000108684	11.7939	-2.37061	0.649511	-3.64984	0.000262406	0.00742027
ENSG00000154310	1106.82	0.643329	0.176354	3.64793	0.000264357	0.00742818
ENSG00000165943	1546.16	-0.336177	0.0921503	-3.64814	0.000264146	0.00742818
ENSG00000100345	15561.4	1.53758	0.42143	3.6485	0.00026378	0.00742818
ENSG00000158089	666.997	-0.537703	0.147492	-3.64565	0.000266718	0.00747065
ENSG00000213949	4552.39	0.665747	0.182608	3.64577	0.000266588	0.00747065
ENSG00000117472	10.9627	2.86381	0.786124	3.64296	0.000269526	0.00748966
ENSG00000134323	62.1977	-1.55056	0.425555	-3.64362	0.000268831	0.00748966
ENSG00000145431	437.44	1.63334	0.448316	3.64329	0.000269175	0.00748966
ENSG00000175592	394.724	2.24898	0.617197	3.64385	0.000268586	0.00748966
ENSG00000166741	173.416	1.42873	0.392039	3.64436	0.000268054	0.00748966
ENSG00000124191	321.329	-0.613897	0.168611	-3.64091	0.000271672	0.0075374
ENSG00000169499	681.75	0.749963	0.206284	3.63558	0.000277357	0.00768301
ENSG00000111913	176.105	2.20639	0.607232	3.63351	0.000279589	0.00773266
ENSG00000040608	51.3762	-1.08118	0.297754	-3.63111	0.000282209	0.00779286
ENSG00000112320	144.301	-0.934432	0.257597	-3.6275	0.000286183	0.00789022
ENSG00000234819	11.31	2.89162	0.797676	3.62505	0.000288901	0.00795268
ENSG00000158615	1867.55	0.48095	0.132716	3.62391	0.000290179	0.0079754
ENSG00000162616	625.526	0.755842	0.208605	3.62332	0.000290845	0.00798121
ENSG00000048544	1670.8	0.504961	0.139406	3.62224	0.000292061	0.00798253
ENSG00000109099	768.662	0.678749	0.187354	3.62282	0.000291411	0.00798253
ENSG00000179218	15629.2	0.543794	0.15015	3.62167	0.000292708	0.00798253
ENSG00000184979	76.4703	1.08286	0.298982	3.62183	0.000292521	0.00798253
ENSG00000162645	289.344	1.86356	0.515194	3.61721	0.000297801	0.00810885
ENSG00000077150	630.166	1.53529	0.425241	3.61041	0.000305712	0.00831141
ENSG00000279204	28.7863	1.36759	0.379046	3.60797	0.000308601	0.00836851
ENSG00000181649	145.098	2.13559	0.591997	3.60743	0.00030924	0.00836851
ENSG00000110660	741.416	0.322663	0.0894386	3.60765	0.000308982	0.00836851
ENSG00000168404	43.4306	1.45593	0.403745	3.60607	0.000310866	0.00839958
ENSG00000270959	20.4865	1.83232	0.508352	3.60442	0.000312846	0.00841519
ENSG00000152684	734.947	0.368237	0.102161	3.6045	0.00031276	0.00841519
ENSG00000170425	136.364	1.07299	0.29769	3.6044	0.000312879	0.00841519
ENSG00000164418	705.315	-0.550267	0.152708	-3.60339	0.00031409	0.0084342
ENSG00000135469	641.779	-0.300278	0.0833408	-3.60302	0.000314544	0.0084342
ENSG00000235385	11.8586	3.23575	0.898702	3.60047	0.000317648	0.00848774
ENSG00000151023	53.4074	-1.23742	0.343786	-3.5994	0.000318954	0.00848774
ENSG00000165527	1449.78	0.334193	0.0928432	3.59955	0.000318774	0.00848774
ENSG00000177576	258.535	-0.645694	0.179368	-3.59982	0.000318437	0.00848774
ENSG00000121417	590.009	-0.329154	0.0914091	-3.60089	0.000317131	0.00848774
ENSG00000041353	142.488	-2.07204	0.575847	-3.59824	0.000320372	0.00851261
ENSG00000170385	640.95	0.748359	0.208066	3.59675	0.00032222	0.0085488
ENSG00000048392	1603.34	0.707491	0.196791	3.59514	0.000324217	0.00858881
ENSG00000175352	209.354	0.610067	0.169734	3.59426	0.000325319	0.00860506
ENSG00000204264	363.214	1.09935	0.306067	3.59187	0.000328316	0.00865828
ENSG00000105835	2597.81	0.756355	0.210569	3.59196	0.000328203	0.00865828
ENSG00000173559	487.544	1.30384	0.363068	3.59117	0.000329194	0.00866844
ENSG00000115652	943.157	0.446571	0.12449	3.58719	0.000334265	0.00873659
ENSG00000122641	1325.95	1.8557	0.517286	3.58738	0.000334016	0.00873659
ENSG00000165507	213.935	1.77061	0.493529	3.58766	0.000333665	0.00873659
ENSG00000013588	375.636	1.41067	0.393161	3.58803	0.000333187	0.00873659
ENSG00000128245	2374.12	0.214438	0.0597726	3.58756	0.000333781	0.00873659
ENSG00000184009	57360.5	0.911301	0.254118	3.58613	0.000335627	0.00874748
ENSG00000196361	1555.78	-0.528694	0.147429	-3.58609	0.000335677	0.00874748
ENSG00000128595	11699.6	0.471025	0.131387	3.58503	0.000337039	0.00876483
ENSG00000007392	1769.47	-0.386913	0.107932	-3.5848	0.000337339	0.00876483
ENSG00000120889	4808.51	0.654697	0.182776	3.58196	0.000341023	0.00884747
ENSG00000153993	422.884	1.60123	0.447134	3.5811	0.000342149	0.00885892
ENSG00000177337	163.071	0.824423	0.230231	3.58086	0.000342471	0.00885892
ENSG00000198682	907.484	1.74293	0.48679	3.58046	0.000342994	0.00885942
ENSG00000088766	73.9421	-0.954367	0.266654	-3.57904	0.000344853	0.00889438
ENSG00000122786	14831.9	0.86481	0.241764	3.57708	0.000347451	0.00894483
ENSG00000211448	168.49	1.16686	0.326229	3.5768	0.000347826	0.00894483
ENSG00000105355	1087.49	0.674434	0.188689	3.57432	0.000351141	0.0090169
ENSG00000112893	861.065	0.936514	0.262113	3.57294	0.000352993	0.00904054
ENSG00000059378	163.085	0.893622	0.250113	3.57287	0.00035309	0.00904054
ENSG00000183726	1994.48	0.327623	0.0917135	3.57224	0.000353943	0.00904316
ENSG00000003756	2720.74	-0.304831	0.0853473	-3.57165	0.000354735	0.00904316
ENSG00000074842	1515.39	0.557824	0.156174	3.57182	0.000354509	0.00904316
ENSG00000172939	2279.74	0.260714	0.073007	3.57108	0.000355506	0.00904971
ENSG00000011347	540.468	0.647973	0.181484	3.57042	0.000356407	0.00905955
ENSG00000179630	262.995	0.742179	0.208055	3.56722	0.000360791	0.00915775
ENSG00000165169	316.508	0.890751	0.249779	3.56615	0.00036226	0.00917051
ENSG00000133816	1216.38	1.47887	0.414704	3.5661	0.000362337	0.00917051
ENSG00000181104	2912.93	0.952942	0.267409	3.56361	0.000365784	0.00921796
ENSG00000026025	23340	1.0629	0.298258	3.56369	0.000365684	0.00921796
ENSG00000169758	37.7811	-0.990647	0.277932	-3.56435	0.000364761	0.00921796
ENSG00000148926	248.412	0.75233	0.211161	3.56282	0.000366889	0.00923259
ENSG00000166349	44.2713	-0.78323	0.219965	-3.5607	0.000369861	0.00929408
ENSG00000232133	20.6473	2.54888	0.715995	3.55991	0.000370985	0.00929757
ENSG00000075461	5797.3	-0.586201	0.16467	-3.55986	0.000371057	0.00929757
ENSG00000149527	75.7033	-1.09579	0.307887	-3.55907	0.000372164	0.00930462
ENSG00000174840	840.378	0.371152	0.104288	3.55891	0.000372397	0.00930462
ENSG00000287798	18.1391	1.87268	0.526261	3.55846	0.000373039	0.00930746
ENSG00000109790	1419.35	0.467237	0.131355	3.55706	0.000375032	0.00934392
ENSG00000174099	396.377	1.15204	0.324188	3.55362	0.000379973	0.00945364
ENSG00000101363	1201.82	0.339614	0.0956436	3.55083	0.000384022	0.00954089
ENSG00000111348	1614.22	1.74656	0.492216	3.54836	0.000387642	0.00961369
ENSG00000111670	1377.33	0.521273	0.146917	3.54808	0.000388045	0.00961369
ENSG00000148248	3830.51	0.362172	0.102095	3.54741	0.000389044	0.00962487
ENSG00000140807	149.383	-0.609481	0.171927	-3.54499	0.000392629	0.00969199
ENSG00000177426	541.851	0.488703	0.137863	3.54484	0.000392859	0.00969199
ENSG00000040275	2124.51	0.343428	0.0969581	3.54203	0.000397062	0.00978196
ENSG00000138069	2620.64	0.373479	0.105534	3.53896	0.000401705	0.0098825
ENSG00000162368	1411.06	0.571398	0.161643	3.53493	0.000407881	0.00996476
ENSG00000128045	41.2574	-1.14781	0.324667	-3.53535	0.000407242	0.00996476
ENSG00000234745	230.193	1.86378	0.527239	3.53499	0.000407798	0.00996476
ENSG00000168806	551.823	-0.376086	0.106391	-3.53494	0.000407872	0.00996476
ENSG00000090339	1197.47	2.54601	0.720008	3.53608	0.000406109	0.00996476
ENSG00000151967	513.706	-0.531748	0.150479	-3.53371	0.000409764	0.00999687
ENSG00000167216	214.152	-0.475375	0.134564	-3.53272	0.000411306	0.0100206
ENSG00000149823	1556.66	-0.537024	0.152052	-3.53185	0.000412671	0.0100261
ENSG00000269609	279.958	-0.403677	0.114285	-3.53219	0.000412128	0.0100261
ENSG00000232480	15.7749	1.85116	0.524508	3.52932	0.000416637	0.0101085
ENSG00000221944	418.59	-0.338093	0.095899	-3.52551	0.000422669	0.0102407
ENSG00000137968	1413.02	0.510246	0.144779	3.5243	0.000424597	0.0102733
ENSG00000140105	2138.99	0.323109	0.091747	3.52173	0.000428736	0.0103449
ENSG00000129951	353.329	-0.781064	0.221761	-3.52209	0.000428159	0.0103449
ENSG00000120738	329.719	1.16126	0.32982	3.52088	0.000430122	0.0103642
ENSG00000116147	2327.25	-0.622421	0.176914	-3.51822	0.000434459	0.0103833
ENSG00000138835	468.775	0.797222	0.226509	3.51961	0.000432185	0.0103833
ENSG00000161638	693.764	1.86926	0.531304	3.51825	0.000434401	0.0103833
ENSG00000175785	189.514	-0.532438	0.151287	-3.5194	0.00043252	0.0103833
ENSG00000152433	115.998	-0.539235	0.153267	-3.51828	0.00043436	0.0103833
ENSG00000159231	221.484	1.05098	0.298702	3.51851	0.000433985	0.0103833
ENSG00000115107	451.456	0.77254	0.219636	3.51737	0.000435841	0.0103881
ENSG00000229422	53.8857	-0.866873	0.246449	-3.51745	0.000435718	0.0103881
ENSG00000107249	246.845	1.39403	0.396369	3.51701	0.000436438	0.0103883
ENSG00000206341	85.5015	0.859178	0.244588	3.51275	0.000443491	0.0105281
ENSG00000185055	39.7418	1.0541	0.300079	3.51274	0.000443509	0.0105281
ENSG00000162878	426.272	-0.434415	0.12369	-3.51213	0.000444529	0.0105381
ENSG00000164307	585.555	0.891582	0.254196	3.50745	0.000452417	0.0107033
ENSG00000101307	22.0615	2.36364	0.673924	3.50728	0.000452715	0.0107033
ENSG00000069974	236.159	0.597112	0.170284	3.50657	0.00045392	0.0107174
ENSG00000277778	35.481	1.73427	0.495133	3.50264	0.000460675	0.0108478
ENSG00000073969	1525.55	0.330908	0.094466	3.50293	0.000460165	0.0108478
ENSG00000160271	675.597	-0.466667	0.133332	-3.50004	0.000465191	0.0109393
ENSG00000188064	30.9562	3.00588	0.858899	3.49969	0.000465808	0.0109393
ENSG00000139410	214.592	1.10118	0.314695	3.49919	0.000466681	0.0109452
ENSG00000144043	1666.97	0.31711	0.0906372	3.49867	0.00046759	0.0109519
ENSG00000116791	935.339	0.477766	0.136716	3.4946	0.000474774	0.0111054
ENSG00000139211	14.8342	3.04936	0.872684	3.49423	0.000475425	0.0111059
ENSG00000198771	19.0614	3.28365	0.940461	3.49153	0.000480262	0.011204
ENSG00000108924	84.8422	-0.724252	0.207526	-3.48994	0.000483125	0.0112558
ENSG00000177674	479.265	0.540706	0.15504	3.48753	0.000487504	0.0113429
ENSG00000119471	833.981	0.390029	0.111881	3.48611	0.000490091	0.011388
ENSG00000172965	423.347	1.73458	0.497844	3.48419	0.000493635	0.0114376
ENSG00000111912	1978.66	0.579065	0.166226	3.4836	0.000494721	0.0114376
ENSG00000149380	35.2158	1.63523	0.46941	3.48359	0.000494734	0.0114376
ENSG00000167553	75.4165	0.789543	0.22665	3.48354	0.000494825	0.0114376
ENSG00000239779	409.08	-0.437905	0.125753	-3.48227	0.000497177	0.0114768
ENSG00000163814	16.0539	1.89206	0.543983	3.47815	0.000504881	0.0116186
ENSG00000172340	870.233	0.579444	0.166615	3.47774	0.000505664	0.0116186
ENSG00000134013	1942.26	1.4317	0.411693	3.47758	0.00050596	0.0116186
ENSG00000188522	261.603	1.24325	0.357487	3.47775	0.000505641	0.0116186
ENSG00000240065	97.3205	1.38635	0.398896	3.47547	0.000509966	0.0116953
ENSG00000243422	78.8784	-0.756617	0.217795	-3.47399	0.000512782	0.0117446
ENSG00000206527	706.945	0.443256	0.12768	3.47162	0.000517319	0.0117749
ENSG00000112773	306.971	1.08529	0.312619	3.47159	0.000517389	0.0117749
ENSG00000198846	422.093	-0.736228	0.212043	-3.47206	0.000516481	0.0117749
ENSG00000104419	384.051	-0.42578	0.122619	-3.4724	0.000515834	0.0117749
ENSG00000165029	264.889	1.00859	0.29053	3.47156	0.000517453	0.0117749
ENSG00000260942	166.155	-0.515119	0.148452	-3.46994	0.000520574	0.011829
ENSG00000213760	289.87	-0.466903	0.134568	-3.46963	0.000521174	0.011829
ENSG00000230479	8.06667	2.65824	0.766225	3.46927	0.000521872	0.0118295
ENSG00000227992	17.3964	2.13371	0.615103	3.46886	0.000522674	0.0118325
ENSG00000131016	12334.6	0.764808	0.220542	3.46786	0.000524627	0.0118539
ENSG00000267002	551.684	-0.431719	0.124498	-3.46768	0.000524969	0.0118539
ENSG00000214455	61.3373	0.768174	0.221565	3.46704	0.000526216	0.0118668
ENSG00000076513	1631.37	0.535639	0.15454	3.46603	0.000528207	0.0118965
ENSG00000108671	2623.77	0.284713	0.0821655	3.46512	0.000529996	0.0119215
ENSG00000046653	600.883	0.494678	0.142841	3.46314	0.000533903	0.0119941
ENSG00000251257	14.9958	1.92797	0.557038	3.46111	0.000537944	0.012054
ENSG00000101955	316.626	1.26398	0.365167	3.46139	0.000537402	0.012054
ENSG00000253230	287.357	-0.708403	0.204722	-3.46031	0.000539558	0.0120595
ENSG00000165973	51.9328	-0.818885	0.236651	-3.46031	0.000539554	0.0120595
ENSG00000078596	290.096	1.71252	0.495271	3.45774	0.000544735	0.0121598
ENSG00000157978	224.305	0.837868	0.242453	3.45579	0.000548673	0.0122321
ENSG00000204311	45.4636	-0.864073	0.250103	-3.45486	0.000550573	0.012259
ENSG00000164932	662.615	0.974746	0.282221	3.45384	0.000552666	0.0122745
ENSG00000166510	14.2505	-3.54184	1.02539	-3.45413	0.000552073	0.0122745
ENSG00000109072	68.6634	1.17306	0.339918	3.451	0.00055851	0.0123886
ENSG00000131080	1374.63	0.613623	0.177828	3.45066	0.000559215	0.0123887
ENSG00000092969	1615.78	1.4827	0.429839	3.44943	0.000561773	0.0124297
ENSG00000257605	49.8891	1.31796	0.38218	3.44854	0.000563636	0.0124552
ENSG00000111696	597.019	0.955516	0.277156	3.44758	0.000565641	0.0124838
ENSG00000267390	50.6895	-0.905717	0.263072	-3.44284	0.000575634	0.0126885
ENSG00000164107	10585.1	-0.344209	0.100045	-3.44055	0.000580542	0.0127647
ENSG00000182648	261.42	-0.384269	0.111678	-3.44087	0.000579844	0.0127647
ENSG00000087263	1714.1	0.229116	0.0666206	3.43911	0.00058362	0.0128163
ENSG00000143322	1737.84	0.422397	0.122867	3.43785	0.00058635	0.0128602
ENSG00000123685	14.7611	1.84656	0.537316	3.43664	0.000588975	0.0129017
ENSG00000177189	1586.21	0.582805	0.169642	3.4355	0.000591467	0.0129402
ENSG00000257258	17.8464	2.52149	0.734333	3.43371	0.000595376	0.0130095
ENSG00000168398	218.329	1.88723	0.549936	3.43172	0.000599766	0.0130892
ENSG00000173852	1323.08	0.529789	0.154606	3.4267	0.000610957	0.0133169
ENSG00000134259	88.2625	0.878223	0.256329	3.42616	0.000612184	0.0133271
ENSG00000147481	19.3054	1.56082	0.455629	3.42564	0.000613343	0.0133358
ENSG00000130822	82.155	-0.810648	0.236694	-3.42488	0.00061508	0.0133571
ENSG00000152082	2043.19	-0.833194	0.243347	-3.42389	0.000617306	0.0133889
ENSG00000198121	470.789	0.484084	0.141401	3.42349	0.000618225	0.0133923
ENSG00000172548	189.213	1.8245	0.533229	3.4216	0.000622529	0.0134524
ENSG00000183578	8.447	2.56568	0.749822	3.42172	0.000622256	0.0134524
ENSG00000196116	443.05	0.399373	0.116848	3.4179	0.000631073	0.0136203
ENSG00000167601	263.175	1.64716	0.482027	3.41716	0.000632789	0.0136406
ENSG00000172382	156.739	-0.6388	0.187107	-3.41408	0.000639967	0.0137785
ENSG00000138162	376.057	-0.600083	0.175824	-3.41297	0.000642586	0.013818
ENSG00000242242	62.7423	1.43027	0.419185	3.41203	0.000644807	0.0138488
ENSG00000172123	60.0698	1.56303	0.458153	3.41159	0.000645843	0.0138541
ENSG00000170836	1277.18	0.248522	0.0728643	3.41076	0.000647827	0.0138797
ENSG00000086300	256.768	0.972651	0.285324	3.40894	0.000652169	0.013905
ENSG00000150347	1268.19	0.64969	0.190543	3.40967	0.000650414	0.013905
ENSG00000125895	125.442	-0.580761	0.170335	-3.40951	0.000650794	0.013905
ENSG00000159216	417.098	2.03489	0.59688	3.40921	0.000651514	0.013905
ENSG00000118257	848.585	1.69291	0.496807	3.40759	0.000655401	0.013957
ENSG00000129116	3281.82	1.05565	0.30986	3.40686	0.00065715	0.0139774
ENSG00000142634	961.576	0.60552	0.17783	3.40505	0.000661528	0.0140365
ENSG00000075223	5047.44	0.698465	0.205117	3.4052	0.000661153	0.0140365
ENSG00000050426	1103.1	-0.327712	0.0963113	-3.40263	0.000667399	0.014127
ENSG00000104951	24.9007	2.1314	0.626376	3.40274	0.000667129	0.014127
ENSG00000102387	83.5666	0.871099	0.256054	3.40201	0.00066893	0.0141424
ENSG00000142867	383.264	0.402655	0.118402	3.40075	0.000672009	0.0141904
ENSG00000151012	157.625	1.10005	0.323537	3.40007	0.000673692	0.0142089
ENSG00000130748	226.328	-1.11467	0.32798	-3.39859	0.000677335	0.0142687
ENSG00000204271	726.433	-0.383996	0.11303	-3.39731	0.000680521	0.0143186
ENSG00000162734	8992.37	0.379134	0.111697	3.39432	0.000687986	0.0144584
ENSG00000167779	763.386	1.19725	0.352946	3.39217	0.000693421	0.0145552
ENSG00000126803	461.73	0.715568	0.211012	3.39112	0.000696074	0.0145935
ENSG00000093010	1261.32	0.527913	0.155746	3.38958	0.000699994	0.0146582
ENSG00000138735	963.485	1.18038	0.348289	3.38909	0.000701244	0.0146669
ENSG00000149557	1438.55	0.384537	0.113517	3.38748	0.000705377	0.0147358
ENSG00000117318	1306.45	1.20827	0.356743	3.38695	0.000706746	0.0147378
ENSG00000144746	2195.45	0.51712	0.152687	3.38679	0.000707148	0.0147378
ENSG00000282815	44.9981	1.16974	0.345523	3.38542	0.000710692	0.0147825
ENSG00000132256	306.085	1.25214	0.369896	3.3851	0.000711521	0.0147825
ENSG00000034152	560.218	1.0065	0.297343	3.38499	0.00071181	0.0147825
ENSG00000162520	290.963	1.19278	0.352543	3.38335	0.000716083	0.0148536
ENSG00000010818	1124.3	0.614244	0.181588	3.38262	0.000717974	0.0148753
ENSG00000169504	3634.31	0.585469	0.173175	3.38079	0.000722766	0.0149549
ENSG00000056736	34.0416	-0.943874	0.279211	-3.38051	0.000723516	0.0149549
ENSG00000137312	5645.05	0.441595	0.130777	3.37669	0.000733637	0.0151286
ENSG00000068366	1358.89	0.504188	0.149305	3.37691	0.000733056	0.0151286
ENSG00000100997	983.231	0.369418	0.109415	3.37628	0.00073472	0.0151332
ENSG00000153291	166.444	-0.724455	0.214626	-3.37542	0.000737029	0.015163
ENSG00000138696	354.799	-0.870885	0.258101	-3.37421	0.000740284	0.0151944
ENSG00000109832	143.653	-0.844647	0.250306	-3.37446	0.000739606	0.0151944
ENSG00000166268	35.6019	3.89307	1.15396	3.37365	0.000741779	0.0152073
ENSG00000089250	75.7132	-1.64949	0.488995	-3.37323	0.000742931	0.0152132
ENSG00000197635	23.2065	2.07558	0.615458	3.37242	0.000745114	0.0152402
ENSG00000253227	15.6758	2.95663	0.877063	3.37106	0.000748794	0.0152799
ENSG00000166333	2464.34	0.451233	0.133845	3.3713	0.000748143	0.0152799
ENSG00000171094	2158.33	-0.494354	0.146704	-3.36973	0.000752411	0.0153005
ENSG00000143429	140.745	0.575853	0.170883	3.36987	0.000752048	0.0153005
ENSG00000252690	147.679	-0.649669	0.192782	-3.36997	0.000751767	0.0153005
ENSG00000186432	1805.2	0.341014	0.101213	3.36926	0.000753692	0.0153088
ENSG00000120800	1295.69	0.364416	0.108185	3.36844	0.000755959	0.0153372
ENSG00000183317	101.667	-0.750027	0.222691	-3.36802	0.000757102	0.0153427
ENSG00000188060	94.3417	0.836735	0.248492	3.36725	0.000759215	0.0153501
ENSG00000075790	1598.99	0.561436	0.166732	3.36729	0.000759099	0.0153501
ENSG00000162576	96.3112	-0.794268	0.236083	-3.36436	0.000767201	0.0154938
ENSG00000137575	2886.67	0.522183	0.15523	3.36394	0.000768391	0.0155
ENSG00000174586	61.5251	-0.841606	0.250262	-3.3629	0.000771279	0.0155404
ENSG00000123119	209.877	0.821287	0.244349	3.36112	0.000776269	0.0156052
ENSG00000125968	844.572	1.05308	0.313311	3.36114	0.000776204	0.0156052
ENSG00000172575	112.208	1.00804	0.299944	3.36074	0.000777326	0.0156086
ENSG00000146013	56.1936	-2.56362	0.762996	-3.35993	0.000779611	0.0156222
ENSG00000168610	2647.01	0.657445	0.195675	3.35987	0.00077978	0.0156222
ENSG00000114353	4550.92	0.632072	0.188169	3.35906	0.000782092	0.0156507
ENSG00000167778	542.025	0.618745	0.184262	3.35795	0.000785215	0.0156954
ENSG00000196670	1053.04	-0.447088	0.133195	-3.35663	0.000788972	0.0157526
ENSG00000168497	66.5152	1.18469	0.352977	3.35629	0.000789953	0.0157543
ENSG00000285886	21.8194	-1.14283	0.34055	-3.35584	0.000791251	0.0157623
ENSG00000075711	2284.36	0.387516	0.115506	3.35495	0.000793792	0.0157755
ENSG00000170927	27.5437	-1.86142	0.554875	-3.35467	0.000794605	0.0157755
ENSG00000104695	1750.17	0.292336	0.087127	3.35529	0.000792815	0.0157755
ENSG00000089199	1905.74	-0.59232	0.176593	-3.35415	0.000796078	0.0157869
ENSG00000169554	2056.81	0.441395	0.131722	3.35097	0.000805304	0.0159519
ENSG00000074410	623.441	1.41818	0.423468	3.34896	0.000811149	0.0160496
ENSG00000176681	19.2754	-1.28186	0.382831	-3.34838	0.000812851	0.0160652
ENSG00000075043	2231.33	-0.563307	0.16828	-3.34745	0.00081559	0.0161013
ENSG00000030110	530.918	0.58583	0.175025	3.34713	0.000816535	0.0161019
ENSG00000018236	982.196	-0.684582	0.204584	-3.34621	0.000819232	0.0161369
ENSG00000145244	512.513	1.62465	0.486104	3.34219	0.000831208	0.0163363
ENSG00000140937	1778.05	0.62692	0.187563	3.34246	0.000830406	0.0163363
ENSG00000145012	1408.46	1.80955	0.541859	3.33952	0.000839246	0.0164354
ENSG00000113749	155.745	1.30211	0.389925	3.33938	0.000839671	0.0164354
ENSG00000075624	82348.2	0.89404	0.267748	3.33911	0.000840486	0.0164354
ENSG00000052126	455.418	0.496209	0.148612	3.33896	0.000840922	0.0164354
ENSG00000125869	1613.71	-0.8833	0.26447	-3.33989	0.000838126	0.0164354
ENSG00000102554	76.4508	1.11606	0.334331	3.33818	0.000843276	0.0164631
ENSG00000157734	75.6069	-0.874132	0.261957	-3.33693	0.00084709	0.0165192
ENSG00000130147	2246.42	0.669369	0.200645	3.33609	0.000849645	0.016524
ENSG00000286699	61.1373	-0.72117	0.216144	-3.33653	0.00084832	0.016524
ENSG00000086506	39.504	-1.08701	0.325851	-3.33593	0.000850156	0.016524
ENSG00000129968	1231.83	-0.652289	0.195581	-3.33513	0.000852589	0.016553
ENSG00000120337	33.5754	3.87381	1.16228	3.33293	0.000859351	0.0166205
ENSG00000169223	2901.11	0.349799	0.104965	3.33253	0.000860593	0.0166205
ENSG00000170775	237.98	1.17718	0.353277	3.33216	0.000861732	0.0166205
ENSG00000150768	1074.82	0.299503	0.0898709	3.33259	0.000860414	0.0166205
ENSG00000141542	326.249	-0.392597	0.11781	-3.33245	0.000860838	0.0166205
ENSG00000204653	87.9946	-1.10199	0.330604	-3.33326	0.000858356	0.0166205
ENSG00000230943	8.27906	2.88719	0.866691	3.33128	0.000864483	0.0166553
ENSG00000204136	49.5508	-1.71359	0.514481	-3.33072	0.00086623	0.0166707
ENSG00000143761	9158.06	0.281303	0.0844814	3.32977	0.000869183	0.0167092
ENSG00000106853	497.545	0.719595	0.216264	3.32739	0.000876648	0.016816
ENSG00000166073	812.814	0.583802	0.17545	3.32746	0.00087642	0.016816
ENSG00000189221	1070.58	-0.510525	0.153506	-3.32577	0.000881731	0.016895
ENSG00000113645	540.745	0.615579	0.185177	3.32427	0.000886518	0.0169239
ENSG00000196739	207.119	1.38176	0.415627	3.32451	0.000885734	0.0169239
ENSG00000166130	884.296	0.413662	0.124425	3.32459	0.000885477	0.0169239
ENSG00000139352	59.1937	-1.34774	0.405447	-3.32409	0.000887087	0.0169239
ENSG00000145824	50.2893	1.75382	0.52768	3.32365	0.000888478	0.0169321
ENSG00000149970	280.286	0.541681	0.163029	3.32261	0.000891799	0.016977
ENSG00000077279	1137.07	-0.759357	0.228631	-3.32131	0.000895949	0.0170376
ENSG00000025772	1306.96	0.320036	0.0964015	3.31982	0.000900755	0.0171105
ENSG00000164442	152.639	1.27515	0.384144	3.31945	0.000901938	0.0171144
ENSG00000197444	1068.49	-0.385389	0.116217	-3.31612	0.000912753	0.0172638
ENSG00000261308	113.41	-0.727047	0.219221	-3.3165	0.000911539	0.0172638
ENSG00000089177	371.952	-0.358199	0.108013	-3.31625	0.000912331	0.0172638
ENSG00000241697	48.9375	-1.08027	0.326088	-3.31283	0.000923577	0.0174498
ENSG00000198053	602.234	1.64161	0.495613	3.31229	0.000925367	0.0174648
ENSG00000215190	358.534	-0.406483	0.12284	-3.30905	0.000936121	0.0176488
ENSG00000165410	1656.7	0.544233	0.164489	3.30863	0.000937526	0.0176564
ENSG00000139644	7855	0.279954	0.0846213	3.30831	0.000938602	0.0176578
ENSG00000246792	16.2053	-1.32357	0.40015	-3.30768	0.000940739	0.0176791
ENSG00000115267	68.8106	1.33942	0.405072	3.30663	0.000944271	0.0177037
ENSG00000168090	4281.02	0.35915	0.108623	3.30639	0.000945067	0.0177037
ENSG00000148154	1232.51	0.638809	0.193188	3.30667	0.000944132	0.0177037
ENSG00000100196	219.29	1.04474	0.316016	3.30598	0.000946452	0.0177107
ENSG00000235597	86.1022	-0.996623	0.301519	-3.30534	0.000948628	0.0177326
ENSG00000233491	9.71436	2.6375	0.798268	3.30403	0.000953067	0.0177589
ENSG00000102755	13.346	2.89153	0.875045	3.30443	0.000951688	0.0177589
ENSG00000124140	97.7663	-0.725758	0.219654	-3.30409	0.00095285	0.0177589
ENSG00000117069	752.659	0.491283	0.14874	3.30296	0.000956698	0.0177827
ENSG00000142871	2699.31	1.7957	0.543655	3.30302	0.00095649	0.0177827
ENSG00000239887	141.914	-0.868462	0.262967	-3.30255	0.00095811	0.0177827
ENSG00000175600	168.796	0.817622	0.247579	3.30247	0.000958388	0.0177827
ENSG00000067066	297.085	1.27246	0.385433	3.30137	0.000962128	0.017819
ENSG00000164176	1053.66	0.815575	0.247046	3.3013	0.000962368	0.017819
ENSG00000253796	73.3822	-0.754794	0.228675	-3.30073	0.000964348	0.0178369
ENSG00000105889	59.9885	1.31266	0.397772	3.30003	0.000966757	0.0178415
ENSG00000157654	2480.47	1.10898	0.336078	3.29977	0.000967641	0.0178415
ENSG00000140853	142.998	1.19007	0.360628	3.29999	0.000966877	0.0178415
ENSG00000154122	598.657	0.481707	0.146075	3.29767	0.000974906	0.0179567
ENSG00000137710	1918.6	0.492281	0.149305	3.29715	0.000976713	0.0179711
ENSG00000123609	60.9685	1.02263	0.310193	3.29676	0.000978085	0.0179775
ENSG00000104368	2951.73	1.59601	0.484261	3.29576	0.000981557	0.0180225
ENSG00000245958	274.537	-0.503626	0.152864	-3.2946	0.000985614	0.0180781
ENSG00000138674	4971.69	0.28681	0.0870825	3.29354	0.000989334	0.0181189
ENSG00000204682	116.563	-0.510026	0.154864	-3.29338	0.000989895	0.0181189
ENSG00000236453	7.84936	4.46271	1.35597	3.29115	0.000997798	0.0182446
ENSG00000146648	610.117	1.07531	0.3268	3.29043	0.00100034	0.018272
ENSG00000084453	150.022	-0.784583	0.238469	-3.29009	0.00100156	0.0182754
ENSG00000160190	216.654	0.936746	0.284806	3.28906	0.00100521	0.0183229
ENSG00000116815	222.811	0.752554	0.228826	3.28876	0.00100631	0.018324
ENSG00000153976	45.1577	1.6231	0.493718	3.2875	0.00101081	0.0183869
ENSG00000186594	416.468	0.886933	0.269832	3.28699	0.00101265	0.0184013
ENSG00000133665	24.3069	-1.28149	0.38995	-3.2863	0.00101512	0.0184271
ENSG00000235026	9.8454	-1.62178	0.493676	-3.28511	0.00101941	0.0184561
ENSG00000049449	1035.38	0.396762	0.120761	3.2855	0.00101801	0.0184561
ENSG00000185651	2166.61	0.23601	0.071845	3.28499	0.00101986	0.0184561
ENSG00000162889	2582.3	0.515895	0.157145	3.28292	0.00102738	0.0185731
ENSG00000198176	1821.56	0.246851	0.0752278	3.28139	0.00103298	0.0186551
ENSG00000106537	193.231	0.707768	0.215718	3.28099	0.00103443	0.0186622
ENSG00000102189	568.085	0.727968	0.221983	3.27938	0.00104034	0.0187497
ENSG00000166974	1104.7	-0.267125	0.0815433	-3.27587	0.00105338	0.0189651
ENSG00000259663	1837.73	-0.581142	0.177433	-3.27527	0.00105559	0.0189662
ENSG00000204860	33.3597	-1.03169	0.314992	-3.2753	0.00105552	0.0189662
ENSG00000139597	157.97	-0.627363	0.191583	-3.27462	0.00105804	0.0189907
ENSG00000150403	1612.2	0.351361	0.107345	3.27319	0.00106341	0.0190677
ENSG00000260428	24.5561	-1.77622	0.542823	-3.27219	0.00106719	0.0190891
ENSG00000154118	498.947	-0.554627	0.169478	-3.27257	0.00106575	0.0190891
ENSG00000171346	15.7373	2.70866	0.827828	3.27201	0.00106786	0.0190891
ENSG00000148841	510.613	0.82145	0.251227	3.26975	0.00107641	0.0192172
ENSG00000137817	1917.5	-0.31283	0.09568	-3.26954	0.00107721	0.0192172
ENSG00000003147	3104.74	-1.02255	0.312991	-3.26704	0.0010868	0.0193686
ENSG00000197712	560.799	0.881912	0.270007	3.26626	0.00108977	0.0193828
ENSG00000172757	24448.8	0.344614	0.105507	3.26625	0.0010898	0.0193828
ENSG00000122420	169.046	0.889395	0.272442	3.26453	0.00109645	0.0194422
ENSG00000279333	35.7802	-1.03402	0.316723	-3.26476	0.00109557	0.0194422
ENSG00000064763	1541.73	0.840878	0.257552	3.26488	0.00109509	0.0194422
ENSG00000239911	128.245	-0.80313	0.246068	-3.26385	0.00109908	0.019469
ENSG00000197415	55.2382	0.951367	0.291529	3.26337	0.00110094	0.0194824
ENSG00000117500	1122.44	0.744333	0.228293	3.26044	0.00111241	0.0196354
ENSG00000051620	221.347	0.925632	0.28387	3.26076	0.00111114	0.0196354
ENSG00000128285	18.7876	2.35432	0.722116	3.2603	0.00111293	0.0196354
ENSG00000099399	87.119	0.911744	0.279723	3.25946	0.00111626	0.0196547
ENSG00000198959	9368.81	1.26126	0.386934	3.25962	0.00111561	0.0196547
ENSG00000182747	84.7975	-1.67306	0.513374	-3.25895	0.00111827	0.0196672
ENSG00000103994	1682.61	0.391977	0.120286	3.25871	0.00111921	0.0196672
ENSG00000241360	37.0138	-1.52144	0.46704	-3.25762	0.00112352	0.0197232
ENSG00000053108	19.8059	-1.47977	0.454325	-3.25706	0.00112572	0.0197422
ENSG00000171084	159.013	0.759979	0.233376	3.25646	0.00112812	0.0197645
ENSG00000108688	9.49634	5.09853	1.5659	3.25598	0.00113002	0.0197781
ENSG00000118523	499.808	2.08053	0.639232	3.25472	0.00113502	0.019846
ENSG00000285108	10.1736	4.2996	1.32123	3.25424	0.00113694	0.0198548
ENSG00000140859	773.845	0.826685	0.254049	3.25403	0.00113779	0.0198548
ENSG00000084234	9027.15	0.51942	0.159641	3.25368	0.00113919	0.0198597
ENSG00000185332	7.46431	-2.71266	0.833791	-3.2534	0.00114032	0.0198597
ENSG00000108848	9225.75	-0.584044	0.179536	-3.25307	0.00114167	0.0198634
ENSG00000104998	331.511	0.777711	0.239091	3.25278	0.00114281	0.0198636
ENSG00000065491	565.381	0.350298	0.107721	3.2519	0.00114635	0.0199056
ENSG00000204054	832.648	0.724599	0.222887	3.25097	0.00115011	0.0199511
ENSG00000171621	156.934	0.869084	0.267376	3.25042	0.00115233	0.01997
ENSG00000196230	60833.3	0.294002	0.0904633	3.24995	0.00115423	0.0199832
ENSG00000123684	2633.51	0.409502	0.126016	3.2496	0.00115568	0.0199887
ENSG00000184924	848.267	-0.573272	0.176503	-3.24795	0.0011624	0.0200261
ENSG00000205403	90.3651	1.39899	0.430648	3.24856	0.00115991	0.0200261
ENSG00000178033	20.7506	1.89742	0.584129	3.2483	0.00116098	0.0200261
ENSG00000108947	1088.28	-0.352181	0.108426	-3.24813	0.00116166	0.0200261
ENSG00000173218	562.514	0.421168	0.129765	3.24562	0.00117196	0.0201711
ENSG00000137364	835.895	0.372393	0.114766	3.24482	0.00117527	0.0202081
ENSG00000119782	253.6	-0.516291	0.15922	-3.24262	0.00118437	0.0203078
ENSG00000163754	547.723	0.674144	0.207921	3.2423	0.00118568	0.0203078
ENSG00000104331	1796.79	0.394415	0.121646	3.24232	0.00118561	0.0203078
ENSG00000170954	296.48	-0.445086	0.137253	-3.2428	0.0011836	0.0203078
ENSG00000161509	16.8298	2.01775	0.6225	3.24136	0.0011896	0.0203552
ENSG00000167526	31989.6	-0.58614	0.180879	-3.24052	0.00119313	0.0203759
ENSG00000182534	5026	0.366402	0.113065	3.24063	0.00119264	0.0203759
ENSG00000104635	1862.09	0.942385	0.290952	3.23897	0.00119961	0.0204469
ENSG00000173517	1298.87	0.503289	0.155375	3.23919	0.00119871	0.0204469
ENSG00000163840	654.106	0.879725	0.271695	3.23791	0.00120408	0.0205032
ENSG00000164106	255.354	0.815597	0.251927	3.23743	0.00120609	0.0205176
ENSG00000184840	2509.32	0.36193	0.111828	3.23648	0.00121015	0.0205491
ENSG00000150867	735.224	0.504487	0.155877	3.23645	0.00121028	0.0205491
ENSG00000143891	511.958	0.491798	0.15201	3.2353	0.00121516	0.0205723
ENSG00000113732	2290.29	0.428542	0.13244	3.23575	0.00121324	0.0205723
ENSG00000184601	68.8087	1.25322	0.387342	3.23542	0.00121463	0.0205723
ENSG00000013441	1876.25	-0.503866	0.155778	-3.23452	0.00121848	0.0206087
ENSG00000006015	502.483	-0.907146	0.280794	-3.23065	0.00123508	0.0208694
ENSG00000058262	7154.7	0.322227	0.0997845	3.22923	0.00124126	0.0209145
ENSG00000050767	199.057	-0.702381	0.217527	-3.22894	0.0012425	0.0209145
ENSG00000140876	104.291	-0.499415	0.154667	-3.22898	0.00124232	0.0209145
ENSG00000204103	123.643	0.952825	0.295051	3.22936	0.00124067	0.0209145
ENSG00000185730	430.816	-0.503652	0.156116	-3.22614	0.00125473	0.0211001
ENSG00000185164	410.744	0.65852	0.204144	3.22576	0.00125637	0.0211075
ENSG00000143379	2426.94	-0.252881	0.0784527	-3.22336	0.00126696	0.0212651
ENSG00000135074	2920.47	1.51328	0.469633	3.22226	0.00127185	0.0212661
ENSG00000185250	75.3257	-0.656129	0.203607	-3.22253	0.00127064	0.0212661
ENSG00000102158	993.542	0.401835	0.124698	3.22246	0.00127095	0.0212661
ENSG00000288459	26.7374	1.45137	0.450327	3.22292	0.00126892	0.0212661
ENSG00000136026	2883.54	0.511684	0.158817	3.22185	0.00127366	0.0212761
ENSG00000157020	2255.81	0.391963	0.121704	3.22063	0.0012791	0.0213467
ENSG00000115290	260.892	1.12426	0.349459	3.21715	0.00129472	0.0215868
ENSG00000112561	121.347	0.674259	0.209701	3.21534	0.0013029	0.0217027
ENSG00000163131	131.638	2.02952	0.631512	3.21375	0.00131013	0.0218024
ENSG00000180730	11.5572	1.65223	0.514262	3.21282	0.00131439	0.0218527
ENSG00000182362	373.098	-0.346706	0.107931	-3.21231	0.00131672	0.0218708
ENSG00000198169	570.011	-0.412871	0.128552	-3.2117	0.00131951	0.0218965
ENSG00000174521	375.865	-0.708152	0.220732	-3.20819	0.00133572	0.0221445
ENSG00000197746	17423.4	0.600999	0.187445	3.20626	0.00134471	0.0222726
ENSG00000177606	1319.98	0.618038	0.19285	3.20477	0.00135173	0.0223677
ENSG00000166707	196.587	-0.497427	0.155342	-3.20215	0.00136406	0.0224871
ENSG00000170961	614.004	1.06214	0.331622	3.20285	0.00136074	0.0224871
ENSG00000130643	85.224	-1.11669	0.348682	-3.2026	0.00136194	0.0224871
ENSG00000080823	166.862	-0.492314	0.153736	-3.20233	0.00136319	0.0224871
ENSG00000220785	42.8989	-0.804631	0.25153	-3.19895	0.00137929	0.0226321
ENSG00000117592	7015.6	0.266916	0.0834119	3.19997	0.00137441	0.0226321
ENSG00000115520	568.054	0.483497	0.151141	3.19898	0.00137916	0.0226321
ENSG00000165716	854.626	-0.468161	0.146347	-3.19898	0.00137915	0.0226321
ENSG00000185664	39.8349	-0.907521	0.283661	-3.19932	0.00137754	0.0226321
ENSG00000182272	1190.78	-0.535155	0.167359	-3.19764	0.00138557	0.022714
ENSG00000119655	4037.99	1.01489	0.317481	3.19671	0.00139007	0.0227588
ENSG00000166913	7412.12	0.200391	0.06269	3.19654	0.00139088	0.0227588
ENSG00000273749	2785.52	0.264735	0.0828635	3.19484	0.00139911	0.022872
ENSG00000174136	970.375	0.495374	0.15509	3.19411	0.00140263	0.0229084
ENSG00000189292	27.5143	1.7265	0.540612	3.19361	0.00140508	0.0229197
ENSG00000084092	731.352	-0.358465	0.112251	-3.19343	0.00140593	0.0229197
ENSG00000116704	657.59	0.4689	0.146887	3.19226	0.00141164	0.0229914
ENSG00000234286	35.1984	-0.879062	0.275406	-3.19187	0.00141354	0.0230011
ENSG00000138448	2446.22	0.77804	0.243779	3.19158	0.00141499	0.0230033
ENSG00000023909	373.651	0.698558	0.218908	3.19111	0.00141728	0.0230194
ENSG00000114473	382.113	-0.340423	0.106707	-3.19026	0.00142144	0.0230656
ENSG00000049860	1481.3	0.561746	0.176097	3.18998	0.00142282	0.0230667
ENSG00000111885	769.854	1.02979	0.322972	3.18849	0.00143019	0.0231649
ENSG00000044115	5722.93	0.390478	0.122554	3.18616	0.00144176	0.0233307
ENSG00000244694	186.558	0.636933	0.199929	3.1858	0.00144355	0.0233383
ENSG00000104447	239.376	0.529538	0.166261	3.18498	0.00144765	0.0233831
ENSG00000034510	23554.2	0.425802	0.133719	3.1843	0.00145105	0.0234165
ENSG00000164683	277.895	-0.489172	0.153658	-3.18351	0.00145501	0.0234401
ENSG00000165655	428.153	-0.791305	0.248566	-3.18348	0.00145518	0.0234401
ENSG00000158106	179.384	-0.737951	0.231851	-3.18287	0.00145823	0.0234463
ENSG00000125384	183.283	1.63317	0.513111	3.18289	0.00145815	0.0234463
ENSG00000196275	222.939	-0.496777	0.156147	-3.18146	0.00146533	0.023539
ENSG00000145358	13.1457	1.91054	0.60071	3.18047	0.00147038	0.0235985
ENSG00000109320	752.398	0.868942	0.273264	3.17986	0.00147346	0.0236264
ENSG00000151388	314.992	1.13095	0.355836	3.17828	0.00148152	0.023734
ENSG00000112697	4543.09	0.502732	0.158222	3.17738	0.00148612	0.0237428
ENSG00000184743	847.434	0.446041	0.140363	3.17778	0.00148408	0.0237428
ENSG00000131094	48.5991	-0.879216	0.276695	-3.17756	0.00148519	0.0237428
ENSG00000134121	44.7962	1.0931	0.344156	3.17617	0.00149233	0.0238204
ENSG00000144834	1091.81	-0.716783	0.225706	-3.17573	0.00149459	0.0238223
ENSG00000112343	13.4439	2.38865	0.752184	3.17562	0.00149516	0.0238223
ENSG00000226479	671.491	0.466046	0.146802	3.17465	0.00150017	0.0238805
ENSG00000164616	861.642	0.996724	0.314003	3.17425	0.00150223	0.0238917
ENSG00000125462	346.046	-0.469351	0.147889	-3.17366	0.0015053	0.0238972
ENSG00000180537	513.481	0.423001	0.133276	3.17388	0.00150415	0.0238972
ENSG00000188573	413.884	-0.735255	0.231695	-3.17338	0.00150677	0.0238991
ENSG00000029153	620.146	0.834342	0.263005	3.17234	0.00151217	0.0239438
ENSG00000250748	12.721	2.42282	0.76374	3.17231	0.00151231	0.0239438
ENSG00000038427	6014.18	0.806901	0.254459	3.17104	0.00151895	0.0239623
ENSG00000165060	151.664	0.56249	0.177398	3.17078	0.00152029	0.0239623
ENSG00000035403	3935.46	0.980427	0.30918	3.17105	0.00151887	0.0239623
ENSG00000166923	5130.49	1.06256	0.335072	3.17112	0.0015185	0.0239623
ENSG00000166411	880.437	0.280976	0.0885857	3.17179	0.001515	0.0239623
ENSG00000067798	57.9812	1.4606	0.460751	3.17003	0.00152421	0.0240025
ENSG00000111666	231.331	0.58627	0.184961	3.16969	0.00152603	0.0240097
ENSG00000174307	1539.88	0.746008	0.235408	3.169	0.00152962	0.0240233
ENSG00000105519	153.008	-0.609358	0.192279	-3.16913	0.00152894	0.0240233
ENSG00000169087	317.218	-0.397189	0.12539	-3.16764	0.00153682	0.0240719
ENSG00000131669	961.974	0.723877	0.228511	3.1678	0.00153597	0.0240719
ENSG00000153896	298.687	-0.399764	0.126183	-3.16813	0.00153425	0.0240719
ENSG00000152056	82.1278	0.943129	0.297796	3.16703	0.00154002	0.0241005
ENSG00000114251	379.071	1.19243	0.376678	3.16565	0.00154739	0.0241729
ENSG00000158406	41.1953	0.995214	0.314372	3.16572	0.001547	0.0241729
ENSG00000249859	281.107	0.592638	0.187231	3.16528	0.00154934	0.0241818
ENSG00000248362	16.1622	1.5244	0.481745	3.16433	0.00155442	0.0242181
ENSG00000270069	10.5158	4.12059	1.30211	3.16454	0.00155327	0.0242181
ENSG00000118705	7630.24	0.271157	0.0857171	3.16339	0.00155943	0.0242746
ENSG00000125538	32.3464	7.82845	2.47523	3.16272	0.00156303	0.0242982
ENSG00000135116	24.13	1.0326	0.326504	3.16259	0.0015637	0.0242982
ENSG00000136238	7163.37	0.305551	0.0966287	3.16211	0.0015663	0.0243171
ENSG00000204291	8.3684	2.55166	0.807029	3.16179	0.00156801	0.0243222
ENSG00000153214	481.78	0.660349	0.208917	3.16081	0.00157328	0.0243824
ENSG00000156515	4002.31	0.325338	0.102949	3.16019	0.00157664	0.0243973
ENSG00000129535	25.5745	-1.14185	0.36133	-3.16012	0.00157702	0.0243973
ENSG00000127325	23.5277	1.92196	0.60845	3.15878	0.00158429	0.0244883
ENSG00000181274	207.099	-0.419548	0.132834	-3.15845	0.0015861	0.0244948
ENSG00000112855	1834.55	-0.22562	0.0714406	-3.15815	0.00158775	0.0244987
ENSG00000152377	1285.92	-0.550085	0.174222	-3.15738	0.00159196	0.024538
ENSG00000147383	850.049	0.344821	0.109219	3.15717	0.00159309	0.024538
ENSG00000177700	2007.44	0.616445	0.195386	3.15502	0.00160489	0.0246983
ENSG00000145730	4721.69	0.827303	0.262284	3.15423	0.00160923	0.0247434
ENSG00000204525	1566.03	0.873877	0.277173	3.15282	0.00161702	0.024821
ENSG00000272163	185.375	-0.569582	0.180659	-3.1528	0.0016171	0.024821
ENSG00000169715	117.845	1.0095	0.320277	3.15196	0.0016218	0.0248714
ENSG00000242516	44.2236	0.829407	0.263162	3.15169	0.00162326	0.0248721
ENSG00000100625	151.502	1.15163	0.365459	3.1512	0.00162599	0.0248923
ENSG00000156239	951.773	-0.454206	0.144203	-3.14977	0.00163397	0.0249926
ENSG00000120832	524.315	-0.439339	0.139535	-3.1486	0.00164055	0.0250714
ENSG00000186532	452.215	-0.315661	0.100263	-3.14833	0.00164204	0.0250725
ENSG00000076662	149.698	0.535096	0.170115	3.14549	0.00165807	0.0252953
ENSG00000151835	4627.61	0.495693	0.15769	3.14346	0.00166962	0.0254494
ENSG00000185989	614.739	0.475992	0.151442	3.14307	0.00167185	0.0254613
ENSG00000162722	8.1029	4.06041	1.2921	3.1425	0.00167511	0.025489
ENSG00000057252	1041.57	0.424592	0.135168	3.14123	0.00168241	0.0255779
ENSG00000008282	1272.73	0.638117	0.203226	3.13993	0.00168988	0.0256692
ENSG00000101945	310.553	0.379859	0.120997	3.13941	0.0016929	0.0256824
ENSG00000107551	345.123	0.650484	0.207208	3.13927	0.00169367	0.0256824
ENSG00000165028	235.969	-0.461634	0.147075	-3.13877	0.00169657	0.0257043
ENSG00000077092	1100.38	0.359865	0.114718	3.13695	0.00170716	0.0258202
ENSG00000140931	1312.37	0.506637	0.161505	3.13698	0.001707	0.0258202
ENSG00000131323	1012.38	0.501217	0.159926	3.13405	0.00172411	0.0260541
ENSG00000172399	45.4554	1.12708	0.359673	3.13363	0.00172659	0.0260693
ENSG00000133789	753.767	0.33562	0.107113	3.13332	0.00172842	0.0260746
ENSG00000068305	949.422	0.369764	0.118044	3.13241	0.00173375	0.0261326
ENSG00000204381	3458.08	1.03941	0.331891	3.13178	0.00173747	0.0261662
ENSG00000164741	733.26	0.889553	0.284108	3.13104	0.00174187	0.0261876
ENSG00000275183	35.6429	1.00943	0.322377	3.1312	0.00174093	0.0261876
ENSG00000153904	2375.38	0.488964	0.156251	3.12934	0.00175197	0.026317
ENSG00000106066	461.885	0.920107	0.294198	3.12751	0.00176294	0.0264366
ENSG00000095380	684.939	0.378786	0.121108	3.12766	0.00176203	0.0264366
ENSG00000170485	228.323	1.28152	0.40996	3.12596	0.00177223	0.0265311
ENSG00000095713	250.946	0.941896	0.301314	3.12596	0.00177226	0.0265311
ENSG00000128011	138.2	-1.04946	0.33586	-3.12471	0.00177983	0.0266218
ENSG00000213347	330.953	-0.641335	0.205281	-3.12419	0.00178297	0.0266461
ENSG00000150977	234.689	0.521383	0.166944	3.12311	0.0017895	0.026721
ENSG00000279673	97.9037	0.708855	0.227055	3.12195	0.00179659	0.0268041
ENSG00000243701	771.575	0.536741	0.172007	3.12045	0.00180574	0.0268949
ENSG00000165633	184.18	-0.596613	0.191195	-3.12045	0.00180574	0.0268949
ENSG00000137767	56.7557	1.1409	0.365773	3.11914	0.00181378	0.0269919
ENSG00000198624	64.5915	1.23564	0.396283	3.11807	0.00182037	0.027067
ENSG00000269834	223.779	-0.400043	0.128322	-3.11748	0.00182402	0.0270984
ENSG00000170500	1187.04	0.801719	0.2572	3.11711	0.00182636	0.0271102
ENSG00000178860	14.8357	3.24227	1.04038	3.11643	0.00183054	0.0271494
ENSG00000186522	1077.16	0.373361	0.119946	3.11276	0.00185349	0.0274436
ENSG00000177469	3479.8	1.4123	0.4537	3.11286	0.00185286	0.0274436
ENSG00000143641	2931.72	0.574409	0.184574	3.11209	0.0018577	0.0274826
ENSG00000138606	453.144	-0.516006	0.165837	-3.11152	0.00186126	0.0275122
ENSG00000169641	1464.83	0.451344	0.145123	3.11008	0.00187038	0.0276079
ENSG00000240583	115.192	-0.677481	0.21784	-3.11	0.00187087	0.0276079
ENSG00000270332	12.6097	-1.29211	0.415666	-3.10853	0.00188023	0.0277227
ENSG00000179859	94.8192	-0.5643	0.181574	-3.10783	0.0018847	0.0277653
ENSG00000180875	426.089	0.985986	0.317376	3.10668	0.00189198	0.0277956
ENSG00000107175	1386.75	0.363986	0.117146	3.1071	0.00188932	0.0277956
ENSG00000137831	963.442	0.525849	0.169249	3.10694	0.00189032	0.0277956
ENSG00000142303	240.902	-0.504793	0.162495	-3.10651	0.00189307	0.0277956
ENSG00000116205	676.175	-0.282481	0.0909458	-3.10604	0.00189614	0.0278174
ENSG00000112210	701.649	0.376159	0.121126	3.10553	0.00189942	0.0278423
ENSG00000163931	6503.96	0.369448	0.11898	3.10512	0.001902	0.027857
ENSG00000185112	159.392	-0.800238	0.257808	-3.10401	0.00190916	0.0279386
ENSG00000146232	364.376	0.641687	0.206763	3.10348	0.00191257	0.0279651
ENSG00000143418	5754.78	0.23479	0.0757056	3.10136	0.00192633	0.028143
ENSG00000146376	9.06058	2.68756	0.86721	3.09909	0.00194117	0.0283362
ENSG00000156709	1107.43	0.436118	0.140787	3.09771	0.00195023	0.0284449
ENSG00000016402	256.732	-1.01138	0.326621	-3.09651	0.00195815	0.0285367
ENSG00000107959	1439.9	0.572455	0.18492	3.09569	0.00196357	0.0285921
ENSG00000050344	1361.32	0.374099	0.120866	3.09515	0.00196716	0.0286206
ENSG00000144619	186.507	-0.896396	0.289638	-3.09489	0.00196886	0.0286217
ENSG00000136717	1343.98	-0.30032	0.0971788	-3.09038	0.00199899	0.0290069
ENSG00000145868	1664.81	-0.274781	0.0889154	-3.09037	0.00199908	0.0290069
ENSG00000168676	52.5602	-0.659706	0.213484	-3.09019	0.00200031	0.0290069
ENSG00000135899	280.516	0.88986	0.287996	3.08984	0.00200266	0.0290172
ENSG00000089820	141.776	-0.643076	0.208255	-3.08792	0.00201561	0.0291487
ENSG00000110080	474.68	0.439263	0.142259	3.08776	0.00201671	0.0291487
ENSG00000243678	1032.29	-0.645035	0.208889	-3.08794	0.0020155	0.0291487
ENSG00000044574	10020.4	0.476347	0.154345	3.08626	0.00202692	0.0292722
ENSG00000205426	16.9259	3.99915	1.2966	3.08433	0.00204014	0.029439
ENSG00000163884	134.06	-0.555199	0.180028	-3.08396	0.00204264	0.0294508
ENSG00000113140	12067.8	0.909945	0.295404	3.08034	0.00206762	0.0297582
ENSG00000118276	231.119	0.737624	0.239478	3.08014	0.00206903	0.0297582
ENSG00000160193	439.545	0.395037	0.128246	3.08031	0.00206789	0.0297582
ENSG00000205352	671.065	0.517552	0.168046	3.07982	0.00207126	0.029766
ENSG00000135144	479.394	-0.45334	0.147227	-3.0792	0.0020756	0.0298039
ENSG00000167695	559.21	0.430055	0.139706	3.07829	0.00208192	0.0298703
ENSG00000087088	2992.18	0.586916	0.190725	3.07729	0.0020889	0.029946
ENSG00000145779	456.003	0.845504	0.274919	3.07547	0.0021017	0.0301
ENSG00000282390	393.97	-0.983207	0.319713	-3.07528	0.00210306	0.0301
ENSG00000054392	726.962	-0.357381	0.116269	-3.07373	0.00211398	0.0301093
ENSG00000106367	4958.49	0.300609	0.0977869	3.07412	0.00211123	0.0301093
ENSG00000130413	378.092	0.563939	0.183431	3.07438	0.00210938	0.0301093
ENSG00000172915	3034.81	-0.383565	0.124776	-3.07403	0.00211191	0.0301093
ENSG00000100504	1791.86	1.33161	0.433195	3.07393	0.00211262	0.0301093
ENSG00000131941	207.389	0.391059	0.127224	3.07377	0.0021137	0.0301093
ENSG00000164749	67.3253	0.695344	0.226257	3.07325	0.00211741	0.0301336
ENSG00000159840	3967.84	1.49847	0.487775	3.07206	0.00212589	0.0301884
ENSG00000183955	936.092	0.32853	0.106944	3.07198	0.0021264	0.0301884
ENSG00000221963	35.261	1.84678	0.601137	3.07215	0.00212526	0.0301884
ENSG00000138166	121.417	0.779115	0.2537	3.07101	0.00213334	0.0302535
ENSG00000256393	176.031	-0.721762	0.235036	-3.07086	0.00213443	0.0302535
ENSG00000143416	11.7587	-1.83056	0.596255	-3.0701	0.00213989	0.0303065
ENSG00000107796	2521.37	1.00256	0.326621	3.06948	0.00214435	0.0303379
ENSG00000109079	2021.03	0.397389	0.129472	3.06931	0.00214556	0.0303379
ENSG00000148848	1289.48	0.513335	0.167264	3.06901	0.00214772	0.0303441
ENSG00000114738	712.238	0.44405	0.144816	3.06632	0.00216714	0.0305939
ENSG00000164136	144.726	1.1972	0.390509	3.06574	0.00217133	0.0306285
ENSG00000258957	11.9079	-1.32684	0.432846	-3.06538	0.00217397	0.0306412
ENSG00000129250	1560.5	1.00302	0.32727	3.0648	0.00217818	0.0306759
ENSG00000163697	1613.54	0.531497	0.173493	3.06351	0.00218759	0.0307838
ENSG00000103404	451.504	0.377515	0.123248	3.06305	0.00219095	0.0308064
ENSG00000127314	1516.85	0.359387	0.117362	3.06222	0.00219704	0.0308604
ENSG00000168661	310.211	-0.466027	0.152195	-3.06205	0.0021983	0.0308604
ENSG00000163207	11.8186	4.09535	1.33762	3.06167	0.00220103	0.0308741
ENSG00000170017	3551.01	0.434086	0.1418	3.06125	0.00220418	0.0308833
ENSG00000106682	9473.52	0.272855	0.089136	3.06111	0.0022052	0.0308833
ENSG00000139734	675.281	0.434042	0.141825	3.06042	0.00221029	0.03093
ENSG00000161082	444.9	-0.382802	0.125138	-3.05904	0.00222049	0.031048
ENSG00000177409	576.39	1.07392	0.351245	3.05748	0.0022321	0.0311856
ENSG00000078487	110.573	-0.468726	0.153323	-3.05712	0.00223474	0.0311976
ENSG00000271590	7.56504	3.14806	1.02988	3.05673	0.00223768	0.0312139
ENSG00000147883	36.88	1.60857	0.526316	3.05629	0.00224093	0.0312346
ENSG00000158470	3235.81	0.316377	0.103528	3.05595	0.00224347	0.0312452
ENSG00000070159	206.83	1.03949	0.340252	3.05505	0.00225025	0.0313148
ENSG00000235448	26.8631	1.08029	0.353668	3.05452	0.00225421	0.0313452
ENSG00000107833	770.136	0.295328	0.09671	3.05375	0.00226003	0.0313655
ENSG00000166821	347.404	-0.4029	0.131934	-3.0538	0.00225966	0.0313655
ENSG00000100401	2204.87	0.374728	0.122716	3.05361	0.00226103	0.0313655
ENSG00000161896	13.2484	1.74906	0.573044	3.05223	0.00227145	0.0313863
ENSG00000154133	22.2627	2.71136	0.888305	3.05228	0.00227109	0.0313863
ENSG00000225988	84.446	-0.622539	0.203959	-3.05228	0.0022711	0.0313863
ENSG00000141933	243.339	-1.15474	0.378237	-3.05296	0.00226594	0.0313863
ENSG00000180855	185.347	-0.685274	0.224484	-3.05266	0.0022682	0.0313863
ENSG00000163249	438.774	0.428618	0.140452	3.0517	0.00227548	0.0314173
ENSG00000172164	49.1534	1.19461	0.391572	3.05081	0.00228227	0.0314864
ENSG00000086189	649.5	0.345449	0.11332	3.04845	0.00230027	0.0317098
ENSG00000156973	572.703	-0.422868	0.138755	-3.0476	0.0023068	0.031775
ENSG00000102445	19.0752	1.46044	0.479441	3.04612	0.00231813	0.0319061
ENSG00000081923	805.219	1.46398	0.480653	3.04583	0.00232041	0.0319125
ENSG00000074590	1104.08	1.44256	0.473908	3.04397	0.00233475	0.0320846
ENSG00000182768	1939.86	-0.411735	0.135297	-3.0432	0.00234079	0.0321425
ENSG00000124788	291.856	0.723666	0.237826	3.04284	0.00234357	0.0321556
ENSG00000153113	2083.27	0.406454	0.133652	3.04113	0.00235689	0.032288
ENSG00000102265	1616.15	1.02879	0.338281	3.04122	0.00235619	0.032288
ENSG00000136068	8798.77	1.22041	0.401394	3.04043	0.00236241	0.0323132
ENSG00000128487	735.132	0.379858	0.124929	3.04059	0.00236117	0.0323132
ENSG00000175104	615.434	-0.507766	0.167106	-3.03859	0.00237687	0.0324605
ENSG00000267100	580.696	-0.28564	0.0939989	-3.03876	0.00237555	0.0324605
ENSG00000164048	702.058	-0.296748	0.0977001	-3.03734	0.0023868	0.0325646
ENSG00000151702	140.22	1.40174	0.46153	3.03716	0.00238819	0.0325646
ENSG00000162998	291.044	-0.688606	0.226817	-3.03595	0.00239778	0.0326031
ENSG00000018408	392.088	1.06615	0.351109	3.03652	0.00239323	0.0326031
ENSG00000230797	41.5641	0.836718	0.275615	3.03582	0.00239886	0.0326031
ENSG00000170919	346.715	-0.437231	0.144033	-3.03564	0.00240029	0.0326031
ENSG00000187446	1346.9	0.424635	0.139883	3.03564	0.00240024	0.0326031
ENSG00000101871	1220.74	0.731676	0.24123	3.03311	0.00242047	0.0328519
ENSG00000187730	8.78431	-1.67153	0.551167	-3.03271	0.00242371	0.0328705
ENSG00000112357	188.617	-0.603194	0.198929	-3.03221	0.00242766	0.0328988
ENSG00000133657	3854.68	0.588386	0.194157	3.03047	0.00244177	0.0330645
ENSG00000224032	704.421	-0.478576	0.158016	-3.02866	0.00245641	0.0332284
ENSG00000169247	54.5883	1.136	0.375101	3.02851	0.00245765	0.0332284
ENSG00000115946	921.568	0.292565	0.0966394	3.02739	0.00246678	0.0333262
ENSG00000083857	1462.76	1.05509	0.348681	3.02595	0.00247854	0.0333825
ENSG00000168003	1409.05	0.492522	0.16276	3.02606	0.00247764	0.0333825
ENSG00000257176	137.271	1.02509	0.338714	3.02641	0.00247473	0.0333825
ENSG00000167785	844.564	-0.407506	0.134653	-3.02635	0.00247527	0.0333825
ENSG00000112137	573.573	-0.434738	0.143737	-3.02454	0.00249011	0.0335127
ENSG00000182199	2581.34	0.301314	0.099636	3.02415	0.00249334	0.0335304
ENSG00000105649	384.073	-0.469506	0.155274	-3.02373	0.00249682	0.0335517
ENSG00000171724	2612.2	0.776393	0.256956	3.0215	0.00251525	0.0337735
ENSG00000188488	44.768	-1.0585	0.350358	-3.02118	0.00251789	0.0337831
ENSG00000117595	472.465	0.341987	0.11324	3.02001	0.00252762	0.0338879
ENSG00000138814	712.42	0.444813	0.147322	3.01932	0.00253339	0.0339394
ENSG00000178202	1141.74	0.426707	0.141369	3.01839	0.0025412	0.034018
ENSG00000169991	270.761	0.863133	0.286134	3.01654	0.0025568	0.0341737
ENSG00000158161	833.445	-0.279481	0.0926777	-3.01563	0.00256449	0.0341737
ENSG00000135636	19.9766	2.10026	0.696395	3.0159	0.00256214	0.0341737
ENSG00000122512	1099.76	-0.298799	0.0990792	-3.01576	0.00256338	0.0341737
ENSG00000078237	173.708	0.572797	0.189926	3.01589	0.00256224	0.0341737
ENSG00000157617	427.931	0.541774	0.179624	3.01617	0.00255993	0.0341737
ENSG00000125901	1457.65	-0.562254	0.18653	-3.01427	0.00257595	0.0343005
ENSG00000128606	673.159	0.902849	0.299557	3.01395	0.0025787	0.0343112
ENSG00000129197	2617.41	-0.331955	0.110158	-3.01346	0.00258285	0.0343404
ENSG00000277702	32.8746	1.27278	0.422689	3.01114	0.00260265	0.0345248
ENSG00000260081	29.8007	-1.19226	0.395905	-3.01147	0.00259987	0.0345248
ENSG00000048740	374.351	1.04636	0.347547	3.01069	0.00260653	0.0345248
ENSG00000140961	125.109	1.22907	0.408234	3.0107	0.00260643	0.0345248
ENSG00000171119	33.6915	-0.875327	0.290692	-3.01119	0.0026023	0.0345248
ENSG00000091490	1420.27	0.989996	0.328892	3.0101	0.00261163	0.0345663
ENSG00000168913	187.022	-0.61537	0.204575	-3.00803	0.00262944	0.0347758
ENSG00000112139	40.261	1.19979	0.398965	3.00726	0.00263616	0.0348221
ENSG00000106799	1705.94	0.392312	0.130478	3.00672	0.00264086	0.0348221
ENSG00000139370	319.389	0.364414	0.121182	3.00716	0.00263701	0.0348221
ENSG00000165617	286.511	1.07814	0.358576	3.00672	0.00264084	0.0348221
ENSG00000164620	398.402	-0.417628	0.138936	-3.00591	0.00264788	0.0348885
ENSG00000189410	69.5839	1.02224	0.340191	3.00489	0.00265673	0.0349528
ENSG00000169271	17.7655	1.53347	0.510321	3.00492	0.00265654	0.0349528
ENSG00000151572	229.849	1.13916	0.37927	3.00355	0.00266847	0.035081
ENSG00000131462	1517.94	0.353669	0.117806	3.00214	0.00268092	0.0352184
ENSG00000103647	127.837	1.27866	0.426081	3.00098	0.0026911	0.0353257
ENSG00000143578	446.869	-0.438148	0.146029	-3.00043	0.00269603	0.035328
ENSG00000268471	270.788	-0.463347	0.154435	-3.00027	0.00269743	0.035328
ENSG00000037474	2338.13	0.251744	0.0838985	3.00058	0.00269469	0.035328
ENSG00000064115	3113.04	0.277454	0.092483	3.00006	0.0026993	0.035328
ENSG00000050405	4052.33	0.472602	0.157561	2.99948	0.00270443	0.0353687
ENSG00000287171	14.164	1.79369	0.598423	2.99736	0.0027233	0.035589
ENSG00000102024	4687.37	0.90043	0.300524	2.9962	0.00273371	0.0356721
ENSG00000185883	116.515	-0.87917	0.293411	-2.99638	0.00273209	0.0356721
ENSG00000197363	168.05	-0.566724	0.189309	-2.99365	0.00275663	0.0358182
ENSG00000174672	229.321	-0.846522	0.282765	-2.99373	0.00275589	0.0358182
ENSG00000019505	158.97	-0.511556	0.170873	-2.99377	0.00275551	0.0358182
ENSG00000084112	1369.17	0.580828	0.194024	2.99359	0.00275713	0.0358182
ENSG00000140564	1034.57	0.930473	0.310804	2.99376	0.00275562	0.0358182
ENSG00000180616	185.721	1.18296	0.395118	2.99395	0.0027539	0.0358182
ENSG00000163879	590.444	-0.269114	0.0899236	-2.9927	0.00276521	0.0358968
ENSG00000009790	18.6367	1.92967	0.645081	2.99136	0.00277738	0.0359573
ENSG00000103415	924.623	0.375401	0.125495	2.99137	0.00277729	0.0359573
ENSG00000205220	93.2933	0.992304	0.3317	2.99157	0.00277546	0.0359573
ENSG00000171817	68.957	-0.716614	0.239567	-2.99129	0.00277805	0.0359573
ENSG00000137941	942.673	0.55421	0.185328	2.99042	0.0027859	0.0359913
ENSG00000148426	47.6238	1.19989	0.401257	2.99032	0.00278682	0.0359913
ENSG00000167528	416.85	-0.262508	0.0877732	-2.99075	0.00278291	0.0359913
ENSG00000106560	19.5275	1.47567	0.493659	2.98926	0.00279654	0.0360904
ENSG00000162704	4925.71	0.42092	0.140841	2.98861	0.00280251	0.036117
ENSG00000248727	173.973	-0.624256	0.20888	-2.98859	0.00280271	0.036117
ENSG00000131378	1599.68	-0.568702	0.190324	-2.98808	0.0028074	0.0361245
ENSG00000082684	103.592	-1.09668	0.367001	-2.98821	0.00280615	0.0361245
ENSG00000161513	1349.02	0.608559	0.203699	2.98755	0.00281228	0.0361608
ENSG00000136153	1346.58	0.833837	0.279284	2.98563	0.00282997	0.0363618
ENSG00000269113	120.773	1.90204	0.637124	2.98536	0.00283249	0.0363675
ENSG00000122386	287.306	-0.461651	0.154691	-2.98434	0.00284194	0.0364622
ENSG00000144821	359.154	0.355734	0.119238	2.9834	0.00285067	0.03654
ENSG00000135480	26.2155	1.56005	0.522939	2.98324	0.00285216	0.03654
ENSG00000114948	1280.46	0.590435	0.197939	2.98291	0.00285519	0.0365522
ENSG00000240038	36.1964	-0.891414	0.298988	-2.98144	0.00286898	0.0366755
ENSG00000286039	1756.35	-0.262954	0.0881932	-2.98157	0.00286776	0.0366755
ENSG00000137628	200.606	0.897628	0.301308	2.9791	0.00289092	0.0369023
ENSG00000068323	1248.14	0.704827	0.236585	2.97917	0.00289026	0.0369023
ENSG00000185614	78.496	-0.944445	0.31716	-2.97782	0.00290308	0.0370141
ENSG00000082458	226.368	-0.46535	0.156277	-2.97773	0.00290389	0.0370141
ENSG00000067840	1282.88	-0.430076	0.144473	-2.97685	0.00291225	0.0370669
ENSG00000147459	858.952	0.700786	0.235396	2.97704	0.00291043	0.0370669
ENSG00000155085	155.678	-0.712051	0.239311	-2.97542	0.00292588	0.0372134
ENSG00000284977	9.91368	2.90369	0.976237	2.97437	0.00293589	0.0373138
ENSG00000186088	359.223	-0.38016	0.12783	-2.97394	0.00294001	0.0373392
ENSG00000080947	402.566	-0.410759	0.138143	-2.97343	0.00294494	0.0373652
ENSG00000169213	726.681	0.7269	0.244517	2.9728	0.00295096	0.0373652
ENSG00000157077	776.995	-0.343663	0.115635	-2.97196	0.00295905	0.0373652
ENSG00000197780	745.755	0.403339	0.135691	2.97249	0.00295398	0.0373652
ENSG00000134250	2709.3	0.984377	0.331219	2.97198	0.00295882	0.0373652
ENSG00000146666	20.0372	1.52058	0.51159	2.97226	0.00295615	0.0373652
ENSG00000134594	173.464	-0.645547	0.217173	-2.9725	0.00295384	0.0373652
ENSG00000122877	11.4724	2.22795	0.749448	2.97278	0.00295114	0.0373652
ENSG00000122824	299.306	-0.462144	0.155545	-2.97113	0.00296709	0.0374399
ENSG00000164220	256.818	1.47503	0.496562	2.97048	0.00297337	0.0374922
ENSG00000112208	808.046	0.647566	0.218036	2.96999	0.00297806	0.0375244
ENSG00000140379	48.7538	2.78336	0.937321	2.96949	0.00298298	0.0375331
ENSG00000100325	1632.57	0.330145	0.111179	2.96948	0.00298302	0.0375331
ENSG00000214765	575.459	-0.329166	0.110861	-2.96918	0.00298596	0.0375432
ENSG00000185404	231.657	0.883678	0.297677	2.96858	0.00299175	0.0375624
ENSG00000073008	1081.3	0.544441	0.183397	2.96864	0.00299117	0.0375624
ENSG00000099250	1672.35	1.19799	0.403748	2.96718	0.00300545	0.0377074
ENSG00000009413	2110.82	-0.573178	0.193232	-2.96627	0.0030144	0.0377927
ENSG00000169062	1452.72	-0.243289	0.0820352	-2.96567	0.00302027	0.0378394
ENSG00000286391	74.3854	-0.739139	0.249315	-2.96467	0.00303005	0.037935
ENSG00000119383	2706.5	0.329513	0.111156	2.9644	0.00303271	0.0379412
ENSG00000136052	170.898	0.865591	0.292043	2.96392	0.0030375	0.0379551
ENSG00000131873	1279.09	0.316011	0.106622	2.96385	0.00303813	0.0379551
ENSG00000261159	20.1019	-1.04001	0.350984	-2.96312	0.00304536	0.0380183
ENSG00000117143	2233.41	0.267607	0.0903588	2.9616	0.00306041	0.0381792
ENSG00000145050	1566.99	0.329218	0.111199	2.96062	0.00307025	0.0382747
ENSG00000247092	286.836	-0.367819	0.124271	-2.95981	0.0030783	0.0383479
ENSG00000197506	8.16737	2.87462	0.971866	2.95783	0.00309809	0.0385556
ENSG00000225783	2293.48	-0.473773	0.160182	-2.95771	0.00309935	0.0385556
ENSG00000196345	495.36	-0.322642	0.10911	-2.95705	0.00310603	0.0386113
ENSG00000148660	1343.61	-0.216402	0.0732041	-2.95614	0.00311515	0.0386973
ENSG00000138071	7790.4	0.438692	0.148462	2.95492	0.0031275	0.0388233
ENSG00000182934	3061.45	0.366786	0.124163	2.95406	0.00313626	0.0388824
ENSG00000128309	1323.71	-0.41054	0.138977	-2.95402	0.00313668	0.0388824
ENSG00000187953	298.563	-0.369747	0.125206	-2.95312	0.0031458	0.0389681
ENSG00000090861	2156.64	0.350579	0.118768	2.95179	0.00315935	0.0391083
ENSG00000266028	828.887	0.523348	0.17738	2.95043	0.00317335	0.039254
ENSG00000186814	700.952	-0.314939	0.106767	-2.94977	0.00318009	0.0393097
ENSG00000182771	55.6108	-0.701602	0.237936	-2.9487	0.00319109	0.0393904
ENSG00000105379	302.103	0.45978	0.155926	2.94871	0.00319104	0.0393904
ENSG00000130202	579.358	0.788103	0.267315	2.94822	0.00319613	0.039425
ENSG00000168993	276.15	-0.551633	0.187152	-2.94751	0.00320349	0.0394881
ENSG00000150687	4819.53	1.36824	0.464733	2.94415	0.00323843	0.0398907
ENSG00000173531	124.219	-0.631662	0.214592	-2.94354	0.00324478	0.0399409
ENSG00000143318	14.0083	2.35763	0.801518	2.94146	0.00326674	0.0401832
ENSG00000171302	1837.87	0.326067	0.110877	2.94079	0.00327372	0.0402409
ENSG00000162777	25.1607	1.14564	0.3896	2.94056	0.00327615	0.0402427
ENSG00000171476	23.0698	1.47553	0.501938	2.93967	0.0032856	0.0402662
ENSG00000180626	725.15	-0.297059	0.101053	-2.93964	0.00328595	0.0402662
ENSG00000141232	687.047	0.382856	0.130224	2.93997	0.00328243	0.0402662
ENSG00000101384	738.869	0.959954	0.326568	2.93952	0.00328723	0.0402662
ENSG00000245870	1063.54	-0.93038	0.316587	-2.93878	0.00329503	0.0403338
ENSG00000109743	125.48	0.593458	0.201972	2.93832	0.00330001	0.0403666
ENSG00000206053	3053.35	0.222257	0.0756534	2.93783	0.00330516	0.0403802
ENSG00000279529	66.7448	-0.636249	0.216575	-2.93778	0.00330571	0.0403802
ENSG00000145685	2990.09	0.319856	0.108923	2.93654	0.00331892	0.0405134
ENSG00000109132	4799.37	-0.568287	0.19355	-2.93613	0.00332334	0.0405392
ENSG00000109861	1223.62	0.557168	0.189792	2.93567	0.00332827	0.0405712
ENSG00000228208	11.634	2.25541	0.76844	2.93505	0.00333494	0.0405822
ENSG00000157227	439.457	0.943345	0.321419	2.93494	0.00333609	0.0405822
ENSG00000105516	140.273	-0.424154	0.14451	-2.93511	0.00333432	0.0405822
ENSG00000229809	249.472	-0.449647	0.153241	-2.93424	0.00334362	0.0406457
ENSG00000131467	3704.61	0.217052	0.0740095	2.93276	0.00335961	0.0408118
ENSG00000280219	39.5195	0.940799	0.32082	2.93248	0.00336265	0.0408205
ENSG00000002834	3861.08	0.590542	0.201451	2.93144	0.00337399	0.04093
ENSG00000181656	7.75172	2.01645	0.687988	2.93093	0.00337946	0.040968
ENSG00000253130	25.9276	1.86978	0.638096	2.93025	0.00338691	0.0410301
ENSG00000159917	509.73	-0.558571	0.190652	-2.92979	0.00339189	0.0410622
ENSG00000227051	2887.61	-0.297345	0.10153	-2.92865	0.00340438	0.041185
ENSG00000180884	271.779	-0.567084	0.19366	-2.92825	0.00340875	0.0412096
ENSG00000117152	29472.3	-0.472063	0.161277	-2.92703	0.00342212	0.0413144
ENSG00000105855	135.383	1.33252	0.455214	2.92724	0.0034198	0.0413144
ENSG00000167900	1278.07	0.321666	0.10994	2.92584	0.00343529	0.041432
ENSG00000128340	157.488	1.19029	0.406837	2.92572	0.00343657	0.041432
ENSG00000179240	687.237	-0.455378	0.15568	-2.92509	0.00344352	0.0414873
ENSG00000132481	118.241	1.04092	0.356068	2.92337	0.0034627	0.0416898
ENSG00000188313	12.373	1.57644	0.539297	2.92314	0.0034652	0.0416914
ENSG00000089159	1917.53	0.987522	0.337856	2.9229	0.00346784	0.0416946
ENSG00000238105	243.484	-0.462887	0.158429	-2.92173	0.00348096	0.0418239
ENSG00000080371	712.837	0.340224	0.11648	2.92087	0.00349057	0.0419107
ENSG00000067191	325.126	-0.465847	0.159542	-2.91991	0.00350138	0.0420117
ENSG00000243943	1790.69	-0.369607	0.126624	-2.91894	0.00351229	0.0420853
ENSG00000168899	131.635	0.822285	0.281699	2.91902	0.00351131	0.0420853
ENSG00000213085	19.0336	1.48765	0.50976	2.91832	0.00351919	0.0421239
ENSG00000128652	391.015	-0.420156	0.143976	-2.91822	0.00352031	0.0421239
ENSG00000232044	209.433	-0.722484	0.247713	-2.91663	0.00353841	0.0422256
ENSG00000107672	651.056	-0.492664	0.168885	-2.91715	0.00353249	0.0422256
ENSG00000128829	2222.15	0.379715	0.130173	2.917	0.00353415	0.0422256
ENSG00000186529	8.77161	1.82698	0.626391	2.91668	0.00353779	0.0422256
ENSG00000182983	283.99	-0.494078	0.169447	-2.91583	0.00354749	0.0422649
ENSG00000164776	41.6978	-0.678483	0.232669	-2.91608	0.00354457	0.0422649
ENSG00000067182	752.849	0.729575	0.250223	2.9157	0.0035489	0.0422649
ENSG00000245556	297.476	-0.300619	0.103111	-2.91547	0.0035515	0.0422672
ENSG00000120693	1859.74	0.548244	0.188081	2.91494	0.00355757	0.0423108
ENSG00000100422	2805.1	-0.59102	0.202799	-2.91431	0.00356479	0.042368
ENSG00000189067	1599.08	0.238983	0.0820108	2.91405	0.00356775	0.0423746
ENSG00000166526	2707.49	-0.328051	0.112586	-2.91378	0.00357077	0.0423818
ENSG00000204576	1058.1	-0.322118	0.110644	-2.91129	0.00359936	0.0426645
ENSG00000125351	892.327	-0.435642	0.149639	-2.91129	0.00359944	0.0426645
ENSG00000142192	14904	0.340035	0.116875	2.90939	0.00362134	0.0428952
ENSG00000140538	96.3138	1.02139	0.351221	2.90812	0.00363604	0.0430404
ENSG00000198182	317.833	-0.287873	0.0990268	-2.90702	0.0036489	0.0431635
ENSG00000162631	223.442	0.645742	0.222299	2.90484	0.00367445	0.0434365
ENSG00000170606	5501.05	0.263048	0.0905942	2.90359	0.00368912	0.0435535
ENSG00000256940	78.9166	0.851876	0.293389	2.90357	0.00368929	0.0435535
ENSG00000185352	262.03	1.59141	0.54813	2.90334	0.00369205	0.0435567
ENSG00000175003	10.1452	1.84328	0.634967	2.90295	0.00369664	0.0435592
ENSG00000139970	4035.14	-0.428279	0.147545	-2.90269	0.00369969	0.0435592
ENSG00000154930	29.6544	1.08994	0.375475	2.90282	0.00369818	0.0435592
ENSG00000108309	1385.54	-0.573786	0.197757	-2.90147	0.00371414	0.0436756
ENSG00000154945	2208.59	0.201098	0.0693096	2.90144	0.00371453	0.0436756
ENSG00000116729	1464.38	0.734151	0.253136	2.90022	0.00372896	0.0437575
ENSG00000114270	218.531	1.56648	0.540115	2.90027	0.00372846	0.0437575
ENSG00000177119	2273.1	0.452757	0.156091	2.9006	0.0037245	0.0437575
ENSG00000258655	345.212	1.05297	0.363171	2.89937	0.00373911	0.0438473
ENSG00000153237	27.9046	1.14573	0.395243	2.89879	0.00374606	0.0438996
ENSG00000139793	1915.79	0.59496	0.205277	2.89833	0.00375158	0.0439184
ENSG00000154721	319.38	0.862649	0.297646	2.89824	0.00375266	0.0439184
ENSG00000123144	2894.69	-0.570826	0.197002	-2.89757	0.00376068	0.0439829
ENSG00000214456	15.5362	-1.17231	0.40465	-2.8971	0.00376628	0.0440192
ENSG00000184005	1478.32	0.556269	0.192058	2.89636	0.00377521	0.0440358
ENSG00000007402	2190.89	-0.737305	0.254545	-2.89656	0.00377276	0.0440358
ENSG00000010278	415.152	0.634642	0.219107	2.8965	0.00377352	0.0440358
ENSG00000144847	68.2766	0.912755	0.315257	2.89527	0.00378835	0.0441597
ENSG00000189143	98.7351	0.878046	0.303359	2.89442	0.00379865	0.0442504
ENSG00000165606	102.083	-1.12146	0.387516	-2.89397	0.00380409	0.0442845
ENSG00000249406	16.9029	1.45173	0.501712	2.89356	0.00380896	0.0443119
ENSG00000138613	344.244	0.405188	0.140129	2.89153	0.00383368	0.04457
ENSG00000179133	19.3294	1.44865	0.501213	2.89029	0.00384888	0.0447172
ENSG00000141179	561.446	-0.412674	0.142791	-2.89006	0.0038517	0.0447204
ENSG00000165868	815.904	-0.375503	0.129953	-2.88954	0.00385804	0.0447644
ENSG00000156976	9171.98	-0.380155	0.131578	-2.8892	0.00386226	0.0447839
ENSG00000127955	2632.26	0.481919	0.166833	2.88862	0.00386931	0.0448361
ENSG00000100445	844.032	-0.28342	0.0981235	-2.8884	0.00387212	0.0448391
ENSG00000174652	1154.83	-0.359273	0.124419	-2.88759	0.00388201	0.0449241
ENSG00000148175	652.101	0.691225	0.239488	2.88627	0.00389841	0.0450842
ENSG00000050748	935.788	0.261863	0.0907361	2.88599	0.00390187	0.0450946
ENSG00000117616	1475.64	-0.335836	0.116409	-2.88496	0.0039146	0.0451822
ENSG00000126500	15.2934	-1.70678	0.591596	-2.88504	0.00391369	0.0451822
ENSG00000176428	230.711	-0.614255	0.212938	-2.88466	0.00391832	0.0451824
ENSG00000156273	991.825	0.438176	0.151904	2.88455	0.00391975	0.0451824
ENSG00000167772	128.554	1.39265	0.483053	2.88302	0.00393877	0.0453719
ENSG00000100027	497.179	-0.430736	0.149472	-2.88172	0.0039551	0.0455302
ENSG00000130741	7182.17	0.240913	0.0836296	2.88072	0.00396768	0.0456452
ENSG00000196083	11.5481	2.09234	0.726543	2.87985	0.0039786	0.0457408
ENSG00000261188	312.966	-0.490725	0.170463	-2.87878	0.00399217	0.0458669
ENSG00000148908	523.074	-0.518014	0.179996	-2.87792	0.004003	0.0459614
ENSG00000075785	5977.28	0.215161	0.0747685	2.8777	0.00400582	0.0459637
ENSG00000113578	472.517	0.747033	0.259761	2.87585	0.0040294	0.0462042
ENSG00000138074	1679.39	0.380894	0.132485	2.87499	0.0040404	0.0463001
ENSG00000238097	31.646	1.0416	0.362375	2.87436	0.00404845	0.0463621
ENSG00000141698	1491.65	-0.339442	0.118102	-2.87414	0.00405126	0.0463641
ENSG00000091732	1085.2	0.223481	0.0777741	2.87347	0.00405991	0.0464329
ENSG00000116990	82.1536	-0.64469	0.224401	-2.87294	0.00406669	0.0464803
ENSG00000123094	1014.85	0.501359	0.17455	2.87229	0.0040751	0.0465462
ENSG00000168175	1884.77	0.336216	0.117079	2.87169	0.00408279	0.0466036
ENSG00000196843	133.558	0.795081	0.276898	2.87139	0.00408677	0.0466188
ENSG00000125347	296.517	1.60332	0.558567	2.87041	0.00409934	0.046732
ENSG00000256806	137.951	-0.557995	0.194418	-2.87008	0.00410374	0.0467519
ENSG00000128951	2095.45	-0.439387	0.153107	-2.86981	0.00410723	0.0467613
ENSG00000165097	686.663	0.292676	0.102038	2.86831	0.00412667	0.0469522
ENSG00000171608	275.25	0.723006	0.252121	2.86769	0.00413477	0.0470139
ENSG00000155511	228.741	0.473072	0.165002	2.86707	0.00414296	0.0470767
ENSG00000183624	945.066	0.261971	0.0914292	2.86529	0.00416629	0.047159
ENSG00000151718	547.156	0.703686	0.245553	2.86572	0.0041606	0.047159
ENSG00000256235	467.897	0.751971	0.262437	2.86534	0.00416565	0.047159
ENSG00000160211	2408.47	0.652542	0.227725	2.86548	0.00416378	0.047159
ENSG00000255394	25.825	1.16681	0.407144	2.86584	0.00415902	0.047159
ENSG00000237523	10.2543	1.96077	0.684234	2.86564	0.00416173	0.047159
ENSG00000075651	422.19	0.916245	0.319814	2.86493	0.00417101	0.047182
ENSG00000139767	406.962	-0.405148	0.141473	-2.86379	0.0041861	0.0473223
ENSG00000154767	2078.48	0.339679	0.118643	2.86302	0.00419621	0.0474061
ENSG00000173705	233.701	1.05598	0.368973	2.86196	0.00421032	0.0474938
ENSG00000106785	385.667	0.600238	0.209715	2.86216	0.00420767	0.0474938
ENSG00000023608	439.342	-0.329815	0.115246	-2.86183	0.00421207	0.0474938
ENSG00000129625	1806.67	0.275111	0.0961399	2.86157	0.00421548	0.0475018
ENSG00000172985	81.8502	1.17629	0.411393	2.85927	0.00424614	0.0477729
ENSG00000160131	1012.69	0.429963	0.150381	2.85916	0.00424769	0.0477729
ENSG00000242247	423.327	0.271311	0.0948882	2.85927	0.00424616	0.0477729
ENSG00000158122	194.311	0.444789	0.155629	2.85801	0.00426311	0.0478546
ENSG00000134461	164.845	-0.449934	0.157421	-2.85816	0.00426101	0.0478546
ENSG00000100784	362.371	-0.472012	0.165138	-2.85829	0.00425934	0.0478546
ENSG00000102034	328.562	0.827001	0.2894	2.85764	0.0042681	0.0478801
ENSG00000156795	595.123	-0.371075	0.129864	-2.8574	0.00427125	0.0478848
ENSG00000008394	136.265	0.543502	0.190289	2.85619	0.00428752	0.048006
ENSG00000101347	642.958	0.538695	0.188598	2.85631	0.00428599	0.048006
ENSG00000228775	124.123	-0.476094	0.166734	-2.85542	0.00429801	0.0480928
ENSG00000109586	960.807	0.363175	0.127228	2.85452	0.00431016	0.0481982
ENSG00000108370	137.484	-0.594533	0.208307	-2.85412	0.00431569	0.0482293
ENSG00000280989	84.9189	-1.30099	0.456017	-2.85295	0.00433151	0.0483754
ENSG00000143819	597.842	0.568943	0.199445	2.85263	0.00433589	0.0483936
ENSG00000185972	26.0015	1.4234	0.499028	2.85234	0.0043399	0.0484076
ENSG00000198393	836.778	-0.361914	0.126939	-2.85108	0.00435707	0.0485683
ENSG00000186648	253.4	-0.520131	0.182488	-2.85022	0.00436895	0.04867
ENSG00000072182	294.005	-0.56738	0.1991	-2.84973	0.00437566	0.048683
ENSG00000255618	25.1386	-1.14721	0.402554	-2.84984	0.00437416	0.048683
ENSG00000153936	1089.99	0.483458	0.169749	2.84807	0.00439848	0.0487519
ENSG00000233608	52.1089	1.3565	0.476216	2.84851	0.00439247	0.0487519
ENSG00000246339	56.9778	-0.687709	0.241421	-2.84858	0.00439145	0.0487519
ENSG00000268403	69.6144	-0.529154	0.185779	-2.8483	0.0043954	0.0487519
ENSG00000020577	796.083	0.356932	0.125322	2.84811	0.00439797	0.0487519
ENSG00000128165	56.4609	1.04866	0.368069	2.84907	0.00438466	0.0487519
ENSG00000259877	212.938	-0.41387	0.145345	-2.84751	0.00440627	0.04878
ENSG00000283078	20.4669	-1.0237	0.35951	-2.84749	0.00440656	0.04878
ENSG00000164172	878.186	0.257277	0.0903628	2.84716	0.00441116	0.0488001
ENSG00000261801	10.397	1.51876	0.533768	2.84537	0.00443605	0.0490448
ENSG00000177105	484.136	0.605454	0.212824	2.84486	0.00444303	0.049091
ENSG00000078081	8.73804	2.17797	0.765692	2.84444	0.00444889	0.0491249
ENSG00000163956	2090.01	0.417222	0.146694	2.84417	0.00445268	0.0491359
ENSG00000184481	275.879	-0.360655	0.126841	-2.84335	0.00446418	0.0492062
ENSG00000205744	29.9029	-0.808601	0.284386	-2.84332	0.00446465	0.0492062
ENSG00000152475	37.8924	-1.03287	0.363383	-2.84237	0.00447793	0.0493217
ENSG00000149177	499.237	0.684483	0.240905	2.84129	0.00449313	0.0494582
ENSG00000104687	1304.6	0.374624	0.131893	2.84037	0.00450619	0.0495709
ENSG00000164758	286.135	-0.553657	0.194964	-2.8398	0.00451425	0.0496285
ENSG00000091157	345.831	0.381635	0.134406	2.83943	0.00451948	0.049655
ENSG00000134574	1306.79	0.468302	0.164997	2.83825	0.0045362	0.0497706
ENSG00000152465	1306.7	0.604004	0.212821	2.83809	0.00453849	0.0497706
ENSG00000139687	1523.01	0.371702	0.130951	2.83847	0.00453301	0.0497706
ENSG00000169570	198.156	0.572451	0.20174	2.83756	0.00454592	0.0497762
ENSG00000172748	366.322	-0.431501	0.152073	-2.83745	0.00454749	0.0497762
ENSG00000060138	12.7428	3.40376	1.19951	2.83763	0.004545	0.0497762
ENSG00000259712	14.1206	1.61233	0.568509	2.83607	0.00456727	0.0499616
ENSG00000203877	337.084	-0.789809	0.278653	-2.83438	0.0045915	0.0501331
ENSG00000121060	1401.93	0.416785	0.147027	2.83475	0.00458613	0.0501331
ENSG00000274828	243.812	-0.421941	0.148857	-2.83454	0.00458923	0.0501331
ENSG00000280721	12.7555	1.87024	0.660496	2.83157	0.00463201	0.0505174
ENSG00000153404	434.587	-0.499189	0.176321	-2.83114	0.00463818	0.0505174
ENSG00000156011	3087.48	0.519618	0.183528	2.83127	0.00463638	0.0505174
ENSG00000124226	1181.25	0.223943	0.079094	2.83135	0.00463523	0.0505174
ENSG00000057935	2004.89	-0.201952	0.0713634	-2.82992	0.00465603	0.050577
ENSG00000145216	725.843	-0.340888	0.120473	-2.82958	0.0046609	0.050577
ENSG00000272568	32.9391	-0.807131	0.285156	-2.83049	0.00464768	0.050577
ENSG00000101846	339.821	0.603027	0.213108	2.82968	0.00465945	0.050577
ENSG00000128482	464.273	-0.327726	0.11582	-2.82963	0.00466022	0.050577
ENSG00000198796	763.43	0.988078	0.34913	2.83011	0.00465313	0.050577
ENSG00000198542	51.8087	1.14043	0.403493	2.82639	0.00470762	0.0510524
ENSG00000117016	968.573	-0.410405	0.145222	-2.82605	0.0047126	0.051059
ENSG00000150594	40.1392	1.67342	0.592162	2.82595	0.00471403	0.051059
ENSG00000221821	131.599	-0.596593	0.211292	-2.82355	0.00474949	0.0514114
ENSG00000205464	133.283	-0.483312	0.171197	-2.82313	0.00475574	0.0514157
ENSG00000106018	155.93	-1.00714	0.356744	-2.82315	0.00475543	0.0514157
ENSG00000120458	760.283	-0.257	0.0910592	-2.82234	0.00476743	0.0515105
ENSG00000149596	63.9224	1.11818	0.396248	2.82191	0.00477388	0.0515485
ENSG00000125753	971.483	0.574185	0.203513	2.82137	0.00478187	0.0516031
ENSG00000280422	16.7115	1.36401	0.483677	2.82009	0.00480103	0.0517147
ENSG00000271474	318.116	-0.499234	0.177023	-2.82017	0.00479989	0.0517147
ENSG00000244306	655.028	-0.474198	0.168131	-2.82041	0.00479624	0.0517147
ENSG00000188786	589.42	0.246988	0.0876467	2.818	0.00483243	0.0519937
ENSG00000151276	1121.45	-0.261617	0.0928453	-2.81777	0.0048358	0.0519937
ENSG00000077721	1213.33	0.258698	0.0918056	2.81789	0.00483402	0.0519937
ENSG00000196428	475.029	0.653274	0.231874	2.81736	0.00484197	0.0520283
ENSG00000154447	692.879	0.608316	0.215943	2.81702	0.0048471	0.052029
ENSG00000101577	787.248	0.306599	0.10884	2.81697	0.00484796	0.052029
ENSG00000279069	112.017	-0.47844	0.169862	-2.81664	0.00485293	0.0520507
ENSG00000105373	5165.63	-0.459454	0.163196	-2.81535	0.00487247	0.0522283
ENSG00000183092	1285.16	-0.717515	0.254889	-2.81501	0.00487756	0.0522511
ENSG00000236437	25.4186	-1.31369	0.467016	-2.81295	0.00490898	0.0524743
ENSG00000274444	52.296	-0.724231	0.257421	-2.81342	0.00490183	0.0524743
ENSG00000179284	43.9345	-0.818896	0.291087	-2.81324	0.00490457	0.0524743
ENSG00000105281	1493.27	0.469884	0.167049	2.81286	0.00491033	0.0524743
ENSG00000138772	641.44	1.17657	0.418318	2.81262	0.00491391	0.0524806
ENSG00000116574	1526.22	0.375955	0.133714	2.81163	0.0049291	0.0525472
ENSG00000281398	831.977	0.489874	0.174215	2.81189	0.00492514	0.0525472
ENSG00000234608	381.414	-0.307623	0.109409	-2.81169	0.0049282	0.0525472
ENSG00000264522	1029.62	0.404533	0.14391	2.81102	0.00493842	0.0526147
ENSG00000151458	1440.84	0.471304	0.167688	2.81061	0.00494484	0.0526512
ENSG00000131979	1282.19	-0.936737	0.333551	-2.80838	0.0049792	0.052985
ENSG00000016082	3386.86	-0.578039	0.205845	-2.80813	0.00498306	0.0529932
ENSG00000164976	182.806	-0.428308	0.152535	-2.80794	0.004986	0.0529932
ENSG00000107201	271.739	0.678937	0.24184	2.80738	0.00499467	0.0530533
ENSG00000204386	943.636	0.575951	0.205193	2.80687	0.00500255	0.0531049
ENSG00000124783	2142.76	0.382083	0.136144	2.80646	0.00500884	0.0531076
ENSG00000197467	51.0479	2.08329	0.742282	2.80659	0.00500683	0.0531076
ENSG00000185825	3729.06	0.259415	0.0924907	2.80478	0.00503517	0.0533546
ENSG00000115977	2291.36	0.50962	0.181714	2.80452	0.00503915	0.0533646
ENSG00000166086	1605.33	0.194753	0.0694639	2.80365	0.0050527	0.0534438
ENSG00000172057	1233.6	0.247682	0.0883384	2.80379	0.0050506	0.0534438
ENSG00000265972	5087.38	-0.753774	0.268917	-2.803	0.00506292	0.0534876
ENSG00000125458	842.559	-0.467541	0.166798	-2.80303	0.0050625	0.0534876
ENSG00000226919	61.2245	1.30416	0.46534	2.8026	0.00506923	0.05349
ENSG00000101346	1560.69	0.355386	0.126804	2.80263	0.00506874	0.05349
ENSG00000145246	1030.33	0.392714	0.14014	2.8023	0.00507399	0.0535081
ENSG00000095139	3785.93	0.278052	0.0992484	2.80157	0.00508542	0.0535965
ENSG00000137720	532.391	-0.515064	0.183865	-2.80132	0.00508938	0.0536061
ENSG00000116133	3061.17	0.347896	0.124226	2.80051	0.00510222	0.0537092
ENSG00000187398	25.4665	1.17893	0.421019	2.80018	0.00510734	0.0537309
ENSG00000028137	29.3845	1.63507	0.583998	2.79979	0.00511365	0.053733
ENSG00000132170	310.909	1.00936	0.360501	2.79988	0.0051122	0.053733
ENSG00000126067	3007.93	0.202914	0.0724863	2.79935	0.00512059	0.0537738
ENSG00000163293	275.953	0.526814	0.18823	2.79878	0.00512964	0.0538367
ENSG00000178796	29.2966	-0.834965	0.298404	-2.7981	0.00514043	0.0538536
ENSG00000111817	449.818	0.289504	0.103456	2.79834	0.00513663	0.0538536
ENSG00000149428	4199.17	0.463953	0.16581	2.79811	0.00514025	0.0538536
ENSG00000172061	10.0645	2.78908	0.99698	2.79753	0.00514955	0.0539171
ENSG00000162643	12.466	1.88801	0.675006	2.79703	0.00515754	0.0539686
ENSG00000116260	5785.3	0.850148	0.304007	2.79647	0.00516636	0.0539966
ENSG00000136574	644.934	0.667283	0.238602	2.79664	0.00516377	0.0539966
ENSG00000130766	558.763	0.711646	0.254591	2.79525	0.00518603	0.0540984
ENSG00000065609	1633.18	-0.522201	0.186809	-2.79537	0.00518403	0.0540984
ENSG00000103056	238.212	-0.426804	0.152697	-2.7951	0.0051884	0.0540984
ENSG00000141219	1627.74	-0.306205	0.109541	-2.79534	0.00518457	0.0540984
ENSG00000116981	64.5032	-0.712499	0.255014	-2.79396	0.00520668	0.0542027
ENSG00000162783	997.362	0.548179	0.196184	2.7942	0.00520276	0.0542027
ENSG00000112576	733.179	0.456306	0.163334	2.79371	0.00521073	0.0542027
ENSG00000142149	582.298	-0.323258	0.115706	-2.7938	0.00520933	0.0542027
ENSG00000110076	655.509	-0.463526	0.165983	-2.79261	0.00522843	0.0543226
ENSG00000100911	2494.14	0.355127	0.127164	2.79267	0.00522751	0.0543226
ENSG00000159885	220.158	-0.424517	0.152028	-2.79235	0.00523265	0.0543343
ENSG00000107282	468.284	-0.367919	0.131792	-2.79166	0.00524391	0.054387
ENSG00000234156	17.9323	1.51261	0.5418	2.79182	0.00524124	0.054387
ENSG00000223612	15.0516	1.50887	0.540709	2.79054	0.00526201	0.0545105
ENSG00000141337	16.4747	-1.0889	0.390198	-2.79063	0.00526055	0.0545105
ENSG00000117280	761.476	0.467108	0.167441	2.78968	0.00527596	0.0546228
ENSG00000089327	115.028	2.13021	0.763876	2.78869	0.00529218	0.0547585
ENSG00000164318	28.7708	-0.892996	0.320333	-2.78771	0.00530818	0.0548918
ENSG00000013364	1308.62	0.942038	0.338039	2.78678	0.0053235	0.0549533
ENSG00000130164	907.384	0.574214	0.206023	2.78713	0.00531763	0.0549533
ENSG00000131115	913	-0.450558	0.161673	-2.78685	0.00532233	0.0549533
ENSG00000170166	234.677	-0.472091	0.169452	-2.78599	0.00533651	0.0550553
ENSG00000198185	858.438	-0.408458	0.146635	-2.78555	0.00534376	0.0550977
ENSG00000048828	2033.74	0.425785	0.152876	2.78517	0.00534996	0.0551293
ENSG00000173597	20.1566	1.71001	0.614064	2.78474	0.00535709	0.0551382
ENSG00000256294	346.141	-0.402898	0.144673	-2.78488	0.00535471	0.0551382
ENSG00000275278	10.2169	2.79403	1.00354	2.78418	0.00536635	0.0552012
ENSG00000177301	23.9704	1.20518	0.432922	2.78381	0.00537239	0.0552311
ENSG00000156466	289.86	0.976647	0.350914	2.78315	0.00538336	0.0553115
ENSG00000187498	1941.65	0.858485	0.308666	2.78127	0.00541463	0.0556003
ENSG00000151116	502.803	0.441264	0.158701	2.78048	0.00542791	0.0557042
ENSG00000163331	24.267	-1.35025	0.485825	-2.7793	0.00544768	0.0558146
ENSG00000169895	2005.66	0.23298	0.083828	2.77927	0.00544819	0.0558146
ENSG00000148335	1009.63	0.325541	0.117117	2.77963	0.00544204	0.0558146
ENSG00000073712	4274.41	0.501534	0.180473	2.779	0.00545263	0.0558276
ENSG00000236591	9.63692	2.17412	0.78289	2.77704	0.00548567	0.0561235
ENSG00000131725	558.186	0.432572	0.155775	2.77691	0.00548791	0.0561235
ENSG00000132109	231.994	0.598809	0.21571	2.77599	0.00550339	0.056249
ENSG00000049245	1516.29	0.336863	0.121434	2.77405	0.00553626	0.0563665
ENSG00000157191	1665.2	0.325627	0.117371	2.77434	0.0055313	0.0563665
ENSG00000132164	167.39	-0.437142	0.157543	-2.77475	0.00552445	0.0563665
ENSG00000117868	1845.9	0.294687	0.106204	2.77472	0.00552501	0.0563665
ENSG00000167992	292.827	0.652378	0.235178	2.77397	0.00553762	0.0563665
ENSG00000083544	574.853	-0.542176	0.195451	-2.77397	0.00553767	0.0563665
ENSG00000188501	15.3483	1.42936	0.515309	2.7738	0.00554052	0.0563665
ENSG00000101096	30.7495	1.34566	0.485032	2.77437	0.00553082	0.0563665
ENSG00000065534	1684.87	1.14619	0.413358	2.77288	0.00555632	0.0564946
ENSG00000115310	5619.92	0.402828	0.145286	2.77266	0.00556001	0.0564995
ENSG00000170955	15.77	2.06427	0.744559	2.77247	0.00556329	0.0565002
ENSG00000277383	14.1818	-1.44464	0.521119	-2.77219	0.00556801	0.0565155
ENSG00000135324	1018.99	-0.618692	0.223203	-2.77188	0.00557331	0.0565172
ENSG00000164659	1640.93	-0.408985	0.147552	-2.77181	0.00557461	0.0565172
ENSG00000061455	112.962	0.982262	0.35442	2.77147	0.00558045	0.0565399
ENSG00000066855	337.52	0.334792	0.120807	2.7713	0.00558328	0.0565399
ENSG00000158104	9.86096	1.96302	0.708469	2.7708	0.00559193	0.056595
ENSG00000226312	11.8044	2.52061	0.909875	2.77028	0.00560075	0.0566517
ENSG00000151414	1280.66	0.579649	0.209357	2.76871	0.00562793	0.0568939
ENSG00000124831	2326.34	0.381142	0.137708	2.76775	0.0056445	0.0569632
ENSG00000257519	13.3444	2.00674	0.724986	2.76797	0.00564065	0.0569632
ENSG00000171451	554.006	0.406428	0.146842	2.76779	0.00564387	0.0569632
ENSG00000153157	109.445	-0.569938	0.206003	-2.76665	0.00566358	0.0571229
ENSG00000198756	265.381	0.671206	0.242662	2.76601	0.0056746	0.0571654
ENSG00000165140	37.9102	-1.75772	0.635459	-2.76606	0.00567381	0.0571654
ENSG00000105072	208.025	-0.333603	0.120615	-2.76585	0.00567754	0.0571654
ENSG00000116455	827.959	0.280502	0.101431	2.76543	0.00568479	0.0572056
ENSG00000183508	218.339	1.06567	0.385392	2.76516	0.00568948	0.0572201
ENSG00000102007	905.559	0.42137	0.152396	2.76497	0.00569279	0.0572207
ENSG00000105472	82.9771	-0.968874	0.350465	-2.76454	0.00570035	0.0572639
ENSG00000185920	672.802	-0.314495	0.113789	-2.76385	0.00571242	0.0573524
ENSG00000128594	92.8651	-0.712214	0.257793	-2.76274	0.00573184	0.0574604
ENSG00000022267	3755.18	0.441622	0.159841	2.76289	0.00572919	0.0574604
ENSG00000119514	202.479	0.851902	0.308361	2.76268	0.00573298	0.0574604
ENSG00000128591	4313.5	1.75008	0.63354	2.76239	0.00573801	0.0574781
ENSG00000113594	1036.08	0.735922	0.266467	2.76178	0.00574875	0.0575529
ENSG00000133466	1145.16	0.716843	0.259611	2.76122	0.00575858	0.0576186
ENSG00000234741	9709.62	-0.380483	0.137827	-2.76058	0.00576988	0.0576333
ENSG00000076641	148.352	0.537962	0.194872	2.76059	0.00576972	0.0576333
ENSG00000139318	1348.56	-0.680601	0.246539	-2.76062	0.0057691	0.0576333
ENSG00000102317	5011.97	0.213166	0.0772406	2.75976	0.00578434	0.0577449
ENSG00000204104	393.745	0.28415	0.102987	2.7591	0.00579615	0.0577988
ENSG00000185896	2747.94	0.581955	0.210923	2.75909	0.00579631	0.0577988
ENSG00000246203	13.3898	1.82389	0.661198	2.75846	0.0058074	0.0578766
ENSG00000083750	336.484	-0.292393	0.106049	-2.75717	0.00583049	0.0580738
ENSG00000179833	573.632	0.590219	0.214111	2.7566	0.00584054	0.05812
ENSG00000173193	493.595	0.725084	0.263042	2.75653	0.00584174	0.05812
ENSG00000157445	29.4254	1.39595	0.506483	2.75616	0.00584835	0.0581529
ENSG00000225721	24.9187	-1.21897	0.442504	-2.75471	0.00587442	0.0583294
ENSG00000163297	2399.55	0.549354	0.19944	2.75448	0.0058785	0.0583294
ENSG00000183654	1881.45	-0.397595	0.144325	-2.75485	0.00587196	0.0583294
ENSG00000117877	591.632	0.421627	0.153072	2.75443	0.00587937	0.0583294
ENSG00000249378	25.3425	1.80699	0.656218	2.75364	0.00589368	0.0584385
ENSG00000064042	5255.02	0.316034	0.11478	2.75338	0.00589834	0.0584517
ENSG00000236723	22.0699	-0.977291	0.355091	-2.75223	0.00591911	0.0585712
ENSG00000188070	1126.16	-0.369744	0.134332	-2.75247	0.00591479	0.0585712
ENSG00000074219	1268.84	0.616723	0.224087	2.75216	0.00592038	0.0585712
ENSG00000137841	35.0146	-0.733994	0.26677	-2.75141	0.005934	0.0586729
ENSG00000124260	119.333	0.498893	0.181367	2.75074	0.00594609	0.0587594
ENSG00000196104	7.53512	2.19823	0.79993	2.74803	0.00599541	0.0591471
ENSG00000023191	1741.72	0.502874	0.18298	2.74825	0.00599152	0.0591471
ENSG00000254547	54.3911	-0.823092	0.299518	-2.74806	0.00599497	0.0591471
ENSG00000172893	1095.16	0.368594	0.134152	2.74758	0.00600366	0.0591952
ENSG00000163933	565.999	0.251907	0.0917113	2.74674	0.00601912	0.0592812
ENSG00000088876	646.393	-0.272624	0.0992478	-2.7469	0.00601612	0.0592812
ENSG00000162981	258.089	-0.374035	0.136185	-2.74651	0.00602325	0.0592887
ENSG00000124067	926.569	0.733721	0.267247	2.74548	0.00604223	0.0594423
ENSG00000215912	22.5655	-1.06852	0.389272	-2.74493	0.00605231	0.0594934
ENSG00000251664	65.3846	-0.563186	0.205194	-2.74465	0.00605757	0.0594934
ENSG00000204520	27.4259	1.71811	0.625981	2.74467	0.00605719	0.0594934
ENSG00000101489	304.34	-0.415073	0.151247	-2.74434	0.0060632	0.0595154
ENSG00000138496	491.946	0.649095	0.236615	2.74325	0.00608335	0.0596388
ENSG00000002586	1466.72	0.748641	0.272916	2.74311	0.00608594	0.0596388
ENSG00000102003	1193.4	-0.488842	0.178203	-2.74318	0.00608475	0.0596388
ENSG00000112144	815.998	0.250011	0.0911494	2.74287	0.00609055	0.0596508
ENSG00000181218	550.109	-0.567915	0.207141	-2.74168	0.00611261	0.0598335
ENSG00000121900	282.412	0.565985	0.206507	2.74076	0.00612972	0.0599676
ENSG00000173826	72.1909	-0.547483	0.199806	-2.74007	0.00614252	0.0600594
ENSG00000129474	775.342	0.914731	0.333875	2.73974	0.00614885	0.0600879
ENSG00000111331	382.991	0.511413	0.186719	2.73895	0.00616366	0.0601992
ENSG00000198585	1113.4	-0.224262	0.0819419	-2.73684	0.0062033	0.0605192
ENSG00000168824	1361.45	-0.384715	0.140561	-2.737	0.0062003	0.0605192
ENSG00000182253	679.382	0.752659	0.275156	2.73539	0.00623059	0.0607517
ENSG00000164054	1924.38	0.51791	0.189491	2.73316	0.00627296	0.0610587
ENSG00000180370	2796.25	0.386847	0.141523	2.73345	0.00626746	0.0610587
ENSG00000166529	682.922	-0.337571	0.123518	-2.73297	0.00627658	0.0610587
ENSG00000166405	599.5	-0.508482	0.186047	-2.73309	0.00627429	0.0610587
ENSG00000129159	211.188	-0.440614	0.16123	-2.73282	0.00627943	0.0610587
ENSG00000266094	29.1727	1.00799	0.369001	2.73167	0.00630144	0.0611712
ENSG00000163071	275.032	0.788227	0.288544	2.73174	0.00630008	0.0611712
ENSG00000204388	164.861	0.459625	0.168253	2.73175	0.00629991	0.0611712
ENSG00000165272	61.6752	0.959795	0.351444	2.731	0.00631422	0.0612615
ENSG00000003436	12.4133	1.9574	0.716832	2.73063	0.00632142	0.0612975
ENSG00000092010	2807.7	0.355792	0.130345	2.72962	0.00634078	0.0614515
ENSG00000253774	9.52942	2.69931	0.989239	2.72867	0.00635898	0.0615939
ENSG00000137936	358.371	0.550693	0.201862	2.72807	0.00637065	0.0616729
ENSG00000265491	1627.23	0.291968	0.107067	2.72697	0.00639183	0.0617977
ENSG00000157851	2907.97	-0.477522	0.175102	-2.72711	0.0063891	0.0617977
ENSG00000135002	378.371	0.496654	0.182146	2.72668	0.00639759	0.0617977
ENSG00000170921	2511.05	0.576147	0.211289	2.72682	0.00639476	0.0617977
ENSG00000071054	6120.42	0.244569	0.0897387	2.72535	0.00642335	0.0620022
ENSG00000110321	26791.7	0.185709	0.0681446	2.72522	0.00642582	0.0620022
ENSG00000137185	933.797	-0.292533	0.107354	-2.72493	0.00643152	0.0620233
ENSG00000106080	1078.16	0.338319	0.124171	2.72461	0.00643773	0.0620491
ENSG00000134532	74.0945	0.798844	0.293266	2.72396	0.0064504	0.062132
ENSG00000133104	645.557	0.251222	0.0922319	2.72381	0.00645339	0.062132
ENSG00000185624	10946.2	0.414244	0.152104	2.72343	0.00646071	0.0621684
ENSG00000131473	7200.53	0.318177	0.116842	2.72315	0.00646622	0.0621874
ENSG00000248932	237.797	-0.478138	0.175617	-2.72261	0.00647681	0.0622553
ENSG00000055163	2989.26	0.348546	0.128065	2.72164	0.00649579	0.0624036
ENSG00000143369	102.633	1.03537	0.380563	2.72062	0.00651601	0.0625636
ENSG00000178977	28.1439	-0.802005	0.294814	-2.72038	0.0065207	0.0625745
ENSG00000249740	7.49299	1.86582	0.685995	2.71988	0.00653052	0.0626346
ENSG00000125652	550.94	-0.640344	0.235451	-2.71965	0.00653512	0.0626445
ENSG00000105854	1389.33	0.416022	0.153017	2.7188	0.00655188	0.062771
ENSG00000136731	3548.78	0.300006	0.110437	2.71653	0.00659709	0.0631698
ENSG00000229891	47.6301	-0.779399	0.28698	-2.71586	0.0066103	0.0632618
ENSG00000099968	1392.56	0.197801	0.0728524	2.7151	0.00662566	0.0633743
ENSG00000084463	2224.53	0.230012	0.0847582	2.71374	0.00665285	0.0635998
ENSG00000042286	243.36	0.704618	0.259736	2.71283	0.00667122	0.0636978
ENSG00000137872	346.924	-0.418524	0.154284	-2.71269	0.00667396	0.0636978
ENSG00000103044	422.756	1.25491	0.462604	2.71271	0.00667352	0.0636978
ENSG00000092871	317.662	0.363331	0.133956	2.71231	0.00668163	0.0637363
ENSG00000082146	944.512	0.265009	0.0977713	2.7105	0.00671824	0.0639568
ENSG00000122591	43.6617	0.946266	0.349065	2.71086	0.00671097	0.0639568
ENSG00000106211	4595.35	0.737497	0.272084	2.71055	0.00671715	0.0639568
ENSG00000117899	1095.82	0.258954	0.0955392	2.71045	0.00671929	0.0639568
ENSG00000115232	1684.63	0.900635	0.332403	2.70947	0.00673909	0.064064
ENSG00000215218	800.392	-0.348775	0.12873	-2.70935	0.00674147	0.064064
ENSG00000088756	876.123	0.666325	0.245907	2.70967	0.00673505	0.064064
ENSG00000146122	195.424	-0.360494	0.133082	-2.7088	0.0067526	0.0641352
ENSG00000176842	67.1608	-0.661005	0.24407	-2.70826	0.00676373	0.0641935
ENSG00000287673	14.6227	1.63876	0.605122	2.70815	0.00676604	0.0641935
ENSG00000196693	1705.45	-0.407706	0.150561	-2.70791	0.00677084	0.0642044
ENSG00000130222	31.2094	-1.12096	0.414025	-2.70747	0.00677982	0.0642548
ENSG00000173918	836.479	0.801127	0.29598	2.70669	0.00679578	0.0643715
ENSG00000135926	62.8763	0.972692	0.359507	2.70563	0.00681751	0.0645425
ENSG00000134247	1887.29	0.546053	0.201861	2.7051	0.0068284	0.0646108
ENSG00000130762	48.551	0.924259	0.341742	2.70456	0.00683956	0.0646766
ENSG00000144647	628.718	0.314814	0.116422	2.70407	0.00684962	0.0646766
ENSG00000101144	24.6221	-1.6183	0.598475	-2.70405	0.00685006	0.0646766
ENSG00000105371	9.45346	2.12229	0.784789	2.70428	0.00684529	0.0646766
ENSG00000135052	3290.24	0.190127	0.0703253	2.70354	0.00686048	0.0647055
ENSG00000110917	4940.19	0.29397	0.108733	2.7036	0.00685933	0.0647055
ENSG00000197308	587.338	-0.455759	0.168598	-2.70322	0.00686702	0.0647326
ENSG00000162728	262.268	-0.403365	0.149248	-2.70266	0.00687881	0.0647742
ENSG00000183283	3152.25	0.213933	0.0791522	2.7028	0.00687571	0.0647742
ENSG00000151929	349.797	0.998205	0.369452	2.70185	0.00689542	0.0648959
ENSG00000162755	81.4369	-0.677938	0.251054	-2.70036	0.00692636	0.0651522
ENSG00000159720	1711.82	0.403563	0.149479	2.6998	0.0069381	0.0652278
ENSG00000099849	183.45	-0.455976	0.168939	-2.69906	0.00695362	0.0653388
ENSG00000203706	76.6472	-0.669198	0.247971	-2.6987	0.00696113	0.0653744
ENSG00000170734	632.069	0.525909	0.194921	2.69806	0.00697451	0.0654652
ENSG00000163975	527.138	0.753812	0.27947	2.69729	0.00699056	0.0655808
ENSG00000237836	16.9713	1.13966	0.422552	2.69709	0.00699492	0.0655867
ENSG00000167771	353.924	-0.54088	0.200598	-2.69635	0.00701047	0.065675
ENSG00000177971	1030.83	-0.331844	0.123082	-2.69612	0.00701531	0.065675
ENSG00000092929	428.791	-0.418544	0.15524	-2.69611	0.00701554	0.065675
ENSG00000196747	11.8596	1.39985	0.519284	2.69574	0.0070233	0.0656777
ENSG00000119714	184.944	-0.605765	0.224704	-2.69584	0.00702119	0.0656777
ENSG00000163378	287.398	0.544833	0.202173	2.69488	0.0070413	0.0657762
ENSG00000150457	26.5679	1.29429	0.480248	2.69505	0.00703785	0.0657762
ENSG00000118503	32.9872	2.59785	0.964126	2.69452	0.00704907	0.0658137
ENSG00000073849	274.005	0.60873	0.225957	2.69401	0.00705982	0.0658792
ENSG00000251003	38.3731	1.49649	0.555647	2.69324	0.00707605	0.0659956
ENSG00000147164	938.644	0.312101	0.115916	2.69247	0.00709241	0.0661132
ENSG00000144468	461.102	0.283826	0.105443	2.69174	0.007108	0.0662233
ENSG00000073792	13.5104	1.72782	0.641965	2.69145	0.00711418	0.0662458
ENSG00000126259	102.442	0.575851	0.214084	2.68984	0.00714873	0.0665323
ENSG00000187653	46.7885	0.905629	0.336709	2.68965	0.00715273	0.0665344
ENSG00000157593	2400.31	0.336312	0.125064	2.68912	0.0071641	0.0665698
ENSG00000105953	2116.89	0.434118	0.161435	2.68912	0.00716404	0.0665698
ENSG00000170558	5248.4	0.56408	0.209784	2.68886	0.00716958	0.0665852
ENSG00000280081	11.6411	1.76938	0.658083	2.68869	0.00717333	0.0665852
ENSG00000178096	447.247	-0.483253	0.179775	-2.6881	0.00718599	0.0666324
ENSG00000090530	208.821	1.04567	0.388984	2.68821	0.00718368	0.0666324
ENSG00000177410	700.03	-0.358885	0.133531	-2.68766	0.0071955	0.0666854
ENSG00000161647	373.025	-0.315228	0.117302	-2.68732	0.0072028	0.0667178
ENSG00000196782	1322.64	-0.308433	0.114841	-2.68573	0.00723709	0.066982
ENSG00000273344	191.439	-0.42974	0.160014	-2.68565	0.00723893	0.066982
ENSG00000233922	123.471	-0.466278	0.173658	-2.68504	0.00725217	0.0670692
ENSG00000136160	14.4259	1.62205	0.604166	2.68478	0.00725771	0.0670852
ENSG00000124216	197.08	1.02	0.379977	2.68438	0.00726651	0.0671074
ENSG00000087086	26688.7	0.362643	0.135097	2.68432	0.00726775	0.0671074
ENSG00000165280	8146.39	0.322177	0.120091	2.68277	0.00730157	0.0673844
ENSG00000240344	552.537	-0.386296	0.144077	-2.68118	0.00733629	0.0676693
ENSG00000082781	2223.59	0.743521	0.277368	2.68062	0.00734849	0.0677463
ENSG00000145555	383.694	0.678253	0.253065	2.68015	0.00735891	0.0678068
ENSG00000215612	177.431	-0.67123	0.25052	-2.67935	0.00737646	0.0679329
ENSG00000112425	286.616	-0.526019	0.196378	-2.67861	0.00739285	0.0680126
ENSG00000105559	307.9	0.618564	0.230924	2.67865	0.00739198	0.0680126
ENSG00000133026	10820.2	0.261462	0.0976372	2.6779	0.00740862	0.0681221
ENSG00000170743	860.006	0.300918	0.11238	2.67767	0.00741352	0.0681316
ENSG00000102699	2270.51	0.401383	0.149918	2.67735	0.00742068	0.0681617
ENSG00000164308	258.472	1.0463	0.390895	2.67667	0.00743572	0.0682642
ENSG00000269978	20.1003	-0.970999	0.362874	-2.67585	0.00745389	0.0683597
ENSG00000243449	201.542	-1.02998	0.384898	-2.67598	0.00745113	0.0683597
ENSG00000182134	889.594	-0.251356	0.0940085	-2.67376	0.00750057	0.0686006
ENSG00000113657	7589.75	0.369559	0.13818	2.67448	0.00748461	0.0686006
ENSG00000197442	163.868	-0.451818	0.168991	-2.67363	0.00750356	0.0686006
ENSG00000004961	956.739	0.303585	0.113528	2.67409	0.00749315	0.0686006
ENSG00000235823	444.399	-0.369712	0.138279	-2.67367	0.00750271	0.0686006
ENSG00000110801	259.382	0.319028	0.119295	2.67428	0.00748902	0.0686006
ENSG00000102804	2404.71	-0.263989	0.098772	-2.67272	0.00752401	0.0687161
ENSG00000100906	1014	0.916472	0.342898	2.67273	0.0075237	0.0687161
ENSG00000173846	339.606	0.570896	0.213634	2.6723	0.00753331	0.0687297
ENSG00000059573	2132.56	0.196173	0.0734069	2.67241	0.00753093	0.0687297
ENSG00000168994	667.18	1.28053	0.479279	2.67178	0.00754498	0.0687533
ENSG00000065833	657.536	0.302334	0.113163	2.67166	0.00754762	0.0687533
ENSG00000260233	48.2759	-0.746167	0.279283	-2.67172	0.00754629	0.0687533
ENSG00000178922	553.767	0.490263	0.183517	2.67149	0.00755156	0.0687536
ENSG00000119812	1435.04	0.330866	0.123961	2.66911	0.00760524	0.0691851
ENSG00000171314	3052.31	0.254338	0.0952919	2.66904	0.00760682	0.0691851
ENSG00000226950	1020.41	-0.321075	0.120462	-2.66536	0.0076907	0.0699118
ENSG00000139433	537.206	0.40818	0.153215	2.66409	0.00771962	0.070124
ENSG00000121413	679.904	-0.36361	0.136491	-2.66399	0.00772201	0.070124
ENSG00000164211	1250.22	0.506507	0.190146	2.66378	0.00772683	0.0701315
ENSG00000135838	205.078	0.371527	0.139494	2.66339	0.00773576	0.0701764
ENSG00000123091	1223.62	0.406478	0.152746	2.66114	0.00778755	0.0706098
ENSG00000196937	660.833	0.396431	0.148995	2.6607	0.00779776	0.070666
ENSG00000175497	84.0648	-1.0053	0.377961	-2.6598	0.0078186	0.0708183
ENSG00000168405	318.639	0.718879	0.270385	2.65872	0.00784376	0.0709731
ENSG00000085733	5466.73	0.391379	0.147197	2.65889	0.00783992	0.0709731
ENSG00000175879	923.92	-0.450566	0.169509	-2.65806	0.00785911	0.0710532
ENSG00000187486	53.265	-0.966183	0.363501	-2.658	0.00786069	0.0710532
ENSG00000108639	1157.07	0.435776	0.16401	2.657	0.00788396	0.071227
ENSG00000154102	119.389	0.819871	0.308639	2.65641	0.00789783	0.0713156
ENSG00000116903	432.22	0.346122	0.130371	2.65491	0.00793304	0.0713871
ENSG00000158125	7.32212	2.12034	0.79858	2.65513	0.00792773	0.0713871
ENSG00000113504	139.11	0.867812	0.326844	2.65513	0.0079279	0.0713871
ENSG00000165121	148.769	-0.432738	0.162969	-2.65534	0.00792296	0.0713871
ENSG00000167552	52083.8	0.310793	0.117054	2.65513	0.00792781	0.0713871
ENSG00000176658	996.171	0.630559	0.237487	2.65513	0.00792779	0.0713871
ENSG00000267680	835.607	-0.358256	0.134943	-2.65486	0.00793415	0.0713871
ENSG00000186591	6299.12	0.416613	0.156953	2.65439	0.00794531	0.0714481
ENSG00000102048	108.587	0.805005	0.303292	2.65423	0.00794906	0.0714481
ENSG00000243477	121.157	-0.420278	0.15838	-2.6536	0.00796388	0.0715448
ENSG00000137409	3218.5	0.285977	0.107785	2.65321	0.00797304	0.071554
ENSG00000123130	921.05	0.234116	0.0882381	2.65323	0.00797251	0.071554
ENSG00000169855	1384.83	0.606767	0.228788	2.65209	0.00799949	0.0717548
ENSG00000115993	1789.52	0.237885	0.0897327	2.65104	0.00802437	0.0718429
ENSG00000232618	16.0015	1.38251	0.52145	2.65129	0.00801857	0.0718429
ENSG00000103852	131.989	-0.39639	0.149525	-2.65099	0.00802565	0.0718429
ENSG00000100985	38.0287	2.38593	0.899927	2.65125	0.00801946	0.0718429
ENSG00000169490	804.877	0.273351	0.103133	2.65047	0.00803795	0.0719163
ENSG00000100852	2203.73	0.656072	0.247584	2.6499	0.00805167	0.0720025
ENSG00000184083	439.405	-0.297802	0.112393	-2.64964	0.00805783	0.072021
ENSG00000115484	6064.32	0.176159	0.0664982	2.64908	0.00807113	0.0721032
ENSG00000184500	1239.21	0.467639	0.176554	2.64871	0.00808004	0.0721095
ENSG00000185697	343.65	0.603831	0.227961	2.64883	0.00807708	0.0721095
ENSG00000026950	601.848	-0.277558	0.104809	-2.64823	0.00809148	0.072175
ENSG00000248690	18.2809	1.26386	0.47732	2.64783	0.00810106	0.0722238
ENSG00000144161	608.78	-0.350927	0.132554	-2.64744	0.00811047	0.0722592
ENSG00000144407	193.999	-0.422638	0.159658	-2.64715	0.00811735	0.0722592
ENSG00000104904	7702.76	0.256798	0.0970039	2.64729	0.00811389	0.0722592
ENSG00000139514	2126.07	0.333851	0.126179	2.64586	0.00814845	0.0724994
ENSG00000102780	794.137	0.747575	0.282646	2.64492	0.00817101	0.0726633
ENSG00000114019	1547.57	0.785125	0.296987	2.64364	0.0082021	0.0729029
ENSG00000184897	2112.22	-0.463627	0.175431	-2.64279	0.00822262	0.0729796
ENSG00000127980	1469.34	-0.388991	0.147182	-2.64293	0.00821932	0.0729796
ENSG00000241104	12.9166	1.92327	0.727749	2.64277	0.00822318	0.0729796
ENSG00000276600	81.4836	1.1107	0.420375	2.64217	0.00823774	0.073072
ENSG00000023572	349.048	0.362989	0.137393	2.64196	0.00824269	0.0730791
ENSG00000245060	313.457	-0.353578	0.133881	-2.64098	0.00826664	0.0732545
ENSG00000166831	129.765	0.828172	0.313725	2.6398	0.00829539	0.0734723
ENSG00000149257	3277.67	0.63076	0.239013	2.63902	0.00831466	0.0736059
ENSG00000155093	627.997	-0.439177	0.166441	-2.63863	0.00832419	0.0736531
ENSG00000108854	1750.68	0.275514	0.104438	2.63805	0.00833835	0.0737414
ENSG00000255769	346.754	-0.352456	0.133625	-2.63765	0.00834826	0.0737919
ENSG00000168487	1259.98	0.683682	0.259221	2.63745	0.0083532	0.0737985
ENSG00000181617	8.0123	4.16152	1.57813	2.63699	0.00836452	0.0738402
ENSG00000075275	70.8762	1.32737	0.503381	2.63692	0.00836632	0.0738402
ENSG00000112983	1943.4	-0.210884	0.0800105	-2.63571	0.00839617	0.0740665
ENSG00000130340	1230.63	0.196943	0.074731	2.63536	0.00840487	0.0740899
ENSG00000156675	525.267	0.393804	0.149436	2.63526	0.00840725	0.0740899
ENSG00000107968	127.317	1.18058	0.448075	2.63479	0.00841899	0.0741433
ENSG00000267465	11.3065	-1.23216	0.467669	-2.63468	0.00842174	0.0741433
ENSG00000142621	62.353	-0.544421	0.20671	-2.63374	0.00844496	0.0743106
[truncated: 15,591 more rows]

## Sheet: DiffExpTEFamilies_3Rtau_vs_Ctrl
	baseMean	log2FoldChange	lfcSE	stat	pvalue	padj
HERVL74-int:ERVL:LTR	138.115	0.558458	0.156551	3.56726	0.000360731	0.21211
MSTD-int:ERVL-MaLR:LTR	227.985	-0.462511	0.126792	-3.64778	0.000264513	0.21211
L1MA4A:L1:LINE	951.028	0.316678	0.0990062	3.19856	0.00138115	0.312538
L1P2:L1:LINE	843.842	-0.269399	0.0838565	-3.21262	0.0013153	0.312538
LTR12E:ERV1:LTR	129.048	-0.590659	0.179571	-3.28927	0.00100448	0.312538
LTR33C:ERVL:LTR	113.436	-0.524041	0.165999	-3.1569	0.00159458	0.312538
MER34A:ERV1:LTR	165.317	-0.505003	0.164639	-3.06733	0.00215979	0.362845
Arthur1:hAT-Tip100:DNA	106.774	0.476549	0.159431	2.98906	0.00279841	0.411366
Eulor11:DNA:DNA	2.43555	-4.11143	1.44672	-2.8419	0.00448454	0.540306
MER65-int:ERV1:LTR	62.8935	0.720661	0.254275	2.83417	0.00459444	0.540306
L1M3a:L1:LINE	241.054	-0.317668	0.121301	-2.61884	0.00882282	0.691709
LTR25:ERV1:LTR	1318.33	-0.450148	0.169249	-2.65968	0.00782141	0.691709
LTR81B:Gypsy:LTR	155.096	-0.446155	0.166757	-2.67547	0.00746238	0.691709
MER41E:ERV1:LTR	140.525	-0.555534	0.205711	-2.70055	0.00692249	0.691709
MLT1I-int:ERVL-MaLR:LTR	109.097	0.509853	0.193306	2.63755	0.00835077	0.691709
LTR19B:ERV1:LTR	33.8525	0.85795	0.331809	2.58568	0.0097188	0.697809
MER57A1:ERV1:LTR	402.212	0.383646	0.149115	2.57282	0.0100874	0.697809
MER11B:ERVK:LTR	237.99	-0.294636	0.120732	-2.44042	0.0146703	0.767082
MER73:ERVL:LTR	16.1392	-0.986676	0.405234	-2.43483	0.0148987	0.767082
MLT1J1-int:ERVL-MaLR:LTR	52.9715	-0.54264	0.221384	-2.45112	0.0142413	0.767082
MLT2B4:ERVL:LTR	538.138	-0.289597	0.115982	-2.49692	0.0125279	0.767082
Tigger3:TcMar-Tigger:DNA	313.265	-0.252124	0.103656	-2.43232	0.0150024	0.767082
X6A_LINE:CR1:LINE	79.0407	-0.48426	0.194987	-2.48356	0.0130078	0.767082
AluYd8:Alu:SINE	25.4327	0.849158	0.366112	2.31939	0.0203737	0.771719
Arthur1A:hAT-Tip100:DNA	98.2987	0.421246	0.190846	2.20726	0.0272962	0.771719
Arthur1C:hAT-Tip100:DNA	46.6484	0.608643	0.274133	2.22025	0.0264021	0.771719
Charlie10b:hAT-Charlie:DNA	26.1514	0.739709	0.325835	2.27019	0.0231959	0.771719
Charlie3:hAT-Charlie:DNA	56.1672	0.522509	0.22845	2.28719	0.0221848	0.771719
HAL1:L1:LINE	4208.86	-0.142349	0.0596217	-2.38753	0.0169622	0.771719
HERV16-int:ERVL:LTR	122.458	-0.353886	0.156782	-2.25718	0.0239965	0.771719
HERVFH21-int:ERV1:LTR	49.5974	0.711583	0.312145	2.27965	0.0226282	0.771719
HSAT4:centr:Satellite	1.63509	4.15877	1.76342	2.35836	0.018356	0.771719
L1MEh:L1:LINE	378.471	0.717961	0.313334	2.29136	0.0219424	0.771719
L4_B_Mam:RTE-X:LINE	531.234	0.243216	0.10231	2.37723	0.0174431	0.771719
LTR16D1:ERVL:LTR	10.7938	1.19172	0.532145	2.23947	0.0251256	0.771719
MER4D0:ERV1:LTR	79.6378	-0.454995	0.20649	-2.20347	0.0275614	0.771719
MER70-int:ERVL:LTR	173.954	-0.392548	0.177914	-2.20639	0.027357	0.771719
MLT1F2:ERVL-MaLR:LTR	936.389	-0.200314	0.0896564	-2.23424	0.0254672	0.771719
MamGypLTR3a:Gypsy:LTR	65.0041	0.504014	0.217964	2.31237	0.0207572	0.771719
MamRep1151:LTR:LTR?	45.0235	0.659303	0.292811	2.25163	0.0243455	0.771719
Tigger17a:TcMar-Tigger:DNA	342.786	0.265954	0.11743	2.2648	0.0235251	0.771719
X5B_LINE:CR1:LINE	2.04272	3.50963	1.47295	2.38272	0.0171854	0.771719
L1PB3:L1:LINE	270.74	0.277642	0.127709	2.17402	0.0297033	0.793889
Ricksha:MULE-MuDR:DNA	12.0027	-1.20613	0.552762	-2.182	0.0291092	0.793889
Charlie2a:hAT-Charlie:DNA	407.22	0.218227	0.100966	2.16139	0.0306648	0.801375
Charlie25:hAT-Charlie:DNA	66.6891	0.456479	0.217893	2.09497	0.0361736	0.811689
HERVK3-int:ERVK:LTR	732.778	-0.201769	0.0965214	-2.09041	0.0365812	0.811689
LTR33A_:ERVL:LTR	107.814	0.355403	0.167783	2.11823	0.0341558	0.811689
MER44B:TcMar-Tigger:DNA	190.917	0.281919	0.13471	2.09278	0.0363691	0.811689
MER52A:ERV1:LTR	768.839	0.377783	0.177379	2.1298	0.0331879	0.811689
MER75:PiggyBac:DNA	43.133	0.574426	0.267963	2.14367	0.0320591	0.811689
MER84-int:ERV1:LTR	9.68469	-1.2473	0.586661	-2.1261	0.0334951	0.811689
Tigger2:TcMar-Tigger:DNA	1190.54	-0.164353	0.0781845	-2.10211	0.0355434	0.811689
AluYa8:Alu:SINE	29.706	-0.610863	0.302167	-2.02161	0.0432167	0.832978
BSR/Beta:Satellite:Satellite	224.522	-0.299962	0.148987	-2.01335	0.0440782	0.832978
HERV35I-int:ERV1:LTR	39.6171	0.60032	0.295824	2.02931	0.0424263	0.832978
Helitron2Na_Mam:Helitron:RC?	34.2097	0.597242	0.293923	2.03197	0.0421568	0.832978
L1P4b:L1:LINE	22.3217	-0.728238	0.354977	-2.0515	0.0402179	0.832978
MER20B:hAT-Charlie:DNA	400.317	0.204045	0.098748	2.06633	0.0387978	0.832978
MER66C:ERV1:LTR	75.039	-0.382214	0.191368	-1.99726	0.0457964	0.832978
MER67D:ERV1:LTR	38.2746	0.621492	0.311521	1.99502	0.0460405	0.832978
MER74B:ERVL:LTR	93.2543	-0.38268	0.186072	-2.05662	0.0397227	0.832978
MER83B-int:ERV1:LTR	15.2444	0.847757	0.414136	2.04705	0.0406532	0.832978
MLT1F1:ERVL-MaLR:LTR	644.729	-0.294135	0.146645	-2.00576	0.0448815	0.832978
MSTB2-int:ERVL-MaLR:LTR	21.9401	-0.671267	0.333418	-2.01329	0.0440844	0.832978
7SK:RNA:RNA	48.8983	0.973594	0.527472	1.84577	0.0649249	0.8527
AluSz:Alu:SINE	18335.2	-0.0954109	0.0581986	-1.6394	0.10113	0.8527
AluYb8:Alu:SINE	278.84	0.248043	0.138862	1.78626	0.0740572	0.8527
AluYk11:Alu:SINE	117.511	-0.246386	0.152204	-1.61879	0.105493	0.8527
AluYk4:Alu:SINE	88.5434	0.393306	0.201586	1.95106	0.05105	0.8527
Charlie16a:hAT-Charlie:DNA	177.464	0.22908	0.140387	1.63177	0.102727	0.8527
Charlie17a:hAT-Charlie:DNA	117.933	-0.312332	0.160724	-1.94328	0.0519824	0.8527
Charlie18a:hAT-Charlie:DNA	263.548	0.224795	0.1184	1.8986	0.0576167	0.8527
Charlie5:hAT-Charlie:DNA	337.945	-0.25604	0.148497	-1.72421	0.0846699	0.8527
Charlie8:hAT-Charlie:DNA	840.142	-0.169813	0.106797	-1.59005	0.111824	0.8527
Cheshire:hAT-Charlie:DNA	148.56	0.310865	0.167444	1.85652	0.063379	0.8527
HERV17-int:ERV1:LTR	149.616	-0.270867	0.155987	-1.73647	0.0824801	0.8527
HERV1_LTRe:ERV1:LTR	1.1409	3.06758	1.74469	1.75824	0.0787073	0.8527
HERV9-int:ERV1:LTR	53.3054	-0.457666	0.245937	-1.86091	0.0627568	0.8527
HERVE-int:ERV1:LTR	480.914	-0.188281	0.118035	-1.59513	0.110683	0.8527
HERVE_a-int:ERV1:LTR	164.097	-0.297159	0.16429	-1.80875	0.0704892	0.8527
HERVK14C-int:ERVK:LTR	23.7841	-0.575779	0.342787	-1.6797	0.0930159	0.8527
HERVK9-int:ERVK:LTR	1075.35	-0.136615	0.0775517	-1.76159	0.0781378	0.8527
HSAT5:Satellite:Satellite	111.783	0.362511	0.201622	1.79797	0.0721815	0.8527
Harlequin-int:ERV1:LTR	309.984	-0.217606	0.116898	-1.86151	0.0626727	0.8527
Helitron1Nb_Mam:Helitron:RC	14.7454	0.869137	0.475417	1.82816	0.0675259	0.8527
Kanga1c:TcMar-Tc2:DNA	116.604	0.287172	0.165351	1.73675	0.0824317	0.8527
L1M2c:L1:LINE	127.786	-0.325289	0.184587	-1.76225	0.0780274	0.8527
L1MA3:L1:LINE	1420.17	0.137302	0.0811801	1.69133	0.0907736	0.8527
L1MCc:L1:LINE	202.751	-0.222395	0.140221	-1.58603	0.112733	0.8527
L1ME3D:L1:LINE	588.112	-0.274538	0.146643	-1.87216	0.0611851	0.8527
L1ME4c:L1:LINE	938.725	0.167498	0.104166	1.60799	0.107838	0.8527
L1P4a:L1:LINE	87.8743	0.338281	0.194668	1.73773	0.0822585	0.8527
L1PA16:L1:LINE	1874.74	-0.125036	0.0732111	-1.70788	0.0876578	0.8527
L1PA17:L1:LINE	516.119	-0.188378	0.111646	-1.68729	0.0915482	0.8527
L1PA4:L1:LINE	5705.61	-0.122284	0.0749311	-1.63195	0.10269	0.8527
LTR10B1:ERV1:LTR	9.01781	0.904301	0.57663	1.56825	0.116822	0.8527
LTR13A:ERVK:LTR	122.891	-0.329548	0.18588	-1.77291	0.0762443	0.8527
LTR17:ERV1:LTR	208.915	-0.324072	0.16863	-1.92179	0.0546322	0.8527
LTR18C:ERVL:LTR	1.13309	-2.83544	1.79456	-1.58002	0.114102	0.8527
LTR1B0:ERV1:LTR	3.77462	1.46524	0.909019	1.61189	0.106986	0.8527
LTR26D:ERV1:LTR	4.05597	1.4258	0.90824	1.56984	0.116451	0.8527
LTR33B:ERVL:LTR	111.348	-0.301281	0.166077	-1.81411	0.0696608	0.8527
LTR42:ERVL:LTR	114.015	-0.26001	0.165686	-1.56929	0.116579	0.8527
LTR48B:ERV1:LTR	238.816	0.241744	0.15231	1.58719	0.11247	0.8527
LTR50:ERVL:LTR	187.942	-0.216275	0.12827	-1.68609	0.0917776	0.8527
LTR5A:ERVK:LTR	629.241	-0.213087	0.135349	-1.57435	0.115407	0.8527
LTR5B:ERVK:LTR	229.312	-0.248552	0.147748	-1.68227	0.0925161	0.8527
LTR75B:ERVL:LTR	7.52171	1.08016	0.627745	1.72069	0.0853064	0.8527
LTR80B:ERVL:LTR	34.0014	-0.538121	0.315705	-1.70451	0.0882865	0.8527
LTR81:Gypsy:LTR	10.5428	1.01791	0.560681	1.81549	0.0694487	0.8527
LTR86A1:ERVL:LTR	172.988	-0.203229	0.129817	-1.56551	0.117464	0.8527
LTR89:ERVL:LTR	38.9411	0.483064	0.286777	1.68446	0.0920934	0.8527
LTR8A:ERV1:LTR	295.52	-0.20366	0.116494	-1.74825	0.080421	0.8527
MER101:ERV1:LTR	131.911	-0.274862	0.156994	-1.75078	0.0799842	0.8527
MER104:TcMar-Tc2:DNA	172.463	0.322707	0.168281	1.91767	0.0551523	0.8527
MER110A:ERV1:LTR	24.2071	0.610573	0.344067	1.77458	0.0759679	0.8527
MER11A:ERVK:LTR	217.074	-0.213446	0.119564	-1.7852	0.0742292	0.8527
MER121:hAT:DNA	29.3955	-0.480655	0.30306	-1.586	0.112738	0.8527
MER124:DNA:DNA?	37.3361	0.538838	0.279968	1.92464	0.0542747	0.8527
MER133B:DNA:DNA?	6.8404	-1.16162	0.661677	-1.75557	0.0791612	0.8527
MER41C:ERV1:LTR	58.0774	-0.386539	0.237505	-1.6275	0.103631	0.8527
MER4C:ERV1:LTR	59.637	-0.440725	0.237614	-1.85479	0.0636263	0.8527
MER4E1:ERV1:LTR	110.158	0.311487	0.167959	1.85455	0.0636607	0.8527
MER51E:ERV1:LTR	51.948	-0.412158	0.258618	-1.5937	0.111004	0.8527
MER61D:ERV1:LTR	18.2659	0.754617	0.417294	1.80836	0.0705508	0.8527
MER61F:ERV1:LTR	8.54932	1.07557	0.658103	1.63435	0.102186	0.8527
MER68-int:ERVL:LTR	126.698	-0.293093	0.174624	-1.67842	0.0932655	0.8527
MER68:ERVL:LTR	224.313	0.235432	0.120113	1.96008	0.0499868	0.8527
MER68B:ERVL:LTR	72.7534	0.446038	0.231634	1.92561	0.0541527	0.8527
MER87B:ERV1:LTR	11.1324	-0.754764	0.473885	-1.59272	0.111224	0.8527
MER91A:hAT-Tip100:DNA	311.148	-0.209603	0.128723	-1.62833	0.103456	0.8527
MER91C:hAT-Tip100:DNA	125.819	0.242672	0.15446	1.5711	0.11616	0.8527
MER92-int:ERV1:LTR	40.1093	0.561882	0.300074	1.87248	0.0611406	0.8527
MER9a3:ERVK:LTR	152.213	-0.278848	0.162836	-1.71245	0.0868132	0.8527
MLT1G3:ERVL-MaLR:LTR	235.722	0.248988	0.137843	1.80632	0.0708691	0.8527
MLT1H1-int:ERVL-MaLR:LTR	61.9069	-0.394759	0.218452	-1.80708	0.0707502	0.8527
MLT1J-int:ERVL-MaLR:LTR	79.8314	-0.300544	0.18296	-1.64267	0.10045	0.8527
MLT1K-int:ERVL-MaLR:LTR	5.94803	1.31068	0.708959	1.84874	0.0644955	0.8527
MLT1L:ERVL-MaLR:LTR	999.094	-0.141613	0.0762095	-1.8582	0.0631402	0.8527
MLT2B5:ERVL:LTR	9.81006	-0.932375	0.541416	-1.7221	0.0850507	0.8527
MLT2E:ERVL:LTR	15.9596	-0.658974	0.417432	-1.57864	0.114419	0.8527
MSTB-int:ERVL-MaLR:LTR	194.781	-0.247845	0.146124	-1.69613	0.0898612	0.8527
MSTB1-int:ERVL-MaLR:LTR	67.5848	-0.346374	0.213499	-1.62237	0.104724	0.8527
MamRep434:TcMar-Tigger:DNA	221.901	0.202081	0.122677	1.64726	0.0995043	0.8527
MamTip1:hAT-Tip100:DNA	80.9152	0.31438	0.185632	1.69356	0.0903481	0.8527
MamTip3:hAT-Tip100:DNA	62.6162	0.442204	0.23367	1.89243	0.0584341	0.8527
ORSL-2b:hAT-Tip100:DNA	37.5696	0.504433	0.29713	1.69768	0.0895675	0.8527
PABL_A:ERV1:LTR	65.9391	-0.358242	0.209155	-1.71281	0.0867483	0.8527
Plat_L3:CR1:LINE	319.561	0.160748	0.100124	1.60549	0.108386	0.8527
Ricksha_b:MULE-MuDR:DNA	51.3812	-0.38396	0.240569	-1.59605	0.110478	0.8527
SATR2:Satellite:Satellite	155.274	-0.234614	0.147128	-1.59462	0.110796	0.8527
SVA_B:SVA:Retroposon	520.349	-0.189984	0.118651	-1.60121	0.10933	0.8527
THE1B-int:ERVL-MaLR:LTR	2045.89	-0.189139	0.0989304	-1.91184	0.0558967	0.8527
UCON105:UCON105:Unknown	63.8814	-0.456407	0.231309	-1.97315	0.048479	0.8527
UCON20:UCON20:Unknown	2.39979	-2.43767	1.34886	-1.80721	0.0707302	0.8527
UCON27:UCON27:Unknown	8.35158	-0.890942	0.550247	-1.61917	0.105411	0.8527
UCON78:DNA:DNA	5.13973	1.31236	0.816868	1.60658	0.108147	0.8527
UCON85:UCON85:Unknown	1.23249	-2.69291	1.57712	-1.70748	0.0877323	0.8527
UCON8:DNA:DNA	22.9889	-0.534427	0.32217	-1.65883	0.0971491	0.8527
X8_LINE:CR1:LINE	9.91875	0.852594	0.528872	1.6121	0.106941	0.8527
Zaphod3:hAT-Tip100:DNA	106.999	-0.286253	0.159174	-1.79836	0.0721196	0.8527
HERVK11-int:ERVK:LTR	160.261	-0.23851	0.153924	-1.54952	0.121256	0.854879
HERVK11D-int:ERVK:LTR	5.56952	-1.05384	0.682883	-1.54322	0.122777	0.854879
HERVK14-int:ERVK:LTR	64.6202	-0.327218	0.211943	-1.5439	0.122612	0.854879
LTR16E2:ERVL:LTR	134.663	-0.227317	0.145804	-1.55906	0.118983	0.854879
LTR34:ERV1:LTR	44.6546	-0.367465	0.239087	-1.53695	0.124306	0.854879
LTR38A1:ERV1:LTR	2.93682	1.42293	0.92316	1.54136	0.123228	0.854879
MER50-int:ERV1:LTR	56.0755	-0.369806	0.240397	-1.53831	0.123972	0.854879
ORSL:hAT-Tip100:DNA	64.5209	0.349025	0.22574	1.54614	0.122071	0.854879
SVA_F:SVA:Retroposon	504.085	-0.36872	0.236801	-1.55709	0.119449	0.854879
HERVK13-int:ERVK:LTR	216.028	0.277624	0.181089	1.53308	0.125255	0.856395
LTR22C2:ERVK:LTR	14.3234	-0.699871	0.458072	-1.52786	0.126546	0.860223
HERV1_LTRd:ERV1:LTR	3.70485	-1.45112	0.957201	-1.51601	0.129518	0.862056
MER97a:hAT-Tip100:DNA	28.9699	-0.476528	0.313949	-1.51785	0.129052	0.862056
MamRTE1:RTE-Bo.B:LINE	716.76	0.121056	0.0799	1.5151	0.129748	0.862056
MamRep137:TcMar-Tigger:DNA	358.647	-0.157774	0.104091	-1.51572	0.129589	0.862056
AluSg7:Alu:SINE	1536.63	-0.123047	0.0818195	-1.50388	0.132612	0.862525
HERV1_LTRa:ERV1:LTR	3.5194	1.37399	0.922467	1.48948	0.136362	0.862525
HERV30-int:ERV1:LTR	15.3673	0.76171	0.512817	1.48535	0.137452	0.862525
LTR1A2:ERV1:LTR	250.135	-0.339415	0.224687	-1.51061	0.130887	0.862525
LTR71B:ERV1:LTR	56.5296	-0.374162	0.252328	-1.48284	0.138117	0.862525
MER21-int:ERVL:LTR	83.247	-0.277613	0.187456	-1.48095	0.13862	0.862525
MER92A:ERV1:LTR	1.43976	2.46067	1.64746	1.49362	0.135276	0.862525
Tigger12c:TcMar-Tigger:DNA	154.581	-0.208141	0.139692	-1.49	0.136225	0.862525
UCON15:UCON15:Unknown	0.849089	-2.8069	1.87184	-1.49954	0.133734	0.862525
UCON74:DNA:DNA?	9.1925	0.876654	0.59181	1.48131	0.138524	0.862525
UCON79:DNA:DNA?	3.53311	-1.36891	0.909784	-1.50465	0.132414	0.862525
hAT-N1_Mam:hAT-Tip100:DNA	31.734	0.462883	0.309513	1.49552	0.134779	0.862525
AluSx:Alu:SINE	19332.4	-0.0901142	0.0616174	-1.46248	0.14361	0.870262
CR1-8_Crp:CR1:LINE	2.28143	1.98562	1.35543	1.46493	0.142939	0.870262
Charlie15a:hAT-Charlie:DNA	421.927	0.149448	0.102153	1.46298	0.143473	0.870262
FordPrefect_a:hAT-Tip100:DNA	21.2325	-0.521467	0.359156	-1.45192	0.146524	0.870262
L1PA8A:L1:LINE	370.821	0.168847	0.116274	1.45215	0.146459	0.870262
LTR102_Mam:ERVL:LTR	35.1691	-0.374538	0.257351	-1.45536	0.145571	0.870262
LTR24:ERV1:LTR	52.0971	-0.390635	0.267966	-1.45778	0.144901	0.870262
MER34B-int:ERV1:LTR	116.949	0.294075	0.200916	1.46367	0.143285	0.870262
MER63A:hAT-Blackjack:DNA	243.694	0.195535	0.133481	1.46489	0.142951	0.870262
L3b:CR1:LINE	1129.19	0.103363	0.0720193	1.43521	0.151227	0.871913
LTR8B:ERV1:LTR	154.528	0.196451	0.13649	1.43931	0.150064	0.871913
MER132:TcMar-Pogo:DNA	0.572614	3.20831	2.23266	1.43699	0.150721	0.871913
MER4A1:ERV1:LTR	233.799	-0.170026	0.118064	-1.44012	0.149835	0.871913
UCON77:UCON77:Unknown	0.551928	3.08737	2.15009	1.43593	0.151024	0.871913
Zaphod:hAT-Tip100:DNA	151.541	-0.213826	0.148994	-1.43513	0.15125	0.871913
AluSc8:Alu:SINE	3549.26	-0.0909639	0.0636839	-1.42837	0.153186	0.878767
MLT2B3:ERVL:LTR	471.274	-0.166732	0.117893	-1.41426	0.157285	0.897896
ERVL-int:ERVL:LTR	26.492	-0.452645	0.323159	-1.40069	0.161308	0.903324
MER41D:ERV1:LTR	57.5368	-0.319513	0.228088	-1.40083	0.161265	0.903324
MER50:ERV1:LTR	188.411	-0.179805	0.128151	-1.40307	0.160595	0.903324
MER65B:ERV1:LTR	64.1508	-0.311785	0.222488	-1.40136	0.161108	0.903324
Charlie9:hAT-Charlie:DNA	106.727	-0.259623	0.186885	-1.38921	0.164769	0.914003
LTR16B2:ERVL:LTR	176.321	-0.18213	0.13109	-1.38935	0.164727	0.914003
CR1-L3A_Croc:CR1:LINE	29.4911	0.447169	0.330326	1.35372	0.175825	0.916578
HERVS71-int:ERV1:LTR	430.174	-0.161129	0.11866	-1.35791	0.174493	0.916578
L1M2a1:L1:LINE	18.6398	0.51666	0.383319	1.34786	0.177704	0.916578
L1MCa:L1:LINE	969.448	-0.102866	0.0760993	-1.35174	0.176459	0.916578
L1P4c:L1:LINE	5.15509	-1.0386	0.769255	-1.35013	0.176974	0.916578
L1P4d:L1:LINE	8.84376	-0.825721	0.601181	-1.3735	0.169598	0.916578
LTR38:ERV1:LTR	7.11658	-0.884924	0.649197	-1.36311	0.172849	0.916578
LTR48:ERV1:LTR	94.4447	0.243067	0.179014	1.35781	0.174522	0.916578
LTR9C:ERV1:LTR	23.7657	-0.423453	0.308865	-1.371	0.170376	0.916578
MADE2:TcMar-Mariner:DNA	110.046	0.225342	0.163314	1.37981	0.167645	0.916578
MER102a:hAT-Charlie:DNA	333.093	0.136648	0.10078	1.35591	0.175128	0.916578
MER61-int:ERV1:LTR	256.864	0.172141	0.127227	1.35302	0.176049	0.916578
MER68C:ERVL:LTR	3.36074	1.28688	0.937406	1.37281	0.169813	0.916578
MLT1H:ERVL-MaLR:LTR	752.803	0.109309	0.0810634	1.34843	0.177519	0.916578
MLT1O:ERVL-MaLR:LTR	309.47	-0.143585	0.104878	-1.36907	0.170979	0.916578
PRIMA41-int:ERV1:LTR	153.943	0.227979	0.166743	1.36724	0.171549	0.916578
Eulor6D:DNA:DNA?	0.879772	2.43986	1.82	1.34058	0.180055	0.916646
MLT1E1:ERVL-MaLR:LTR	53.4281	-0.321225	0.238843	-1.34492	0.178651	0.916646
PABL_B-int:ERV1:LTR	144.05	-0.25136	0.18747	-1.3408	0.179986	0.916646
DNA1_Mam:TcMar:DNA	26.8992	0.406119	0.304588	1.33334	0.18242	0.920842
LTR5_Hs:ERVK:LTR	1264.86	-0.142341	0.107027	-1.32996	0.183531	0.920842
LTR60:ERV1:LTR	26.9477	-0.396511	0.297458	-1.333	0.182532	0.920842
LTR81A:Gypsy:LTR	46.6557	0.368848	0.277641	1.3285	0.184012	0.920842
BLACKJACK:hAT-Blackjack:DNA	218.944	0.32347	0.244548	1.32272	0.185927	0.926483
LTR43-int:ERV1:LTR	70.6837	0.278053	0.21093	1.31822	0.18743	0.930031
ACRO1:acro:Satellite	59.8958	-0.315195	0.288937	-1.09088	0.275327	0.93836
AluJb:Alu:SINE	24132.9	-0.0599458	0.0498892	-1.20158	0.229526	0.93836
AluJo:Alu:SINE	14908.1	-0.0538149	0.0512581	-1.04988	0.293773	0.93836
AluSc:Alu:SINE	5114.64	-0.061392	0.0626531	-0.979872	0.327149	0.93836
AluSg:Alu:SINE	6591.84	-0.0792957	0.064765	-1.22436	0.220816	0.93836
AluSp:Alu:SINE	10029.2	-0.0672595	0.0626215	-1.07406	0.282794	0.93836
AluSq2:Alu:SINE	11036.1	-0.0676037	0.0608265	-1.11142	0.266388	0.93836
AluSx1:Alu:SINE	19300.3	-0.0744078	0.0657241	-1.13212	0.257583	0.93836
AluSx4:Alu:SINE	1572.54	-0.0801076	0.0775481	-1.033	0.301602	0.93836
AluYh7:Alu:SINE	5.38025	-0.868618	0.728255	-1.19274	0.232972	0.93836
AluYh9:Alu:SINE	1.70798	-1.57832	1.39852	-1.12856	0.259082	0.93836
AluYi6_4d:Alu:SINE	14.265	-0.440619	0.447865	-0.983821	0.325204	0.93836
CR1-L3B_Croc:CR1:LINE	0.49561	-2.26568	2.28191	-0.992884	0.320767	0.93836
Chap1_Mam:hAT-Charlie:DNA	130.046	0.200137	0.156359	1.27999	0.200549	0.93836
Charlie13b:hAT-Charlie:DNA	104.396	0.236276	0.186454	1.2672	0.205082	0.93836
Charlie17b:hAT-Charlie:DNA	12.8814	0.59527	0.454403	1.31	0.190194	0.93836
Charlie21a:hAT-Charlie:DNA	40.9602	0.3101	0.284048	1.09172	0.274957	0.93836
Charlie2b:hAT-Charlie:DNA	222.609	0.147234	0.141502	1.04051	0.298102	0.93836
Charlie7:hAT-Charlie:DNA	240.335	0.126697	0.122576	1.03362	0.301314	0.93836
Charlie7a:hAT-Charlie:DNA	120.165	-0.153101	0.151462	-1.01082	0.312102	0.93836
ERV24_Prim-int:ERV1:LTR	27.6754	0.424723	0.337101	1.25993	0.207695	0.93836
Eulor5A:DNA:DNA?	18.2776	-0.400578	0.405195	-0.988605	0.322857	0.93836
HERV15-int:ERV1:LTR	16.6462	-0.472807	0.413095	-1.14455	0.252396	0.93836
HERV1_I-int:ERV1:LTR	15.883	-0.438049	0.40721	-1.07573	0.282047	0.93836
HERVFH19-int:ERV1:LTR	20.1819	0.459949	0.405404	1.13454	0.256567	0.93836
HERVH-int:ERV1:LTR	906.186	0.192486	0.168526	1.14217	0.253382	0.93836
HERVIP10F-int:ERV1:LTR	120.82	-0.172735	0.163796	-1.05458	0.29162	0.93836
HERVK22-int:ERVK:LTR	137.36	0.176675	0.154933	1.14033	0.254149	0.93836
HERVKC4-int:ERVK:LTR	6.19079	0.896516	0.712537	1.2582	0.208319	0.93836
HERVL-int:ERVL:LTR	982.591	-0.101247	0.0885321	-1.14362	0.25278	0.93836
HERVP71A-int:ERV1:LTR	38.8723	-0.286609	0.274838	-1.04283	0.297026	0.93836
HUERS-P1-int:ERV1:LTR	125.675	-0.182126	0.164946	-1.10416	0.269524	0.93836
HUERS-P3-int:ERV1:LTR	345.483	-0.152966	0.130106	-1.1757	0.239714	0.93836
Helitron3Na_Mam:Helitron:RC	58.8816	0.273071	0.225788	1.20941	0.226505	0.93836
L1M3c:L1:LINE	69.7305	-0.240674	0.233611	-1.03024	0.3029	0.93836
L1M3d:L1:LINE	32.0871	0.401714	0.315968	1.27138	0.203595	0.93836
L1M3de:L1:LINE	66.3867	-0.235129	0.207036	-1.13569	0.256084	0.93836
L1M4a1:L1:LINE	202.702	0.160772	0.140372	1.14532	0.252075	0.93836
L1M4a2:L1:LINE	165.917	0.180819	0.154008	1.17408	0.240361	0.93836
L1MA10:L1:LINE	249.119	0.14385	0.134235	1.07163	0.283885	0.93836
L1MA1:L1:LINE	1088.03	-0.134508	0.103594	-1.29842	0.194145	0.93836
L1MA5:L1:LINE	974.237	-0.103389	0.0855247	-1.20888	0.22671	0.93836
L1MB8:L1:LINE	2621.09	-0.08111	0.0705425	-1.1498	0.250225	0.93836
L1MD:L1:LINE	1003.3	0.114166	0.0920058	1.24086	0.214659	0.93836
L1ME2z:L1:LINE	676.774	0.0958925	0.0968517	0.990097	0.322127	0.93836
L1ME3B:L1:LINE	1055.99	0.0833689	0.0835131	0.998273	0.318147	0.93836
L1ME4a:L1:LINE	2469.54	0.143773	0.113748	1.26396	0.206243	0.93836
L1MEg2:L1:LINE	57.7107	-0.244056	0.235069	-1.03823	0.299162	0.93836
L1MEj:L1:LINE	279.145	-0.107835	0.106347	-1.01399	0.310586	0.93836
L1P4e:L1:LINE	35.3312	0.27315	0.272645	1.00185	0.316414	0.93836
L1PA11:L1:LINE	1142.07	-0.121833	0.100992	-1.20636	0.227677	0.93836
L1PA7:L1:LINE	3559.44	0.0772867	0.0740875	1.04318	0.296864	0.93836
L1PA8:L1:LINE	1008.06	-0.0787436	0.0716791	-1.09856	0.271961	0.93836
L1PB1:L1:LINE	3020.38	-0.122096	0.0945907	-1.29079	0.196778	0.93836
L1PBa:L1:LINE	274.406	0.13364	0.118711	1.12575	0.26027	0.93836
LOR1-int:ERV1:LTR	187.372	0.15616	0.146363	1.06694	0.286	0.93836
LTR103_Mam:ERV1:LTR	26.5458	-0.43237	0.341526	-1.26599	0.205515	0.93836
LTR103b_Mam:ERV1:LTR	17.3618	0.473772	0.384093	1.23348	0.217395	0.93836
LTR12B:ERV1:LTR	28.6199	0.350897	0.315551	1.11201	0.266133	0.93836
LTR1B:ERV1:LTR	181.332	0.154926	0.155238	0.997992	0.318283	0.93836
LTR1C1:ERV1:LTR	30.2166	0.661168	0.625132	1.05765	0.290217	0.93836
LTR1D:ERV1:LTR	15.6489	0.500347	0.440041	1.13705	0.255519	0.93836
LTR22C:ERVK:LTR	1.74267	-1.57439	1.50774	-1.0442	0.296392	0.93836
LTR25-int:ERV1:LTR	93.6837	0.221005	0.17607	1.25521	0.209401	0.93836
LTR26B:ERV1:LTR	5.77418	0.749666	0.709509	1.0566	0.290694	0.93836
LTR31:ERV1:LTR	30.3961	0.390309	0.331787	1.17638	0.239442	0.93836
LTR33:ERVL:LTR	633.774	0.0884826	0.0843679	1.04877	0.294284	0.93836
LTR35:ERV1:LTR	70.0908	-0.257036	0.226525	-1.13469	0.256504	0.93836
LTR36:ERV1:LTR	25.0878	0.356925	0.347556	1.02696	0.30444	0.93836
LTR37-int:ERV1:LTR	106.813	0.211787	0.183322	1.15527	0.247978	0.93836
LTR3B_:ERVK:LTR	12.1594	-0.519937	0.458905	-1.13299	0.257217	0.93836
LTR40A1:ERVL:LTR	35.6772	0.309217	0.298409	1.03622	0.300101	0.93836
LTR47B2:ERVL:LTR	25.1269	-0.320873	0.325837	-0.984764	0.32474	0.93836
LTR47B4:ERVL:LTR	2.4059	-1.18637	0.988697	-1.19994	0.230164	0.93836
LTR5:ERVK:LTR	0.590902	2.48744	2.11939	1.17366	0.240532	0.93836
LTR60B:ERV1:LTR	22.9696	0.366999	0.332873	1.10252	0.270236	0.93836
LTR70:ERV1:LTR	197.247	0.140081	0.141978	0.986638	0.32382	0.93836
LTR73:ERV1:LTR	5.42907	0.778271	0.750138	1.0375	0.299501	0.93836
LTR79:ERVL:LTR	229.622	-0.154423	0.127824	-1.20809	0.227013	0.93836
LTR7B:ERV1:LTR	120.867	-0.22286	0.182944	-1.21819	0.223152	0.93836
LTR7Y:ERV1:LTR	15.3472	-0.502413	0.443071	-1.13393	0.256823	0.93836
LTR85b:Gypsy:LTR	95.497	-0.186152	0.174245	-1.06833	0.285371	0.93836
LTR86A2:ERVL:LTR	32.4521	-0.453432	0.347627	-1.30436	0.19211	0.93836
LTR86B1:ERVL:LTR	5.53501	-0.874341	0.81918	-1.06734	0.285819	0.93836
LTR86C:ERVL:LTR	10.4405	-0.555049	0.484504	-1.1456	0.25196	0.93836
LTR8:ERV1:LTR	432.702	-0.131947	0.107422	-1.2283	0.219335	0.93836
LTR9D:ERV1:LTR	89.6664	-0.223833	0.20622	-1.08541	0.277741	0.93836
Looper:PiggyBac:DNA	84.9774	0.250407	0.219975	1.13834	0.254978	0.93836
MARNA:TcMar-Mariner:DNA	450.43	0.103836	0.105928	0.980255	0.32696	0.93836
MER101-int:ERV1:LTR	116.814	0.197423	0.181897	1.08536	0.277764	0.93836
MER105:hAT-Charlie:DNA	186.336	0.159229	0.1307	1.21828	0.223117	0.93836
MER107:hAT-Charlie:DNA	99.7856	-0.165182	0.166184	-0.993971	0.320237	0.93836
MER112:hAT-Charlie:DNA	461.485	0.130916	0.116263	1.12603	0.260153	0.93836
MER113A:hAT-Charlie:DNA	147.117	0.153818	0.143901	1.06892	0.285105	0.93836
MER117:hAT-Charlie:DNA	372.392	0.135284	0.115859	1.16766	0.242943	0.93836
MER11C:ERVK:LTR	427.69	-0.130889	0.11278	-1.16056	0.245819	0.93836
MER127:TcMar-Tigger:DNA	6.67808	0.727813	0.664438	1.09538	0.273349	0.93836
MER135:DNA:DNA	37.6546	-0.37117	0.292453	-1.26916	0.204383	0.93836
MER21B:ERVL:LTR	693.643	-0.0856329	0.0779846	-1.09807	0.272172	0.93836
MER30B:hAT-Charlie:DNA	27.477	-0.383748	0.327709	-1.171	0.241599	0.93836
MER31B:ERV1:LTR	104.114	0.221415	0.19194	1.15357	0.248678	0.93836
MER34:ERV1:LTR	157.994	-0.202026	0.156116	-1.29408	0.195639	0.93836
MER34B:ERV1:LTR	54.7671	-0.231676	0.223509	-1.03654	0.29995	0.93836
MER39:ERV1:LTR	303.347	0.140823	0.11028	1.27695	0.201619	0.93836
MER41A:ERV1:LTR	282.758	0.117862	0.12007	0.981612	0.326291	0.93836
MER44C:TcMar-Tigger:DNA	127.062	-0.177548	0.157846	-1.12481	0.260668	0.93836
MER47A:TcMar-Tigger:DNA	386.419	0.132672	0.115876	1.14495	0.252231	0.93836
MER49:ERV1:LTR	351.227	-0.129607	0.113036	-1.14661	0.251544	0.93836
MER4A:ERV1:LTR	159.455	-0.155646	0.152108	-1.02326	0.306184	0.93836
MER4B:ERV1:LTR	173.432	-0.147934	0.140661	-1.05171	0.292934	0.93836
MER4CL34:ERV1:LTR	91.039	-0.276265	0.258423	-1.06904	0.28505	0.93836
MER4E:ERV1:LTR	70.9837	-0.231619	0.207239	-1.11764	0.26372	0.93836
MER50B:ERV1:LTR	32.4481	0.346838	0.289717	1.19716	0.231245	0.93836
MER51-int:ERV1:LTR	51.1387	0.244455	0.240834	1.01503	0.31009	0.93836
MER51D:ERV1:LTR	33.1846	0.33616	0.286353	1.17394	0.24042	0.93836
MER52-int:ERV1:LTR	6.79966	-0.701814	0.702408	-0.999155	0.317719	0.93836
MER57E2:ERV1:LTR	1.70297	-1.58737	1.48205	-1.07107	0.28414	0.93836
MER58C:hAT-Charlie:DNA	431.272	-0.108729	0.0922835	-1.1782	0.238716	0.93836
MER58D:hAT-Charlie:DNA	80.6934	0.219598	0.209033	1.05054	0.293469	0.93836
MER5C1:hAT-Charlie:DNA	59.8902	0.277507	0.21545	1.28803	0.197734	0.93836
MER61C:ERV1:LTR	66.175	-0.23687	0.231716	-1.02224	0.306667	0.93836
MER65A:ERV1:LTR	139.847	0.155507	0.149106	1.04293	0.29698	0.93836
MER65D:ERV1:LTR	63.3082	-0.214215	0.203239	-1.054	0.291881	0.93836
MER66-int:ERV1:LTR	44.2775	-0.300312	0.286853	-1.04692	0.295136	0.93836
MER66A:ERV1:LTR	11.9902	-0.568478	0.523916	-1.08506	0.277897	0.93836
MER67B:ERV1:LTR	45.3006	-0.286457	0.266156	-1.07627	0.281805	0.93836
MER67C:ERV1:LTR	215.255	-0.153341	0.140633	-1.09036	0.275553	0.93836
MER6:TcMar-Tigger:DNA	92.041	0.231135	0.210562	1.0977	0.272334	0.93836
MER6B:TcMar-Tigger:DNA	99.8432	0.219565	0.20161	1.08906	0.276129	0.93836
MER74C:ERVL:LTR	15.8121	-0.49919	0.428872	-1.16396	0.24444	0.93836
MER75A:PiggyBac:DNA	3.7382	0.920758	0.928504	0.991658	0.321364	0.93836
MER83B:ERV1:LTR	4.43562	-0.916988	0.855965	-1.07129	0.284039	0.93836
MER96B:hAT-Tip100:DNA	116.107	0.188074	0.161976	1.16112	0.245592	0.93836
MER97c:hAT-Tip100:DNA	11.2283	-0.478527	0.478272	-1.00053	0.317053	0.93836
MER97d:hAT-Tip100:DNA	6.50268	0.679612	0.683432	0.99441	0.320023	0.93836
MIR3:MIR:SINE	9716.75	0.0615244	0.0499242	1.23236	0.217816	0.93836
MLT1B:ERVL-MaLR:LTR	1674.65	0.120722	0.0932631	1.29442	0.195519	0.93836
MLT1E2:ERVL-MaLR:LTR	628.524	-0.115927	0.0893688	-1.29718	0.19457	0.93836
MLT1G-int:ERVL-MaLR:LTR	6.04127	0.753014	0.735648	1.02361	0.306021	0.93836
MLT1G1-int:ERVL-MaLR:LTR	26.1998	-0.371593	0.326063	-1.13964	0.254438	0.93836
MLT1G:ERVL-MaLR:LTR	155.063	0.16586	0.163319	1.01556	0.309841	0.93836
MLT1J1:ERVL-MaLR:LTR	230.394	-0.118958	0.114448	-1.0394	0.298618	0.93836
MLT2B2:ERVL:LTR	131.834	-0.164276	0.144879	-1.13388	0.256844	0.93836
MLT2C1:ERVL:LTR	93.7369	0.217513	0.184594	1.17833	0.238663	0.93836
MLT2C2:ERVL:LTR	223.61	-0.215178	0.187963	-1.14479	0.252296	0.93836
MSTA1:ERVL-MaLR:LTR	35.0918	-0.359108	0.276169	-1.30032	0.193491	0.93836
MamGypLTR1a:Gypsy:LTR	37.0483	0.362866	0.282552	1.28424	0.199057	0.93836
MamGypLTR1b:Gypsy:LTR	37.6545	0.264412	0.251933	1.04954	0.293931	0.93836
OldhAT1:hAT-Ac:DNA	380.332	0.130153	0.103636	1.25587	0.209162	0.93836
PRIMA4_LTR:ERV1:LTR	28.3271	-0.394058	0.311851	-1.26361	0.20637	0.93836
PRIMAX-int:ERV1:LTR	4.91701	-0.881569	0.730651	-1.20655	0.227604	0.93836
SVA_D:SVA:Retroposon	1635.11	-0.251359	0.229089	-1.09721	0.27255	0.93836
THE1-int:ERVL-MaLR:LTR	14.8042	-0.494738	0.477452	-1.03621	0.300106	0.93836
THE1C-int:ERVL-MaLR:LTR	481.427	0.146634	0.12993	1.12856	0.259085	0.93836
Tigger12:TcMar-Tigger:DNA	120.107	-0.168761	0.172059	-0.980835	0.326674	0.93836
Tigger16a:TcMar-Tigger:DNA	194.335	0.176598	0.180006	0.981067	0.32656	0.93836
Tigger17c:TcMar-Tigger:DNA	77.0059	0.300235	0.24523	1.2243	0.220839	0.93836
Tigger19a:TcMar-Tigger:DNA	410.852	0.144505	0.120671	1.19751	0.231109	0.93836
Tigger1:TcMar-Tigger:DNA	5730.81	-0.0549988	0.0541857	-1.01501	0.310103	0.93836
Tigger3b:TcMar-Tigger:DNA	759.287	0.0996472	0.0974904	1.02212	0.306723	0.93836
Tigger4a:TcMar-Tigger:DNA	680.09	0.139504	0.111395	1.25234	0.210446	0.93836
Tigger9a:TcMar-Tigger:DNA	57.6791	0.2447	0.248061	0.98645	0.323912	0.93836
UCON132b:hAT-Tip100:DNA	67.5631	0.210027	0.203495	1.0321	0.302026	0.93836
UCON16:UCON16:Unknown	1.42115	1.62463	1.49156	1.08921	0.276061	0.93836
UCON25:UCON25:Unknown	0.587821	-2.40242	2.15254	-1.11609	0.264384	0.93836
UCON48:UCON48:Unknown	3.25328	-0.95618	0.881551	-1.08466	0.278074	0.93836
UCON50:UCON50:Unknown	1.26532	-1.65536	1.40156	-1.18109	0.237567	0.93836
UCON53:UCON53:Unknown	1.48255	-1.43436	1.44291	-0.994074	0.320187	0.93836
UCON65:UCON65:Unknown	1.14691	1.92091	1.73325	1.10827	0.267746	0.93836
UCON66:UCON66:Unknown	3.44463	0.924992	0.87799	1.05353	0.292097	0.93836
UCON6:UCON6:Unknown	3.43256	0.96893	0.816714	1.18638	0.235474	0.93836
UCON7:DNA:DNA?	1.65795	1.87648	1.59969	1.17302	0.240786	0.93836
UCON83:SINE:SINE?	0.613338	2.49097	2.26469	1.09992	0.271368	0.93836
LTR59:ERV1:LTR	15.2801	0.429151	0.438991	0.977583	0.32828	0.938394
MER123:DNA:DNA?	1.21961	1.57033	1.60793	0.976621	0.328757	0.938394
Eulor2B:DNA:DNA?	2.9521	-1.11532	1.14735	-0.972085	0.331008	0.940529
LTR52:ERVL:LTR	80.2655	0.185988	0.191367	0.971892	0.331104	0.940529
LTR1F:ERV1:LTR	6.68575	-0.686716	0.710595	-0.966395	0.333846	0.946032
LTR22B1:ERVK:LTR	12.6717	0.44324	0.461351	0.960743	0.336681	0.951772
LTR23-int:ERV1:LTR	10.1268	0.457866	0.47753	0.958822	0.337648	0.952217
LTR2752:ERV1:LTR	21.1184	-0.36888	0.38748	-0.951996	0.341099	0.952259
LTR28:ERV1:LTR	11.3618	0.443018	0.465818	0.951054	0.341577	0.952259
MER41G:ERV1:LTR	32.687	-0.303964	0.319697	-0.950788	0.341712	0.952259
MER70B:ERVL:LTR	17.9212	-0.393098	0.412921	-0.951994	0.3411	0.952259
MLT1L-int:ERVL-MaLR:LTR	24.8087	-0.296101	0.310583	-0.953372	0.340402	0.952259
LTR06:ERV1:LTR	4.83918	-0.800782	0.85153	-0.940405	0.34701	0.9557
LTR21C:ERVL:LTR	0.424925	2.32305	2.45648	0.94568	0.344312	0.9557
LTR53-int:ERVL:LTR	666.646	-0.115975	0.122821	-0.944257	0.345038	0.9557
LTR84a:ERVL:LTR	40.6033	0.242677	0.257972	0.940712	0.346853	0.9557
MER4D1:ERV1:LTR	161.14	-0.13322	0.141407	-0.942098	0.346142	0.9557
L1MCb:L1:LINE	132.819	-0.142322	0.152369	-0.934057	0.350274	0.956498
L4_C_Mam:RTE-X:LINE	335.94	0.109894	0.11792	0.931942	0.351367	0.956498
LTR13_:ERVK:LTR	17.5527	-0.420391	0.450529	-0.933105	0.350766	0.956498
MER2B:TcMar-Tigger:DNA	227.539	0.111721	0.11949	0.934983	0.349797	0.956498
MER84:ERV1:LTR	19.1654	-0.379661	0.40687	-0.933126	0.350755	0.956498
LTR9A1:ERV1:LTR	36.1973	0.25117	0.270593	0.928222	0.353292	0.956722
MER106B:hAT-Charlie:DNA	59.325	-0.197508	0.213045	-0.927071	0.35389	0.956722
MamGypsy2-I:Gypsy:LTR	142.033	0.13356	0.143844	0.928503	0.353147	0.956722
MamGypLTR1d:Gypsy:LTR	26.1593	-0.295455	0.320068	-0.923101	0.355955	0.957901
Tigger12A:TcMar-Tigger:DNA	77.6946	0.170272	0.184284	0.923967	0.355503	0.957901
HERVL40-int:ERVL:LTR	191.114	-0.121163	0.131906	-0.918557	0.358327	0.962085
AluY:Alu:SINE	14343.1	-0.0663953	0.0740685	-0.896404	0.370037	0.963683
AluYj4:Alu:SINE	297.138	-0.0903255	0.103588	-0.871965	0.383228	0.963683
CR1-16_AMi:CR1:LINE	19.1499	0.335619	0.383647	0.874813	0.381676	0.963683
D20S16:Satellite:Satellite	21.1642	-0.385765	0.425298	-0.907044	0.364383	0.963683
FLAM_A:Alu:SINE	1939.23	-0.0463934	0.0520036	-0.89212	0.372329	0.963683
FordPrefect:hAT-Tip100:DNA	52.0123	0.291902	0.322288	0.905717	0.365085	0.963683
L1MA7:L1:LINE	627.077	0.0839538	0.0929753	0.902968	0.366543	0.963683
L1PB2:L1:LINE	320.112	0.0992464	0.108682	0.913185	0.361145	0.963683
L5:RTE-X:LINE	68.5595	0.210139	0.23358	0.899647	0.368308	0.963683
LTR105_Mam:ERVL:LTR	34.3917	0.246323	0.273113	0.901911	0.367104	0.963683
LTR10B:ERV1:LTR	3.29026	-0.798896	0.893624	-0.893996	0.371324	0.963683
LTR16A:ERVL:LTR	227.937	0.112154	0.128919	0.869953	0.384326	0.963683
LTR41:ERVL:LTR	224.131	0.135318	0.154193	0.877585	0.380169	0.963683
LTR46:ERV1:LTR	30.6995	-0.298558	0.342699	-0.871198	0.383646	0.963683
LTR85c:Gypsy:LTR	39.4121	0.248903	0.279528	0.890438	0.373231	0.963683
MER103C:hAT-Charlie:DNA	925.507	0.0812726	0.0929732	0.874151	0.382036	0.963683
MER134:DNA:DNA?	3.23218	0.824072	0.924923	0.890963	0.372949	0.963683
MER45B:hAT-Tip100:DNA	62.0266	-0.208626	0.234765	-0.888656	0.374188	0.963683
MER57C2:ERV1:LTR	10.5464	-0.439606	0.493983	-0.889922	0.373508	0.963683
MER63C:hAT-Blackjack:DNA	79.5055	0.182763	0.206955	0.883106	0.377179	0.963683
MER85:PiggyBac:DNA	167.994	-0.131959	0.149908	-0.88027	0.378713	0.963683
MER89:ERV1:LTR	65.9887	-0.183064	0.209534	-0.873668	0.382299	0.963683
MER90:ERV1:LTR	98.6215	-0.196235	0.223526	-0.877905	0.379995	0.963683
MLT1F2-int:ERVL-MaLR:LTR	200.285	-0.26479	0.289703	-0.914005	0.360714	0.963683
MLT1G3-int:ERVL-MaLR:LTR	16.0157	-0.39034	0.430711	-0.906267	0.364795	0.963683
MLT1J:ERVL-MaLR:LTR	1146.56	0.065169	0.0738989	0.881867	0.377849	0.963683
MSTC:ERVL-MaLR:LTR	369.442	0.104369	0.118235	0.882725	0.377385	0.963683
MSTD:ERVL-MaLR:LTR	611.88	-0.0763559	0.084804	-0.90038	0.367918	0.963683
UCON38:UCON38:Unknown	2.79646	1.0226	1.16643	0.876692	0.380654	0.963683
UCON47:UCON47:Unknown	3.29223	0.729943	0.835337	0.873832	0.38221	0.963683
X7A_LINE:CR1:LINE	108.398	-0.155811	0.176284	-0.883865	0.376769	0.963683
Eulor9A:DNA:DNA	2.95091	0.903507	1.0471	0.862863	0.388213	0.96843
MER113:hAT-Charlie:DNA	251.017	0.109199	0.126535	0.86299	0.388143	0.96843
MER92C:ERV1:LTR	7.78522	-0.545193	0.632477	-0.861996	0.388689	0.96843
Charlie11:hAT-Charlie:DNA	5.53495	-0.651202	0.7582	-0.858878	0.390408	0.969154
L1P5:L1:LINE	61.3455	-0.180544	0.210308	-0.858478	0.390629	0.969154
HERV4_I-int:ERV1:LTR	87.1617	-0.170694	0.20105	-0.849017	0.395872	0.969526
Kanga1b:TcMar-Tc2:DNA	23.5331	-0.311774	0.368668	-0.845679	0.397732	0.969526
L1M4:L1:LINE	3186.57	-0.0663264	0.0785918	-0.843935	0.398706	0.969526
L1PA6:L1:LINE	4524.47	-0.065717	0.0771529	-0.851776	0.394338	0.969526
L2:L2:LINE	7848.12	0.0618717	0.0723874	0.85473	0.3927	0.969526
MER52C:ERV1:LTR	77.9413	0.1768	0.208727	0.847036	0.396975	0.969526
MER54B:ERVL:LTR	19.9282	0.318437	0.377218	0.844172	0.398574	0.969526
MER99:hAT:DNA	25.908	-0.25868	0.30683	-0.843072	0.399188	0.969526
REP522:telo:Satellite	66.6833	0.196074	0.229836	0.853104	0.393601	0.969526
UCON84:UCON84:Unknown	0.887133	1.52292	1.78888	0.851324	0.394589	0.969526
X1_LINE:CR1:LINE	6.80416	0.532298	0.632262	0.841895	0.399847	0.969526
MER39B:ERV1:LTR	163.687	-0.135918	0.161962	-0.839197	0.401359	0.971189
L1MEb:L1:LINE	160.089	0.113353	0.13567	0.835502	0.403435	0.972274
LTR108c_Mam:ERVL:LTR	0.537739	-2.02115	2.44061	-0.828135	0.407594	0.972274
MER34A1:ERV1:LTR	71.4338	-0.169742	0.204602	-0.82962	0.406754	0.972274
MER4D:ERV1:LTR	106.545	0.144636	0.174157	0.830489	0.406262	0.972274
Tigger3c:TcMar-Tigger:DNA	239.461	0.0988707	0.119276	0.828924	0.407148	0.972274
UCON80_AMi:UCON80_AMi:Unknown	17.5489	0.353617	0.424919	0.832199	0.405296	0.972274
Zaphod2:hAT-Tip100:DNA	48.148	0.222468	0.268276	0.82925	0.406963	0.972274
LTR10B2:ERV1:LTR	10.263	-0.425353	0.514606	-0.826561	0.408486	0.972428
L1MC:L1:LINE	611.988	-0.0809532	0.0983076	-0.823468	0.410242	0.97267
X7C_LINE:CR1:LINE	96.4277	-0.138825	0.168366	-0.824542	0.409631	0.97267
LTR4:ERV1:LTR	32.925	-0.237207	0.289165	-0.820316	0.412036	0.974958
MER57D:ERV1:LTR	15.0372	0.359252	0.441736	0.813273	0.416062	0.975683
MER61A:ERV1:LTR	46.5309	-0.23263	0.28481	-0.816789	0.414049	0.975683
MER97b:hAT-Tip100:DNA	4.73017	-0.56868	0.699893	-0.812524	0.416491	0.975683
MIR:MIR:SINE	18544.4	0.0383442	0.0470144	0.815585	0.414737	0.975683
PABL_A-int:ERV1:LTR	27.6086	0.249814	0.307411	0.812639	0.416425	0.975683
MER34C:ERV1:LTR	17.0939	-0.347186	0.42995	-0.807503	0.419377	0.980491
MER6A:TcMar-Tigger:DNA	216.045	-0.109081	0.135714	-0.803756	0.421538	0.981641
MLT1A:ERVL-MaLR:LTR	766.275	-0.0624313	0.0776414	-0.804097	0.421341	0.981641
MIR1_Amn:MIR:SINE	1459.17	-0.057008	0.07114	-0.80135	0.422929	0.982934
LTR72:ERV1:LTR	24.0116	-0.299307	0.374621	-0.798958	0.424315	0.984209
HERVI-int:ERV1:LTR	95.404	-0.135816	0.17074	-0.795457	0.426348	0.98504
MER51A:ERV1:LTR	171.385	-0.138193	0.173594	-0.796066	0.425994	0.98504
L1PB4:L1:LINE	715.991	0.0730378	0.0924142	0.790331	0.429335	0.98739
LTR14B:ERVK:LTR	35.764	-0.241835	0.306357	-0.78939	0.429884	0.98739
Tigger14a:TcMar-Tigger:DNA	135.114	0.131455	0.165942	0.792177	0.428258	0.98739
HAL1M8:L1:LINE	359.076	-0.0738711	0.0937943	-0.787586	0.430939	0.987625
LTR86B2:ERVL:LTR	18.143	0.323256	0.413181	0.782358	0.434004	0.987625
MER81:hAT-Blackjack:DNA	292.402	-0.0903868	0.115274	-0.784105	0.432979	0.987625
MIRb:MIR:SINE	24362.2	0.037006	0.0473193	0.78205	0.434185	0.987625
SVA_E:SVA:Retroposon	261.092	-0.144271	0.184307	-0.782779	0.433757	0.987625
L1MC5a:L1:LINE	2774.66	-0.0642484	0.0826326	-0.777518	0.436853	0.990221
L1PA2:L1:LINE	3213.23	-0.0765915	0.0988398	-0.774905	0.438396	0.990221
LTR10D:ERV1:LTR	27.9001	-0.246872	0.319196	-0.773419	0.439274	0.990221
LTR38C:ERV1:LTR	14.7956	0.322393	0.416186	0.774637	0.438554	0.990221
LTR61:ERV1:LTR	55.0708	-0.176093	0.227812	-0.772976	0.439537	0.990221
L1M3b:L1:LINE	21.7593	-0.295864	0.384917	-0.768645	0.442104	0.990313
MER4B-int:ERV1:LTR	134.651	0.128968	0.167541	0.769772	0.441435	0.990313
MLT1D:ERVL-MaLR:LTR	2170.94	-0.0481787	0.0625344	-0.770435	0.441042	0.990313
LOR1a:ERV1:LTR	86.932	0.146356	0.19113	0.76574	0.443831	0.992292
MER61E:ERV1:LTR	115.671	-0.129483	0.169533	-0.763763	0.445009	0.993036
AluYe6:Alu:SINE	38.5962	-0.206449	0.273473	-0.754917	0.450299	0.995105
Eulor8:TcMar:DNA	1.92533	0.841506	1.12143	0.750385	0.453023	0.995105
GSATX:centr:Satellite	3.11766	0.735976	0.981199	0.750078	0.453208	0.995105
LTR16E1:ERVL:LTR	113.439	0.135197	0.179512	0.753136	0.451368	0.995105
LTR1:ERV1:LTR	10.4431	0.371064	0.496418	0.747484	0.454772	0.995105
LTR47B:ERVL:LTR	1.17543	1.23444	1.64851	0.748818	0.453967	0.995105
LTR49-int:ERV1:LTR	149.124	-0.110651	0.14815	-0.74689	0.45513	0.995105
MER90a:ERV1:LTR	160.142	-0.115183	0.152022	-0.757674	0.448646	0.995105
MLT1-int:ERVL-MaLR:LTR	43.1234	-0.181403	0.24294	-0.746702	0.455243	0.995105
MLT1H-int:ERVL-MaLR:LTR	49.9664	0.176506	0.234211	0.75362	0.451078	0.995105
MamGypLTR2c:Gypsy:LTR	41.3117	-0.215089	0.283631	-0.75834	0.448247	0.995105
(CATTC)n:Satellite:Satellite	2.68246	0.598902	1.25426	0.477494	0.633011	0.995124
ALR/Alpha:centr:Satellite	394.471	-0.127329	0.22849	-0.557264	0.577347	0.995124
Alu:Alu:SINE	274.641	-0.0444674	0.109475	-0.406187	0.684605	0.995124
AluJr4:Alu:SINE	3554.88	-0.0268779	0.0498725	-0.538933	0.589933	0.995124
AluJr:Alu:SINE	17200.4	-0.0246159	0.0437213	-0.563019	0.573422	0.995124
AluSc5:Alu:SINE	995.645	0.0375718	0.100396	0.374235	0.708229	0.995124
AluSg4:Alu:SINE	1173.05	-0.0455301	0.0776367	-0.586451	0.557573	0.995124
AluSq10:Alu:SINE	235.484	0.0799036	0.117091	0.682404	0.494983	0.995124
AluSq:Alu:SINE	3016.72	-0.0325556	0.0839903	-0.387611	0.698304	0.995124
AluSx3:Alu:SINE	4844.74	-0.0367022	0.0650719	-0.564025	0.572737	0.995124
AluSz6:Alu:SINE	8970.37	-0.021094	0.0521243	-0.404687	0.685708	0.995124
AluYb9:Alu:SINE	22.2427	0.153175	0.405588	0.377662	0.705682	0.995124
AluYh3a3:Alu:SINE	89.5985	0.0992266	0.244239	0.406269	0.684545	0.995124
AluYi6:Alu:SINE	81.4601	-0.098515	0.202954	-0.485406	0.627388	0.995124
AluYk12:Alu:SINE	15.9194	0.188173	0.461107	0.40809	0.683208	0.995124
AluYk2:Alu:SINE	70.6506	-0.100672	0.220637	-0.45628	0.648189	0.995124
AluYk3:Alu:SINE	119.94	-0.107409	0.161086	-0.666778	0.504914	0.995124
AluYm1:Alu:SINE	594.861	0.0532979	0.114735	0.464529	0.642268	0.995124
Arthur1B:hAT-Tip100:DNA	137.173	0.0818043	0.155192	0.527116	0.598113	0.995124
CR1-12_AMi:CR1:LINE	22.1856	-0.221995	0.368087	-0.603104	0.546439	0.995124
CR1-13_AMi:CR1:LINE	2.51257	0.561446	0.998712	0.56217	0.574	0.995124
Charlie10:hAT-Charlie:DNA	77.7995	0.0814317	0.213511	0.381394	0.702911	0.995124
Charlie12:hAT-Charlie:DNA	96.0277	0.105541	0.258104	0.408909	0.682606	0.995124
Charlie17:hAT-Charlie:DNA	64.8927	0.136851	0.229164	0.597178	0.550389	0.995124
Charlie1:hAT-Charlie:DNA	370.798	-0.0940284	0.131923	-0.71275	0.476	0.995124
Charlie1b:hAT-Charlie:DNA	270.01	0.056403	0.124434	0.453278	0.650349	0.995124
Charlie23a:hAT-Charlie:DNA	117.17	0.0961021	0.173483	0.553956	0.579609	0.995124
Charlie24:hAT-Charlie:DNA	190.616	-0.0730266	0.12949	-0.563955	0.572785	0.995124
Charlie29a:hAT-Charlie:DNA	180.925	0.10783	0.1688	0.638802	0.522952	0.995124
Charlie4:hAT-Charlie:DNA	16.2928	0.192881	0.407856	0.472914	0.636274	0.995124
Charlie4z:hAT-Charlie:DNA	900.554	-0.057641	0.0845904	-0.681413	0.49561	0.995124
Charlie6:hAT-Charlie:DNA	13.554	-0.181682	0.507389	-0.358074	0.720288	0.995124
ERV24B_Prim-int:ERV1:LTR	45.2364	0.110052	0.246219	0.446967	0.654899	0.995124
ERVL-E-int:ERVL:LTR	909.775	-0.0329829	0.0689931	-0.47806	0.632607	0.995124
ERVL47-int:ERVL:LTR	2.53308	-0.470164	1.12136	-0.41928	0.675011	0.995124
Eulor2A:DNA:DNA?	1.31179	-1.10085	1.68259	-0.654259	0.512945	0.995124
Eulor2C:DNA:DNA?	0.338026	-1.63385	2.95611	-0.552704	0.580466	0.995124
Eulor6B:DNA:DNA?	8.54781	-0.33574	0.55513	-0.604796	0.545314	0.995124
Eulor6E:DNA:DNA?	1.44058	1.1542	1.60944	0.717141	0.473287	0.995124
Eulor9C:DNA:DNA	2.58233	0.81572	1.19168	0.684514	0.493651	0.995124
FAM:Alu:SINE	797.23	-0.0342064	0.0812184	-0.421165	0.673634	0.995124
GSATII:centr:Satellite	330.099	-0.114329	0.164968	-0.693037	0.488287	0.995124
HAL1ME:L1:LINE	1076.26	0.0400958	0.0748173	0.535916	0.592017	0.995124
HERV3-int:ERV1:LTR	207.973	-0.083043	0.166715	-0.498113	0.618405	0.995124
HERV9N-int:ERV1:LTR	21.2094	0.269676	0.378444	0.712591	0.476099	0.995124
HERVH48-int:ERV1:LTR	64.9611	-0.147214	0.277375	-0.530739	0.5956	0.995124
HERVIP10FH-int:ERV1:LTR	103.225	-0.0920554	0.179174	-0.513777	0.607408	0.995124
HERVL18-int:ERVL:LTR	396.496	-0.0807923	0.196671	-0.4108	0.681219	0.995124
HSATI:Satellite:Satellite	0.73917	-0.702369	1.92396	-0.365065	0.715063	0.995124
HSMAR2:TcMar-Mariner:DNA	351.965	0.042648	0.108278	0.393874	0.693674	0.995124
HUERS-P2-int:ERV1:LTR	77.2843	-0.227067	0.437857	-0.518588	0.604048	0.995124
HUERS-P3b-int:ERV1:LTR	140.908	-0.0846637	0.201015	-0.421181	0.673623	0.995124
Helitron1Na_Mam:Helitron:RC	9.57894	-0.284251	0.537022	-0.52931	0.59659	0.995124
Kanga1:TcMar-Tc2:DNA	35.9807	0.0956268	0.262408	0.36442	0.715544	0.995124
Kanga1a:TcMar-Tc2:DNA	102.206	-0.0758118	0.18353	-0.413076	0.679551	0.995124
Kanga1d:TcMar-Tc2:DNA	40.7246	0.185109	0.252396	0.733405	0.463312	0.995124
L1HS:L1:LINE	688.39	-0.0639527	0.116923	-0.546967	0.584402	0.995124
L1M4b:L1:LINE	855.145	-0.0540585	0.101871	-0.530659	0.595655	0.995124
L1M5:L1:LINE	4871.55	0.0432678	0.0947428	0.456687	0.647896	0.995124
L1M6:L1:LINE	382.745	-0.0558092	0.134511	-0.414906	0.678211	0.995124
L1M7:L1:LINE	255.67	-0.0463073	0.123779	-0.374114	0.708319	0.995124
L1MA4:L1:LINE	1064.87	0.0774253	0.111367	0.695227	0.486913	0.995124
L1MA6:L1:LINE	438.206	0.0517601	0.118292	0.437564	0.661703	0.995124
L1MA9:L1:LINE	1673.65	0.044561	0.0865238	0.515015	0.606543	0.995124
L1MB2:L1:LINE	1238.75	0.0325396	0.0858139	0.379188	0.704548	0.995124
L1MB4:L1:LINE	1682.82	-0.0448548	0.0679401	-0.660211	0.509119	0.995124
L1MB5:L1:LINE	1765.99	-0.0310537	0.0759807	-0.408705	0.682756	0.995124
L1MB7:L1:LINE	3739.41	0.0327953	0.0670119	0.489395	0.624562	0.995124
L1MC1:L1:LINE	1813.73	0.0449654	0.0694107	0.647817	0.517104	0.995124
L1MC2:L1:LINE	727.045	-0.0553909	0.0899745	-0.615628	0.53814	0.995124
L1MD1:L1:LINE	1202.16	-0.0336734	0.0718138	-0.468899	0.639142	0.995124
L1MD3:L1:LINE	740.085	0.0336092	0.0910496	0.369131	0.71203	0.995124
L1MDb:L1:LINE	49.3303	0.183933	0.254861	0.7217	0.470479	0.995124
L1ME1:L1:LINE	4233.06	0.0318396	0.0746782	0.426357	0.669848	0.995124
L1ME2:L1:LINE	2066.79	-0.0652291	0.0975303	-0.668808	0.503618	0.995124
L1ME3:L1:LINE	1049.01	-0.0332103	0.0754126	-0.440382	0.659661	0.995124
L1ME3F:L1:LINE	569.443	0.0616971	0.0897174	0.687682	0.491653	0.995124
L1ME5:L1:LINE	222.988	-0.0462972	0.12743	-0.363315	0.716369	0.995124
L1MEa:L1:LINE	19.3796	0.222627	0.380689	0.5848	0.558682	0.995124
L1MEf:L1:LINE	1310.37	-0.0403638	0.0882533	-0.457363	0.64741	0.995124
L1MEg1:L1:LINE	33.4187	-0.136656	0.288291	-0.474022	0.635484	0.995124
L1MEi:L1:LINE	469.751	0.0442643	0.103124	0.429235	0.667752	0.995124
L1P1:L1:LINE	769.679	0.052031	0.088214	0.589827	0.555307	0.995124
L1P3:L1:LINE	519.439	0.0473227	0.0950991	0.497614	0.618756	0.995124
L1P3b:L1:LINE	1.25935	0.974246	1.45693	0.6687	0.503687	0.995124
L1P4:L1:LINE	302.555	-0.0782877	0.117809	-0.66453	0.506351	0.995124
L1PA13:L1:LINE	1687.49	-0.0361161	0.0764841	-0.472204	0.636781	0.995124
L2a:L2:LINE	20222.1	0.0336445	0.0552352	0.609113	0.542449	0.995124
L2b:L2:LINE	10449.1	0.0200098	0.0515967	0.387812	0.698155	0.995124
L2c:L2:LINE	15157.3	0.0326995	0.0564919	0.578835	0.562701	0.995124
L3:CR1:LINE	5751.42	0.0330127	0.0552035	0.598019	0.549828	0.995124
L4_A_Mam:RTE-X:LINE	697.579	-0.0384956	0.0986636	-0.39017	0.696411	0.995124
LTR104_Mam:Gypsy:LTR	86.6525	0.0754596	0.178582	0.422549	0.672624	0.995124
LTR108b_Mam:ERVL:LTR	1.65734	-0.618926	1.21474	-0.509513	0.610393	0.995124
LTR108d_Mam:ERVL:LTR	5.95097	0.329876	0.815049	0.404732	0.685675	0.995124
LTR108e_Mam:ERVL:LTR	7.17385	0.255982	0.616833	0.414994	0.678146	0.995124
LTR109A2:ERV1:LTR	0.350834	1.5603	2.86002	0.545555	0.585372	0.995124
LTR10A:ERV1:LTR	20.7802	0.136667	0.370055	0.369316	0.711892	0.995124
LTR10C:ERV1:LTR	110.259	0.0768268	0.168243	0.456641	0.647929	0.995124
LTR10G:ERV1:LTR	54.0004	-0.0890465	0.224002	-0.397525	0.69098	0.995124
LTR12:ERV1:LTR	95.5493	-0.120909	0.202818	-0.596145	0.551078	0.995124
LTR12C:ERV1:LTR	1334.31	-0.0649081	0.12418	-0.522693	0.601188	0.995124
LTR12_:ERV1:LTR	51.4006	0.171396	0.246783	0.694522	0.487355	0.995124
LTR13:ERVK:LTR	561.019	-0.0659574	0.118869	-0.554877	0.578979	0.995124
LTR14:ERVK:LTR	25.4089	-0.222104	0.306804	-0.723927	0.46911	0.995124
LTR14A:ERVK:LTR	10.0191	0.216018	0.548398	0.393907	0.693649	0.995124
LTR14C:ERVK:LTR	4.41108	-0.518653	0.860358	-0.602834	0.546619	0.995124
LTR15:ERV1:LTR	38.0719	-0.191395	0.319315	-0.599394	0.54891	0.995124
LTR16:ERVL:LTR	192.582	-0.0926383	0.125902	-0.735799	0.461853	0.995124
LTR16A1:ERVL:LTR	158.121	0.0729668	0.154003	0.4738	0.635642	0.995124
LTR16B:ERVL:LTR	72.9193	0.110789	0.208429	0.531545	0.595041	0.995124
LTR16C:ERVL:LTR	571.557	0.0368846	0.0955676	0.385953	0.699531	0.995124
LTR16D:ERVL:LTR	46.1473	0.155621	0.233331	0.666955	0.504801	0.995124
LTR19-int:ERV1:LTR	9.06417	-0.21223	0.578753	-0.366702	0.713841	0.995124
LTR19C:ERV1:LTR	27.7902	-0.116226	0.315829	-0.368004	0.71287	0.995124
LTR1C3:ERV1:LTR	15.9479	-0.259213	0.433964	-0.597313	0.550299	0.995124
LTR21B:ERV1:LTR	9.50807	0.331889	0.585178	0.56716	0.570606	0.995124
LTR22:ERVK:LTR	2.2738	-0.790069	1.27064	-0.621788	0.534081	0.995124
LTR22B2:ERVK:LTR	8.17317	0.34436	0.562908	0.611752	0.540702	0.995124
LTR22E:ERVK:LTR	39.5004	-0.169479	0.258241	-0.656282	0.511642	0.995124
LTR24B:ERV1:LTR	80.4315	-0.12767	0.211074	-0.604858	0.545274	0.995124
LTR24C:ERV1:LTR	27.1107	-0.176759	0.365764	-0.483259	0.628912	0.995124
LTR26:ERV1:LTR	59.6682	-0.0969834	0.249802	-0.388242	0.697837	0.995124
LTR26E:ERV1:LTR	12.102	0.364401	0.510759	0.71345	0.475567	0.995124
LTR27:ERV1:LTR	3.96964	0.334744	0.802016	0.417378	0.676402	0.995124
LTR27B:ERV1:LTR	7.6979	-0.395902	0.608894	-0.650199	0.515564	0.995124
LTR27C:ERV1:LTR	11.0559	0.336785	0.535521	0.628893	0.529419	0.995124
LTR27D:ERV1:LTR	2.92748	0.440587	0.89919	0.489982	0.624146	0.995124
LTR28B:ERV1:LTR	16.9433	-0.270359	0.429375	-0.629657	0.528919	0.995124
LTR28C:ERV1:LTR	97.8528	-0.0790661	0.176023	-0.44918	0.653301	0.995124
LTR29:ERV1:LTR	69.287	0.0913949	0.221287	0.413015	0.679595	0.995124
LTR2B:ERV1:LTR	45.6355	-0.100798	0.253086	-0.398275	0.690428	0.995124
LTR2C:ERV1:LTR	61.3908	0.165475	0.237291	0.697352	0.485582	0.995124
LTR32:ERVL:LTR	65.1322	0.0890517	0.209413	0.425245	0.670658	0.995124
LTR33A:ERVL:LTR	136.057	-0.0630406	0.140266	-0.449435	0.653118	0.995124
LTR35A:ERV1:LTR	4.84103	0.369823	0.773627	0.478038	0.632623	0.995124
LTR37A:ERV1:LTR	73.4817	0.12632	0.215618	0.58585	0.557976	0.995124
LTR38-int:ERV1:LTR	6.65997	0.243015	0.629789	0.385868	0.699595	0.995124
LTR39:ERV1:LTR	145.96	-0.0645441	0.13936	-0.463146	0.64326	0.995124
LTR3A:ERVK:LTR	38.6774	-0.181268	0.345964	-0.52395	0.600313	0.995124
LTR40a:ERVL:LTR	117.789	-0.070081	0.161548	-0.433808	0.664428	0.995124
LTR40b:ERVL:LTR	117.936	0.0875921	0.193173	0.453438	0.650233	0.995124
LTR40c:ERVL:LTR	73.9887	-0.136056	0.197663	-0.688321	0.491251	0.995124
LTR41B:ERVL:LTR	202.278	0.0635397	0.132227	0.480535	0.630847	0.995124
LTR41C:ERVL:LTR	69.7734	0.141138	0.201426	0.700693	0.483495	0.995124
LTR43:ERV1:LTR	118.591	-0.122951	0.196048	-0.62715	0.530561	0.995124
LTR43B:ERV1:LTR	9.82861	0.242243	0.551188	0.439493	0.660304	0.995124
LTR45B:ERV1:LTR	13.6471	-0.170929	0.448345	-0.381244	0.703022	0.995124
LTR45C:ERV1:LTR	156.388	0.102163	0.138432	0.737998	0.460516	0.995124
LTR51:ERV1:LTR	23.766	-0.197381	0.323582	-0.609988	0.54187	0.995124
LTR52-int:ERVL:LTR	30.4784	-0.17046	0.359742	-0.473841	0.635613	0.995124
LTR53:ERVL:LTR	226.928	0.0554128	0.148156	0.374017	0.708392	0.995124
LTR53B:ERVL:LTR	13.4486	0.218151	0.427077	0.510801	0.60949	0.995124
LTR54:ERV1:LTR	91.2206	-0.122787	0.183078	-0.670683	0.502423	0.995124
LTR56:ERV1:LTR	130.417	0.104198	0.17532	0.594331	0.552291	0.995124
LTR57-int:ERVL:LTR	12.7963	0.171741	0.441001	0.389434	0.696955	0.995124
LTR57:ERVL:LTR	12.2181	-0.206305	0.487666	-0.423047	0.672261	0.995124
LTR58:ERV1:LTR	1.15589	-0.796857	1.86585	-0.427076	0.669324	0.995124
LTR62:ERVL:LTR	39.7955	0.12033	0.276986	0.434427	0.663979	0.995124
LTR65:ERV1:LTR	42.5684	0.177174	0.269914	0.656407	0.511562	0.995124
LTR66:ERVL:LTR	52.1895	-0.12551	0.259873	-0.482967	0.629119	0.995124
LTR6B:ERV1:LTR	34.26	-0.199183	0.291907	-0.682349	0.495018	0.995124
LTR78:ERV1:LTR	361.387	-0.0432888	0.103308	-0.419026	0.675197	0.995124
LTR7:ERV1:LTR	161.788	0.106543	0.166511	0.639856	0.522266	0.995124
LTR81AB:Gypsy:LTR	7.94344	-0.384092	0.567248	-0.677115	0.498333	0.995124
LTR85a:Gypsy:LTR	91.5807	-0.0733772	0.174804	-0.419767	0.674655	0.995124
LTR88a:Gypsy:LTR	71.278	-0.110512	0.198485	-0.556776	0.577681	0.995124
LTR88c:Gypsy:LTR	29.937	0.142212	0.298126	0.477019	0.633348	0.995124
LTR9:ERV1:LTR	35.9118	0.10919	0.281463	0.387936	0.698063	0.995124
MADE1:TcMar-Mariner:DNA	295.219	0.08722	0.145713	0.598573	0.549458	0.995124
MER101B:ERV1:LTR	3.13871	-0.371045	0.9947	-0.373022	0.709132	0.995124
MER102b:hAT-Charlie:DNA	516.033	-0.0517546	0.0879045	-0.588759	0.556023	0.995124
MER102c:hAT-Charlie:DNA	322.952	0.0592274	0.106628	0.555456	0.578583	0.995124
MER110-int:ERV1:LTR	31.498	0.216451	0.310228	0.697716	0.485355	0.995124
MER110:ERV1:LTR	12.2872	0.220774	0.490877	0.449754	0.652888	0.995124
MER11D:ERVK:LTR	53.0223	0.0958476	0.222141	0.431472	0.666126	0.995124
MER126:DNA:DNA	10.3806	0.261359	0.509608	0.512863	0.608047	0.995124
MER129:LTR:LTR?	2.91203	-0.413116	1.026	-0.402647	0.687208	0.995124
MER130:DNA:DNA	6.57087	0.272161	0.607217	0.448211	0.654001	0.995124
MER131:DNA:DNA?	55.3279	-0.110732	0.226084	-0.48978	0.624289	0.995124
MER21A:ERVL:LTR	393.532	-0.0863102	0.121467	-0.710564	0.477354	0.995124
MER30:hAT-Charlie:DNA	576.556	0.0562424	0.0964522	0.583112	0.559818	0.995124
MER31-int:ERV1:LTR	138.49	0.0784703	0.167555	0.468326	0.639552	0.995124
MER31A:ERV1:LTR	121.28	-0.113923	0.168634	-0.67556	0.49932	0.995124
MER33:hAT-Charlie:DNA	1029.06	0.0468997	0.0800046	0.586212	0.557733	0.995124
MER34C2:ERV1:LTR	97.429	-0.0859584	0.169537	-0.507018	0.612142	0.995124
MER3:hAT-Charlie:DNA	1396.19	0.0281224	0.0673952	0.417276	0.676476	0.995124
MER4-int:ERV1:LTR	327.163	0.0448538	0.118137	0.379675	0.704186	0.995124
MER44D:TcMar-Tigger:DNA	95.6605	-0.110121	0.183724	-0.599382	0.548918	0.995124
MER45A:hAT-Tip100:DNA	205.574	-0.0733922	0.144444	-0.508101	0.611382	0.995124
MER46C:TcMar-Tigger:DNA	418.349	0.0908123	0.126157	0.719836	0.471626	0.995124
MER50C:ERV1:LTR	24.086	-0.147676	0.33333	-0.443034	0.657741	0.995124
MER51B:ERV1:LTR	72.9309	-0.130894	0.194068	-0.674473	0.500011	0.995124
MER53:hAT:DNA	308.963	0.0759063	0.102371	0.741484	0.4584	0.995124
MER54A:ERVL:LTR	70.6091	0.0727628	0.199357	0.364987	0.715121	0.995124
MER57A-int:ERV1:LTR	307.992	0.0682748	0.120111	0.568431	0.569743	0.995124
MER57B1:ERV1:LTR	72.7647	0.121106	0.203236	0.59589	0.551249	0.995124
MER57B2:ERV1:LTR	48.0062	-0.170848	0.26072	-0.655294	0.512279	0.995124
MER57E3:ERV1:LTR	63.2682	-0.119208	0.202496	-0.588696	0.556065	0.995124
MER57F:ERV1:LTR	330.78	-0.0976559	0.257458	-0.379308	0.704459	0.995124
MER58A:hAT-Charlie:DNA	1489.01	0.038211	0.0680309	0.561671	0.57434	0.995124
MER5A1:hAT-Charlie:DNA	1500.19	-0.0354369	0.0571332	-0.620251	0.535093	0.995124
MER66B:ERV1:LTR	150.051	0.106281	0.144351	0.736267	0.461568	0.995124
MER66D:ERV1:LTR	18.9711	0.242447	0.384401	0.630714	0.528227	0.995124
MER6C:TcMar-Tigger:DNA	8.59607	0.238343	0.626473	0.380452	0.70361	0.995124
MER70A:ERVL:LTR	41.1697	-0.139309	0.31587	-0.441033	0.659189	0.995124
MER70C:ERVL:LTR	22.4128	0.238049	0.344477	0.691043	0.489538	0.995124
MER72B:ERV1:LTR	5.21852	-0.378839	0.735554	-0.515039	0.606526	0.995124
MER74A:ERVL:LTR	131.096	-0.096822	0.149245	-0.648745	0.516503	0.995124
MER76-int:ERVL:LTR	7.43362	-0.291647	0.598089	-0.487631	0.625811	0.995124
MER77B:ERVL:LTR	65.9519	0.0889086	0.218117	0.407618	0.683554	0.995124
MER83:ERV1:LTR	109.153	0.114173	0.201582	0.566384	0.571133	0.995124
MER83A-int:ERV1:LTR	9.27635	-0.320694	0.546884	-0.586403	0.557605	0.995124
MER87:ERV1:LTR	11.6268	0.237003	0.509981	0.46473	0.642125	0.995124
MER88:ERVL:LTR	3.39941	-0.353083	0.935446	-0.377449	0.70584	0.995124
MER8:TcMar-Tigger:DNA	346.47	-0.0788904	0.111238	-0.709205	0.478197	0.995124
MER91B:hAT-Tip100:DNA	182.033	0.0915687	0.134075	0.682964	0.49463	0.995124
MER92B:ERV1:LTR	262.596	0.0879579	0.119281	0.737403	0.460877	0.995124
MER92D:ERV1:LTR	4.42255	-0.520334	0.818841	-0.635452	0.525134	0.995124
MER94B:hAT-Blackjack:DNA	37.7617	0.15158	0.292272	0.518626	0.604022	0.995124
MER95:ERV1:LTR	34.5117	-0.127372	0.318995	-0.39929	0.689679	0.995124
MER96:hAT-Tip100:DNA	94.8264	0.0699996	0.175929	0.397887	0.690714	0.995124
MER9a1:ERVK:LTR	40.139	-0.161801	0.283649	-0.570428	0.568388	0.995124
MER9a2:ERVK:LTR	153.421	-0.121909	0.166917	-0.730359	0.465171	0.995124
MIRc:MIR:SINE	10980.8	0.0299344	0.040923	0.731481	0.464485	0.995124
MLT1A-int:ERVL-MaLR:LTR	78.7437	0.128983	0.199974	0.644998	0.518928	0.995124
MLT1A0:ERVL-MaLR:LTR	1605.18	0.0466894	0.0642868	0.726268	0.467675	0.995124
MLT1A1:ERVL-MaLR:LTR	550.42	-0.0401007	0.0959788	-0.417807	0.676088	0.995124
MLT1C:ERVL-MaLR:LTR	2024.84	-0.0576896	0.0781024	-0.738641	0.460125	0.995124
MLT1D-int:ERVL-MaLR:LTR	56.0139	0.0897107	0.249797	0.359135	0.719494	0.995124
MLT1E3-int:ERVL-MaLR:LTR	2.64232	0.531783	1.204	0.441679	0.658722	0.995124
MLT1E3:ERVL-MaLR:LTR	296.118	0.0471417	0.126961	0.371307	0.710409	0.995124
MLT1H1:ERVL-MaLR:LTR	637.358	0.0746893	0.12625	0.591596	0.554121	0.995124
MLT1H2-int:ERVL-MaLR:LTR	41.3322	-0.163674	0.250395	-0.653663	0.513329	0.995124
MLT1I:ERVL-MaLR:LTR	594.764	0.0279917	0.0783688	0.35718	0.720957	0.995124
MLT1J2-int:ERVL-MaLR:LTR	33.474	-0.204425	0.314303	-0.650405	0.515431	0.995124
MLT1J2:ERVL-MaLR:LTR	530.896	0.0456946	0.0861667	0.530304	0.595901	0.995124
MLT1K:ERVL-MaLR:LTR	1151.94	-0.0478558	0.0764268	-0.626165	0.531207	0.995124
MLT1N2:ERVL-MaLR:LTR	286.912	-0.0622904	0.113311	-0.549729	0.582505	0.995124
MLT2A1:ERVL:LTR	208.995	0.0508213	0.139559	0.364156	0.715742	0.995124
MLT2A2:ERVL:LTR	336.981	-0.0670481	0.123458	-0.543082	0.587073	0.995124
MLT2B1:ERVL:LTR	205.154	0.0723362	0.126167	0.573336	0.566417	0.995124
MLT2F:ERVL:LTR	170.652	0.0822678	0.135036	0.609229	0.542373	0.995124
MSR1:Satellite:Satellite	75.1023	0.141345	0.215712	0.655248	0.512308	0.995124
MSTA1-int:ERVL-MaLR:LTR	0.378026	0.99576	2.63758	0.377528	0.705781	0.995124
MSTB:ERVL-MaLR:LTR	785.389	0.0270183	0.0740152	0.365037	0.715084	0.995124
MamGypLTR1c:Gypsy:LTR	60.9364	-0.118784	0.226055	-0.525466	0.599259	0.995124
MamGypLTR2b:Gypsy:LTR	40.6713	-0.133123	0.265325	-0.501736	0.615853	0.995124
MamGypLTR3:Gypsy:LTR	32.0014	0.179383	0.287459	0.624029	0.532608	0.995124
MamGypsy2-LTR:Gypsy:LTR	22.9209	0.18319	0.364413	0.502698	0.615176	0.995124
MamRep1879:hAT-Tip100:DNA	105.092	0.0875962	0.177875	0.492459	0.622395	0.995124
MamRep38:hAT:DNA	300.189	0.0503096	0.109265	0.460438	0.645202	0.995124
MamRep488:hAT-Tip100:DNA	14.7803	-0.307613	0.437523	-0.703078	0.482007	0.995124
MamRep564:MamRep564:Unknown	34.4809	0.104175	0.28638	0.363765	0.716034	0.995124
MamRep605:LTR:LTR?	371.473	-0.0610541	0.0980555	-0.622648	0.533516	0.995124
MamTip2:hAT-Tip100:DNA	555.824	-0.0442845	0.0916822	-0.483021	0.629081	0.995124
Merlin1_HS:Merlin:DNA	29.0888	0.154956	0.316383	0.489775	0.624293	0.995124
ORSL-2a:hAT-Tip100:DNA	17.3396	-0.247795	0.432424	-0.573037	0.56662	0.995124
PRIMA4-int:ERV1:LTR	184.764	0.0949768	0.134586	0.705694	0.480379	0.995124
Penelope1_Vert:Penelope:LINE	56.4633	0.162356	0.232737	0.697595	0.485431	0.995124
Ricksha_0:MULE-MuDR:DNA	28.8234	-0.174101	0.315126	-0.55248	0.580619	0.995124
Ricksha_c:MULE-MuDR:DNA	88.1261	0.0840912	0.194923	0.431408	0.666171	0.995124
SAR:Satellite:Satellite	1.07164	0.862939	2.18802	0.394392	0.693291	0.995124
SATR1:Satellite:Satellite	275.473	0.0647475	0.134061	0.482972	0.629116	0.995124
SST1:centr:Satellite	461.853	0.0766591	0.134298	0.570815	0.568125	0.995124
SVA_C:SVA:Retroposon	266.06	-0.117716	0.185209	-0.635585	0.525047	0.995124
TAR1:telo:Satellite	148.582	-0.113159	0.202964	-0.557532	0.577164	0.995124
THE1A-int:ERVL-MaLR:LTR	765.522	-0.0421549	0.0982839	-0.42891	0.667989	0.995124
THE1A:ERVL-MaLR:LTR	335.269	0.0545387	0.101771	0.535896	0.59203	0.995124
THE1B:ERVL-MaLR:LTR	1932.12	-0.0237691	0.0629768	-0.377426	0.705857	0.995124
THE1D:ERVL-MaLR:LTR	1001.24	-0.0277532	0.0728176	-0.381134	0.703104	0.995124
Tigger10:TcMar-Tigger:DNA	128.081	0.0741388	0.151183	0.490393	0.623856	0.995124
Tigger15a:TcMar-Tigger:DNA	725.441	0.0404185	0.081598	0.495337	0.620362	0.995124
Tigger17b:TcMar-Tigger:DNA	36.9229	0.145819	0.290517	0.501928	0.615718	0.995124
Tigger19b:TcMar-Tigger:DNA	510.731	0.0644373	0.0924702	0.696844	0.4859	0.995124
Tigger1a_Art:TcMar-Tigger:DNA	20.1713	0.19812	0.377653	0.524609	0.599855	0.995124
Tigger1a_Mars:TcMar-Tigger:DNA	2.43466	0.656445	1.00003	0.656424	0.511551	0.995124
Tigger20a:TcMar-Tigger:DNA	262.361	0.0556566	0.131871	0.422053	0.672987	0.995124
Tigger2a:TcMar-Tigger:DNA	227.115	-0.0648724	0.117749	-0.55094	0.581675	0.995124
Tigger4:TcMar-Tigger:DNA	274.562	0.0699438	0.114165	0.612655	0.540104	0.995124
Tigger5:TcMar-Tigger:DNA	124.832	0.0606883	0.168329	0.360533	0.718449	0.995124
Tigger5b:TcMar-Tigger:DNA	286.826	-0.0435444	0.111324	-0.39115	0.695686	0.995124
Tigger7:TcMar-Tigger:DNA	397.552	0.0519866	0.0984121	0.528255	0.597323	0.995124
Tigger8:TcMar-Tigger:DNA	103.188	-0.087868	0.168535	-0.521362	0.602115	0.995124
Tigger9b:TcMar-Tigger:DNA	47.0736	0.104031	0.2368	0.439318	0.660431	0.995124
UCON11:TcMar-Tigger:DNA	0.659164	0.964734	2.05892	0.468564	0.639381	0.995124
UCON14:DNA:DNA?	5.72675	-0.35362	0.750146	-0.471402	0.637354	0.995124
UCON19:UCON19:Unknown	0.143432	2.13195	5.94902	0.35837	0.720066	0.995124
UCON22:UCON22:Unknown	0.431802	1.53408	2.56727	0.597552	0.550139	0.995124
UCON28c:UCON28c:Unknown	0.909978	-0.814514	2.00619	-0.406001	0.684742	0.995124
UCON29:PiggyBac:DNA	8.32781	-0.216188	0.605234	-0.357198	0.720943	0.995124
UCON33:TcMar-Tigger:DNA	8.94453	-0.420281	0.574407	-0.731678	0.464365	0.995124
UCON34:UCON34:Unknown	12.5737	0.236102	0.485787	0.48602	0.626953	0.995124
UCON37:UCON37:Unknown	13.3622	0.295091	0.461126	0.639936	0.522214	0.995124
UCON39:TcMar-Tigger:DNA	0.8733	-0.888098	1.91292	-0.464263	0.64246	0.995124
UCON43:UCON43:Unknown	0.284109	2.27842	3.24627	0.701857	0.482769	0.995124
UCON49:L2:LINE	3.55303	0.392778	0.904218	0.434384	0.66401	0.995124
UCON4:UCON4:Unknown	20.6785	-0.137877	0.349771	-0.394192	0.69344	0.995124
UCON51:LTR:LTR?	0.611862	1.52601	2.13256	0.715577	0.474253	0.995124
UCON54:UCON54:Unknown	5.83484	-0.470607	0.715876	-0.657386	0.510933	0.995124
UCON55:TcMar-Tigger:DNA	49.9943	-0.142156	0.236993	-0.599832	0.548619	0.995124
UCON58:UCON58:Unknown	1.1658	-0.743298	1.89286	-0.392685	0.694552	0.995124
UCON59:UCON59:Unknown	0.473431	1.81743	2.61784	0.69425	0.487525	0.995124
UCON71:UCON71:Unknown	2.07023	-0.54283	1.11419	-0.487195	0.62612	0.995124
UCON71_Crp:UCON71_Crp:Unknown	14.3022	0.224505	0.445605	0.50382	0.614388	0.995124
UCON72:UCON72:Unknown	0.600826	2.50649	5.9205	0.423358	0.672034	0.995124
UCON73:UCON73:Unknown	0.202214	1.80763	3.97283	0.454999	0.64911	0.995124
UCON76:UCON76:Unknown	4.47123	0.556117	0.803382	0.69222	0.488799	0.995124
UCON82:UCON82:Unknown	2.72842	0.804286	1.24273	0.647196	0.517505	0.995124
UCON88:UCON88:Unknown	0.57823	-1.32226	2.14486	-0.616482	0.537576	0.995124
UCON93:UCON93:Unknown	0.622291	-1.3483	2.06304	-0.65355	0.513402	0.995124
X7B_LINE:CR1:LINE	61.5709	0.147767	0.212551	0.695205	0.486927	0.995124
X7D_LINE:CR1:LINE	0.358563	0.995471	2.70057	0.368615	0.712415	0.995124
hAT-16_Crp:hAT-Charlie:DNA	5.31159	0.459502	0.834184	0.55084	0.581744	0.995124
Ricksha_a:MULE-MuDR:DNA	1.93153	0.484655	1.36871	0.354097	0.723266	0.997141
AluYc3:Alu:SINE	72.2975	0.0677043	0.218141	0.310369	0.75628	0.998761
AluYe5:Alu:SINE	123.688	0.0480517	0.150337	0.319626	0.749252	0.998761
AluYf1:Alu:SINE	276.988	-0.037555	0.127717	-0.294048	0.768721	0.998761
AluYh3:Alu:SINE	305.808	0.0314554	0.114068	0.275761	0.782732	0.998761
CR1-11_Crp:CR1:LINE	0.86896	0.571577	1.65332	0.345715	0.729557	0.998761
Charlie10a:hAT-Charlie:DNA	35.8489	0.0904814	0.29674	0.304918	0.760429	0.998761
Charlie13a:hAT-Charlie:DNA	52.254	0.062468	0.22986	0.271766	0.785802	0.998761
Charlie15b:hAT-Charlie:DNA	176.188	0.0389096	0.128627	0.302499	0.762272	0.998761
Charlie22a:hAT-Charlie:DNA	117.917	0.0659504	0.189186	0.348601	0.727389	0.998761
Eulor10:DNA:DNA?	1.2179	0.399083	1.4431	0.276545	0.78213	0.998761
HAL1b:L1:LINE	476.766	-0.0319843	0.110056	-0.290619	0.771343	0.998761
HERV1_LTRb:ERV1:LTR	6.91525	0.17121	0.588593	0.29088	0.771143	0.998761
HERV1_LTRc:ERV1:LTR	5.90587	-0.258559	0.81005	-0.319188	0.749584	0.998761
HERVK-int:ERVK:LTR	656.783	0.0423846	0.123709	0.342614	0.731889	0.998761
HSMAR1:TcMar-Mariner:DNA	187.075	-0.0536841	0.15284	-0.351245	0.725405	0.998761
L1M1:L1:LINE	1106.53	0.0384206	0.112975	0.340079	0.733797	0.998761
L1M2a:L1:LINE	29.7664	-0.0940661	0.306846	-0.306558	0.75918	0.998761
L1M3:L1:LINE	553.064	-0.0296265	0.0913721	-0.32424	0.745756	0.998761
L1MA5A:L1:LINE	554.243	-0.0376271	0.114676	-0.328117	0.742823	0.998761
L1MC3:L1:LINE	1642.16	0.017716	0.060474	0.292952	0.769559	0.998761
L1ME3E:L1:LINE	429.307	0.0289223	0.0927646	0.311782	0.755206	0.998761
L1PA14:L1:LINE	750.839	0.0282857	0.094772	0.29846	0.765352	0.998761
L1PBb:L1:LINE	65.7732	-0.0580142	0.206383	-0.2811	0.778633	0.998761
L2-3_Crp:L2:LINE	142.448	-0.041657	0.152235	-0.273636	0.784364	0.998761
LTR108a_Mam:ERVL:LTR	4.10367	0.240863	0.795536	0.302768	0.762067	0.998761
LTR10E:ERV1:LTR	53.2929	0.0660899	0.230818	0.286329	0.774626	0.998761
LTR12D:ERV1:LTR	82.8421	0.0617281	0.217725	0.283515	0.776782	0.998761
LTR16B1:ERVL:LTR	90.3866	0.0610194	0.209785	0.290867	0.771153	0.998761
LTR16D2:ERVL:LTR	10.5316	0.172535	0.51205	0.336948	0.736156	0.998761
LTR18A:ERVL:LTR	23.6602	0.0941735	0.343875	0.27386	0.784192	0.998761
LTR1C:ERV1:LTR	17.2563	-0.14042	0.423417	-0.331635	0.740165	0.998761
LTR1D1:ERV1:LTR	29.9926	0.113263	0.350597	0.323057	0.746652	0.998761
LTR1F2:ERV1:LTR	3.36373	0.271809	0.991899	0.274029	0.784063	0.998761
LTR22C0:ERVK:LTR	10.242	0.1657	0.511488	0.323956	0.745971	0.998761
LTR3:ERVK:LTR	14.6756	-0.118734	0.431337	-0.275269	0.78311	0.998761
LTR3B:ERVK:LTR	8.46281	0.173583	0.590048	0.294185	0.768617	0.998761
LTR64:ERV1:LTR	85.9328	-0.0622166	0.188832	-0.329482	0.741792	0.998761
LTR72B:ERV1:LTR	6.97822	0.198528	0.647963	0.306388	0.759309	0.998761
LTR77:ERV1:LTR	2.05992	0.4604	1.33618	0.344564	0.730422	0.998761
LTR78B:ERV1:LTR	185.988	0.0365114	0.13476	0.270937	0.786439	0.998761
LTR7C:ERV1:LTR	58.9617	-0.0753076	0.251614	-0.299298	0.764713	0.998761
LTR84b:ERVL:LTR	64.5157	-0.0741014	0.218568	-0.339031	0.734587	0.998761
LTR88b:Gypsy:LTR	104.393	0.0579151	0.167651	0.34545	0.729756	0.998761
LTR91:ERVL:LTR	8.21098	-0.165693	0.596616	-0.277721	0.781227	0.998761
MER119:hAT-Charlie:DNA	245.622	-0.0334007	0.119104	-0.280432	0.779146	0.998761
MER121B:hAT:DNA	0.918468	-0.489237	1.58147	-0.309356	0.757051	0.998761
MER1A:hAT-Charlie:DNA	1272.33	0.0288282	0.090046	0.320149	0.748855	0.998761
MER1B:hAT-Charlie:DNA	1020	0.0245743	0.0862458	0.284933	0.775696	0.998761
MER2:TcMar-Tigger:DNA	1306.93	0.0292928	0.0942717	0.310727	0.756008	0.998761
MER34-int:ERV1:LTR	57.9307	-0.0607455	0.222759	-0.272696	0.785087	0.998761
MER34D:ERV1:LTR	20.4086	0.130116	0.402984	0.322881	0.746785	0.998761
MER48:ERV1:LTR	15.0236	0.151037	0.473656	0.318876	0.749821	0.998761
MER4A1_:ERV1:LTR	72.0481	0.0566827	0.193612	0.292765	0.769702	0.998761
MER51C:ERV1:LTR	54.3929	0.0691879	0.224632	0.308006	0.758078	0.998761
MER77:ERVL:LTR	159.267	-0.0448284	0.153668	-0.291723	0.770499	0.998761
MER83C:ERV1:LTR	2.47362	0.341823	1.16425	0.293599	0.769064	0.998761
MLT1E1-int:ERVL-MaLR:LTR	0.399758	-0.857539	2.51241	-0.341321	0.732862	0.998761
MLT1F:ERVL-MaLR:LTR	483.81	-0.0252854	0.089056	-0.283927	0.776466	0.998761
MLT1M:ERVL-MaLR:LTR	136.082	0.0573099	0.165899	0.345451	0.729755	0.998761
MSTC-int:ERVL-MaLR:LTR	43.1958	-0.0781392	0.257806	-0.303093	0.761819	0.998761
MamGyp-int:Gypsy:LTR	82.6933	0.058383	0.214026	0.272785	0.785019	0.998761
MamRep1527:LTR:LTR	50.972	0.0765716	0.235957	0.324515	0.745548	0.998761
PrimLTR79:ERV1:LTR	1.18337	0.505669	1.84261	0.27443	0.783754	0.998761
Tigger4b:TcMar-Tigger:DNA	775.627	0.0300768	0.104589	0.287572	0.773675	0.998761
Tigger6a:TcMar-Tigger:DNA	87.9228	-0.0670863	0.196122	-0.342064	0.732303	0.998761
UCON18:UCON18:Unknown	1.46836	0.380541	1.35769	0.280285	0.779259	0.998761
UCON1:UCON1:Unknown	9.21069	-0.175914	0.573729	-0.306616	0.759136	0.998761
UCON40:UCON40:Unknown	2.60283	0.326699	1.0075	0.324268	0.745735	0.998761
UCON46:UCON46:Unknown	1.02669	-0.570856	1.7649	-0.323449	0.746355	0.998761
UCON60:UCON60:Unknown	0.653393	-0.669364	2.07666	-0.322327	0.747205	0.998761
UCON75:UCON75:Unknown	0.583514	0.648258	2.06192	0.314395	0.753221	0.998761
UCON92:UCON92:Unknown	0.334216	1.0335	3.45586	0.299058	0.764895	0.998761
UCON94:UCON94:Unknown	3.29919	-0.271673	0.970595	-0.279903	0.779552	0.998761
HERVL66-int:ERVL:LTR	85.9668	-0.0480889	0.17893	-0.268758	0.788116	0.99952
LTR10F:ERV1:LTR	25.2365	0.100889	0.376521	0.267951	0.788737	0.99952
AluYa5:Alu:SINE	301.529	0.0328578	0.14404	0.228116	0.819556	0.999744
Charlie1a:hAT-Charlie:DNA	1032.36	0.0286493	0.110851	0.25845	0.79606	0.999744
Chompy-6_Croc:PIF-Harbinger:DNA	0.24894	-0.915581	3.75112	-0.244082	0.807167	0.999744
L1MA8:L1:LINE	654.539	0.0256104	0.0982797	0.260587	0.794411	0.999744
L1MC5:L1:LINE	1567.74	0.0193507	0.0843993	0.229275	0.818655	0.999744
L1MD2:L1:LINE	1541.85	-0.0217945	0.0891317	-0.24452	0.806828	0.999744
L1ME4b:L1:LINE	2519.63	-0.0163359	0.0725599	-0.225136	0.821873	0.999744
L1P:L1:LINE	2.02368	0.25081	1.09611	0.22882	0.819009	0.999744
L1PA5:L1:LINE	5358.97	-0.0174167	0.0745889	-0.233502	0.815372	0.999744
L1PB:L1:LINE	251.804	0.0277527	0.108022	0.256918	0.797242	0.999744
L2-1_AMi:L2:LINE	75.0475	-0.0539661	0.223285	-0.241692	0.809019	0.999744
LTR106_Mam:LTR:LTR	40.7104	0.0659643	0.291116	0.226591	0.820742	0.999744
LTR12F:ERV1:LTR	49.639	-0.0548133	0.244229	-0.224434	0.82242	0.999744
LTR1E:ERV1:LTR	29.0811	-0.0733797	0.31943	-0.229721	0.818309	0.999744
LTR23:ERV1:LTR	50.9385	-0.0672733	0.263996	-0.254827	0.798857	0.999744
LTR45:ERV1:LTR	6.63576	0.167107	0.676565	0.246993	0.804913	0.999744
LTR75_1:ERV1:LTR	26.9276	-0.0731096	0.308113	-0.237282	0.812438	0.999744
LTR81C:Gypsy:LTR	21.4835	0.0906572	0.369023	0.245668	0.805939	0.999744
MER113B:hAT-Charlie:DNA	79.5676	-0.0460278	0.193019	-0.238463	0.811522	0.999744
MER44A:TcMar-Tigger:DNA	273.637	0.0315885	0.12627	0.250167	0.802458	0.999744
MER47B:TcMar-Tigger:DNA	68.4836	0.0546479	0.208318	0.262329	0.793067	0.999744
MER57E1:ERV1:LTR	77.2539	-0.0511217	0.219842	-0.232538	0.81612	0.999744
MER5C:hAT-Charlie:DNA	108.105	-0.0447888	0.180474	-0.248173	0.804	0.999744
MER63B:hAT-Blackjack:DNA	185.464	-0.0348689	0.138827	-0.251168	0.801684	0.999744
MER63D:hAT-Blackjack:DNA	109.354	0.0369543	0.162772	0.227031	0.8204	0.999744
MER9B:ERVK:LTR	16.2935	0.0995577	0.396528	0.251073	0.801757	0.999744
MLT1C-int:ERVL-MaLR:LTR	19.4091	0.0907116	0.406327	0.223248	0.823343	0.999744
MLT1E1A:ERVL-MaLR:LTR	325.416	0.0246335	0.104766	0.235128	0.814109	0.999744
MLT1H2:ERVL-MaLR:LTR	279.96	-0.0293839	0.116824	-0.251524	0.801409	0.999744
MSTA-int:ERVL-MaLR:LTR	2072.33	0.0228068	0.0915441	0.249135	0.803256	0.999744
SVA_A:SVA:Retroposon	451.682	-0.0336834	0.15125	-0.222701	0.823768	0.999744
Tigger13a:TcMar-Tigger:DNA	324.032	-0.0338073	0.126807	-0.266604	0.789774	0.999744
Tigger3a:TcMar-Tigger:DNA	917.013	0.0235572	0.0961181	0.245086	0.80639	0.999744
UCON28a:UCON28a:Unknown	1.59808	0.375667	1.44568	0.259855	0.794976	0.999744
UCON31:UCON31:Unknown	1.77019	-0.293376	1.23574	-0.237409	0.81234	0.999744
UCON41:UCON41:Unknown	0.223176	-0.915575	3.90951	-0.234191	0.814836	0.999744
UCON61:UCON61:Unknown	0.221593	-0.915581	3.89604	-0.235003	0.814207	0.999744
UCON67:UCON67:Unknown	0.308954	-0.749979	3.04933	-0.245948	0.805722	0.999744
UCON68:UCON68:Unknown	0.195476	1.03638	4.05807	0.255388	0.798424	0.999744
UCON81:hAT-Charlie:DNA	0.208878	-0.915574	3.97598	-0.230276	0.817877	0.999744
X9_LINE:L1:LINE	40.6376	-0.0703305	0.274735	-0.255993	0.797956	0.999744
(GAATG)n:Satellite:Satellite	3.07511	-0.192957	0.996251	-0.193683	0.846424	1
AluSq4:Alu:SINE	301.105	-0.00394408	0.112343	-0.0351075	0.971994	1
AluYc:Alu:SINE	401.362	0.0114978	0.115602	0.09946	0.920773	1
AluYg6:Alu:SINE	63.1345	-0.0389462	0.210982	-0.184594	0.853547	1
AmnSINE1:5S-Deu-L2:SINE	172.779	0.0107131	0.141477	0.0757233	0.939639	1
CER:Satellite:Satellite	524.99	0.0237394	0.112667	0.210704	0.833118	1
CR1-3_Croc:CR1:LINE	87.9945	-0.0222647	0.188735	-0.117968	0.906093	1
CR1_Mam:CR1:LINE	228.688	0.00910127	0.122711	0.0741683	0.940876	1
Charlie14a:hAT-Charlie:DNA	14.2627	0.0644623	0.439521	0.146665	0.883396	1
Charlie19a:hAT-Charlie:DNA	129.983	-0.0278819	0.168228	-0.165739	0.868363	1
Charlie20a:hAT-Charlie:DNA	71.3438	0.0432124	0.204479	0.211329	0.83263	1
Charlie26a:hAT-Charlie:DNA	27.9138	0.0305435	0.311535	0.098042	0.921899	1
Charlie30a:hAT-Charlie:DNA	42.1545	0.00549688	0.259118	0.0212138	0.983075	1
Charlie4a:hAT-Charlie:DNA	273.183	0.00943752	0.126576	0.0745598	0.940565	1
Chompy-7_Croc:PIF-Harbinger:DNA	0.11204	0	5.92711	0	1	1
ERV3-16A3_I-int:ERVL:LTR	481.964	-0.0175613	0.107954	-0.162674	0.870775	1
ERV3-16A3_LTR:ERVL:LTR	60.3488	-0.0331953	0.226662	-0.146453	0.883564	1
ERVL-B4-int:ERVL:LTR	398.244	0.0154464	0.115134	0.134161	0.893276	1
Eulor12:DNA:DNA?	1.68805	0.146977	1.1972	0.122768	0.902291	1
Eulor1:DNA:DNA	1.16583	-0.109218	1.54871	-0.0705218	0.943778	1
Eulor3:DNA:DNA?	0.0324413	0	6.00582	0	1	1
Eulor4:Eulor4:Unknown	0.527948	0.0539648	2.2042	0.0244827	0.980468	1
Eulor5B:DNA:DNA?	0.118458	0	5.80327	0	1	1
Eulor6A:DNA:DNA?	0.35672	0.0697402	3.15966	0.0220721	0.98239	1
Eulor6C:DNA:DNA?	0.232226	0.991024	6.00433	0.165051	0.868904	1
Eulor9B:DNA:DNA	0.314168	-0.30659	3.23439	-0.0947906	0.924481	1
FLAM_C:Alu:SINE	2949.03	0.0120431	0.0552143	0.218115	0.82734	1
FRAM:Alu:SINE	1088.63	-0.0123293	0.078929	-0.156207	0.87587	1
GSAT:centr:Satellite	2.71683	-0.220423	1.06169	-0.207615	0.83553	1
HERV-Fc1-int:ERV1:LTR	0.603666	0.381107	2.35002	0.162172	0.871171	1
HERV-Fc1_LTR1:ERV1:LTR	0.248986	0	3.76593	0	1	1
HERV-Fc1_LTR2:ERV1:LTR	0.241766	0	4.12159	0	1	1
HERV-Fc2-int:ERV1:LTR	0.054549	0	6.00582	0	1	1
HERV-Fc2_LTR:ERV1:LTR	0.0303385	0.990973	6.00434	0.165043	0.86891	1
HERV9NC-int:ERV1:LTR	102.398	0.00931902	0.222054	0.0419673	0.966525	1
HERVIP10B3-int:ERV1:LTR	116.987	0.0151276	0.188374	0.0803061	0.935994	1
HERVL32-int:ERVL:LTR	4.72741	0.0154184	0.725539	0.021251	0.983045	1
HSAT6:Satellite:Satellite	0.0716419	0	6.00582	0	1	1
Kanga11a:TcMar-Tc2:DNA	37.3688	0.00837371	0.30419	0.0275279	0.978039	1
Kanga2_a:TcMar-Tc2:DNA	98.1175	0.00907942	0.183253	0.0495459	0.960484	1
L1M2:L1:LINE	1026.14	0.011665	0.0939975	0.124099	0.901237	1
L1M2b:L1:LINE	10.3188	0.086827	0.557967	0.155613	0.876338	1
L1M3e:L1:LINE	92.3113	-0.0155954	0.183845	-0.0848292	0.932397	1
L1M3f:L1:LINE	110.588	-0.0145194	0.167037	-0.0869233	0.930732	1
L1M4c:L1:LINE	453.718	-0.0122606	0.0959703	-0.127755	0.898343	1
L1M6B:L1:LINE	887.664	-0.0179273	0.169493	-0.10577	0.915765	1
L1M8:L1:LINE	135.927	0.030224	0.151643	0.199309	0.842021	1
L1M:L1:LINE	27.9882	-0.0102314	0.333969	-0.0306358	0.97556	1
L1MA2:L1:LINE	952.82	-0.0156853	0.0917868	-0.170889	0.864311	1
L1MB1:L1:LINE	456.745	0.00231166	0.0926285	0.0249562	0.98009	1
L1MB3:L1:LINE	3161.16	-0.0117932	0.057144	-0.206377	0.836497	1
L1MC4:L1:LINE	4068.35	0.00427591	0.0631185	0.0677442	0.945989	1
L1MC4a:L1:LINE	1402.26	-0.00153728	0.0633582	-0.0242634	0.980643	1
L1MDa:L1:LINE	1212.61	-0.0113538	0.0715837	-0.158609	0.873977	1
L1ME3A:L1:LINE	1709.12	0.00486265	0.088538	0.0549217	0.956201	1
L1ME3C:L1:LINE	364.699	0.00339121	0.119189	0.0284524	0.977301	1
L1ME3Cz:L1:LINE	1203.51	-0.0103692	0.0994955	-0.104218	0.916996	1
L1ME3G:L1:LINE	1506.67	-0.00993271	0.108619	-0.0914452	0.927139	1
L1MEc:L1:LINE	2173.44	-0.00383649	0.0603033	-0.0636199	0.949273	1
L1MEd:L1:LINE	2253.76	0.0150791	0.0789506	0.190994	0.84853	1
L1MEg:L1:LINE	1556.92	-0.00751574	0.0751768	-0.0999742	0.920365	1
L1PA10:L1:LINE	2068.91	-0.00380868	0.0635799	-0.0599038	0.952232	1
L1PA12:L1:LINE	512.651	0.0139648	0.121894	0.114565	0.90879	1
L1PA15-16:L1:LINE	140.924	0.0136191	0.164188	0.0829483	0.933893	1
L1PA15:L1:LINE	916.196	-0.00175695	0.105771	-0.0166108	0.986747	1
L1PA3:L1:LINE	10152.7	-0.0119681	0.0943381	-0.126864	0.899048	1
L1PBa1:L1:LINE	128.747	0.0337565	0.166628	0.202586	0.839459	1
L1PREC2:L1:LINE	1428.04	-0.00075157	0.073484	-0.0102277	0.99184	1
L2-1_Crp:L2:LINE	1.09832	-0.0608615	1.56838	-0.0388053	0.969046	1
L2-3_AMi:L2:LINE	0.0912963	0	6.00582	0	1	1
LOR1b:ERV1:LTR	75.2801	0.0429489	0.198779	0.216063	0.828938	1
LSAU:Satellite:Satellite	309.447	-0.0287228	0.170951	-0.168017	0.86657	1
LTR101_Mam:ERVL:LTR	82.2043	0.0389664	0.200853	0.194005	0.846172	1
LTR107_Mam:LTR:LTR	22.7742	-0.0408785	0.340915	-0.119908	0.904556	1
LTR16A2:ERVL:LTR	80.3512	0.0321864	0.188295	0.170936	0.864274	1
LTR18B:ERVL:LTR	108.234	-0.0281499	0.200532	-0.140376	0.888363	1
LTR19A:ERV1:LTR	48.8169	0.044134	0.288743	0.152849	0.878518	1
LTR1A1:ERV1:LTR	65.2302	0.0375868	0.211541	0.177681	0.858974	1
LTR1B1:ERV1:LTR	14.1439	0.00544024	0.427536	0.0127246	0.989847	1
LTR1F1:ERV1:LTR	18.356	-0.0392088	0.41288	-0.0949643	0.924343	1
LTR21A:ERV1:LTR	46.343	-0.0198729	0.259332	-0.0766312	0.938917	1
LTR22A:ERVK:LTR	19.7916	-0.0234395	0.382081	-0.061347	0.951083	1
LTR22B:ERVK:LTR	23.3794	-0.0061088	0.380641	-0.0160487	0.987196	1
LTR26C:ERV1:LTR	23.2973	0.0496897	0.397101	0.125131	0.90042	1
LTR27E:ERV1:LTR	12.346	-0.0870222	0.490248	-0.177507	0.85911	1
LTR2:ERV1:LTR	271	-0.00121987	0.129948	-0.00938741	0.99251	1
LTR30:ERV1:LTR	17.6228	0.024764	0.425338	0.0582218	0.953572	1
LTR35B:ERV1:LTR	18.7097	-0.0334702	0.401034	-0.0834599	0.933486	1
LTR37B:ERV1:LTR	59.9744	-0.0249142	0.252081	-0.0988339	0.92127	1
LTR38B:ERV1:LTR	16.9637	-0.0480104	0.426064	-0.112684	0.910281	1
LTR39-int:ERV1:LTR	7.66814	-0.0381747	0.630465	-0.0605501	0.951718	1
LTR44:ERV1:LTR	21.2515	0.0134108	0.347205	0.038625	0.969189	1
LTR46-int:ERV1:LTR	89.6719	0.0252358	0.191161	0.132013	0.894974	1
LTR47A2:ERVL:LTR	19.0043	-0.0177215	0.453815	-0.03905	0.968851	1
LTR47A:ERVL:LTR	121.638	-0.0282359	0.168594	-0.167478	0.866994	1
LTR47B3:ERVL:LTR	11.241	0.0959422	0.496797	0.193121	0.846864	1
LTR49:ERV1:LTR	110.11	-0.0224689	0.169656	-0.132438	0.894638	1
LTR54B:ERV1:LTR	73.6755	0.0186189	0.183395	0.101523	0.919135	1
LTR55:ERVL:LTR	26.9665	0.0357845	0.313883	0.114006	0.909233	1
LTR67B:ERVL:LTR	152.048	0.00455852	0.158092	0.0288346	0.976997	1
LTR68:ERV1:LTR	12.6847	-0.0256944	0.462682	-0.0555336	0.955713	1
LTR69:ERVL:LTR	20.913	-0.0086022	0.387451	-0.022202	0.982287	1
LTR6A:ERV1:LTR	412.966	0.0052842	0.113554	0.0465347	0.962884	1
LTR71A:ERV1:LTR	55.0373	-0.0250019	0.468115	-0.0534098	0.957405	1
LTR75:ERVL:LTR	70.2264	0.0183508	0.216406	0.0847981	0.932422	1
LTR76:ERV1:LTR	115.129	-0.00848079	0.165464	-0.0512545	0.959123	1
LTR7A:ERV1:LTR	0.169351	0.0764286	4.63542	0.016488	0.986845	1
LTR80A:ERVL:LTR	13.326	-0.0368858	0.459543	-0.0802662	0.936026	1
LTR82A:ERVL:LTR	40.1763	0.0098695	0.293767	0.0335963	0.973199	1
LTR82B:ERVL:LTR	49.33	-0.0302828	0.240086	-0.126133	0.899627	1
LTR83:ERVL:LTR	24.7967	0.0662453	0.354766	0.18673	0.851873	1
LTR87:ERVL:LTR	453.389	-0.00557803	0.103078	-0.0541145	0.956844	1
LTR90A:LTR:LTR	43.1895	-0.00324241	0.259668	-0.0124867	0.990037	1
LTR90B:LTR:LTR	22.4012	-0.0324577	0.358937	-0.0904274	0.927948	1
LTR9B:ERV1:LTR	56.0586	0.00665174	0.217219	0.0306223	0.975571	1
MER106A:hAT-Charlie:DNA	54.7829	0.0290484	0.228465	0.127146	0.898825	1
MER115:hAT-Tip100:DNA	292.805	0.0120034	0.134387	0.0893192	0.928828	1
MER125:DNA:DNA	5.64139	0.0967794	0.78596	0.123135	0.902	1
MER133A:DNA:DNA?	6.02287	0.110976	0.707183	0.156927	0.875302	1
MER136:DNA:DNA	0.0764806	0	6.00582	0	1	1
MER20:hAT-Charlie:DNA	2308.45	-0.00223506	0.0593609	-0.037652	0.969965	1
MER21C:ERVL:LTR	919.518	0.0115636	0.0801106	0.144346	0.885227	1
MER34C_:ERV1:LTR	45.9024	0.0133301	0.262808	0.050722	0.959547	1
MER41-int:ERV1:LTR	327.121	0.0145735	0.101521	0.143552	0.885854	1
MER41B:ERV1:LTR	240.821	-0.000892583	0.13493	-0.00661514	0.994722	1
MER45C:hAT-Tip100:DNA	61.0393	0.00671129	0.218194	0.0307584	0.975462	1
MER45R:hAT-Tip100:DNA	31.0821	0.0405187	0.305974	0.132425	0.894648	1
MER47C:TcMar-Tigger:DNA	43.3937	-0.0209274	0.285131	-0.073396	0.941491	1
MER52D:ERV1:LTR	62.7897	-0.049904	0.236154	-0.21132	0.832637	1
MER57-int:ERV1:LTR	583.122	-0.00519189	0.102341	-0.0507314	0.95954	1
MER57C1:ERV1:LTR	2.65861	0.186026	0.994295	0.187094	0.851587	1
MER58B:hAT-Charlie:DNA	997.961	0.00265584	0.0735805	0.0360943	0.971207	1
MER5A:hAT-Charlie:DNA	3404.65	0.00224507	0.057858	0.0388031	0.969047	1
MER5B:hAT-Charlie:DNA	2505.1	0.000823361	0.0575526	0.0143062	0.988586	1
MER61B:ERV1:LTR	12.2257	-0.0873715	0.533858	-0.163661	0.869998	1
MER65C:ERV1:LTR	45.1833	-0.027475	0.266834	-0.102967	0.917989	1
MER67A:ERV1:LTR	22.2138	0.0713837	0.362647	0.196841	0.843952	1
MER72:ERV1:LTR	29.2405	-0.0545875	0.335729	-0.162594	0.870838	1
MER75B:PiggyBac:DNA	5.04019	-0.0633389	0.765861	-0.0827029	0.934088	1
MER76:ERVL:LTR	36.1342	0.05376	0.270328	0.198869	0.842365	1
MER89-int:ERV1:LTR	163.58	0.0108674	0.164337	0.0661286	0.947275	1
MER94:hAT-Blackjack:DNA	318.308	0.0143637	0.121558	0.118163	0.905938	1
MERX:TcMar-Tigger:DNA	33.1887	-0.0441455	0.291131	-0.151635	0.879475	1
MLT-int:ERVL-MaLR:LTR	39.5479	-0.0529553	0.277858	-0.190584	0.848851	1
MLT1A0-int:ERVL-MaLR:LTR	97.5271	0.030446	0.169826	0.179277	0.85772	1
MLT1A1-int:ERVL-MaLR:LTR	100.95	0.0174785	0.188577	0.092686	0.926153	1
MLT1B-int:ERVL-MaLR:LTR	57.1063	-0.0195365	0.228031	-0.0856746	0.931725	1
MLT1E1A-int:ERVL-MaLR:LTR	19.4257	-0.0249403	0.40057	-0.0622621	0.950354	1
MLT1E2-int:ERVL-MaLR:LTR	41.1275	0.0154664	0.252749	0.0611927	0.951206	1
MLT1E:ERVL-MaLR:LTR	76.602	0.0299331	0.240719	0.124348	0.901039	1
MLT1F-int:ERVL-MaLR:LTR	69.6803	0.0369691	0.200104	0.18475	0.853425	1
MLT1F1-int:ERVL-MaLR:LTR	21.8966	-0.0287312	0.359268	-0.0799714	0.93626	1
MLT1G1:ERVL-MaLR:LTR	375.548	0.000592929	0.112672	0.00526243	0.995801	1
MLT1M-int:ERVL-MaLR:LTR	0.0813168	0	6.00582	0	1	1
MLT1N2-int:ERVL-MaLR:LTR	1.20453	0.0532788	1.54854	0.0344058	0.972554	1
MLT1O-int:ERVL-MaLR:LTR	0.298625	0.0725083	3.59661	0.0201602	0.983916	1
MLT2D:ERVL:LTR	244.863	-0.00326474	0.118669	-0.0275113	0.978052	1
MST-int:ERVL-MaLR:LTR	32.343	0.0593976	0.290875	0.204203	0.838195	1
MSTA:ERVL-MaLR:LTR	2667.02	0.00461723	0.0682869	0.0676151	0.946092	1
MSTB1:ERVL-MaLR:LTR	441.734	-0.0144642	0.0955446	-0.151387	0.87967	1
MSTB2:ERVL-MaLR:LTR	126.106	0.0343055	0.168331	0.203798	0.838512	1
MamRep1161:TcMar-Tigger:DNA	0.240576	0.0720245	3.51022	0.0205185	0.98363	1
MamRep1894:hAT:DNA	53.3337	-0.0467151	0.271846	-0.171844	0.86356	1
MamRep4096:hAT-Tip100:DNA	72.0572	0.0155284	0.206903	0.0750518	0.940174	1
Mam_R4:Dong-R4:LINE	29.7591	0.0393456	0.300365	0.130993	0.895781	1
PABL_B:ERV1:LTR	164.744	-0.0138411	0.143113	-0.0967147	0.922953	1
THE1C:ERVL-MaLR:LTR	719.219	0.00408768	0.0960245	0.0425692	0.966045	1
THE1D-int:ERVL-MaLR:LTR	915.971	0.01791	0.092114	0.194433	0.845837	1
Tigger11a:TcMar-Tigger:DNA	67.1815	-0.0123575	0.231801	-0.0533105	0.957484	1
Tigger16b:TcMar-Tigger:DNA	156.274	0.0220993	0.149887	0.14744	0.882785	1
Tigger17:TcMar-Tigger:DNA	30.8289	-0.017187	0.295441	-0.058174	0.95361	1
Tigger18a:TcMar-Tigger:DNA	180.639	-0.0235846	0.14422	-0.163532	0.8701	1
Tigger2b_Pri:TcMar-Tigger:DNA	208.024	-0.00738793	0.149399	-0.049451	0.96056	1
Tigger3d:TcMar-Tigger:DNA	29.4464	-0.0278193	0.318437	-0.0873621	0.930384	1
Tigger6b:TcMar-Tigger:DNA	43.276	-0.0239931	0.274585	-0.0873795	0.93037	1
UCON101:UCON101:Unknown	0.132859	0	5.56106	0	1	1
UCON103:UCON103:Unknown	0.250329	0	4.09307	0	1	1
UCON107:hAT-Tag1:DNA	3.37086	0.132214	0.840335	0.157335	0.874981	1
UCON12:UCON12:Unknown	0.786009	0.177101	1.787	0.0991054	0.921055	1
UCON12A:UCON12A:Unknown	0.0415424	0	6.00582	0	1	1
UCON17:UCON17:Unknown	0.281117	0	3.35655	0	1	1
UCON21:DNA:DNA?	0.507644	0.350547	2.19423	0.159759	0.873071	1
UCON23:hAT-Tip100:DNA	6.63014	-0.0278614	0.63447	-0.0439129	0.964974	1
UCON24:UCON24:Unknown	0.144069	0.0780531	5.40027	0.0144535	0.988468	1
UCON26:UCON26:Unknown	2.80188	0.00626052	1.03904	0.00602529	0.995193	1
UCON28b:UCON28b:Unknown	2.36334	-0.220406	1.05543	-0.20883	0.834581	1
UCON2:DNA:DNA?	6.17854	0.100857	0.717513	0.140565	0.888213	1
UCON35:UCON35:Unknown	4.05553	-0.0345333	0.823988	-0.0419099	0.966571	1
UCON44:UCON44:Unknown	3.69951	-0.0989979	0.791776	-0.125033	0.900498	1
UCON56:UCON56:Unknown	0.234869	0	6.00582	0	1	1
UCON57:UCON57:Unknown	0.0641794	0	6.00582	0	1	1
UCON5:UCON5:Unknown	10.0679	0.023774	0.50739	0.0468554	0.962628	1
UCON62:DNA:DNA?	0.0731343	0	6.00582	0	1	1
UCON63:UCON63:Unknown	0.0430619	0	6.00582	0	1	1
UCON64:UCON64:Unknown	0.0769922	0	6.00582	0	1	1
UCON69:hAT:DNA	0.0880408	0.990987	6.00434	0.165045	0.868908	1
UCON70:UCON70:Unknown	4.59971	0.0766349	0.781253	0.0980923	0.921859	1
UCON80:hAT:DNA	1.4274	0.0326353	1.25315	0.0260426	0.979223	1
UCON86:L2:LINE	1.53557	0.24113	1.45993	0.165165	0.868814	1
UCON87:UCON87:Unknown	0.0539221	-0.915575	6.00582	-0.152448	0.878834	1
UCON89:hAT:DNA	0.525857	-0.139239	2.31666	-0.0601033	0.952073	1
UCON96:UCON96:Unknown	0.844104	-0.321997	1.67853	-0.191832	0.847874	1
UCON97:DNA:DNA	0.419871	0.0626314	2.46742	0.0253834	0.979749	1
UCON99:DNA:DNA	0.311134	0	3.26	0	1	1
UCON9:UCON9:Unknown	0.742199	-0.251656	1.98287	-0.126915	0.899008	1
X2_LINE:CR1:LINE	8.56472	0.126566	0.594461	0.212909	0.831398	1
X6B_LINE:CR1:LINE	44.7206	-0.0284735	0.25971	-0.109636	0.912698	1

## Sheet: DiffExpTELoci_3Rtau_vs_Ctrl
	baseMean	log2FoldChange	lfcSE	stat	pvalue	padj
HERVL18-int_dup86:ERVL:LTR	84.0651	3.98322	0.376003	10.5936	3.1904e-26	2.85717e-20
L1PA3_dup5628:L1:LINE	77.7499	3.55908	0.498371	7.14142	9.23687e-13	4.13604e-07
AluYm1_dup2050:Alu:SINE	78.4521	3.56922	0.561787	6.35333	2.10697e-10	6.28965e-05
THE1C-int_dup1621:ERVL-MaLR:LTR	31.3687	2.72454	0.509646	5.34595	8.99431e-08	0.0201371

## Sheet: DiffExpGenes_4Rtau_vs_Ctrl
	baseMean	log2FoldChange	lfcSE	stat	pvalue	padj
ENSG00000186868	64335.6	6.38786	0.2082	30.6814	1.00941e-206	1.84914e-202
ENSG00000071575	6035.14	0.846562	0.0822519	10.2923	7.63202e-25	6.99054e-21
ENSG00000159200	1324.15	1.66571	0.182379	9.13326	6.6467e-20	4.0587e-16
ENSG00000110092	10601.5	0.718381	0.0806946	8.90247	5.46188e-19	2.5014e-15
ENSG00000188042	1035.84	1.0076	0.115309	8.73823	2.36793e-18	8.67562e-15
ENSG00000011465	550.738	-2.35629	0.270832	-8.70018	3.31344e-18	1.01165e-14
ENSG00000164946	258.514	-1.37113	0.1593	-8.6072	7.48637e-18	1.90946e-14
ENSG00000156265	102.254	3.11115	0.361979	8.59483	8.3387e-18	1.90946e-14
ENSG00000258913	196.871	1.56852	0.191055	8.2098	2.2156e-16	4.50974e-13
ENSG00000171951	6305.18	1.12432	0.139674	8.04963	8.30459e-16	1.52132e-12
ENSG00000118785	243.059	2.22251	0.280394	7.9264	2.25589e-15	3.75688e-12
ENSG00000095752	266.352	3.09032	0.391241	7.89877	2.8166e-15	4.29978e-12
ENSG00000143473	204.041	-1.99622	0.255301	-7.8191	5.32014e-15	7.49689e-12
ENSG00000169282	110.123	3.59392	0.465551	7.71971	1.16598e-14	1.52568e-11
ENSG00000110880	4787.05	0.691441	0.089981	7.6843	1.53835e-14	1.87873e-11
ENSG00000154975	234.597	1.34124	0.177498	7.55639	4.14417e-14	4.74482e-11
ENSG00000127863	1107.47	1.24947	0.165619	7.54427	4.54831e-14	4.88244e-11
ENSG00000166401	208.298	2.46445	0.326967	7.53732	4.79742e-14	4.88244e-11
ENSG00000168685	104.217	4.14727	0.562025	7.37915	1.59299e-13	1.53589e-10
ENSG00000067082	1428.93	1.48229	0.202018	7.33741	2.17765e-13	1.99462e-10
ENSG00000130513	1626.48	2.58926	0.353661	7.32131	2.45563e-13	2.14212e-10
ENSG00000182752	3644.7	3.09569	0.423617	7.30774	2.71667e-13	2.16377e-10
ENSG00000087494	233.626	2.96391	0.405483	7.30958	2.67978e-13	2.16377e-10
ENSG00000109205	78.2094	3.98022	0.548938	7.25077	4.14414e-13	3.16319e-10
ENSG00000203805	251.593	2.54483	0.352228	7.22496	5.01248e-13	3.67295e-10
ENSG00000262655	32.8879	-2.77221	0.384659	-7.20694	5.72238e-13	4.03186e-10
ENSG00000057019	7344.04	1.97008	0.274357	7.18073	6.93409e-13	4.70465e-10
ENSG00000118515	1253.84	1.62562	0.226891	7.16474	7.79346e-13	5.09887e-10
ENSG00000070882	520.533	1.45052	0.203477	7.12866	1.01351e-12	6.40221e-10
ENSG00000123496	84.1471	2.54746	0.361582	7.04531	1.85044e-12	1.09349e-09
ENSG00000049130	1535.5	1.77589	0.251906	7.04984	1.79129e-12	1.09349e-09
ENSG00000227544	25.114	-3.00533	0.427633	-7.02783	2.09772e-12	1.20088e-09
ENSG00000106617	1180.64	1.68168	0.240088	7.00443	2.47985e-12	1.37661e-09
ENSG00000162772	215.792	1.24829	0.178403	6.99704	2.61432e-12	1.40858e-09
ENSG00000047936	67.5043	4.13737	0.592305	6.98519	2.84464e-12	1.48888e-09
ENSG00000164171	1522.54	2.25546	0.323102	6.98065	2.93808e-12	1.49508e-09
ENSG00000152229	365.173	2.0004	0.287808	6.95046	3.64089e-12	1.80264e-09
ENSG00000171617	1912.65	1.93326	0.278606	6.93907	3.9469e-12	1.90272e-09
ENSG00000165891	411.477	0.949859	0.136989	6.93386	4.0952e-12	1.92359e-09
ENSG00000102172	4100.25	0.487124	0.0704061	6.91878	4.55536e-12	2.08624e-09
ENSG00000107984	2651.27	0.920189	0.133674	6.88383	5.82652e-12	2.60332e-09
ENSG00000169908	367.209	1.90655	0.277397	6.87301	6.28608e-12	2.74178e-09
ENSG00000115556	620.618	-0.740633	0.107846	-6.86752	6.53261e-12	2.78304e-09
ENSG00000116285	1069.87	1.58187	0.231541	6.83193	8.37788e-12	3.41054e-09
ENSG00000249306	90.9703	2.48014	0.36288	6.83462	8.22255e-12	3.41054e-09
ENSG00000130066	610.838	1.29717	0.1901	6.82362	8.87722e-12	3.49612e-09
ENSG00000198846	422.093	-1.45958	0.213947	-6.82213	8.96979e-12	3.49612e-09
ENSG00000158710	12725.4	1.16746	0.171301	6.81525	9.41018e-12	3.59136e-09
ENSG00000106366	11683.2	3.3345	0.491874	6.77918	1.20861e-11	4.51847e-09
ENSG00000137491	66.2936	5.07047	0.750906	6.75246	1.45354e-11	5.12066e-09
ENSG00000148677	2739.37	3.30826	0.489747	6.75503	1.42803e-11	5.12066e-09
ENSG00000099622	5458.89	-0.685495	0.101475	-6.75531	1.42534e-11	5.12066e-09
ENSG00000285517	46.1092	2.80318	0.41569	6.74344	1.54684e-11	5.34653e-09
ENSG00000204767	264.979	3.39802	0.504784	6.73164	1.67767e-11	5.64355e-09
ENSG00000125148	895.303	2.46057	0.365602	6.73019	1.69439e-11	5.64355e-09
ENSG00000181026	2087.75	0.656186	0.097657	6.7193	1.826e-11	5.97329e-09
ENSG00000094755	82.0701	-3.18909	0.476117	-6.69814	2.11094e-11	6.66729e-09
ENSG00000164951	1469.92	1.01368	0.15129	6.70025	2.08065e-11	6.66729e-09
ENSG00000187720	682.837	2.42815	0.364104	6.66883	2.57847e-11	8.00592e-09
ENSG00000103489	2115.38	1.89566	0.286446	6.61783	3.64498e-11	1.11287e-08
ENSG00000118985	336.909	1.57602	0.238255	6.61486	3.71909e-11	1.11688e-08
ENSG00000146469	1233.73	1.76426	0.266938	6.60926	3.86238e-11	1.14121e-08
ENSG00000106018	155.93	-2.40593	0.365238	-6.58728	4.47969e-11	1.30259e-08
ENSG00000108861	1549.13	0.74143	0.112915	6.56628	5.15892e-11	1.47666e-08
ENSG00000171848	3509.54	0.438425	0.0671416	6.52986	6.58326e-11	1.80242e-08
ENSG00000108829	5267.19	0.646501	0.09901	6.52965	6.59217e-11	1.80242e-08
ENSG00000130176	324.903	2.01459	0.308337	6.53372	6.41573e-11	1.80242e-08
ENSG00000161011	10089.6	1.70306	0.263868	6.45421	1.08785e-10	2.93062e-08
ENSG00000136048	1942.55	3.34565	0.520024	6.43364	1.24588e-10	3.30771e-08
ENSG00000255690	496.813	-1.08047	0.16866	-6.40623	1.49164e-10	3.90362e-08
ENSG00000114529	175.732	2.00347	0.312938	6.40214	1.53211e-10	3.95305e-08
ENSG00000240476	69.801	6.71704	1.04985	6.39811	1.57308e-10	4.00239e-08
ENSG00000169306	54.6333	3.99494	0.624811	6.39383	1.61779e-10	4.05978e-08
ENSG00000114850	3851.92	0.806055	0.126613	6.36631	1.93631e-10	4.7934e-08
ENSG00000102359	75.5153	2.52266	0.396698	6.35914	2.02893e-10	4.95572e-08
ENSG00000152377	1285.92	-1.10981	0.174812	-6.34862	2.17257e-10	5.23675e-08
ENSG00000233117	74.2971	3.0018	0.47342	6.34067	2.28772e-10	5.42318e-08
ENSG00000105499	77.2174	2.17559	0.343222	6.33873	2.31661e-10	5.42318e-08
ENSG00000128274	37.5126	3.24521	0.512083	6.33727	2.33873e-10	5.42318e-08
ENSG00000144959	401.087	1.55247	0.24528	6.32936	2.46174e-10	5.63709e-08
ENSG00000120149	229.518	2.17652	0.344551	6.31699	2.66714e-10	5.98902e-08
ENSG00000111424	44.1214	3.46375	0.548392	6.31619	2.68082e-10	5.98902e-08
ENSG00000154127	254.918	3.19749	0.506767	6.30959	2.79779e-10	6.17503e-08
ENSG00000100292	307.016	2.34896	0.372968	6.29803	3.01444e-10	6.574e-08
ENSG00000080644	2483.94	0.811626	0.129052	6.28915	3.19214e-10	6.87963e-08
ENSG00000180611	1270.93	1.8259	0.29097	6.27523	3.49109e-10	7.43644e-08
ENSG00000075426	1455.43	2.09634	0.334597	6.26527	3.72174e-10	7.83661e-08
ENSG00000147573	579.439	2.6717	0.426651	6.26203	3.79995e-10	7.91037e-08
ENSG00000154553	430.181	1.25944	0.201293	6.25674	3.9312e-10	8.09165e-08
ENSG00000082126	233.66	2.31227	0.37107	6.23137	4.62378e-10	9.41146e-08
ENSG00000143867	40.7884	4.00882	0.644058	6.22432	4.83648e-10	9.63037e-08
ENSG00000179284	43.9345	-1.96177	0.315094	-6.22598	4.78569e-10	9.63037e-08
ENSG00000159176	5321.9	1.53912	0.247511	6.2184	5.02257e-10	9.68511e-08
ENSG00000071282	1683.97	0.994245	0.159829	6.22068	4.9501e-10	9.68511e-08
ENSG00000126522	779.818	0.743425	0.119526	6.21978	4.97843e-10	9.68511e-08
ENSG00000180287	1136	-0.901187	0.145295	-6.20245	5.55898e-10	1.06078e-07
ENSG00000125968	844.572	1.93406	0.312022	6.19848	5.70109e-10	1.07668e-07
ENSG00000138696	354.799	-1.61011	0.260115	-6.19001	6.01595e-10	1.12455e-07
ENSG00000006071	107.11	-1.83667	0.297436	-6.17501	6.61607e-10	1.22424e-07
ENSG00000135318	941.076	3.0275	0.490734	6.16934	6.85762e-10	1.25579e-07
ENSG00000170345	111.976	1.65128	0.267724	6.16782	6.92369e-10	1.25579e-07
ENSG00000236366	34.6157	2.67828	0.435112	6.15539	7.48919e-10	1.34504e-07
ENSG00000120254	927.18	0.720532	0.117115	6.15232	7.63555e-10	1.35802e-07
ENSG00000079819	35.4785	3.51066	0.5709	6.14934	7.78084e-10	1.37055e-07
ENSG00000139278	1846.04	2.88753	0.470288	6.13991	8.25682e-10	1.44054e-07
ENSG00000187486	53.265	-2.36716	0.385796	-6.13577	8.47473e-10	1.46461e-07
ENSG00000137033	116.549	2.38191	0.388434	6.13209	8.67316e-10	1.48489e-07
ENSG00000120937	626.439	3.86966	0.631976	6.12311	9.17638e-10	1.5565e-07
ENSG00000006611	14.9418	-4.47825	0.731977	-6.11802	9.47424e-10	1.59228e-07
ENSG00000177234	26.4621	3.60429	0.589718	6.11189	9.84603e-10	1.63972e-07
ENSG00000165197	34.616	-2.61162	0.428025	-6.10155	1.05047e-09	1.73365e-07
ENSG00000122585	198.493	-1.41642	0.232889	-6.08198	1.18709e-09	1.93022e-07
ENSG00000120217	617.519	2.74575	0.451596	6.08009	1.20118e-09	1.93022e-07
ENSG00000171241	566.173	0.817064	0.134374	6.08053	1.19784e-09	1.93022e-07
ENSG00000113068	2555.69	0.788681	0.129984	6.06752	1.29899e-09	2.06924e-07
ENSG00000145824	50.2893	3.06916	0.50713	6.05202	1.43045e-09	2.259e-07
ENSG00000142634	961.576	1.07032	0.177001	6.04695	1.47613e-09	2.31122e-07
ENSG00000066322	1039.26	1.13797	0.188475	6.03779	1.56239e-09	2.42555e-07
ENSG00000287053	38.6333	3.23675	0.536302	6.03531	1.58653e-09	2.44233e-07
ENSG00000160712	83.7908	2.98662	0.495365	6.02914	1.64835e-09	2.51634e-07
ENSG00000224982	127.914	1.55563	0.258132	6.02648	1.67568e-09	2.53693e-07
ENSG00000261762	195.944	1.47481	0.244902	6.02207	1.72204e-09	2.58574e-07
ENSG00000134684	1925.6	0.574038	0.0956448	6.00177	1.95176e-09	2.90685e-07
ENSG00000182118	175.105	1.433	0.238869	5.9991	1.98416e-09	2.93128e-07
ENSG00000151491	608.552	1.75673	0.293084	5.99396	2.04793e-09	3.00128e-07
ENSG00000154328	649.384	0.785318	0.131203	5.98551	2.15709e-09	3.13617e-07
ENSG00000078269	845.424	2.14922	0.359527	5.9779	2.26033e-09	3.25681e-07
ENSG00000104856	351.633	2.24274	0.375241	5.9768	2.27563e-09	3.25681e-07
ENSG00000143507	239.739	0.746299	0.125099	5.96568	2.43622e-09	3.45962e-07
ENSG00000115648	54.4361	3.41006	0.571967	5.96198	2.49203e-09	3.51165e-07
ENSG00000085063	4010.8	1.0072	0.169245	5.95115	2.66267e-09	3.72347e-07
ENSG00000163545	272.712	3.12206	0.525158	5.94498	2.76483e-09	3.83704e-07
ENSG00000243742	26.5033	3.96821	0.668327	5.93753	2.89352e-09	3.98544e-07
ENSG00000250337	298.201	1.58735	0.2674	5.93625	2.91606e-09	3.98652e-07
ENSG00000049249	529.239	3.64726	0.616585	5.91526	3.31353e-09	4.49634e-07
ENSG00000104312	1035.66	1.42372	0.240874	5.91061	3.40843e-09	4.5911e-07
ENSG00000157404	408.616	-1.00348	0.170322	-5.89165	3.82348e-09	5.11258e-07
ENSG00000142627	1559.42	1.90192	0.323305	5.88274	4.03535e-09	5.35678e-07
ENSG00000078401	138.288	2.80587	0.47756	5.87543	4.2174e-09	5.55817e-07
ENSG00000112562	54.0288	-1.60277	0.273054	-5.8698	4.36322e-09	5.66878e-07
ENSG00000134531	81.1509	2.93191	0.499485	5.86986	4.36158e-09	5.66878e-07
ENSG00000164251	212.828	2.05964	0.350984	5.86817	4.40626e-09	5.68438e-07
ENSG00000183696	529.232	1.19484	0.203745	5.86438	4.50808e-09	5.77507e-07
ENSG00000222041	416.037	2.08788	0.358557	5.823	5.77994e-09	7.35297e-07
ENSG00000137462	167.838	2.05007	0.352151	5.82157	5.8297e-09	7.36512e-07
ENSG00000138166	121.417	1.4367	0.247023	5.81606	6.02522e-09	7.56e-07
ENSG00000249859	281.107	1.07378	0.184751	5.81203	6.17203e-09	7.69152e-07
ENSG00000274588	86.7074	1.7751	0.305631	5.80801	6.32209e-09	7.80848e-07
ENSG00000235162	2515.21	1.5816	0.27235	5.80724	6.35113e-09	7.80848e-07
ENSG00000136869	455.544	2.15713	0.373456	5.77613	7.64404e-09	9.33541e-07
ENSG00000164619	399.659	2.12251	0.368329	5.76255	8.2852e-09	1.00514e-06
ENSG00000248905	1400.48	1.85907	0.322709	5.76083	8.36995e-09	1.00874e-06
ENSG00000145632	4227.07	1.86612	0.324017	5.75934	8.44459e-09	1.01109e-06
ENSG00000039560	1880.88	1.13272	0.197086	5.74737	9.06442e-09	1.07825e-06
ENSG00000120708	632.05	2.61774	0.455684	5.74465	9.21132e-09	1.08866e-06
ENSG00000008517	844.064	2.90518	0.50599	5.74158	9.37958e-09	1.10144e-06
ENSG00000188643	1351.53	2.96053	0.516005	5.73741	9.61365e-09	1.12174e-06
ENSG00000112249	3004.29	0.926663	0.161676	5.7316	9.94862e-09	1.15347e-06
ENSG00000092421	385.072	-0.909678	0.158979	-5.72199	1.05281e-08	1.21298e-06
ENSG00000095713	250.946	1.70134	0.297538	5.71806	1.07747e-08	1.23363e-06
ENSG00000003402	1010	0.875967	0.153391	5.71067	1.12534e-08	1.28045e-06
ENSG00000120051	81.618	2.04491	0.358346	5.70651	1.15314e-08	1.29996e-06
ENSG00000171867	416.958	1.68359	0.295056	5.70599	1.15668e-08	1.29996e-06
ENSG00000146250	161.133	-1.63333	0.286471	-5.70156	1.18717e-08	1.32608e-06
ENSG00000026508	2923.82	2.73009	0.47892	5.70051	1.19448e-08	1.32617e-06
ENSG00000144619	186.507	-1.66993	0.293174	-5.69603	1.22629e-08	1.34518e-06
ENSG00000135469	641.779	-0.476825	0.083709	-5.69623	1.22486e-08	1.34518e-06
ENSG00000115641	737.207	1.31873	0.231965	5.68505	1.30771e-08	1.42595e-06
ENSG00000123095	371.164	2.83873	0.501782	5.6573	1.53771e-08	1.66682e-06
ENSG00000132386	692.082	-1.03199	0.182478	-5.65542	1.55463e-08	1.67525e-06
ENSG00000144802	354.219	2.25185	0.398628	5.649	1.61387e-08	1.71886e-06
ENSG00000151023	53.4074	-2.01213	0.356167	-5.6494	1.6101e-08	1.71886e-06
ENSG00000154978	1385.71	1.16105	0.205786	5.64203	1.68058e-08	1.77957e-06
ENSG00000139289	526.233	2.117	0.376261	5.62641	1.83998e-08	1.93716e-06
ENSG00000248698	69.8598	2.53175	0.450391	5.62122	1.89614e-08	1.9696e-06
ENSG00000146592	1898.77	0.781547	0.139043	5.62092	1.89948e-08	1.9696e-06
ENSG00000196954	36.4495	2.47793	0.440867	5.62059	1.90305e-08	1.9696e-06
ENSG00000100266	953.638	0.576564	0.102626	5.61811	1.93052e-08	1.98681e-06
ENSG00000049192	181.32	1.15905	0.206632	5.60925	2.03209e-08	2.07965e-06
ENSG00000168386	3954.39	2.17447	0.388036	5.60378	2.09728e-08	2.13445e-06
ENSG00000018236	982.196	-1.14911	0.205109	-5.60245	2.11347e-08	2.13904e-06
ENSG00000175166	7273.73	0.716324	0.127907	5.60037	2.13894e-08	2.15293e-06
ENSG00000026103	285.634	1.80698	0.323109	5.59248	2.2385e-08	2.24082e-06
ENSG00000173926	185.635	1.51652	0.271472	5.58628	2.31987e-08	2.30966e-06
ENSG00000106483	145.418	1.82791	0.328842	5.55864	2.71889e-08	2.69229e-06
ENSG00000113739	565.615	0.68252	0.122867	5.55497	2.77658e-08	2.73463e-06
ENSG00000136235	1583.4	-1.37596	0.24783	-5.55203	2.82363e-08	2.75139e-06
ENSG00000176170	289.424	3.10439	0.559052	5.55295	2.80893e-08	2.75139e-06
ENSG00000107562	185.842	2.19721	0.396117	5.54685	2.90857e-08	2.81916e-06
ENSG00000006327	1853.12	2.51579	0.454173	5.53928	3.03714e-08	2.92828e-06
ENSG00000213719	4601.98	0.829243	0.149885	5.53252	3.15655e-08	3.02747e-06
ENSG00000113070	3830.3	2.80407	0.507077	5.52988	3.20459e-08	3.05755e-06
ENSG00000127329	215.741	1.33395	0.241269	5.52887	3.22308e-08	3.05925e-06
ENSG00000117399	1609.74	0.662687	0.119954	5.52452	3.30381e-08	3.11972e-06
ENSG00000058085	32.1411	3.14017	0.56865	5.52214	3.34895e-08	3.14613e-06
ENSG00000127824	112.622	1.09402	0.198277	5.51761	3.43636e-08	3.21177e-06
ENSG00000253796	73.3822	-1.30131	0.235961	-5.51494	3.48902e-08	3.24444e-06
ENSG00000196639	252.6	1.89689	0.344146	5.51187	3.55049e-08	3.28492e-06
ENSG00000168461	1370.51	1.20304	0.218851	5.49709	3.86105e-08	3.5543e-06
ENSG00000187775	21.576	3.57188	0.651135	5.48562	4.1202e-08	3.7739e-06
ENSG00000168394	532.755	2.01277	0.367698	5.47397	4.40057e-08	4.01065e-06
ENSG00000163661	1650.9	3.12523	0.571044	5.47284	4.42891e-08	4.01649e-06
ENSG00000198838	65.6657	2.06633	0.378141	5.46445	4.64356e-08	4.19041e-06
ENSG00000232533	252.757	1.79416	0.328937	5.45441	4.91352e-08	4.4123e-06
ENSG00000204267	77.761	1.65348	0.303294	5.45174	4.98796e-08	4.45729e-06
ENSG00000285106	18.2892	4.39888	0.808105	5.44345	5.22579e-08	4.64714e-06
ENSG00000131459	269.518	1.97526	0.363364	5.43605	5.44751e-08	4.82092e-06
ENSG00000117318	1306.45	1.93516	0.356173	5.4332	5.53517e-08	4.82851e-06
ENSG00000091409	779.444	2.46587	0.453796	5.43387	5.51458e-08	4.82851e-06
ENSG00000186340	120.368	3.71443	0.683482	5.43456	5.49311e-08	4.82851e-06
ENSG00000168874	513.606	2.64256	0.486841	5.42798	5.69947e-08	4.94827e-06
ENSG00000170545	217.172	1.60446	0.296053	5.41951	5.97618e-08	5.16404e-06
ENSG00000232527	172.324	1.6459	0.303953	5.41499	6.12922e-08	5.27142e-06
ENSG00000176769	65.5444	1.68213	0.310718	5.4137	6.17372e-08	5.28488e-06
ENSG00000228063	77.3291	2.14759	0.397995	5.39601	6.81398e-08	5.80583e-06
ENSG00000140859	773.845	1.36549	0.25315	5.39399	6.89091e-08	5.84419e-06
ENSG00000156113	1575.96	-0.624238	0.115983	-5.38217	7.3592e-08	6.21259e-06
ENSG00000056558	354.911	4.81863	0.895578	5.38047	7.42913e-08	6.24286e-06
ENSG00000134602	986.988	1.31893	0.245173	5.37959	7.46547e-08	6.24475e-06
ENSG00000043143	614.903	0.8539	0.158871	5.37482	7.66604e-08	6.35448e-06
ENSG00000135046	43.1051	3.09368	0.575573	5.37496	7.66016e-08	6.35448e-06
ENSG00000170006	173.025	1.90723	0.355529	5.36448	8.11831e-08	6.69907e-06
ENSG00000181019	1719.79	1.68469	0.314203	5.36177	8.24103e-08	6.76984e-06
ENSG00000100097	10397.8	1.16753	0.21806	5.35417	8.59521e-08	7.02927e-06
ENSG00000205542	22095.5	1.23536	0.230915	5.34986	8.80201e-08	7.16181e-06
ENSG00000108691	5661.18	3.56625	0.666691	5.34918	8.83547e-08	7.16181e-06
ENSG00000205336	136.875	1.92885	0.361085	5.34181	9.20225e-08	7.42626e-06
ENSG00000066697	1043.81	0.432505	0.0810292	5.33764	9.41657e-08	7.56588e-06
ENSG00000040275	2124.51	0.51575	0.0966505	5.33624	9.48934e-08	7.59106e-06
ENSG00000154380	8350.64	0.741625	0.139077	5.33249	9.68758e-08	7.64943e-06
ENSG00000147872	1642.85	0.402734	0.075515	5.33317	9.65113e-08	7.64943e-06
ENSG00000052126	455.418	0.785011	0.14719	5.3333	9.64443e-08	7.64943e-06
ENSG00000149218	503.236	1.35966	0.255266	5.32645	1.00151e-07	7.87411e-06
ENSG00000152137	457.412	2.47259	0.464313	5.32526	1.00807e-07	7.89184e-06
ENSG00000255433	376.512	0.797293	0.149762	5.32374	1.01653e-07	7.92415e-06
ENSG00000125398	520.42	2.57731	0.484583	5.31861	1.04563e-07	8.11649e-06
ENSG00000145391	1458.53	0.555324	0.104494	5.31438	1.0702e-07	8.27219e-06
ENSG00000197415	55.2382	1.49249	0.280908	5.3131	1.07777e-07	8.29566e-06
ENSG00000128283	703.8	2.81676	0.530523	5.3094	1.09986e-07	8.43026e-06
ENSG00000165113	187.272	-0.936871	0.17663	-5.30415	1.13201e-07	8.60467e-06
ENSG00000138316	294.789	0.905854	0.17077	5.30452	1.12967e-07	8.60467e-06
ENSG00000151014	150.162	0.823199	0.155246	5.30255	1.14198e-07	8.60904e-06
ENSG00000226380	21.6068	3.82934	0.722076	5.30325	1.13762e-07	8.60904e-06
ENSG00000144821	359.154	0.621938	0.117311	5.30161	1.14789e-07	8.61808e-06
ENSG00000233559	25.4255	3.3551	0.633066	5.29976	1.15952e-07	8.66991e-06
ENSG00000140743	816.084	0.879099	0.165924	5.2982	1.16948e-07	8.70879e-06
ENSG00000155755	3160.83	0.571207	0.107862	5.2957	1.18561e-07	8.79319e-06
ENSG00000175352	209.354	0.883253	0.167157	5.28398	1.26406e-07	9.33723e-06
ENSG00000129595	557.51	-0.475797	0.0900971	-5.28093	1.2853e-07	9.45599e-06
ENSG00000054392	726.962	-0.616529	0.116804	-5.27832	1.30375e-07	9.55337e-06
ENSG00000164543	1124.7	0.899481	0.170489	5.27589	1.32116e-07	9.64237e-06
ENSG00000155011	2633.05	0.680871	0.129116	5.27332	1.33975e-07	9.73922e-06
ENSG00000204516	33.6919	3.40828	0.647416	5.26444	1.40621e-07	1.01819e-05
ENSG00000163513	392.68	1.59012	0.302261	5.26074	1.43479e-07	1.02672e-05
ENSG00000197461	210.186	2.70628	0.514364	5.2614	1.42959e-07	1.02672e-05
ENSG00000188522	261.603	1.86918	0.355303	5.26081	1.4342e-07	1.02672e-05
ENSG00000009335	2950.98	0.501847	0.0954705	5.25656	1.46773e-07	1.0462e-05
ENSG00000123104	1686.48	1.08299	0.206598	5.24201	1.58836e-07	1.11972e-05
ENSG00000183160	1055.03	-0.570248	0.108761	-5.24313	1.57871e-07	1.11972e-05
ENSG00000100604	2324.41	-2.20403	0.420463	-5.24191	1.58922e-07	1.11972e-05
ENSG00000189221	1070.58	-0.805859	0.153846	-5.23808	1.62252e-07	1.13801e-05
ENSG00000124145	1431.14	1.46018	0.278793	5.23751	1.62759e-07	1.13801e-05
ENSG00000169991	270.761	1.48367	0.283443	5.23447	1.65457e-07	1.15235e-05
ENSG00000158023	299.967	1.98642	0.379538	5.23379	1.66068e-07	1.15235e-05
ENSG00000124762	10210	1.73707	0.332228	5.22856	1.70834e-07	1.17725e-05
ENSG00000159784	57.1832	1.40085	0.267928	5.22845	1.70942e-07	1.17725e-05
ENSG00000156510	31.9184	3.95157	0.756089	5.22633	1.72907e-07	1.18632e-05
ENSG00000008196	3551.29	-1.45666	0.278844	-5.22394	1.75159e-07	1.19729e-05
ENSG00000011347	540.468	0.943457	0.180686	5.22154	1.77441e-07	1.20838e-05
ENSG00000166974	1104.7	-0.426349	0.0817472	-5.21545	1.83367e-07	1.24411e-05
ENSG00000196878	78.6052	2.16115	0.414605	5.21254	1.8627e-07	1.25914e-05
ENSG00000157613	74.9238	2.57555	0.494263	5.2109	1.87931e-07	1.2657e-05
ENSG00000157483	777.443	1.38205	0.265899	5.19764	2.01834e-07	1.35436e-05
ENSG00000253276	1567.36	1.10156	0.212376	5.18684	2.13888e-07	1.43001e-05
ENSG00000174136	970.375	0.800675	0.154424	5.1849	2.1613e-07	1.43974e-05
ENSG00000131016	12334.6	1.14308	0.220494	5.18418	2.16967e-07	1.44008e-05
ENSG00000134516	199.797	2.16344	0.417828	5.17784	2.24473e-07	1.47918e-05
ENSG00000147459	858.952	1.21469	0.234589	5.17797	2.24314e-07	1.47918e-05
ENSG00000134109	1072.58	0.884712	0.170892	5.17701	2.25467e-07	1.47957e-05
ENSG00000288459	26.7374	2.23186	0.431157	5.17645	2.26148e-07	1.47957e-05
ENSG00000233532	30.111	3.1099	0.601154	5.17321	2.30101e-07	1.50008e-05
ENSG00000145390	1040.02	1.18353	0.228896	5.17057	2.33378e-07	1.51605e-05
ENSG00000184371	923.701	2.80151	0.541942	5.16939	2.34865e-07	1.52032e-05
ENSG00000162614	451.277	1.84867	0.357674	5.16859	2.35871e-07	1.52145e-05
ENSG00000103257	1570.68	1.20653	0.233557	5.16588	2.39314e-07	1.53824e-05
ENSG00000263528	111.282	2.30935	0.447888	5.15609	2.52162e-07	1.60781e-05
ENSG00000171877	752.318	0.803422	0.155834	5.15564	2.52769e-07	1.60781e-05
ENSG00000128342	533.141	3.68272	0.714285	5.15581	2.52536e-07	1.60781e-05
ENSG00000175592	394.724	3.17173	0.615868	5.15002	2.60455e-07	1.65096e-05
ENSG00000162909	5554.45	0.877379	0.170469	5.14685	2.64891e-07	1.67329e-05
ENSG00000164107	10585.1	-0.514299	0.100068	-5.13948	2.75498e-07	1.73431e-05
ENSG00000154447	692.879	1.10327	0.214891	5.13408	2.83535e-07	1.77879e-05
ENSG00000071205	364.565	0.832665	0.162212	5.1332	2.84861e-07	1.78101e-05
ENSG00000234546	119.525	1.42227	0.277318	5.12866	2.91815e-07	1.81212e-05
ENSG00000139926	2798.97	1.1877	0.231554	5.12925	2.90905e-07	1.81212e-05
ENSG00000102804	2404.71	-0.507005	0.0989438	-5.12417	2.98849e-07	1.84953e-05
ENSG00000244026	303.976	0.95056	0.185704	5.11868	3.0769e-07	1.89783e-05
ENSG00000101608	5861.6	0.899139	0.175687	5.11784	3.09057e-07	1.89987e-05
ENSG00000167912	95.3333	-1.07873	0.210849	-5.11612	3.11882e-07	1.91082e-05
ENSG00000164099	4430.27	1.56284	0.30554	5.11503	3.13693e-07	1.91551e-05
ENSG00000116704	657.59	0.746372	0.145956	5.11369	3.15932e-07	1.91643e-05
ENSG00000182197	956.69	1.25563	0.245544	5.11368	3.15936e-07	1.91643e-05
ENSG00000100739	132.793	3.34412	0.654493	5.10949	3.23036e-07	1.95303e-05
ENSG00000272636	504.549	-1.09962	0.215496	-5.10272	3.34799e-07	2.0175e-05
ENSG00000135679	3909.07	1.00063	0.196175	5.1007	3.38407e-07	2.03255e-05
ENSG00000227496	38.5394	2.59967	0.510157	5.09582	3.4724e-07	2.07879e-05
ENSG00000185664	39.8349	-1.51642	0.297707	-5.09366	3.51224e-07	2.09579e-05
ENSG00000143322	1737.84	0.623764	0.122541	5.09025	3.57594e-07	2.12687e-05
ENSG00000253130	25.9276	3.11357	0.611811	5.0891	3.59762e-07	2.13284e-05
ENSG00000117226	137.958	2.0706	0.407095	5.08627	3.65166e-07	2.1579e-05
ENSG00000165516	1261.85	-0.545275	0.107258	-5.08379	3.69978e-07	2.1793e-05
ENSG00000170989	97.1997	2.61261	0.515089	5.07216	3.93326e-07	2.3094e-05
ENSG00000153823	125.496	1.86828	0.368484	5.07016	3.97483e-07	2.326e-05
ENSG00000114480	806.575	1.00642	0.198522	5.06958	3.98692e-07	2.326e-05
ENSG00000016402	256.732	-1.66417	0.328449	-5.06677	4.04621e-07	2.35309e-05
ENSG00000115107	451.456	1.10612	0.218574	5.06062	4.17886e-07	2.42255e-05
ENSG00000130402	8075.72	1.4595	0.288616	5.05691	4.26115e-07	2.46246e-05
ENSG00000115762	3255.29	0.310287	0.0613781	5.05534	4.29636e-07	2.475e-05
ENSG00000100311	27.0576	5.60947	1.11004	5.0534	4.34021e-07	2.49242e-05
ENSG00000134996	23.6216	2.4207	0.479213	5.05142	4.38546e-07	2.51054e-05
ENSG00000228536	26.5282	2.35956	0.467395	5.04831	4.45743e-07	2.53589e-05
ENSG00000287705	174.73	-1.9222	0.380746	-5.04851	4.45275e-07	2.53589e-05
ENSG00000143669	690.179	1.09399	0.216915	5.0434	4.57327e-07	2.58131e-05
ENSG00000115758	9287.53	0.416749	0.0826283	5.04365	4.56726e-07	2.58131e-05
ENSG00000167767	205.129	2.10611	0.417619	5.04314	4.57954e-07	2.58131e-05
ENSG00000176014	1892.51	1.98586	0.394069	5.03936	4.67089e-07	2.62472e-05
ENSG00000147065	1104.05	2.06115	0.410041	5.02671	4.98977e-07	2.79534e-05
ENSG00000197646	80.6262	2.47738	0.492959	5.02552	5.02072e-07	2.80411e-05
ENSG00000120129	893.384	1.2838	0.255555	5.02358	5.07166e-07	2.82394e-05
ENSG00000118523	499.808	3.203	0.637701	5.02273	5.09423e-07	2.82791e-05
ENSG00000115738	3769.79	1.60878	0.320573	5.01847	5.20859e-07	2.88266e-05
ENSG00000163110	1405.73	1.23259	0.245806	5.0145	5.31721e-07	2.91988e-05
ENSG00000123572	100.517	1.99162	0.397191	5.01427	5.32364e-07	2.91988e-05
ENSG00000188064	30.9562	4.21034	0.839633	5.0145	5.31718e-07	2.91988e-05
ENSG00000088832	6729.78	0.804687	0.160598	5.01056	5.42712e-07	2.96774e-05
ENSG00000130779	1570.09	0.694969	0.138752	5.00873	5.4791e-07	2.98725e-05
ENSG00000196843	133.558	1.36197	0.271987	5.00749	5.51436e-07	2.99272e-05
ENSG00000162998	291.044	-1.1444	0.22855	-5.00723	5.5218e-07	2.99272e-05
ENSG00000141668	127.012	-1.34959	0.26963	-5.00535	5.57619e-07	3.01328e-05
ENSG00000163536	112.513	-1.03561	0.206962	-5.00388	5.61877e-07	3.02736e-05
ENSG00000163694	88.0888	2.09635	0.419049	5.00263	5.65527e-07	3.03809e-05
ENSG00000109132	4799.37	-0.968569	0.193639	-5.00193	5.6759e-07	3.04026e-05
ENSG00000265972	5087.38	-1.34496	0.269014	-4.9996	5.74491e-07	3.0458e-05
ENSG00000115091	4691.68	0.568869	0.113805	4.99862	5.7743e-07	3.0458e-05
ENSG00000250467	55.7183	-2.06126	0.412351	-4.9988	5.76881e-07	3.0458e-05
ENSG00000106003	119.648	1.26947	0.253933	4.99924	5.75553e-07	3.0458e-05
ENSG00000197555	1670.5	-0.56982	0.113951	-5.00059	5.71547e-07	3.0458e-05
ENSG00000166750	61.3664	4.14974	0.830242	4.99823	5.786e-07	3.0458e-05
ENSG00000120800	1295.69	0.538265	0.10774	4.99595	5.85467e-07	3.07312e-05
ENSG00000125869	1613.71	-1.32221	0.2647	-4.99512	5.88006e-07	3.07762e-05
ENSG00000167772	128.554	2.3757	0.475995	4.99102	6.00615e-07	3.13466e-05
ENSG00000056972	154.42	-1.60173	0.320963	-4.99038	6.02607e-07	3.13612e-05
ENSG00000159231	221.484	1.47978	0.296669	4.98798	6.10147e-07	3.16637e-05
ENSG00000111145	1422.88	1.06218	0.213078	4.98493	6.19829e-07	3.20144e-05
ENSG00000140416	18998.1	1.65207	0.331424	4.98476	6.204e-07	3.20144e-05
ENSG00000079689	151.549	1.33194	0.267477	4.97963	6.37044e-07	3.27018e-05
ENSG00000112773	306.971	1.54854	0.310979	4.97956	6.37291e-07	3.27018e-05
ENSG00000155511	228.741	0.80808	0.162333	4.97791	6.4276e-07	3.28903e-05
ENSG00000176907	626.524	1.81168	0.364104	4.97572	6.50071e-07	3.31717e-05
ENSG00000071127	6494.55	1.16965	0.235097	4.97517	6.51913e-07	3.31733e-05
ENSG00000143379	2426.94	-0.390647	0.0785287	-4.97458	6.53907e-07	3.31826e-05
ENSG00000139352	59.1937	-2.05633	0.413516	-4.97278	6.59992e-07	3.33989e-05
ENSG00000034152	560.218	1.47371	0.296463	4.97099	6.66118e-07	3.3616e-05
ENSG00000180801	2035.05	1.52362	0.306597	4.96947	6.71373e-07	3.36956e-05
ENSG00000166482	2085.75	-0.865872	0.174232	-4.96966	6.70718e-07	3.36956e-05
ENSG00000164841	141.176	-1.32912	0.267684	-4.96527	6.86058e-07	3.43385e-05
ENSG00000033170	931.003	0.529595	0.106722	4.96237	6.96393e-07	3.47608e-05
ENSG00000134668	226.476	3.09621	0.62453	4.95766	7.13483e-07	3.55171e-05
ENSG00000170500	1187.04	1.2686	0.256696	4.94203	7.73129e-07	3.8382e-05
ENSG00000019186	392.849	2.65624	0.538727	4.93058	8.19844e-07	4.05911e-05
ENSG00000104689	82.5733	1.41639	0.287327	4.92955	8.242e-07	4.06968e-05
ENSG00000280744	27.7423	5.31136	1.07895	4.92272	8.53508e-07	4.20307e-05
ENSG00000166268	35.6019	5.56622	1.13125	4.92043	8.63526e-07	4.22966e-05
ENSG00000124243	429.73	0.782313	0.158981	4.9208	8.6192e-07	4.22966e-05
ENSG00000013588	375.636	1.92801	0.391997	4.91842	8.72472e-07	4.26209e-05
ENSG00000128340	157.488	1.98138	0.402939	4.91733	8.77347e-07	4.2745e-05
ENSG00000115977	2291.36	0.890836	0.181456	4.90938	9.13659e-07	4.42786e-05
ENSG00000110876	59.6908	2.56203	0.521826	4.90975	9.11934e-07	4.42786e-05
ENSG00000198431	6730.92	0.586281	0.119457	4.90789	9.20633e-07	4.44989e-05
ENSG00000051620	221.347	1.37923	0.281097	4.9066	9.26685e-07	4.46735e-05
ENSG00000177606	1319.98	0.943829	0.192417	4.90513	9.33674e-07	4.4859e-05
ENSG00000168404	43.4306	1.94054	0.395644	4.90476	9.3543e-07	4.4859e-05
ENSG00000108924	84.8422	-1.03178	0.210443	-4.90287	9.44445e-07	4.51731e-05
ENSG00000064012	184.588	1.71899	0.350673	4.90198	9.4877e-07	4.52618e-05
ENSG00000105825	1456.37	1.21372	0.247626	4.90142	9.5147e-07	4.52727e-05
ENSG00000075420	1266.82	1.57215	0.320837	4.90015	9.57652e-07	4.54488e-05
ENSG00000123240	1389.63	1.06991	0.218426	4.89825	9.66921e-07	4.56825e-05
ENSG00000148908	523.074	-0.885946	0.180875	-4.89812	9.67565e-07	4.56825e-05
ENSG00000189292	27.5143	2.56083	0.523141	4.8951	9.8257e-07	4.62717e-05
ENSG00000196932	56.815	-1.9701	0.403141	-4.88688	1.02448e-06	4.81217e-05
ENSG00000131773	611.334	0.615427	0.125959	4.88593	1.0294e-06	4.82291e-05
ENSG00000072110	7024.81	1.3821	0.283034	4.88317	1.04393e-06	4.86608e-05
ENSG00000197019	213.216	1.28644	0.26344	4.88326	1.04344e-06	4.86608e-05
ENSG00000103187	2772.91	2.25652	0.462635	4.87753	1.0742e-06	4.99449e-05
ENSG00000019549	247.847	1.0198	0.209207	4.8746	1.09026e-06	5.04357e-05
ENSG00000181649	145.098	2.8688	0.588471	4.875	1.0881e-06	5.04357e-05
ENSG00000164236	110.499	1.59844	0.328128	4.87138	1.10822e-06	5.07539e-05
ENSG00000184302	52.9324	-1.37779	0.282821	-4.87159	1.10702e-06	5.07539e-05
ENSG00000137872	346.924	-0.757698	0.155532	-4.87166	1.10662e-06	5.07539e-05
ENSG00000173517	1298.87	0.755227	0.154994	4.87261	1.10133e-06	5.07539e-05
ENSG00000188229	8680.29	0.575213	0.11813	4.86933	1.11976e-06	5.11543e-05
ENSG00000167992	292.827	1.13483	0.233099	4.86846	1.12469e-06	5.12518e-05
ENSG00000175868	197.122	1.07269	0.220716	4.86002	1.17371e-06	5.33529e-05
ENSG00000243199	117.452	-0.886756	0.182542	-4.85782	1.18685e-06	5.38166e-05
ENSG00000104313	325.964	-1.38476	0.28509	-4.85728	1.19011e-06	5.38313e-05
ENSG00000100558	47.1645	2.26082	0.465517	4.85658	1.19432e-06	5.38884e-05
ENSG00000140575	3427.2	0.843419	0.173777	4.85345	1.21331e-06	5.46108e-05
ENSG00000154928	25.7845	2.60502	0.537189	4.84936	1.23861e-06	5.54768e-05
ENSG00000255750	35.5785	4.88564	1.00738	4.84982	1.23572e-06	5.54768e-05
ENSG00000146386	398.297	1.10476	0.227875	4.8481	1.2465e-06	5.55974e-05
ENSG00000149380	35.2158	2.2261	0.459182	4.84796	1.24737e-06	5.55974e-05
ENSG00000166448	280.474	-0.69563	0.143507	-4.84735	1.2512e-06	5.56327e-05
ENSG00000120889	4808.51	0.885038	0.182689	4.8445	1.26929e-06	5.63006e-05
ENSG00000185043	952.877	1.08983	0.225001	4.84367	1.27465e-06	5.64016e-05
ENSG00000213949	4552.39	0.883867	0.182518	4.84262	1.28137e-06	5.65625e-05
ENSG00000101307	22.0615	3.17253	0.655372	4.84081	1.2931e-06	5.69431e-05
ENSG00000147526	393.598	0.854808	0.176623	4.83975	1.30005e-06	5.7112e-05
ENSG00000143217	152.976	1.38576	0.286378	4.83894	1.30531e-06	5.72057e-05
ENSG00000229056	31.9393	2.94197	0.608427	4.83537	1.32898e-06	5.81041e-05
ENSG00000185215	239.752	1.88171	0.389572	4.8302	1.36398e-06	5.94921e-05
ENSG00000122861	504.719	2.20788	0.457464	4.82634	1.39068e-06	6.02391e-05
ENSG00000140450	582.012	-1.1227	0.232621	-4.82629	1.39097e-06	6.02391e-05
ENSG00000075461	5797.3	-0.794951	0.164705	-4.82651	1.38946e-06	6.02391e-05
ENSG00000103647	127.837	2.02962	0.420591	4.82564	1.39555e-06	6.02948e-05
ENSG00000236975	16.0237	3.37011	0.698652	4.82373	1.40896e-06	6.07313e-05
ENSG00000198363	2395.67	0.81009	0.168044	4.82071	1.43048e-06	6.15142e-05
ENSG00000204103	123.643	1.40079	0.290634	4.81978	1.43715e-06	6.16559e-05
ENSG00000154122	598.657	0.699235	0.145193	4.81592	1.46525e-06	6.27148e-05
ENSG00000112137	573.573	-0.694169	0.144256	-4.81208	1.49366e-06	6.34856e-05
ENSG00000086289	1047.15	0.908851	0.188845	4.81267	1.48926e-06	6.34856e-05
ENSG00000169439	1327.06	-0.688981	0.143169	-4.81234	1.4917e-06	6.34856e-05
ENSG00000118508	1146.3	1.07669	0.223993	4.80681	1.53357e-06	6.50312e-05
ENSG00000073921	5575.82	1.06391	0.221364	4.80613	1.53877e-06	6.5101e-05
ENSG00000140105	2138.99	0.43914	0.0914955	4.79958	1.59001e-06	6.71138e-05
ENSG00000249992	170.275	1.58612	0.33054	4.79859	1.59787e-06	6.72906e-05
ENSG00000164733	8026.37	0.978171	0.203931	4.79658	1.61399e-06	6.75037e-05
ENSG00000282390	393.97	-1.5384	0.320691	-4.79715	1.6094e-06	6.75037e-05
ENSG00000049759	651.659	0.76759	0.160014	4.79702	1.61041e-06	6.75037e-05
ENSG00000185088	3221.78	0.831714	0.173516	4.79331	1.64053e-06	6.84577e-05
ENSG00000231160	79.917	-1.17795	0.2458	-4.7923	1.64876e-06	6.84891e-05
ENSG00000122729	781.624	0.822237	0.171565	4.79256	1.6467e-06	6.84891e-05
ENSG00000266028	828.887	0.846452	0.176703	4.79025	1.66576e-06	6.88829e-05
ENSG00000110660	741.416	0.425	0.0887165	4.79054	1.66335e-06	6.88829e-05
ENSG00000204682	116.563	-0.750121	0.15667	-4.78791	1.6853e-06	6.9396e-05
ENSG00000111696	597.019	1.32342	0.276413	4.78785	1.68575e-06	6.9396e-05
ENSG00000236437	25.4186	-2.34141	0.489558	-4.78269	1.72967e-06	7.08855e-05
ENSG00000186594	416.468	1.28511	0.268689	4.78287	1.72813e-06	7.08855e-05
ENSG00000077238	399.709	2.18942	0.458426	4.77595	1.78857e-06	7.31357e-05
ENSG00000169247	54.5883	1.74524	0.365557	4.77421	1.80412e-06	7.35161e-05
ENSG00000119917	42.1829	2.24874	0.471083	4.77356	1.81e-06	7.35161e-05
ENSG00000167778	542.025	0.87528	0.183376	4.77316	1.81362e-06	7.35161e-05
ENSG00000167861	596.169	-0.571385	0.119709	-4.77312	1.81392e-06	7.35161e-05
ENSG00000255874	21.4219	3.64625	0.764256	4.77098	1.83335e-06	7.39763e-05
ENSG00000167460	15496.4	0.525782	0.110204	4.77099	1.83326e-06	7.39763e-05
ENSG00000076706	1578.51	1.3302	0.278964	4.76834	1.85751e-06	7.47862e-05
ENSG00000225339	54.3682	1.72609	0.362045	4.76762	1.86413e-06	7.4888e-05
ENSG00000036565	326.564	-1.19882	0.25155	-4.76572	1.88184e-06	7.5434e-05
ENSG00000112164	17.999	-2.44629	0.513395	-4.76492	1.88933e-06	7.5569e-05
ENSG00000235597	86.1022	-1.45307	0.305117	-4.76234	1.91357e-06	7.63718e-05
ENSG00000137124	1222.8	0.755456	0.158673	4.76109	1.92546e-06	7.66793e-05
ENSG00000167779	763.386	1.67681	0.352267	4.76004	1.93557e-06	7.69148e-05
ENSG00000089159	1917.53	1.60376	0.337538	4.75135	2.02063e-06	8.01212e-05
ENSG00000072682	660.993	0.921709	0.194039	4.75011	2.03306e-06	8.04398e-05
ENSG00000287730	6.97299	-5.35366	1.12754	-4.74807	2.05366e-06	8.05589e-05
ENSG00000166402	2799.23	-0.47684	0.100428	-4.7481	2.0534e-06	8.05589e-05
ENSG00000133083	1815.84	0.776418	0.1635	4.74873	2.04694e-06	8.05589e-05
ENSG00000134775	1025.66	-0.437353	0.0920972	-4.74882	2.04607e-06	8.05589e-05
ENSG00000180628	392.554	0.854495	0.180009	4.74694	2.06513e-06	8.08357e-05
ENSG00000103642	364.687	0.895051	0.188648	4.74456	2.0896e-06	8.16191e-05
ENSG00000173559	487.544	1.7188	0.362317	4.74392	2.09622e-06	8.17035e-05
ENSG00000250748	12.721	3.51768	0.741857	4.74172	2.11907e-06	8.24188e-05
ENSG00000111670	1377.33	0.695074	0.14661	4.74096	2.1271e-06	8.25559e-05
ENSG00000163814	16.0539	2.49462	0.526534	4.73782	2.16031e-06	8.34932e-05
ENSG00000136026	2883.54	0.75157	0.158632	4.73781	2.16037e-06	8.34932e-05
ENSG00000221968	715.052	1.18228	0.249699	4.73483	2.19241e-06	8.4553e-05
ENSG00000196154	104.662	-1.24853	0.264241	-4.72495	2.30172e-06	8.84002e-05
ENSG00000184601	68.8087	1.79976	0.380906	4.72494	2.30181e-06	8.84002e-05
ENSG00000131236	8088.96	0.396648	0.0839559	4.72448	2.30701e-06	8.84147e-05
ENSG00000127325	23.5277	2.78154	0.588828	4.72386	2.31412e-06	8.85017e-05
ENSG00000023909	373.651	1.02781	0.217607	4.72323	2.32127e-06	8.85902e-05
ENSG00000182718	27593.7	1.57299	0.333289	4.71959	2.36326e-06	9.00053e-05
ENSG00000131080	1374.63	0.836983	0.177531	4.71458	2.42216e-06	9.2057e-05
ENSG00000174640	85.4912	2.43699	0.516983	4.71387	2.4305e-06	9.21829e-05
ENSG00000180875	426.089	1.48997	0.316118	4.71333	2.43697e-06	9.22374e-05
ENSG00000124374	128.223	-0.798135	0.169395	-4.71168	2.45678e-06	9.27954e-05
ENSG00000168887	1333.51	-0.453942	0.096465	-4.70577	2.52913e-06	9.53317e-05
ENSG00000198542	51.8087	1.83903	0.39089	4.70472	2.54212e-06	9.56246e-05
ENSG00000128045	41.2574	-1.55956	0.331646	-4.70248	2.57022e-06	9.64834e-05
ENSG00000198873	630.01	-0.504372	0.107289	-4.70105	2.5883e-06	9.69634e-05
ENSG00000147010	739.467	0.748112	0.159182	4.69974	2.60491e-06	9.73866e-05
ENSG00000157978	224.305	1.13113	0.240739	4.69859	2.61969e-06	9.75409e-05
ENSG00000253414	24.4519	2.25948	0.480846	4.69897	2.61476e-06	9.75409e-05
ENSG00000127191	541.231	0.475994	0.101369	4.69566	2.65747e-06	9.87468e-05
ENSG00000245870	1063.54	-1.4874	0.316969	-4.69256	2.69813e-06	0.000100055
ENSG00000115363	846.874	2.32863	0.496506	4.69002	2.73177e-06	0.000101097
ENSG00000154175	148.463	-1.57142	0.335179	-4.68829	2.75497e-06	0.000101751
ENSG00000003147	3104.74	-1.4664	0.313095	-4.68357	2.81925e-06	0.000103915
ENSG00000108947	1088.28	-0.508416	0.108586	-4.68213	2.83908e-06	0.000104436
ENSG00000103966	588.583	0.738504	0.157794	4.68019	2.86613e-06	0.00010522
ENSG00000115290	260.892	1.62627	0.347692	4.67732	2.90646e-06	0.000106487
ENSG00000126453	312.746	0.968732	0.207334	4.67232	2.97817e-06	0.000108896
ENSG00000170734	632.069	0.905776	0.194003	4.66888	3.02844e-06	0.000110514
ENSG00000132334	764.823	0.948504	0.203379	4.66372	3.10546e-06	0.000113099
ENSG00000153294	15.5967	3.62726	0.778292	4.66054	3.15374e-06	0.00011463
ENSG00000172572	291.432	-0.959756	0.205982	-4.65942	3.17094e-06	0.000115027
ENSG00000256235	467.897	1.21636	0.261077	4.659	3.17747e-06	0.000115036
ENSG00000213760	289.87	-0.628832	0.135017	-4.65743	3.20189e-06	0.000115691
ENSG00000130940	65.949	1.89136	0.406577	4.65192	3.28861e-06	0.00011837
ENSG00000128951	2095.45	-0.712991	0.153269	-4.6519	3.28896e-06	0.00011837
ENSG00000163191	782.326	2.22897	0.479245	4.65101	3.30309e-06	0.000118646
ENSG00000105889	59.9885	1.81522	0.390327	4.65051	3.31108e-06	0.0001187
ENSG00000146013	56.1936	-3.59986	0.774422	-4.64845	3.34439e-06	0.000119633
ENSG00000062716	4432.62	0.708662	0.152463	4.64809	3.35018e-06	0.000119633
ENSG00000172380	3177.64	1.07777	0.232005	4.64547	3.39298e-06	0.000120926
ENSG00000136153	1346.58	1.29452	0.278866	4.64208	3.44912e-06	0.000122688
ENSG00000227036	60.0247	1.39955	0.301529	4.64149	3.45898e-06	0.0001228
ENSG00000138821	409.21	1.12088	0.241617	4.63908	3.4997e-06	0.000124006
ENSG00000074842	1515.39	0.723111	0.155903	4.63821	3.51432e-06	0.000124283
ENSG00000102387	83.5666	1.16491	0.251237	4.6367	3.5401e-06	0.000124954
ENSG00000086062	1090.14	1.60025	0.345382	4.63327	3.59929e-06	0.000126799
ENSG00000171084	159.013	1.06809	0.23056	4.63256	3.61165e-06	0.00012699
ENSG00000148484	1352.97	0.704438	0.152088	4.63179	3.62512e-06	0.000127219
ENSG00000151702	140.22	2.12132	0.458042	4.63129	3.63398e-06	0.000127287
ENSG00000164683	277.895	-0.715201	0.154518	-4.6286	3.68146e-06	0.000128704
ENSG00000186665	353.877	-0.475048	0.10269	-4.62602	3.72759e-06	0.000130068
ENSG00000100345	15561.4	1.94831	0.421409	4.62333	3.7763e-06	0.000131517
ENSG00000198018	818.952	0.593543	0.128398	4.62268	3.78809e-06	0.000131677
ENSG00000170425	136.364	1.36511	0.295376	4.62161	3.80765e-06	0.000132107
ENSG00000168615	3524.34	1.31522	0.284656	4.62038	3.83047e-06	0.000132647
ENSG00000196730	727.279	-0.422703	0.0915326	-4.61806	3.8734e-06	0.000133717
ENSG00000131323	1012.38	0.736398	0.159465	4.61793	3.87595e-06	0.000133717
ENSG00000153551	495.659	0.895462	0.193986	4.61611	3.91003e-06	0.000134402
ENSG00000167191	818.782	1.44593	0.313238	4.61608	3.91048e-06	0.000134402
ENSG00000134070	208.567	2.34503	0.50876	4.60931	4.04001e-06	0.000138594
ENSG00000138835	468.775	1.04081	0.225837	4.60868	4.0523e-06	0.000138755
ENSG00000159388	1526.18	0.765842	0.166195	4.60808	4.06399e-06	0.000138896
ENSG00000166446	19.8844	2.88157	0.625515	4.60672	4.09078e-06	0.000139551
ENSG00000188613	271.513	-0.774691	0.168194	-4.60593	4.10633e-06	0.000139821
ENSG00000160789	5758.48	1.2837	0.278766	4.60495	4.1257e-06	0.000140206
ENSG00000203877	337.084	-1.28827	0.279795	-4.60432	4.13821e-06	0.000140206
ENSG00000103342	4002.54	0.280783	0.0609842	4.6042	4.14058e-06	0.000140206
ENSG00000164509	52.5442	2.31476	0.502981	4.60207	4.18307e-06	0.000141123
ENSG00000166073	812.814	0.804924	0.174898	4.60225	4.17952e-06	0.000141123
ENSG00000256294	346.141	-0.669485	0.145578	-4.59881	4.24903e-06	0.000143085
ENSG00000082438	221.229	0.72495	0.157705	4.59687	4.28876e-06	0.000144157
ENSG00000164418	705.315	-0.702667	0.152877	-4.59629	4.30077e-06	0.000144296
ENSG00000154767	2078.48	0.543922	0.118355	4.59567	4.31361e-06	0.000144463
ENSG00000122512	1099.76	-0.455968	0.0992457	-4.59433	4.34135e-06	0.000145126
ENSG00000120306	785.216	1.05771	0.230316	4.59244	4.38103e-06	0.000145827
ENSG00000164576	897.026	-0.419265	0.0912995	-4.59219	4.38619e-06	0.000145827
ENSG00000243156	1179.2	1.17996	0.256932	4.59249	4.37987e-06	0.000145827
ENSG00000128285	18.7876	3.20486	0.69825	4.58984	4.43592e-06	0.000147213
ENSG00000140961	125.109	1.85286	0.404035	4.58587	4.52093e-06	0.000149763
ENSG00000087842	609.655	-0.767888	0.167495	-4.58455	4.54966e-06	0.000150443
ENSG00000105355	1087.49	0.863244	0.18836	4.58296	4.58447e-06	0.000151321
ENSG00000173846	339.606	0.970106	0.211813	4.58	4.64974e-06	0.000153199
ENSG00000134470	7.97271	6.27393	1.37018	4.57892	4.67394e-06	0.00015372
ENSG00000224616	240.687	-0.694776	0.151757	-4.5782	4.68986e-06	0.000153967
ENSG00000050730	21.1026	4.16246	0.909919	4.57454	4.7727e-06	0.000156127
ENSG00000166396	39.7982	2.88426	0.630465	4.57481	4.76661e-06	0.000156127
ENSG00000055070	4624.92	0.469502	0.102648	4.5739	4.78724e-06	0.000156323
ENSG00000175183	1412.85	-0.749303	0.163883	-4.57219	4.82643e-06	0.000157323
ENSG00000138119	895.665	2.1879	0.478664	4.57085	4.85757e-06	0.000158057
ENSG00000145685	2990.09	0.496678	0.108722	4.56832	4.91646e-06	0.000159689
ENSG00000099860	177.211	1.81522	0.397425	4.56744	4.93713e-06	0.000160077
ENSG00000169213	726.681	1.11327	0.243812	4.5661	4.96882e-06	0.000160536
ENSG00000287839	23.4708	2.18307	0.478098	4.56616	4.96728e-06	0.000160536
ENSG00000259017	26.3734	-3.37338	0.739062	-4.5644	5.00915e-06	0.000161554
ENSG00000172915	3034.81	-0.569625	0.12485	-4.56249	5.05516e-06	0.000162751
ENSG00000067798	57.9812	2.06988	0.453711	4.5621	5.06444e-06	0.000162764
ENSG00000067225	28552.2	0.55556	0.121792	4.56156	5.07748e-06	0.000162897
ENSG00000260400	86.482	-1.06123	0.232744	-4.55963	5.12439e-06	0.000164091
ENSG00000159461	931.477	0.649613	0.142481	4.55929	5.1326e-06	0.000164091
ENSG00000068323	1248.14	1.07637	0.236183	4.55736	5.18017e-06	0.000165005
ENSG00000152207	71.2396	2.26754	0.497527	4.55762	5.17373e-06	0.000165005
ENSG00000166821	347.404	-0.603896	0.13252	-4.55703	5.18821e-06	0.000165005
ENSG00000144655	196.623	1.7034	0.374228	4.55178	5.31943e-06	0.000168593
ENSG00000101955	316.626	1.65679	0.363961	4.5521	5.31124e-06	0.000168593
ENSG00000156564	111.539	-1.32148	0.29043	-4.5501	5.3621e-06	0.000169652
ENSG00000134107	281.454	1.66464	0.365916	4.54923	5.38415e-06	0.000169771
ENSG00000257605	49.8891	1.7077	0.375382	4.54922	5.3844e-06	0.000169771
ENSG00000085117	231.561	2.30519	0.506779	4.5487	5.39789e-06	0.000169904
ENSG00000097033	1971.29	0.563107	0.123826	4.54757	5.4269e-06	0.000170524
ENSG00000067066	297.085	1.7465	0.384195	4.54587	5.47097e-06	0.000171614
ENSG00000157617	427.931	0.811226	0.178502	4.54464	5.5029e-06	0.000172321
ENSG00000204758	37.9792	2.58784	0.569478	4.54422	5.51378e-06	0.000172367
ENSG00000182747	84.7975	-2.35243	0.517727	-4.54376	5.52599e-06	0.000172454
ENSG00000277778	35.481	2.21558	0.487869	4.54134	5.58967e-06	0.000174145
ENSG00000165633	184.18	-0.873945	0.19252	-4.5395	5.63882e-06	0.000175378
ENSG00000140564	1034.57	1.40808	0.310306	4.53772	5.68648e-06	0.00017656
ENSG00000172986	155.725	1.52727	0.336751	4.53531	5.75184e-06	0.000177771
ENSG00000204136	49.5508	-2.36426	0.521312	-4.53521	5.75458e-06	0.000177771
ENSG00000256894	15.0156	3.38595	0.746525	4.53562	5.74355e-06	0.000177771
ENSG00000138411	207.923	1.0905	0.240511	4.53411	5.7847e-06	0.000178082
ENSG00000133816	1216.38	1.87896	0.414467	4.53342	5.80352e-06	0.000178082
ENSG00000259207	145.806	1.46377	0.322866	4.53368	5.79643e-06	0.000178082
ENSG00000171940	749.716	0.790569	0.174346	4.53448	5.77466e-06	0.000178082
ENSG00000105339	205.081	0.931878	0.205581	4.53291	5.81768e-06	0.000178218
ENSG00000115252	17.9455	-2.32619	0.513822	-4.52723	5.97618e-06	0.000182767
ENSG00000138944	18.6675	2.70754	0.598132	4.52667	5.99216e-06	0.000182951
ENSG00000003137	545.408	2.63888	0.583172	4.52505	6.03814e-06	0.000184048
ENSG00000133313	1542.83	0.536522	0.118592	4.52409	6.06572e-06	0.000184581
ENSG00000169857	343.99	0.485051	0.107242	4.52294	6.09857e-06	0.000185273
ENSG00000116147	2327.25	-0.800313	0.176975	-4.52219	6.12029e-06	0.000185625
ENSG00000145244	512.513	2.1945	0.485356	4.52143	6.14242e-06	0.000185988
ENSG00000197467	51.0479	3.27586	0.724701	4.52029	6.17554e-06	0.000186683
ENSG00000168077	953.26	1.16635	0.25814	4.5183	6.2337e-06	0.00018813
ENSG00000138074	1679.39	0.596817	0.132153	4.5161	6.29887e-06	0.000189162
ENSG00000163975	527.138	1.25672	0.278272	4.51615	6.2973e-06	0.000189162
ENSG00000162032	592.356	-0.592104	0.131105	-4.51627	6.2939e-06	0.000189162
ENSG00000188015	67.2058	1.97063	0.436401	4.51564	6.31269e-06	0.000189267
ENSG00000134013	1942.26	1.85806	0.411507	4.51526	6.32404e-06	0.000189298
ENSG00000150093	19041.9	0.648228	0.143578	4.5148	6.33751e-06	0.000189391
ENSG00000137713	1095.82	0.584666	0.129576	4.51215	6.41741e-06	0.000191467
ENSG00000141526	169.828	1.4054	0.311499	4.51174	6.42991e-06	0.000191528
ENSG00000145703	976.343	1.55797	0.346172	4.50057	6.7772e-06	0.000201545
ENSG00000259727	15.9163	2.84309	0.63179	4.50006	6.79341e-06	0.000201699
ENSG00000256234	26.7729	3.98097	0.884987	4.49833	6.84881e-06	0.000203015
ENSG00000133019	248.851	-1.42928	0.317779	-4.4977	6.86923e-06	0.000203292
ENSG00000164125	1914.18	1.91735	0.426462	4.49595	6.9261e-06	0.000204644
ENSG00000073008	1081.3	0.82224	0.182925	4.49495	6.9586e-06	0.000205273
ENSG00000050344	1361.32	0.54152	0.120484	4.49452	6.97276e-06	0.00020536
ENSG00000237914	7.01225	6.15057	1.3686	4.49407	6.98751e-06	0.000205464
ENSG00000229647	21.7587	2.0398	0.453971	4.49324	7.01492e-06	0.00020594
ENSG00000110108	924.351	0.829683	0.18468	4.49255	7.03749e-06	0.000206272
ENSG00000132965	115.989	2.00257	0.446085	4.48922	7.1485e-06	0.000209191
ENSG00000248429	40.1043	1.77428	0.395431	4.48696	7.22481e-06	0.000211087
ENSG00000101670	63.4081	3.29638	0.735063	4.48449	7.30889e-06	0.000213203
ENSG00000204271	726.433	-0.507134	0.113144	-4.48219	7.38809e-06	0.000215171
ENSG00000174792	45.7607	2.65484	0.592477	4.48092	7.43212e-06	0.000216109
ENSG00000166979	57.7149	1.45027	0.32374	4.47973	7.47379e-06	0.000216977
ENSG00000277702	32.8746	1.84024	0.410897	4.47859	7.5139e-06	0.000217796
ENSG00000154310	1106.82	0.788359	0.176053	4.47796	7.53615e-06	0.000217884
ENSG00000155660	6846.4	0.79172	0.176809	4.47783	7.54072e-06	0.000217884
ENSG00000160190	216.654	1.26669	0.283033	4.47542	7.62627e-06	0.000220009
ENSG00000283196	237.767	0.743637	0.166182	4.47483	7.64722e-06	0.000220266
ENSG00000107249	246.845	1.76705	0.395052	4.47296	7.71445e-06	0.000221854
ENSG00000169032	1049.63	0.397641	0.0889426	4.47076	7.79426e-06	0.000223798
ENSG00000140931	1312.37	0.720325	0.16114	4.47019	7.81513e-06	0.000224046
ENSG00000174611	16.6816	2.67821	0.599343	4.46858	7.87389e-06	0.000225378
ENSG00000176485	472.085	0.880177	0.197015	4.46757	7.91138e-06	0.000225859
ENSG00000104998	331.511	1.06305	0.237955	4.46746	7.91535e-06	0.000225859
ENSG00000077279	1137.07	-1.02184	0.22881	-4.46588	7.97416e-06	0.000227183
ENSG00000138675	334.845	2.09018	0.468179	4.46449	8.02602e-06	0.000227909
ENSG00000286039	1756.35	-0.394093	0.0882734	-4.46446	8.02716e-06	0.000227909
ENSG00000196739	207.119	1.84821	0.414007	4.4642	8.03695e-06	0.000227909
ENSG00000169756	1600.93	0.863196	0.193379	4.46376	8.05331e-06	0.00022802
ENSG00000168497	66.5152	1.55237	0.347859	4.46264	8.09575e-06	0.000228867
ENSG00000165029	264.889	1.29095	0.289426	4.46039	8.18101e-06	0.000230921
ENSG00000159445	1053.67	-0.426229	0.0955876	-4.45904	8.23289e-06	0.000231672
ENSG00000105246	37.7446	2.63497	0.590907	4.4592	8.22671e-06	0.000231672
ENSG00000149557	1438.55	0.504842	0.11323	4.45854	8.25198e-06	0.000231853
ENSG00000253227	15.6758	3.82061	0.857646	4.45476	8.39879e-06	0.000235616
ENSG00000116701	131.165	1.80272	0.404761	4.45379	8.43683e-06	0.00023577
ENSG00000234520	18.1537	2.82539	0.634329	4.45414	8.42319e-06	0.00023577
ENSG00000092295	32.6754	1.55667	0.349528	4.45363	8.44289e-06	0.00023577
ENSG00000138083	838.645	-0.609741	0.136947	-4.4524	8.49142e-06	0.000236663
ENSG00000232977	56.2949	1.16285	0.261188	4.45217	8.5007e-06	0.000236663
ENSG00000163565	49.5695	2.33863	0.525407	4.45107	8.54421e-06	0.000237409
ENSG00000135324	1018.99	-0.994935	0.223538	-4.45084	8.5534e-06	0.000237409
ENSG00000119139	76.8251	1.09297	0.245682	4.4487	8.63897e-06	0.000239421
ENSG00000134138	6374.16	-0.43943	0.0987921	-4.44803	8.66601e-06	0.000239808
ENSG00000087085	185.732	1.22917	0.276429	4.4466	8.72398e-06	0.000241048
ENSG00000189143	98.7351	1.32412	0.297954	4.44404	8.82871e-06	0.000243208
ENSG00000151131	717.957	0.392851	0.0883991	4.44406	8.82766e-06	0.000243208
ENSG00000162777	25.1607	1.67184	0.376368	4.44203	8.91141e-06	0.000244422
ENSG00000100503	2107.61	0.558444	0.125719	4.442	8.91282e-06	0.000244422
ENSG00000159307	215.181	1.38706	0.312244	4.44225	8.90227e-06	0.000244422
ENSG00000129596	379.272	-0.459659	0.103518	-4.44037	8.98042e-06	0.000245541
ENSG00000076513	1631.37	0.68522	0.154311	4.44051	8.97451e-06	0.000245541
ENSG00000137312	5645.05	0.580259	0.130704	4.43948	9.01768e-06	0.000246087
ENSG00000175505	123.55	1.3937	0.313949	4.43925	9.02726e-06	0.000246087
ENSG00000166352	725.181	-1.20696	0.271926	-4.43855	9.05655e-06	0.000246153
ENSG00000169758	37.7811	-1.25243	0.282157	-4.43879	9.04669e-06	0.000246153
ENSG00000196975	1222.19	0.769069	0.173415	4.43484	9.21388e-06	0.00024988
ENSG00000166592	194.043	2.27128	0.512163	4.43468	9.22097e-06	0.00024988
ENSG00000197635	23.2065	2.66381	0.60078	4.43392	9.25338e-06	0.000250388
ENSG00000137720	532.391	-0.817613	0.184464	-4.43238	9.31974e-06	0.000251812
ENSG00000124831	2326.34	0.60909	0.137457	4.43114	9.37355e-06	0.000252893
ENSG00000169499	681.75	0.912091	0.205868	4.43046	9.4031e-06	0.000253317
ENSG00000211455	2420.3	0.767407	0.173259	4.42924	9.45674e-06	0.000254388
ENSG00000137936	358.371	0.886739	0.200337	4.42623	9.58958e-06	0.000257583
ENSG00000176887	2778.81	-0.626129	0.141499	-4.42497	9.64537e-06	0.000258702
ENSG00000084453	150.022	-1.06033	0.239843	-4.42094	9.82734e-06	0.000263197
ENSG00000129250	1560.5	1.44533	0.326991	4.4201	9.86549e-06	0.000263834
ENSG00000101938	256.441	-0.719537	0.162868	-4.41791	9.96589e-06	0.00026613
ENSG00000259439	334.763	-0.61439	0.139141	-4.41558	1.0074e-05	0.000268625
ENSG00000135074	2920.47	2.07263	0.469507	4.41449	1.01251e-05	0.000269594
ENSG00000114948	1280.46	0.872066	0.197584	4.41365	1.0164e-05	0.000270239
ENSG00000176871	2923.91	0.335848	0.0761463	4.41057	1.03101e-05	0.000273725
ENSG00000197712	560.799	1.18762	0.269349	4.40922	1.03745e-05	0.000275037
ENSG00000213585	5252.58	0.385042	0.087336	4.40874	1.03974e-05	0.000275246
ENSG00000107959	1439.9	0.81355	0.184609	4.40689	1.04863e-05	0.0002772
ENSG00000164758	286.135	-0.863137	0.196027	-4.40315	1.06688e-05	0.000281212
ENSG00000180855	185.347	-0.994928	0.225954	-4.40324	1.06646e-05	0.000281212
ENSG00000271474	318.116	-0.78293	0.177925	-4.40034	1.08079e-05	0.000284469
ENSG00000077150	630.166	1.86925	0.424898	4.3993	1.08603e-05	0.000285436
ENSG00000087074	871.902	0.785352	0.178692	4.39501	1.10769e-05	0.000290714
ENSG00000242242	62.7423	1.82113	0.414457	4.39401	1.11278e-05	0.000291632
ENSG00000131725	558.186	0.68012	0.154807	4.39335	1.11617e-05	0.000291641
ENSG00000150593	1307.4	-0.540298	0.122989	-4.39307	1.11759e-05	0.000291641
ENSG00000084112	1369.17	0.850987	0.193699	4.39335	1.11618e-05	0.000291641
ENSG00000116455	827.959	0.442028	0.100722	4.38859	1.1409e-05	0.000296879
ENSG00000144834	1091.81	-0.991486	0.225924	-4.38858	1.14091e-05	0.000296879
ENSG00000111913	176.105	2.6568	0.605608	4.38699	1.1493e-05	0.000298216
ENSG00000184009	57360.5	1.11484	0.254114	4.38717	1.14836e-05	0.000298216
ENSG00000113580	469.075	1.09495	0.249642	4.38607	1.15416e-05	0.000299052
ENSG00000115596	34.3783	-1.34646	0.307133	-4.38396	1.16539e-05	0.000301537
ENSG00000065609	1633.18	-0.819382	0.186988	-4.382	1.17593e-05	0.000303834
ENSG00000082684	103.592	-1.62148	0.37012	-4.38096	1.18157e-05	0.000304862
ENSG00000119514	202.479	1.33876	0.305689	4.3795	1.1895e-05	0.000306475
ENSG00000117152	29472.3	-0.70604	0.161286	-4.37755	1.20018e-05	0.000308794
ENSG00000172965	423.347	2.17497	0.497163	4.37477	1.21563e-05	0.00031233
ENSG00000149591	9900.4	1.37016	0.313358	4.3725	1.22833e-05	0.000315151
ENSG00000137393	69.0244	1.47213	0.336752	4.37156	1.2336e-05	0.000316061
ENSG00000169299	952.698	0.409439	0.0936851	4.37038	1.2403e-05	0.000317334
ENSG00000135919	307.353	1.48751	0.340654	4.36664	1.26174e-05	0.000322368
ENSG00000251003	38.3731	2.36098	0.540832	4.36545	1.26863e-05	0.000323678
ENSG00000155366	2429.14	1.02432	0.234708	4.36422	1.27576e-05	0.000324668
ENSG00000158715	291.883	1.08861	0.249449	4.36406	1.27669e-05	0.000324668
ENSG00000285410	662.227	-0.532641	0.122057	-4.36387	1.27783e-05	0.000324668
ENSG00000163531	1216.57	0.802211	0.183866	4.36302	1.28278e-05	0.000325475
ENSG00000129187	1536.09	0.574113	0.131598	4.36263	1.28509e-05	0.000325609
ENSG00000109320	752.398	1.18941	0.272847	4.35924	1.30513e-05	0.00033023
ENSG00000166710	8220.12	0.790443	0.18144	4.35649	1.32164e-05	0.000333947
ENSG00000239779	409.08	-0.548056	0.125848	-4.35492	1.33116e-05	0.000335152
ENSG00000083857	1462.76	1.51741	0.348403	4.35533	1.32865e-05	0.000335152
ENSG00000107438	1799.79	1.90227	0.436822	4.3548	1.3319e-05	0.000335152
ENSG00000177426	541.851	0.597238	0.137261	4.35111	1.35447e-05	0.000340365
ENSG00000228526	620.514	0.906748	0.208541	4.34805	1.37355e-05	0.000344215
ENSG00000118257	848.585	2.15899	0.49652	4.34824	1.37236e-05	0.000344215
ENSG00000174307	1539.88	1.02124	0.235136	4.3432	1.40423e-05	0.000350943
ENSG00000178695	1706.14	1.15802	0.266619	4.34335	1.40327e-05	0.000350943
ENSG00000139970	4035.14	-0.640932	0.147605	-4.34221	1.41055e-05	0.000351989
ENSG00000070404	2271.57	1.96284	0.452066	4.34195	1.41226e-05	0.000351989
ENSG00000257219	33.3595	2.89603	0.667183	4.34068	1.42041e-05	0.00035354
ENSG00000181467	381.916	0.589118	0.135859	4.33626	1.44926e-05	0.000360232
ENSG00000147119	94.2491	1.30236	0.300515	4.33375	1.46593e-05	0.000363881
ENSG00000109072	68.6634	1.45369	0.335536	4.33242	1.47476e-05	0.000365578
ENSG00000175600	168.796	1.06281	0.245371	4.33142	1.48149e-05	0.000366749
ENSG00000279415	13.3097	2.84482	0.657053	4.32966	1.49339e-05	0.000369196
ENSG00000145555	383.694	1.09022	0.251838	4.32904	1.49762e-05	0.000369742
ENSG00000228801	213.252	-0.632849	0.146283	-4.32619	1.5171e-05	0.000373545
ENSG00000241104	12.9166	2.98945	0.690985	4.32636	1.51597e-05	0.000373545
ENSG00000119408	685.519	1.18845	0.274843	4.3241	1.53157e-05	0.000376601
ENSG00000092531	962.267	0.936544	0.216625	4.32335	1.5368e-05	0.000377382
ENSG00000264920	175.638	-0.79078	0.183002	-4.32116	1.55213e-05	0.000380635
ENSG00000139117	19.9175	1.9209	0.444825	4.31834	1.5721e-05	0.000385018
ENSG00000103404	451.504	0.527634	0.122217	4.31717	1.58043e-05	0.000386541
ENSG00000198074	16.9295	3.68763	0.855487	4.31056	1.6284e-05	0.000397743
ENSG00000104081	426.706	-0.488105	0.113321	-4.30728	1.65277e-05	0.000403156
ENSG00000115652	943.157	0.534616	0.12413	4.30689	1.65566e-05	0.000403324
ENSG00000229312	47.577	-2.3197	0.538686	-4.30621	1.66075e-05	0.000404027
ENSG00000232133	20.6473	3.03605	0.705097	4.30586	1.66341e-05	0.000404137
ENSG00000082781	2223.59	1.19312	0.277123	4.30539	1.66693e-05	0.000404457
ENSG00000168090	4281.02	0.467185	0.108522	4.30498	1.67001e-05	0.000404667
ENSG00000145431	437.44	1.92686	0.447876	4.30221	1.69102e-05	0.000409217
ENSG00000165959	537.937	0.98434	0.22882	4.30181	1.69407e-05	0.000409415
ENSG00000073849	274.005	0.96421	0.224168	4.30129	1.69806e-05	0.00040984
ENSG00000125753	971.483	0.872801	0.202993	4.29966	1.71059e-05	0.000412319
ENSG00000272405	72.9733	1.86514	0.433863	4.29892	1.71635e-05	0.000412911
ENSG00000175745	651.18	-0.467168	0.108675	-4.29876	1.71755e-05	0.000412911
ENSG00000205426	16.9259	5.43423	1.26495	4.29602	1.73894e-05	0.000416958
ENSG00000100401	2204.87	0.526302	0.122507	4.2961	1.73828e-05	0.000416958
ENSG00000178776	592.365	1.25602	0.29239	4.29569	1.74147e-05	0.00041702
ENSG00000187608	137.074	1.2797	0.298446	4.28787	1.80396e-05	0.000431421
ENSG00000170485	228.323	1.75198	0.408758	4.28611	1.81831e-05	0.000434284
ENSG00000112297	68.1504	2.24851	0.52478	4.28466	1.83015e-05	0.000435423
ENSG00000019991	547.888	1.18509	0.276579	4.28483	1.82882e-05	0.000435423
ENSG00000198105	851.15	-0.582138	0.135866	-4.28466	1.83021e-05	0.000435423
ENSG00000187626	330.03	-0.422	0.0985118	-4.28376	1.83764e-05	0.000436623
ENSG00000228714	14.8249	4.77885	1.11594	4.28237	1.84913e-05	0.000438786
ENSG00000132854	27.4867	-1.59347	0.372145	-4.28184	1.85358e-05	0.000439273
ENSG00000130762	48.551	1.42398	0.332595	4.28141	1.85714e-05	0.000439546
ENSG00000142871	2699.31	2.32619	0.543532	4.27977	1.87091e-05	0.000440747
ENSG00000181381	368.378	1.33421	0.311735	4.27993	1.86951e-05	0.000440747
ENSG00000154102	119.389	1.30242	0.304292	4.28017	1.86754e-05	0.000440747
ENSG00000153976	45.1577	2.08383	0.486916	4.27965	1.87183e-05	0.000440747
ENSG00000161638	693.764	2.27217	0.530981	4.27918	1.87579e-05	0.000441113
ENSG00000171621	156.934	1.13577	0.265492	4.27796	1.88616e-05	0.000442983
ENSG00000168398	218.329	2.34717	0.548876	4.27632	1.90005e-05	0.000445673
ENSG00000104368	2951.73	2.06888	0.484153	4.2732	1.92686e-05	0.000451383
ENSG00000119655	4037.99	1.35565	0.317387	4.2713	1.94336e-05	0.000454666
ENSG00000224184	9.59946	3.89921	0.912971	4.2709	1.94685e-05	0.000454903
ENSG00000173227	67.0444	1.93684	0.453531	4.27057	1.9497e-05	0.000454988
ENSG00000175879	923.92	-0.725234	0.169834	-4.27026	1.95244e-05	0.000455047
ENSG00000221944	418.59	-0.408287	0.0956903	-4.26676	1.98333e-05	0.000461251
ENSG00000146232	364.376	0.877709	0.205726	4.26639	1.98661e-05	0.000461251
ENSG00000148841	510.613	1.06894	0.250548	4.26639	1.98658e-05	0.000461251
ENSG00000116096	475.816	0.755752	0.177154	4.26607	1.98944e-05	0.000461324
ENSG00000189410	69.5839	1.42546	0.334205	4.26523	1.99692e-05	0.000462473
ENSG00000260641	67.9379	1.31539	0.30846	4.26438	2.00455e-05	0.000463369
ENSG00000111348	1614.22	2.0983	0.49207	4.26424	2.00585e-05	0.000463369
ENSG00000136068	8798.77	1.71116	0.401347	4.26353	2.01219e-05	0.000464249
ENSG00000143369	102.633	1.60072	0.375606	4.26169	2.02884e-05	0.000466913
ENSG00000164294	238.849	1.45305	0.340956	4.2617	2.0288e-05	0.000466913
ENSG00000146648	610.117	1.39048	0.326321	4.26109	2.03431e-05	0.000467585
ENSG00000162783	997.362	0.833373	0.195668	4.25911	2.05243e-05	0.000470976
ENSG00000010818	1124.3	0.77217	0.181331	4.25836	2.05935e-05	0.000470976
ENSG00000078596	290.096	2.10488	0.494236	4.25885	2.05484e-05	0.000470976
ENSG00000184979	76.4703	1.26123	0.296162	4.25858	2.05734e-05	0.000470976
ENSG00000177337	163.071	0.973754	0.228721	4.25739	2.06824e-05	0.00047242
ENSG00000243943	1790.69	-0.538652	0.126725	-4.25055	2.13244e-05	0.000486477
ENSG00000144824	2949.91	1.77083	0.416715	4.2495	2.14251e-05	0.000488166
ENSG00000055163	2989.26	0.54343	0.127891	4.24916	2.14578e-05	0.000488305
ENSG00000130147	2246.42	0.851526	0.200491	4.24721	2.1645e-05	0.000491954
ENSG00000113083	344.723	1.41261	0.332892	4.24347	2.20093e-05	0.000499167
ENSG00000130518	452.367	1.18684	0.279691	4.24339	2.20169e-05	0.000499167
ENSG00000117143	2233.41	0.382213	0.090117	4.2413	2.2223e-05	0.000502597
ENSG00000204713	2411.19	-0.345226	0.0813952	-4.24135	2.22175e-05	0.000502597
ENSG00000135111	3650.57	0.811148	0.191318	4.23979	2.23733e-05	0.000505372
ENSG00000198053	602.234	2.09881	0.495081	4.23933	2.24193e-05	0.000505786
ENSG00000169554	2056.81	0.556918	0.131559	4.23322	2.3037e-05	0.000519083
ENSG00000135744	56.3629	2.06638	0.488263	4.23211	2.31512e-05	0.000520263
ENSG00000132170	310.909	1.51921	0.359033	4.23141	2.3223e-05	0.000520263
ENSG00000163754	547.723	0.877183	0.2073	4.23146	2.32175e-05	0.000520263
ENSG00000016082	3386.86	-0.871362	0.205924	-4.23148	2.32159e-05	0.000520263
ENSG00000126458	440.696	1.09021	0.257651	4.23133	2.32314e-05	0.000520263
ENSG00000143578	446.869	-0.618476	0.14639	-4.22484	2.39107e-05	0.000534824
ENSG00000257258	17.8464	3.04598	0.721435	4.22211	2.42026e-05	0.000540692
ENSG00000170899	1293.99	-0.671431	0.159078	-4.22076	2.43485e-05	0.000542757
ENSG00000205413	316.403	1.0533	0.249555	4.2207	2.43543e-05	0.000542757
ENSG00000164111	3057.45	0.700328	0.165958	4.21991	2.44402e-05	0.000544009
ENSG00000151914	7608.36	0.481966	0.114239	4.21894	2.45459e-05	0.000545131
ENSG00000090339	1197.47	3.03715	0.719891	4.2189	2.45501e-05	0.000545131
ENSG00000270069	10.5158	5.37798	1.27514	4.21757	2.46954e-05	0.000547694
ENSG00000260802	49.3416	-1.54138	0.365515	-4.217	2.47569e-05	0.000548394
ENSG00000145358	13.1457	2.45699	0.583002	4.21439	2.50457e-05	0.000554122
ENSG00000138311	154.802	0.830646	0.197256	4.21102	2.54225e-05	0.000561779
ENSG00000100325	1632.57	0.466894	0.110884	4.21065	2.54639e-05	0.000562015
ENSG00000150551	604.23	2.41557	0.573829	4.20956	2.55867e-05	0.000562018
ENSG00000037474	2338.13	0.352201	0.0836665	4.20959	2.55837e-05	0.000562018
ENSG00000044574	10020.4	0.649577	0.154303	4.20975	2.55648e-05	0.000562018
ENSG00000129472	1142.12	-0.558673	0.132709	-4.20976	2.55638e-05	0.000562018
ENSG00000198795	373.618	-0.775674	0.184283	-4.20914	2.56347e-05	0.000562397
ENSG00000091527	2710.03	0.412948	0.0981804	4.20601	2.59913e-05	0.000568965
ENSG00000165028	235.969	-0.620505	0.147529	-4.20597	2.59962e-05	0.000568965
ENSG00000130766	558.763	1.06721	0.253777	4.20533	2.60699e-05	0.000569897
ENSG00000135899	280.516	1.20488	0.28671	4.20245	2.64043e-05	0.000575833
ENSG00000157796	1128.44	-0.382511	0.0910198	-4.2025	2.63979e-05	0.000575833
ENSG00000074590	1104.08	1.98872	0.473558	4.19952	2.67477e-05	0.000582629
ENSG00000129197	2617.41	-0.462153	0.110205	-4.19359	2.74575e-05	0.00059738
ENSG00000172548	189.213	2.23085	0.532018	4.19318	2.75073e-05	0.000597753
ENSG00000130226	236.423	-0.579028	0.138187	-4.19018	2.78729e-05	0.00060498
ENSG00000234741	9709.62	-0.577562	0.137851	-4.18975	2.79264e-05	0.000605424
ENSG00000138279	1754.55	0.375893	0.0897251	4.18938	2.79713e-05	0.000605681
ENSG00000159840	3967.84	2.04293	0.487683	4.18904	2.80132e-05	0.000605872
ENSG00000111252	428.328	0.928971	0.221837	4.18764	2.81876e-05	0.000608926
ENSG00000126803	461.73	0.880491	0.21038	4.18525	2.84858e-05	0.000614642
ENSG00000076043	1312.89	0.949236	0.226887	4.18373	2.86762e-05	0.000618022
ENSG00000007402	2190.89	-1.0653	0.254656	-4.18331	2.87293e-05	0.000618439
ENSG00000213420	1407.77	-0.504375	0.120611	-4.18183	2.89177e-05	0.000621764
ENSG00000280383	24.6723	1.68468	0.402905	4.18133	2.89807e-05	0.000622389
ENSG00000130429	117.962	1.11016	0.265536	4.18085	2.90427e-05	0.00062299
ENSG00000166349	44.2713	-0.921854	0.220526	-4.18025	2.91193e-05	0.000623902
ENSG00000120738	329.719	1.37548	0.329067	4.17994	2.91591e-05	0.000624025
ENSG00000137968	1413.02	0.603956	0.144583	4.17723	2.95076e-05	0.000628546
ENSG00000145730	4721.69	1.09537	0.262207	4.17749	2.9474e-05	0.000628546
ENSG00000122691	2801.65	-0.676116	0.161856	-4.17727	2.95023e-05	0.000628546
ENSG00000069869	520.34	0.867156	0.207589	4.17728	2.95019e-05	0.000628546
ENSG00000177954	47007.3	-0.939569	0.22499	-4.17605	2.96611e-05	0.000631081
ENSG00000231924	6.58246	5.41858	1.29807	4.17432	2.98872e-05	0.000635154
ENSG00000026025	23340	1.2442	0.298248	4.17169	3.02346e-05	0.000641793
ENSG00000047457	13.8973	-2.99538	0.718287	-4.17017	3.04379e-05	0.000644802
ENSG00000103154	102.663	1.62259	0.3891	4.1701	3.04468e-05	0.000644802
ENSG00000256940	78.9166	1.20118	0.288183	4.16812	3.07118e-05	0.000649665
ENSG00000106785	385.667	0.869355	0.208616	4.16725	3.08295e-05	0.000651402
ENSG00000198959	9368.81	1.61209	0.386906	4.16663	3.09136e-05	0.000652426
ENSG00000197172	1251.41	0.413734	0.0993066	4.16623	3.09674e-05	0.000652811
ENSG00000109814	1069.08	0.387938	0.0931242	4.16581	3.10248e-05	0.000653269
ENSG00000120693	1859.74	0.782279	0.187854	4.16429	3.12327e-05	0.000656891
ENSG00000101577	787.248	0.450357	0.108195	4.16244	3.14869e-05	0.000661477
ENSG00000176273	435.094	0.402331	0.0966841	4.16129	3.16455e-05	0.000664049
ENSG00000178033	20.7506	2.37244	0.570199	4.16073	3.17233e-05	0.000664918
ENSG00000135299	364.015	-0.557535	0.134018	-4.16016	3.18023e-05	0.000665812
ENSG00000124216	197.08	1.57082	0.377621	4.15979	3.18544e-05	0.000666142
ENSG00000137693	373.279	1.36318	0.327932	4.15689	3.22607e-05	0.00067387
ENSG00000225791	331.989	-0.522324	0.125661	-4.15662	3.22995e-05	0.000673912
ENSG00000067560	7678.01	0.325841	0.078492	4.15126	3.30645e-05	0.000689088
ENSG00000160326	458.272	1.03487	0.249367	4.14996	3.32527e-05	0.000692223
ENSG00000148655	41.6223	-1.02053	0.245954	-4.14926	3.3355e-05	0.000693564
ENSG00000116254	422.355	0.844527	0.203613	4.14771	3.35815e-05	0.000696497
ENSG00000145012	1408.46	2.24669	0.541691	4.14754	3.36061e-05	0.000696497
ENSG00000257176	137.271	1.39464	0.336259	4.14752	3.36101e-05	0.000696497
ENSG00000179833	573.632	0.884706	0.213342	4.14689	3.37021e-05	0.000697615
ENSG00000186517	18.6454	1.88008	0.453405	4.14658	3.37481e-05	0.000697778
ENSG00000113645	540.745	0.765482	0.184647	4.14565	3.38857e-05	0.000699832
ENSG00000169067	27.8327	2.28058	0.550177	4.14518	3.39544e-05	0.000700462
ENSG00000185404	231.657	1.22711	0.29606	4.1448	3.40107e-05	0.000700835
ENSG00000131378	1599.68	-0.789271	0.190447	-4.14432	3.40828e-05	0.000701531
ENSG00000203288	73.259	-1.03574	0.249984	-4.1432	3.42487e-05	0.000704155
ENSG00000158050	82.5788	1.83325	0.442705	4.14103	3.45755e-05	0.000710076
ENSG00000177697	4790.93	0.729349	0.176256	4.138	3.50342e-05	0.000718691
ENSG00000073792	13.5104	2.54528	0.615148	4.13768	3.5084e-05	0.000718907
ENSG00000198682	907.484	2.01253	0.486589	4.136	3.53418e-05	0.000723382
ENSG00000134594	173.464	-0.902638	0.218332	-4.13425	3.56112e-05	0.000728083
ENSG00000133657	3854.68	0.802193	0.194062	4.13369	3.56988e-05	0.000729059
ENSG00000130962	20.6648	2.0857	0.504602	4.13336	3.57495e-05	0.000729282
ENSG00000179630	262.995	0.85607	0.207145	4.13271	3.58514e-05	0.000730546
ENSG00000089327	115.028	3.13928	0.75978	4.13183	3.59886e-05	0.000732529
ENSG00000173597	20.1566	2.46188	0.596218	4.12917	3.64073e-05	0.000740227
ENSG00000030110	530.918	0.720199	0.174447	4.12847	3.65189e-05	0.000740923
ENSG00000168610	2647.01	0.807412	0.195573	4.12845	3.65224e-05	0.000740923
ENSG00000112357	188.617	-0.824809	0.199885	-4.12642	3.68447e-05	0.000746636
ENSG00000163297	2399.55	0.821898	0.199239	4.12518	3.70448e-05	0.000748248
ENSG00000197905	319.325	0.541082	0.131166	4.12517	3.70468e-05	0.000748248
ENSG00000123700	57.6158	1.81683	0.440422	4.12519	3.70427e-05	0.000748248
ENSG00000090975	189.541	1.43748	0.348525	4.12446	3.71599e-05	0.00074888
ENSG00000108848	9225.75	-0.740583	0.179549	-4.12468	3.71255e-05	0.00074888
ENSG00000164741	733.26	1.16973	0.283665	4.12365	3.7292e-05	0.000750717
ENSG00000231991	72.6069	1.70243	0.413388	4.11823	3.81785e-05	0.00076772
ENSG00000081320	377.82	0.884552	0.214816	4.11771	3.82653e-05	0.000767778
ENSG00000109339	607.35	-0.631966	0.153473	-4.11776	3.82576e-05	0.000767778
ENSG00000166664	30.6983	-1.22916	0.298572	-4.11678	3.842e-05	0.000770039
ENSG00000198771	19.0614	3.84385	0.934311	4.1141	3.88698e-05	0.000778202
ENSG00000164932	662.615	1.15943	0.281885	4.11314	3.9032e-05	0.000779745
ENSG00000166851	1323.28	0.469047	0.114036	4.11316	3.90281e-05	0.000779745
ENSG00000185989	614.739	0.620258	0.150844	4.11191	3.92407e-05	0.000783062
ENSG00000165731	10063.9	0.57413	0.139683	4.11025	3.95233e-05	0.000787843
ENSG00000187653	46.7885	1.34597	0.327542	4.1093	3.96863e-05	0.000790232
ENSG00000176697	109.803	1.06205	0.25852	4.10817	3.98808e-05	0.000793243
ENSG00000105894	2218.89	1.00296	0.244205	4.10703	4.00778e-05	0.000795434
ENSG00000108219	1501.83	0.72049	0.175428	4.10705	4.00739e-05	0.000795434
ENSG00000271447	33.4745	-1.24941	0.30439	-4.10463	4.04967e-05	0.000802878
ENSG00000129757	155.655	-0.857582	0.20897	-4.10385	4.06335e-05	0.00080385
ENSG00000166510	14.2505	-4.35307	1.06072	-4.10387	4.06295e-05	0.00080385
ENSG00000122591	43.6617	1.39638	0.340356	4.10271	4.0834e-05	0.000806945
ENSG00000205592	25.6685	2.0805	0.507189	4.10202	4.09556e-05	0.000808477
ENSG00000121577	1268.32	0.697976	0.170176	4.10149	4.10503e-05	0.000808645
ENSG00000085733	5466.73	0.60334	0.147103	4.10148	4.10525e-05	0.000808645
ENSG00000163155	704.765	-0.541251	0.132015	-4.09994	4.13266e-05	0.00081291
ENSG00000172985	81.8502	1.66647	0.406481	4.09976	4.13577e-05	0.00081291
ENSG00000182022	86.4596	-1.2314	0.300497	-4.09788	4.16954e-05	0.000818668
ENSG00000198570	208.334	-0.859624	0.209812	-4.09712	4.18315e-05	0.000819107
ENSG00000013810	2183.74	0.391891	0.0956469	4.09727	4.18048e-05	0.000819107
ENSG00000167601	263.175	1.97166	0.481244	4.09701	4.18519e-05	0.000819107
ENSG00000013293	1126.41	0.519732	0.126867	4.09666	4.19156e-05	0.000819479
ENSG00000177674	479.265	0.632558	0.15447	4.09502	4.2213e-05	0.000824414
ENSG00000169271	17.7655	2.025	0.494574	4.09444	4.23193e-05	0.00082561
ENSG00000262001	102.832	1.01418	0.247748	4.09361	4.24704e-05	0.000827675
ENSG00000252690	147.679	-0.790684	0.193207	-4.09242	4.26897e-05	0.000831065
ENSG00000091490	1420.27	1.34475	0.328623	4.09206	4.27552e-05	0.000831456
ENSG00000161513	1349.02	0.831792	0.203407	4.0893	4.32685e-05	0.000839657
ENSG00000078699	1515.07	-0.6021	0.147237	-4.08933	4.32626e-05	0.000839657
ENSG00000149177	499.237	0.981561	0.240083	4.08843	4.3431e-05	0.000841917
ENSG00000129116	3281.82	1.26584	0.30979	4.08613	4.38629e-05	0.000848934
ENSG00000100784	362.371	-0.676831	0.165646	-4.08601	4.38856e-05	0.000848934
ENSG00000168913	187.022	-0.839437	0.205498	-4.08489	4.4097e-05	0.000852124
ENSG00000107954	65.2852	-0.848139	0.207679	-4.0839	4.42869e-05	0.000854892
ENSG00000272316	23.7537	-1.56672	0.384255	-4.07728	4.55647e-05	0.000878093
ENSG00000151835	4627.61	0.64261	0.157617	4.07703	4.56151e-05	0.000878093
ENSG00000166292	573.536	-2.55541	0.626795	-4.07694	4.56327e-05	0.000878093
ENSG00000139514	2126.07	0.513342	0.125944	4.07594	4.5829e-05	0.000880945
ENSG00000039139	51.441	1.40403	0.344686	4.07335	4.6341e-05	0.000889854
ENSG00000131979	1282.19	-1.35941	0.333762	-4.07299	4.64125e-05	0.000890293
ENSG00000101384	738.869	1.32781	0.32603	4.07267	4.64771e-05	0.000890601
ENSG00000151474	1618.15	0.449692	0.110436	4.07198	4.66153e-05	0.000892316
ENSG00000167216	214.152	-0.546776	0.134299	-4.07133	4.67449e-05	0.000893863
ENSG00000184905	136.778	-0.960234	0.23593	-4.06999	4.70159e-05	0.000896932
ENSG00000132274	116.316	1.58885	0.390387	4.06994	4.70254e-05	0.000896932
ENSG00000274828	243.812	-0.60854	0.149526	-4.06981	4.70523e-05	0.000896932
ENSG00000146122	195.424	-0.544567	0.133839	-4.06881	4.72542e-05	0.00089891
ENSG00000106819	10.1654	-4.02332	0.988811	-4.06885	4.72464e-05	0.00089891
ENSG00000107147	378.748	1.03439	0.254297	4.06764	4.74921e-05	0.000902497
ENSG00000144285	16.9304	-1.85689	0.456561	-4.06713	4.75965e-05	0.000903545
ENSG00000112320	144.301	-1.0481	0.25779	-4.06571	4.78857e-05	0.000908094
ENSG00000120832	524.315	-0.567385	0.139684	-4.06193	4.86696e-05	0.000922005
ENSG00000159674	185.497	1.58266	0.38981	4.06009	4.90537e-05	0.000928322
ENSG00000166407	565.295	-0.721816	0.1778	-4.0597	4.91358e-05	0.000928916
ENSG00000149527	75.7033	-1.25278	0.308698	-4.05828	4.94354e-05	0.000931694
ENSG00000233621	127.934	0.966659	0.238189	4.05837	4.94155e-05	0.000931694
ENSG00000067057	4619.37	0.439596	0.108315	4.05851	4.93873e-05	0.000931694
ENSG00000151012	157.625	1.3068	0.322113	4.05695	4.97183e-05	0.000936063
ENSG00000113749	155.745	1.57624	0.388632	4.05586	4.9951e-05	0.000939479
ENSG00000164307	585.555	1.02923	0.253855	4.05441	5.0262e-05	0.00094339
ENSG00000075624	82348.2	1.08555	0.267745	4.05443	5.02569e-05	0.00094339
ENSG00000150594	40.1392	2.35244	0.580302	4.05382	5.03886e-05	0.000944799
ENSG00000109790	1419.35	0.531325	0.131174	4.05054	5.11002e-05	0.000957163
ENSG00000230699	211.996	1.39106	0.343632	4.0481	5.16344e-05	0.000965218
ENSG00000196182	1107.77	0.496143	0.122562	4.0481	5.16357e-05	0.000965218
ENSG00000196812	386.989	-0.804826	0.198902	-4.04635	5.20235e-05	0.000971476
ENSG00000112936	11613.9	-0.612032	0.151284	-4.04558	5.21941e-05	0.000972355
ENSG00000234745	230.193	2.13077	0.526712	4.04542	5.22298e-05	0.000972355
ENSG00000048392	1603.34	0.795587	0.196663	4.04543	5.22273e-05	0.000972355
ENSG00000111912	1978.66	0.671701	0.166097	4.04403	5.25401e-05	0.000977139
ENSG00000123609	60.9685	1.24019	0.306757	4.04291	5.27913e-05	0.000980064
ENSG00000154133	22.2627	3.54645	0.877215	4.04285	5.28052e-05	0.000980064
ENSG00000089177	371.952	-0.43616	0.10789	-4.04262	5.28579e-05	0.000980064
ENSG00000260244	424.636	-1.18836	0.29422	-4.03901	5.3678e-05	0.000993721
ENSG00000221866	2419.43	1.39891	0.346359	4.0389	5.37029e-05	0.000993721
ENSG00000187479	693.292	-0.833269	0.206423	-4.03671	5.42064e-05	0.00100202
ENSG00000120279	76.5277	1.82727	0.452962	4.03405	5.48245e-05	0.00101243
ENSG00000171724	2612.2	1.0356	0.256813	4.03252	5.51813e-05	0.00101799
ENSG00000108854	1750.68	0.419812	0.104131	4.03156	5.54075e-05	0.00102114
ENSG00000182253	679.382	1.10614	0.274489	4.0298	5.5824e-05	0.00102778
ENSG00000115267	68.8106	1.62088	0.402307	4.02895	5.60259e-05	0.00103046
ENSG00000197746	17423.4	0.754917	0.187427	4.0278	5.63023e-05	0.0010345
ENSG00000182636	171.049	1.26998	0.315341	4.02732	5.6417e-05	0.00103557
ENSG00000118407	611.588	1.2248	0.304205	4.02625	5.66728e-05	0.00103923
ENSG00000135914	239.713	1.13884	0.282916	4.02537	5.68865e-05	0.00104002
ENSG00000271334	13.1758	2.2881	0.56839	4.02559	5.68328e-05	0.00104002
ENSG00000087088	2992.18	0.767275	0.190607	4.02544	5.68691e-05	0.00104002
ENSG00000076356	2345.41	1.25174	0.311043	4.02433	5.71371e-05	0.00104317
ENSG00000171223	878.19	0.932972	0.231841	4.02419	5.71723e-05	0.00104317
ENSG00000103415	924.623	0.502885	0.125031	4.02208	5.76869e-05	0.00105151
ENSG00000150990	591.452	0.700686	0.174232	4.02156	5.78129e-05	0.00105276
ENSG00000104435	25502.6	-0.94306	0.234551	-4.02071	5.80239e-05	0.00105555
ENSG00000168348	128.056	-3.4657	0.862075	-4.02019	5.81517e-05	0.00105683
ENSG00000204264	363.214	1.22814	0.305627	4.01843	5.85874e-05	0.00106369
ENSG00000109079	2021.03	0.519238	0.129284	4.01626	5.9129e-05	0.00107179
ENSG00000167664	31.6321	-2.1987	0.547461	-4.01617	5.91508e-05	0.00107179
ENSG00000225857	11.8949	2.17525	0.541658	4.01591	5.92167e-05	0.00107193
ENSG00000117868	1845.9	0.425295	0.105931	4.01485	5.94838e-05	0.0010757
ENSG00000174837	14.354	3.28662	0.818777	4.01406	5.96819e-05	0.00107822
ENSG00000287798	18.1391	2.08037	0.518301	4.01382	5.97432e-05	0.00107826
ENSG00000110680	18.1614	4.61305	1.14946	4.01324	5.98911e-05	0.00107919
ENSG00000107554	674.484	1.30404	0.324942	4.01315	5.99126e-05	0.00107919
ENSG00000137834	337.907	2.16937	0.540602	4.01288	5.99828e-05	0.0010794
ENSG00000234224	327.041	-1.23298	0.307277	-4.01258	6.00575e-05	0.00107968
ENSG00000113578	472.517	1.03859	0.258856	4.01223	6.01472e-05	0.00108023
ENSG00000100065	275.317	0.992523	0.247479	4.01054	6.05811e-05	0.00108696
ENSG00000198624	64.5915	1.57194	0.392008	4.00997	6.07267e-05	0.00108777
ENSG00000107957	2157.23	0.716336	0.178642	4.0099	6.07448e-05	0.00108777
ENSG00000234608	381.414	-0.439337	0.109614	-4.00803	6.12266e-05	0.00109532
ENSG00000102900	1461.83	0.321343	0.0801953	4.00701	6.14926e-05	0.00109835
ENSG00000236056	15.3653	2.60495	0.650112	4.00692	6.15158e-05	0.00109835
ENSG00000151967	513.706	-0.602411	0.150437	-4.00442	6.21699e-05	0.00110465
ENSG00000038427	6014.18	1.01886	0.254413	4.00474	6.20862e-05	0.00110465
ENSG00000230943	8.27906	3.41059	0.851681	4.00454	6.21384e-05	0.00110465
ENSG00000065923	294.965	0.633366	0.158164	4.00448	6.21542e-05	0.00110465
ENSG00000105281	1493.27	0.667823	0.166753	4.00487	6.20519e-05	0.00110465
ENSG00000106991	955.569	1.41495	0.353447	4.00327	6.24718e-05	0.00110894
ENSG00000182362	373.098	-0.431637	0.107837	-4.0027	6.26232e-05	0.00111055
ENSG00000204592	546.092	0.992056	0.24795	4.00104	6.30647e-05	0.00111588
ENSG00000135404	6348.2	0.454685	0.113653	4.00065	6.31677e-05	0.00111588
ENSG00000100030	1670.08	0.406348	0.101555	4.00126	6.30071e-05	0.00111588
ENSG00000281903	8.90049	5.19394	1.29824	4.00075	6.31408e-05	0.00111588
ENSG00000149294	4834.19	0.295545	0.0739172	3.99833	6.37912e-05	0.00112581
ENSG00000028137	29.3845	2.29629	0.574459	3.99731	6.40672e-05	0.00112959
ENSG00000143869	110.447	-1.34436	0.336406	-3.99623	6.43581e-05	0.00113363
ENSG00000066248	10.4252	2.95204	0.738822	3.9956	6.45294e-05	0.00113556
ENSG00000144283	1259.95	0.354602	0.0887686	3.99468	6.47812e-05	0.00113889
ENSG00000273038	172.927	0.807446	0.202158	3.99414	6.49284e-05	0.00114039
ENSG00000134419	8055.92	-0.761361	0.190699	-3.99248	6.53847e-05	0.0011473
ENSG00000132164	167.39	-0.632135	0.158387	-3.99108	6.57736e-05	0.00115302
ENSG00000150457	26.5679	1.86395	0.467107	3.99042	6.59557e-05	0.00115511
ENSG00000160613	1790.96	0.464443	0.116406	3.98985	6.61152e-05	0.0011568
ENSG00000131094	48.5991	-1.11417	0.279386	-3.98793	6.66533e-05	0.0011651
ENSG00000138685	594.943	0.854857	0.21444	3.98646	6.70671e-05	0.00116924
ENSG00000259663	1837.73	-0.707508	0.177471	-3.98661	6.70248e-05	0.00116924
ENSG00000159216	417.098	2.3777	0.596452	3.98641	6.70818e-05	0.00116924
ENSG00000176714	182.691	-0.763451	0.191625	-3.98409	6.77394e-05	0.00117958
ENSG00000235092	352.652	0.930018	0.233486	3.98319	6.79958e-05	0.00118292
ENSG00000116990	82.1536	-0.902243	0.226623	-3.98126	6.85516e-05	0.00119033
ENSG00000128656	1435.13	-0.567115	0.142445	-3.98129	6.85414e-05	0.00119033
ENSG00000157654	2480.47	1.33721	0.335986	3.97996	6.89267e-05	0.00119571
ENSG00000138606	453.144	-0.660797	0.166045	-3.97963	6.90219e-05	0.00119623
ENSG00000152684	734.947	0.404594	0.10175	3.97635	6.99816e-05	0.00121171
ENSG00000175497	84.0648	-1.51614	0.381339	-3.97582	7.0137e-05	0.00121326
ENSG00000143429	140.745	0.671412	0.168897	3.97528	7.02955e-05	0.00121485
ENSG00000105835	2597.81	0.836609	0.210507	3.97426	7.05975e-05	0.00121777
ENSG00000178031	186.542	1.69656	0.426882	3.9743	7.05859e-05	0.00121777
ENSG00000093010	1261.32	0.617953	0.155529	3.97324	7.09005e-05	0.00122185
ENSG00000236502	108.795	-1.11368	0.280399	-3.97176	7.1344e-05	0.00122718
ENSG00000137441	11.9545	-1.99074	0.501195	-3.97198	7.12773e-05	0.00122718
ENSG00000183644	74.8412	1.43084	0.360371	3.97048	7.17283e-05	0.00123264
ENSG00000137831	963.442	0.670301	0.168885	3.96898	7.21809e-05	0.00123925
ENSG00000139211	14.8342	3.42781	0.864095	3.96693	7.28036e-05	0.00124877
ENSG00000117450	9049.33	0.400609	0.101016	3.96582	7.31452e-05	0.00125346
ENSG00000273344	191.439	-0.638183	0.161013	-3.96354	7.38471e-05	0.0012643
ENSG00000166923	5130.49	1.32745	0.335024	3.96225	7.42453e-05	0.00126993
ENSG00000211448	168.49	1.28865	0.325344	3.96088	7.46749e-05	0.00127609
ENSG00000176244	248.526	-0.783793	0.197906	-3.96043	7.48139e-05	0.00127728
ENSG00000165030	377.782	0.436266	0.1102	3.95886	7.53088e-05	0.00128453
ENSG00000162889	2582.3	0.621438	0.157032	3.95739	7.57739e-05	0.00129126
ENSG00000235904	120.128	-0.707906	0.178929	-3.95635	7.61041e-05	0.00129327
ENSG00000261488	28.982	1.54558	0.390647	3.95646	7.60702e-05	0.00129327
ENSG00000089250	75.7132	-1.94121	0.490634	-3.95654	7.60431e-05	0.00129327
ENSG00000151136	353.412	-1.17012	0.295843	-3.95523	7.64618e-05	0.00129815
ENSG00000122863	1197.1	1.02746	0.259854	3.95398	7.68614e-05	0.00130373
ENSG00000135473	817.345	-0.378539	0.0957488	-3.95346	7.70284e-05	0.00130535
ENSG00000112530	48.35	-1.25981	0.318691	-3.95307	7.71541e-05	0.00130627
ENSG00000130309	1859.91	0.518926	0.131288	3.95257	7.73151e-05	0.00130779
ENSG00000224865	9.96585	3.83131	0.969445	3.95207	7.7479e-05	0.00130935
ENSG00000197956	2660.99	0.637604	0.161345	3.9518	7.75667e-05	0.00130963
ENSG00000112167	293.035	-0.496632	0.125686	-3.95136	7.77077e-05	0.0013108
ENSG00000144043	1666.97	0.357238	0.0904443	3.94981	7.82125e-05	0.0013181
ENSG00000063660	1419.82	1.16674	0.295421	3.94941	7.83447e-05	0.00131815
ENSG00000145050	1566.99	0.438089	0.110926	3.94936	7.83595e-05	0.00131815
ENSG00000241697	48.9375	-1.29509	0.328194	-3.9461	7.9433e-05	0.00133498
ENSG00000246334	42.9945	1.49742	0.379672	3.94397	8.01442e-05	0.00134447
ENSG00000185972	26.0015	1.92028	0.486871	3.94413	8.00915e-05	0.00134447
ENSG00000164776	41.6978	-0.932472	0.236455	-3.94355	8.02855e-05	0.00134561
ENSG00000134250	2709.3	1.30552	0.331105	3.94293	8.04919e-05	0.00134783
ENSG00000141524	164.81	0.945174	0.239837	3.9409	8.11764e-05	0.00135806
ENSG00000232044	209.433	-0.978625	0.24855	-3.93734	8.23912e-05	0.00137712
ENSG00000182534	5026	0.444674	0.112995	3.93534	8.30795e-05	0.00138736
ENSG00000283511	43.4187	3.37506	0.858065	3.93334	8.37727e-05	0.00139639
ENSG00000269940	57.8885	1.15374	0.293315	3.93345	8.37368e-05	0.00139639
ENSG00000120915	352.15	-0.472043	0.12002	-3.93303	8.38811e-05	0.00139693
ENSG00000106105	4154.92	0.269906	0.0686518	3.93152	8.44115e-05	0.00140448
ENSG00000164070	1001.3	0.659265	0.16777	3.92956	8.50999e-05	0.00141465
ENSG00000151929	349.797	1.44699	0.368302	3.92882	8.5362e-05	0.00141772
ENSG00000119973	60.2051	-0.93802	0.238854	-3.92716	8.5953e-05	0.00142624
ENSG00000205352	671.065	0.657919	0.167546	3.9268	8.60826e-05	0.0014271
ENSG00000232892	97.8873	-1.04143	0.265266	-3.92598	8.63764e-05	0.00143068
ENSG00000257519	13.3444	2.75176	0.701093	3.92496	8.67447e-05	0.00143548
ENSG00000205659	497.028	-0.47064	0.119947	-3.92373	8.71877e-05	0.00144151
ENSG00000143318	14.0083	3.05558	0.778834	3.92328	8.73532e-05	0.00144164
ENSG00000172061	10.0645	3.82587	0.975162	3.92332	8.73388e-05	0.00144164
ENSG00000180616	185.721	1.54376	0.393672	3.92145	8.80177e-05	0.0014513
ENSG00000171346	15.7373	3.19315	0.814377	3.92098	8.819e-05	0.00145284
ENSG00000188549	829.86	1.08595	0.276986	3.92062	8.83232e-05	0.00145372
ENSG00000018699	1602.39	0.724466	0.184809	3.92008	8.85203e-05	0.00145566
ENSG00000173933	418.195	-0.426227	0.108753	-3.91922	8.88359e-05	0.00145954
ENSG00000131669	961.974	0.894371	0.228227	3.91878	8.89966e-05	0.00146013
ENSG00000184557	473.71	0.95441	0.243553	3.91869	8.90314e-05	0.00146013
ENSG00000196670	1053.04	-0.521719	0.133186	-3.91723	8.95741e-05	0.00146772
ENSG00000129667	385.431	1.23038	0.314394	3.91351	9.09651e-05	0.00148918
ENSG00000151718	547.156	0.95788	0.244919	3.911	9.19137e-05	0.00150336
ENSG00000104219	163.637	1.02685	0.262763	3.90789	9.31055e-05	0.0015215
ENSG00000272482	48.9109	1.91676	0.490735	3.90589	9.38778e-05	0.00153275
ENSG00000160216	1757.28	0.440995	0.112916	3.90552	9.40235e-05	0.00153376
ENSG00000152076	475.97	0.876337	0.224426	3.90478	9.43092e-05	0.0015358
ENSG00000132359	2896.04	0.589634	0.151004	3.90477	9.4316e-05	0.0015358
ENSG00000240972	3745.64	-0.904638	0.231829	-3.90218	9.53291e-05	0.00155092
ENSG00000102007	905.559	0.592738	0.151929	3.90142	9.56312e-05	0.00155445
ENSG00000125319	161.698	0.547022	0.140238	3.90068	9.59238e-05	0.00155783
ENSG00000111859	1856.12	0.881668	0.226062	3.90011	9.61506e-05	0.00155875
ENSG00000198182	317.833	-0.385957	0.0989575	-3.90022	9.61036e-05	0.00155875
ENSG00000155974	21.1335	-1.95499	0.501308	-3.89978	9.62806e-05	0.00155947
ENSG00000165943	1546.16	-0.358839	0.0920407	-3.8987	9.67095e-05	0.00156504
ENSG00000235652	62.9798	-0.843889	0.21652	-3.8975	9.71897e-05	0.00157003
ENSG00000169715	117.845	1.24049	0.318271	3.89759	9.71538e-05	0.00157003
ENSG00000142227	137.159	1.11441	0.285948	3.89724	9.72959e-05	0.00157036
ENSG00000049860	1481.3	0.685304	0.175888	3.89625	9.76941e-05	0.00157402
ENSG00000156482	21559.8	-0.739898	0.1899	-3.89625	9.76922e-05	0.00157402
ENSG00000153714	124.611	0.668648	0.17165	3.89542	9.80289e-05	0.00157802
ENSG00000198756	265.381	0.939741	0.241273	3.89493	9.82274e-05	0.00157983
ENSG00000167785	844.564	-0.52472	0.134731	-3.89458	9.83703e-05	0.00158074
ENSG00000157077	776.995	-0.450518	0.115696	-3.89399	9.8608e-05	0.00158317
ENSG00000112576	733.179	0.633739	0.162785	3.89311	9.89684e-05	0.00158757
ENSG00000123349	6321.53	-0.689294	0.177074	-3.89268	9.9141e-05	0.00158894
ENSG00000136631	3249.76	-0.445309	0.114427	-3.89164	9.95691e-05	0.00159441
ENSG00000122641	1325.95	2.01235	0.517222	3.89069	9.99585e-05	0.00159925
ENSG00000070814	3070.44	0.548465	0.141015	3.88942	0.000100484	0.00160366
ENSG00000177409	576.39	1.36437	0.350762	3.88973	0.000100355	0.00160366
ENSG00000072422	1027.59	-0.275165	0.0707476	-3.88939	0.000100497	0.00160366
ENSG00000139651	1272.58	-0.291032	0.0748468	-3.88836	0.000100923	0.00160906
ENSG00000009790	18.6367	2.44697	0.629365	3.88801	0.000101071	0.00161002
ENSG00000144730	2337.45	-1.12093	0.28849	-3.88551	0.000102116	0.00162526
ENSG00000123342	14.9258	3.25949	0.839049	3.88475	0.000102437	0.00162894
ENSG00000144857	158.01	-0.596811	0.153661	-3.88394	0.000102775	0.0016329
ENSG00000140937	1778.05	0.727479	0.187421	3.88152	0.000103805	0.00164784
ENSG00000182774	447.931	-0.508157	0.130936	-3.88095	0.00010405	0.0016503
ENSG00000121900	282.412	0.795679	0.205072	3.88	0.000104458	0.00165247
ENSG00000221867	1830.51	0.425009	0.109528	3.88036	0.000104302	0.00165247
ENSG00000174099	396.377	1.25645	0.323825	3.88003	0.000104442	0.00165247
ENSG00000245532	5345.5	1.11293	0.287039	3.87729	0.000105628	0.00166954
ENSG00000240583	115.192	-0.847461	0.218647	-3.87593	0.000106219	0.001676
ENSG00000140563	246.259	-1.076	0.277611	-3.87595	0.000106211	0.001676
ENSG00000189056	564.61	1.30801	0.337573	3.87476	0.000106731	0.00168262
ENSG00000280071	153.534	-1.00365	0.259054	-3.87428	0.000106942	0.0016845
ENSG00000117877	591.632	0.590161	0.152347	3.8738	0.00010715	0.00168632
ENSG00000286034	5.62123	5.11395	1.32065	3.87229	0.000107818	0.00169393
ENSG00000128165	56.4609	1.40267	0.362214	3.87248	0.000107731	0.00169393
ENSG00000248127	35.9454	-1.29794	0.335254	-3.8715	0.000108168	0.00169796
ENSG00000083750	336.484	-0.410982	0.106165	-3.87115	0.000108323	0.00169894
ENSG00000166394	42.5354	1.34843	0.348373	3.87064	0.000108551	0.00170106
ENSG00000246203	13.3898	2.48378	0.641791	3.87007	0.000108803	0.00170147
ENSG00000183513	963.137	-0.567171	0.146547	-3.87024	0.000108729	0.00170147
ENSG00000068366	1358.89	0.577102	0.149124	3.86996	0.000108855	0.00170147
ENSG00000168003	1409.05	0.628832	0.162503	3.86967	0.000108982	0.001702
ENSG00000138614	1243.78	-0.304287	0.0786485	-3.86895	0.000109303	0.00170556
ENSG00000171608	275.25	0.97037	0.250961	3.86661	0.000110357	0.00172054
ENSG00000184481	275.879	-0.490914	0.127072	-3.86328	0.000111874	0.0017427
ENSG00000152795	7969.43	-0.570956	0.147813	-3.8627	0.00011214	0.00174537
ENSG00000172399	45.4554	1.3668	0.353957	3.8615	0.000112692	0.00175098
ENSG00000185164	410.744	0.785894	0.20351	3.86169	0.000112605	0.00175098
ENSG00000228775	124.123	-0.646544	0.16756	-3.85857	0.00011405	0.00177058
ENSG00000138760	8186.32	0.711117	0.18437	3.85702	0.000114776	0.00178034
ENSG00000071073	195.321	-1.21697	0.315574	-3.85637	0.000115081	0.00178357
ENSG00000142494	142.777	1.07366	0.278501	3.85515	0.00011566	0.00179101
ENSG00000120798	679.205	-0.533232	0.138369	-3.85369	0.000116353	0.00180023
ENSG00000101144	24.6221	-2.35745	0.612435	-3.8493	0.000118455	0.0018312
ENSG00000042286	243.36	0.99317	0.258157	3.84715	0.000119501	0.00184582
ENSG00000136158	635.718	-0.50271	0.130681	-3.84684	0.000119649	0.00184655
ENSG00000053108	19.8059	-1.76961	0.460123	-3.84596	0.000120083	0.00185169
ENSG00000038382	7155.87	0.838546	0.218079	3.84515	0.000120477	0.00185464
ENSG00000196923	2100.15	1.09784	0.28551	3.84519	0.000120458	0.00185464
ENSG00000120875	2233.31	0.45452	0.118221	3.84466	0.000120722	0.00185685
ENSG00000109832	143.653	-0.963106	0.250532	-3.84424	0.000120925	0.00185841
ENSG00000126562	283.18	2.50621	0.651984	3.84398	0.000121054	0.00185883
ENSG00000185651	2166.61	0.275318	0.0716406	3.84305	0.000121514	0.00186277
ENSG00000100422	2805.1	-0.779587	0.20285	-3.84317	0.000121456	0.00186277
ENSG00000139842	1885.07	0.312701	0.0813838	3.8423	0.000121887	0.00186693
ENSG00000180425	264.672	-0.536288	0.139594	-3.84176	0.000122155	0.00186947
ENSG00000165271	1792.11	0.680065	0.177031	3.84149	0.000122289	0.00186996
ENSG00000139597	157.97	-0.736136	0.191717	-3.8397	0.000123186	0.00188211
ENSG00000100027	497.179	-0.5746	0.149673	-3.83903	0.000123522	0.00188566
ENSG00000162734	8992.37	0.428623	0.111665	3.83848	0.0001238	0.00188693
ENSG00000019995	1039.34	-0.322184	0.0839359	-3.83846	0.000123811	0.00188693
ENSG00000177508	101.921	-0.740481	0.193022	-3.83625	0.000124926	0.00190234
ENSG00000163497	413.611	-0.726237	0.189325	-3.83593	0.000125089	0.00190324
ENSG00000050748	935.788	0.346101	0.0902393	3.83537	0.000125373	0.00190599
ENSG00000281398	831.977	0.666298	0.173777	3.83422	0.000125964	0.00191339
ENSG00000101846	339.821	0.813254	0.212129	3.83378	0.000126189	0.00191415
ENSG00000219438	12.9793	-1.95545	0.510066	-3.83371	0.000126224	0.00191415
ENSG00000272870	118.963	-0.951471	0.248252	-3.83269	0.000126752	0.0019174
ENSG00000128591	4313.5	2.42792	0.633453	3.83283	0.000126675	0.0019174
ENSG00000172216	98.6347	1.23047	0.321026	3.83294	0.000126623	0.0019174
ENSG00000132406	629.34	-0.575754	0.150243	-3.83214	0.000127032	0.00192005
ENSG00000135631	481.255	0.891721	0.232783	3.8307	0.000127781	0.00192977
ENSG00000269113	120.773	2.43174	0.634918	3.83001	0.000128137	0.00193356
ENSG00000174130	35.9919	1.81646	0.474763	3.82604	0.000130221	0.00196339
ENSG00000177410	700.03	-0.511439	0.133719	-3.82473	0.000130916	0.00197225
ENSG00000102034	328.562	1.10246	0.288437	3.82216	0.000132285	0.00199123
ENSG00000143013	345.501	1.13229	0.296322	3.82114	0.000132835	0.00199471
ENSG00000143870	9998.84	0.332799	0.0870888	3.82138	0.000132709	0.00199471
ENSG00000104419	384.051	-0.467483	0.122342	-3.82113	0.000132842	0.00199471
ENSG00000166333	2464.34	0.511013	0.133742	3.8209	0.000132966	0.00199493
ENSG00000107175	1386.75	0.446399	0.116897	3.81874	0.000134135	0.00201082
ENSG00000131019	37.9137	1.3866	0.363164	3.81811	0.000134478	0.00201431
ENSG00000133665	24.3069	-1.504	0.393995	-3.8173	0.000134919	0.00201926
ENSG00000035403	3935.46	1.17963	0.309122	3.81605	0.000135602	0.00202784
ENSG00000117280	761.476	0.637034	0.166959	3.81551	0.000135901	0.00202899
ENSG00000078725	103.333	0.898156	0.235395	3.81553	0.00013589	0.00202899
ENSG00000156298	353.78	-0.931667	0.244211	-3.81501	0.000136176	0.00203144
ENSG00000166900	671.62	0.743454	0.194929	3.81397	0.00013675	0.00203835
ENSG00000152348	387.369	-0.409443	0.107361	-3.81372	0.000136889	0.00203875
ENSG00000156515	4002.31	0.392036	0.102864	3.81122	0.000138283	0.00205784
ENSG00000166949	1800.19	0.852014	0.223632	3.8099	0.000139023	0.00206627
ENSG00000081923	805.219	1.83004	0.48035	3.80981	0.000139075	0.00206627
ENSG00000125965	40.0004	1.33808	0.351243	3.80955	0.000139217	0.00206671
ENSG00000154217	988.713	-0.498573	0.130882	-3.80934	0.000139339	0.00206685
ENSG00000137142	2186.28	-0.720359	0.189191	-3.80758	0.000140333	0.0020799
ENSG00000128482	464.273	-0.441347	0.115922	-3.80726	0.000140513	0.00208089
ENSG00000158615	1867.55	0.504876	0.13262	3.80693	0.000140703	0.00208202
ENSG00000223612	15.0516	1.99195	0.523532	3.80484	0.000141898	0.00209801
ENSG00000196526	3003.15	0.780162	0.205074	3.80429	0.000142212	0.00210095
ENSG00000175344	200.659	-0.722699	0.189996	-3.80375	0.000142519	0.0021038
ENSG00000143850	6804.65	0.631544	0.1661	3.80218	0.000143429	0.00211212
ENSG00000164442	152.639	1.45601	0.382926	3.80231	0.000143351	0.00211212
ENSG00000183955	936.092	0.405144	0.106546	3.80253	0.000143226	0.00211212
ENSG00000145147	796.113	1.74461	0.458885	3.80184	0.000143624	0.0021133
ENSG00000102265	1616.15	1.28494	0.338108	3.80039	0.000144471	0.00212405
ENSG00000104635	1862.09	1.10508	0.290863	3.79931	0.000145098	0.00212814
ENSG00000140853	142.998	1.36596	0.359496	3.79964	0.000144906	0.00212814
ENSG00000177469	3479.8	1.72354	0.453633	3.79941	0.000145041	0.00212814
ENSG00000162631	223.442	0.839026	0.220958	3.79722	0.000146326	0.00214273
ENSG00000227540	85.1653	-0.759755	0.200072	-3.79741	0.000146213	0.00214273
ENSG00000204860	33.3597	-1.20238	0.316712	-3.79643	0.000146797	0.00214619
ENSG00000165138	667.41	0.505805	0.133226	3.79658	0.000146706	0.00214619
ENSG00000172164	49.1534	1.46841	0.386891	3.79541	0.000147402	0.00215332
ENSG00000254726	6127.52	-0.291564	0.0768263	-3.79511	0.00014758	0.0021542
ENSG00000104884	1231.2	0.678698	0.178852	3.79476	0.000147789	0.00215553
ENSG00000150867	735.224	0.58994	0.155504	3.79372	0.000148406	0.00216281
ENSG00000170381	61.0937	1.66588	0.439338	3.7918	0.000149561	0.00217791
ENSG00000168918	164.954	1.14658	0.302433	3.79119	0.000149925	0.00218147
ENSG00000187634	717.638	2.18767	0.577134	3.79057	0.000150302	0.00218523
ENSG00000166016	537.549	0.76879	0.202933	3.7884	0.00015162	0.00220264
ENSG00000165507	213.935	1.86757	0.493163	3.78693	0.000152521	0.00221397
ENSG00000179218	15629.2	0.568424	0.150139	3.78598	0.000153105	0.00222069
ENSG00000155621	320.398	-0.445198	0.117643	-3.7843	0.00015414	0.0022304
ENSG00000179240	687.237	-0.589642	0.155801	-3.78459	0.00015396	0.0022304
ENSG00000006047	90.9754	-0.700672	0.185152	-3.78431	0.000154136	0.0022304
ENSG00000114270	218.531	2.03709	0.538742	3.7812	0.000156074	0.00225661
ENSG00000082497	355.397	-1.18889	0.314503	-3.78021	0.000156697	0.00226383
ENSG00000225178	268.877	-0.605321	0.160187	-3.77884	0.000157562	0.00227453
ENSG00000196754	112.041	1.2027	0.318314	3.77833	0.000157886	0.00227562
ENSG00000235954	362.45	-0.601402	0.159165	-3.77848	0.000157787	0.00227562
ENSG00000136160	14.4259	2.21514	0.586517	3.77677	0.000158875	0.00228808
ENSG00000100997	983.231	0.412024	0.109122	3.77582	0.000159484	0.00229504
ENSG00000186575	1107.14	0.839482	0.222402	3.77462	0.000160254	0.00230432
ENSG00000113763	674.09	0.81956	0.217172	3.77378	0.00016079	0.00230682
ENSG00000110786	26.5356	-1.25675	0.333042	-3.77356	0.000160932	0.00230682
ENSG00000135480	26.2155	1.93533	0.512861	3.7736	0.000160911	0.00230682
ENSG00000167740	345.611	-0.442126	0.117155	-3.77386	0.00016074	0.00230682
ENSG00000169641	1464.83	0.546713	0.144922	3.77247	0.000161637	0.0023097
ENSG00000196345	495.36	-0.411568	0.109093	-3.77264	0.00016153	0.0023097
ENSG00000137601	841.192	-0.588044	0.155858	-3.77293	0.000161339	0.0023097
ENSG00000224738	54.5485	-1.05471	0.279553	-3.77285	0.000161392	0.0023097
ENSG00000166529	682.922	-0.466374	0.123651	-3.77171	0.000162136	0.00231501
ENSG00000145592	31043.1	-0.758471	0.20113	-3.77104	0.000162567	0.00231937
ENSG00000251257	14.9958	2.07581	0.550664	3.76964	0.000163483	0.00233062
ENSG00000091972	554.254	-0.845161	0.224238	-3.76903	0.000163881	0.00233448
ENSG00000104951	24.9007	2.34651	0.622633	3.76868	0.000164112	0.00233595
ENSG00000122694	1553.6	0.735599	0.195209	3.76827	0.000164383	0.002338
ENSG00000116329	429.151	-0.928219	0.246351	-3.76787	0.000164643	0.00233988
ENSG00000140332	1009.91	0.921208	0.244511	3.76756	0.000164853	0.00234104
ENSG00000136574	644.934	0.896775	0.238083	3.76664	0.000165457	0.0023478
ENSG00000132109	231.994	0.806596	0.214268	3.76442	0.000166934	0.00236577
ENSG00000140538	96.3138	1.31091	0.348242	3.76435	0.000166982	0.00236577
ENSG00000159917	509.73	-0.717917	0.190858	-3.76153	0.000168877	0.00239077
ENSG00000028839	857.872	-0.616797	0.164	-3.76096	0.000169264	0.00239397
ENSG00000177189	1586.21	0.637556	0.169526	3.76081	0.000169364	0.00239397
ENSG00000169248	19.6302	4.75176	1.26363	3.76041	0.000169638	0.00239599
ENSG00000117859	3627.79	-0.38569	0.102575	-3.76006	0.000169874	0.00239747
ENSG00000221869	122.73	1.60609	0.427444	3.75743	0.000171666	0.0024209
ENSG00000273888	57.7276	0.837996	0.223069	3.75667	0.000172192	0.00242644
ENSG00000219891	228.511	-0.659	0.175464	-3.75576	0.000172818	0.0024334
ENSG00000041353	142.488	-2.16278	0.575905	-3.75544	0.000173034	0.00243457
ENSG00000230797	41.5641	1.01395	0.27005	3.75469	0.000173554	0.00243868
ENSG00000067182	752.849	0.937984	0.24982	3.75464	0.000173592	0.00243868
ENSG00000166526	2707.49	-0.422643	0.1126	-3.75349	0.00017439	0.00244613
ENSG00000108984	1499.24	-0.716269	0.190825	-3.75353	0.000174359	0.00244613
ENSG00000140807	149.383	-0.642746	0.1713	-3.75216	0.000175317	0.00245725
ENSG00000117228	142.06	2.03219	0.541706	3.75146	0.000175807	0.00246224
ENSG00000108688	9.49634	5.84243	1.55762	3.75088	0.000176215	0.00246547
ENSG00000105649	384.073	-0.582834	0.155391	-3.75075	0.000176307	0.00246547
ENSG00000134259	88.2625	0.954769	0.25461	3.74993	0.000176886	0.0024698
ENSG00000176209	584.615	-0.547579	0.14602	-3.75002	0.000176822	0.0024698
ENSG00000162645	289.344	1.93082	0.51502	3.74902	0.000177524	0.00247681
ENSG00000255394	25.825	1.49096	0.397884	3.74721	0.000178809	0.00249285
ENSG00000255618	25.1386	-1.53756	0.410386	-3.74662	0.000179236	0.0024969
ENSG00000134323	62.1977	-1.59231	0.425081	-3.7459	0.000179751	0.00250217
ENSG00000145216	725.843	-0.451475	0.120549	-3.74516	0.00018028	0.00250763
ENSG00000050426	1103.1	-0.360127	0.0961877	-3.74401	0.000181109	0.00251725
ENSG00000270959	20.4865	1.88899	0.504611	3.74346	0.000181504	0.00252082
ENSG00000172053	4757.97	-0.365359	0.0976444	-3.74173	0.00018276	0.00253636
ENSG00000259877	212.938	-0.544807	0.145619	-3.74132	0.000183056	0.00253853
ENSG00000152402	63.5169	1.69982	0.454422	3.74062	0.000183566	0.00254368
ENSG00000100625	151.502	1.36215	0.364183	3.74029	0.00018381	0.00254513
ENSG00000182240	35.0675	1.82506	0.488274	3.73777	0.000185661	0.00256883
ENSG00000170606	5501.05	0.338249	0.0905204	3.73672	0.000186437	0.00257762
ENSG00000130164	907.384	0.768195	0.205654	3.73538	0.00018743	0.00258939
ENSG00000226950	1020.41	-0.450189	0.120559	-3.73419	0.000188321	0.00259974
ENSG00000143995	848.184	-0.639917	0.171415	-3.73313	0.000189114	0.00260872
ENSG00000075223	5047.44	0.765536	0.205082	3.73284	0.000189334	0.00260978
ENSG00000133794	659.208	-0.39978	0.107113	-3.73234	0.00018971	0.00261133
ENSG00000156968	175.059	-0.550311	0.147445	-3.73231	0.000189731	0.00261133
ENSG00000101290	1680.75	-0.209731	0.0562132	-3.731	0.000190724	0.00262303
ENSG00000090932	181.201	-0.746024	0.199966	-3.73076	0.000190904	0.00262354
ENSG00000064763	1541.73	0.95998	0.257428	3.72912	0.000192146	0.00263863
ENSG00000163395	10.8952	4.27586	1.14671	3.72881	0.000192388	0.00263996
ENSG00000163697	1613.54	0.646056	0.173321	3.72752	0.000193376	0.00264955
ENSG00000204525	1566.03	1.03269	0.277033	3.72766	0.000193267	0.00264955
ENSG00000113319	106.33	1.04156	0.279481	3.72677	0.000193948	0.00265541
ENSG00000175104	615.434	-0.622851	0.16719	-3.7254	0.000195002	0.00266586
ENSG00000141232	687.047	0.483205	0.129702	3.72551	0.000194918	0.00266586
ENSG00000143641	2931.72	0.687224	0.184489	3.72501	0.000195305	0.002668
ENSG00000114126	1695.64	-0.374399	0.100515	-3.72482	0.000195457	0.00266809
ENSG00000139116	5898.04	-0.694318	0.186427	-3.72433	0.000195831	0.00267121
ENSG00000176393	2254.82	0.753853	0.202447	3.72371	0.000196319	0.00267388
ENSG00000100504	1791.86	1.61269	0.433071	3.72384	0.000196212	0.00267388
ENSG00000084234	9027.15	0.594264	0.159613	3.72316	0.000196746	0.0026777
ENSG00000286733	16.7175	-1.56614	0.420746	-3.72229	0.000197427	0.00268497
ENSG00000008513	636.099	1.66949	0.448585	3.72168	0.000197904	0.00268946
ENSG00000105327	771.725	0.655006	0.176014	3.72133	0.00019818	0.00269122
ENSG00000205464	133.283	-0.639243	0.171811	-3.72062	0.000198737	0.00269679
ENSG00000172123	60.0698	1.69804	0.456419	3.72034	0.000198951	0.00269769
ENSG00000123130	921.05	0.326074	0.0876764	3.71906	0.000199963	0.00270941
ENSG00000228221	12.7505	-1.71079	0.460187	-3.71758	0.000201137	0.0027213
ENSG00000033050	698.856	0.445482	0.119825	3.71777	0.000200989	0.0027213
ENSG00000167081	1230.12	-0.408687	0.109996	-3.71547	0.000202825	0.00273672
ENSG00000135362	31.3381	1.39729	0.37605	3.71569	0.000202651	0.00273672
ENSG00000074410	623.441	1.57253	0.423244	3.71541	0.000202875	0.00273672
ENSG00000204653	87.9946	-1.2299	0.330993	-3.71578	0.00020258	0.00273672
ENSG00000156466	289.86	1.2996	0.349841	3.71483	0.000203338	0.00274095
ENSG00000274461	9.86969	3.23856	0.872719	3.71089	0.000206535	0.00278199
ENSG00000065534	1684.87	1.5331	0.413186	3.71043	0.000206905	0.00278493
ENSG00000110080	474.68	0.525522	0.141665	3.70961	0.000207577	0.00279192
ENSG00000131435	847.887	1.13889	0.307331	3.70576	0.000210756	0.00283261
ENSG00000109436	967.267	0.417366	0.112649	3.705	0.000211393	0.0028374
ENSG00000170955	15.77	2.68452	0.724575	3.70496	0.000211423	0.0028374
ENSG00000155893	1030.98	0.542233	0.146377	3.70436	0.000211928	0.00284056
ENSG00000196361	1555.78	-0.545874	0.147362	-3.70431	0.000211968	0.00284056
ENSG00000156795	595.123	-0.481089	0.129944	-3.70226	0.000213684	0.00286145
ENSG00000168405	318.639	0.9967	0.269259	3.70164	0.000214207	0.00286636
ENSG00000184486	89.5393	-0.979346	0.264621	-3.70094	0.0002148	0.00287221
ENSG00000179603	86.4611	-1.8803	0.508241	-3.69963	0.000215918	0.00288505
ENSG00000116717	1155.13	0.653702	0.176788	3.69767	0.000217588	0.00290525
ENSG00000147324	607.459	0.629787	0.170345	3.69714	0.000218043	0.0029092
ENSG00000214455	61.3373	0.809614	0.219036	3.69626	0.000218795	0.00291711
ENSG00000226479	671.491	0.540912	0.146426	3.69411	0.00022066	0.00293922
ENSG00000159842	3681.86	0.44085	0.119343	3.69398	0.000220775	0.00293922
ENSG00000183654	1881.45	-0.533025	0.144379	-3.69186	0.000222622	0.00296167
ENSG00000168806	551.823	-0.391546	0.106065	-3.69157	0.00022287	0.00296281
ENSG00000122550	1751.12	-0.569124	0.15425	-3.68962	0.00022459	0.00298161
ENSG00000033100	1692.98	0.830261	0.225028	3.6896	0.000224609	0.00298161
ENSG00000111249	1192.58	0.553833	0.150171	3.68802	0.000226006	0.00299798
ENSG00000164949	973.286	0.670401	0.181877	3.68601	0.000227798	0.00301956
ENSG00000244242	36.0013	-1.28229	0.34791	-3.68569	0.000228082	0.00302114
ENSG00000275342	410.92	1.84267	0.500159	3.68417	0.000229445	0.003037
ENSG00000253774	9.52942	3.54262	0.961794	3.68335	0.000230192	0.00304469
ENSG00000168374	5600.98	0.424653	0.11533	3.68207	0.000231347	0.00305776
ENSG00000160293	1433.39	0.568499	0.154426	3.68138	0.000231977	0.00306387
ENSG00000148335	1009.63	0.429698	0.116735	3.68098	0.000232335	0.00306639
ENSG00000203965	265.044	-0.706035	0.19183	-3.68053	0.000232749	0.00306964
ENSG00000101096	30.7495	1.7508	0.475764	3.67997	0.00023326	0.00307417
ENSG00000006468	519.21	-0.633972	0.172286	-3.67976	0.000233452	0.00307448
ENSG00000077092	1100.38	0.420821	0.114425	3.6777	0.00023535	0.00309725
ENSG00000184216	4110.57	0.645951	0.175665	3.67717	0.000235838	0.00310144
ENSG00000095015	2226.04	-0.722764	0.196679	-3.67483	0.000238004	0.00312544
ENSG00000141179	561.446	-0.525088	0.14288	-3.67502	0.000237835	0.00312544
ENSG00000183963	557.576	0.872506	0.237527	3.67329	0.000239445	0.00314212
ENSG00000146112	1775.88	0.668148	0.181929	3.67258	0.000240113	0.00314862
ENSG00000172062	339.498	-0.52461	0.142931	-3.67036	0.000242205	0.00317378
ENSG00000267519	195.856	1.02298	0.278743	3.66998	0.000242573	0.00317633
ENSG00000108370	137.484	-0.767004	0.209005	-3.66979	0.000242754	0.00317643
ENSG00000203999	179.775	-0.459089	0.125194	-3.66701	0.0002454	0.00320877
ENSG00000130413	378.092	0.669906	0.182743	3.66583	0.000246537	0.00321904
ENSG00000108176	761.167	-0.879384	0.239877	-3.66598	0.000246396	0.00321904
ENSG00000162520	290.963	1.29	0.352101	3.66371	0.00024859	0.00324345
ENSG00000117016	968.573	-0.532269	0.145296	-3.66335	0.000248938	0.00324345
ENSG00000124067	926.569	0.977738	0.266893	3.6634	0.000248888	0.00324345
ENSG00000157227	439.457	1.17516	0.320826	3.66293	0.000249342	0.00324641
ENSG00000095794	487.55	0.459286	0.125395	3.66271	0.000249566	0.00324642
ENSG00000108639	1157.07	0.599578	0.163704	3.66257	0.000249698	0.00324642
ENSG00000245067	101.375	-0.966871	0.264131	-3.66058	0.000251648	0.00326945
ENSG00000156973	572.703	-0.507686	0.138755	-3.65887	0.000253335	0.00328515
ENSG00000235385	11.8586	3.27728	0.895671	3.65902	0.000253185	0.00328515
ENSG00000110104	863.028	0.587668	0.160617	3.65881	0.000253393	0.00328515
ENSG00000140876	104.291	-0.562506	0.153751	-3.65856	0.000253637	0.00328598
ENSG00000051128	457.372	0.780401	0.213324	3.65829	0.000253901	0.00328708
ENSG00000114251	379.071	1.37503	0.376239	3.65466	0.000257519	0.00333156
ENSG00000215021	7129.24	-0.5011	0.137168	-3.65318	0.000259008	0.00334847
ENSG00000018189	2826.17	-0.52718	0.144359	-3.65185	0.000260355	0.00335876
ENSG00000218426	91.4306	-0.878022	0.240419	-3.65205	0.00026016	0.00335876
ENSG00000048540	412.647	-1.86975	0.511995	-3.65188	0.000260323	0.00335876
ENSG00000182836	2237.66	-1.02563	0.280888	-3.65138	0.000260836	0.0033599
ENSG00000118181	24298.9	-0.75318	0.206281	-3.65122	0.000260993	0.0033599
ENSG00000025772	1306.96	0.351176	0.0961758	3.6514	0.000260816	0.0033599
ENSG00000053438	1597.82	-0.77501	0.212298	-3.65058	0.000261648	0.00336596
ENSG00000131467	3704.61	0.269706	0.0738907	3.65007	0.000262169	0.0033703
ENSG00000117971	360.192	0.631979	0.173151	3.64988	0.000262365	0.00337045
ENSG00000148248	3830.51	0.372372	0.102041	3.64925	0.000263006	0.00337632
ENSG00000116981	64.5032	-0.937547	0.25694	-3.64889	0.000263377	0.00337871
ENSG00000113504	139.11	1.18472	0.324725	3.64837	0.000263913	0.00338322
ENSG00000128487	735.132	0.454236	0.124521	3.64787	0.000264425	0.00338742
ENSG00000005884	2360.15	1.64248	0.450288	3.64762	0.000264676	0.00338826
ENSG00000173281	557.842	-0.426895	0.117058	-3.64687	0.000265455	0.00338966
ENSG00000184014	2513.75	0.271236	0.0743685	3.6472	0.000265118	0.00338966
ENSG00000153066	459.224	0.499664	0.13701	3.64693	0.000265394	0.00338966
ENSG00000184117	4070.99	-0.417489	0.114481	-3.6468	0.000265526	0.00338966
ENSG00000171533	1152.48	-0.490606	0.134598	-3.64496	0.000267433	0.00341163
ENSG00000130202	579.358	0.972586	0.266881	3.64427	0.000268154	0.00341845
ENSG00000196990	238.951	-1.13399	0.311191	-3.64404	0.000268387	0.00341904
ENSG00000204381	3458.08	1.20915	0.331833	3.64386	0.000268581	0.00341913
ENSG00000063046	13330.4	-0.496845	0.136364	-3.64352	0.000268936	0.00342127
ENSG00000234156	17.9323	1.92519	0.528518	3.64262	0.000269877	0.00343087
ENSG00000108671	2623.77	0.298844	0.0820571	3.64191	0.000270623	0.00343796
ENSG00000055118	4523.52	0.556771	0.152931	3.64066	0.000271944	0.00345235
ENSG00000189184	1147.46	-0.872034	0.239626	-3.63915	0.00027354	0.00347021
ENSG00000136830	1445.21	0.8324	0.228797	3.63816	0.000274596	0.00348119
ENSG00000111846	259.754	-0.652793	0.179445	-3.63784	0.000274934	0.00348307
ENSG00000112893	861.065	0.952908	0.262011	3.6369	0.000275944	0.00349345
ENSG00000102699	2270.51	0.544561	0.149751	3.63644	0.000276431	0.00349719
ENSG00000110427	807.366	0.781785	0.21508	3.63485	0.000278137	0.00351636
ENSG00000272829	9.98001	-2.1772	0.599047	-3.63444	0.000278586	0.0035196
ENSG00000154222	642.726	0.570192	0.156919	3.63368	0.000279411	0.00352758
ENSG00000027644	461.926	1.04294	0.287188	3.63156	0.00028171	0.00355417
ENSG00000134574	1306.79	0.598095	0.164752	3.63029	0.000283105	0.00356931
ENSG00000120337	33.5754	4.21351	1.16081	3.62981	0.000283632	0.00357224
ENSG00000153214	481.78	0.756722	0.208479	3.62972	0.000283728	0.00357224
ENSG00000223658	243.757	-0.60906	0.167827	-3.6291	0.000284412	0.00357578
ENSG00000167553	75.4165	0.816154	0.224902	3.62893	0.000284595	0.00357578
ENSG00000160193	439.545	0.463114	0.127611	3.62912	0.000284391	0.00357578
ENSG00000151917	387.889	0.649978	0.179158	3.62796	0.000285669	0.0035819
ENSG00000236618	404.597	-0.426932	0.117675	-3.62806	0.000285558	0.0035819
ENSG00000142534	44322.2	-0.816703	0.225108	-3.62804	0.000285576	0.0035819
ENSG00000111057	5168.07	1.86383	0.513767	3.62778	0.000285865	0.00358191
ENSG00000163131	131.638	2.28764	0.63079	3.62663	0.000287143	0.00359301
ENSG00000107672	651.056	-0.612848	0.16898	-3.62674	0.000287021	0.00359301
ENSG00000249378	25.3425	2.35336	0.648959	3.62636	0.000287443	0.00359431
ENSG00000163840	654.106	0.98414	0.271459	3.62537	0.000288549	0.00360077
ENSG00000004399	315.95	1.28248	0.353725	3.62565	0.000288239	0.00360077
ENSG00000239911	128.245	-0.892136	0.246071	-3.62551	0.000288387	0.00360077
ENSG00000044115	5722.93	0.444081	0.122508	3.62491	0.000289067	0.00360232
ENSG00000186184	2096.3	-0.296601	0.081822	-3.62495	0.000289016	0.00360232
ENSG00000122026	19536.9	-0.61522	0.169741	-3.62447	0.000289559	0.00360601
ENSG00000182134	889.594	-0.340637	0.094013	-3.62329	0.000290876	0.00361826
ENSG00000278530	15.6801	2.00889	0.554446	3.62324	0.000290938	0.00361826
ENSG00000079841	60.0504	-1.15688	0.31939	-3.62215	0.000292165	0.00363105
ENSG00000187323	27.0004	1.36088	0.375872	3.62058	0.000293944	0.00365069
ENSG00000184924	848.267	-0.638883	0.176478	-3.62019	0.00029439	0.00365375
ENSG00000152503	288.422	-0.593424	0.163932	-3.61995	0.000294665	0.00365468
ENSG00000058262	7154.7	0.361031	0.099744	3.61958	0.000295081	0.00365737
ENSG00000104687	1304.6	0.476406	0.131628	3.61933	0.000295369	0.00365847
ENSG00000198400	758.811	0.703573	0.194443	3.6184	0.00029643	0.00366436
ENSG00000137309	5811.2	0.566726	0.156621	3.61847	0.000296354	0.00366436
ENSG00000157470	48.1373	1.0478	0.289578	3.61839	0.000296445	0.00366436
ENSG00000165617	286.511	1.29449	0.357801	3.6179	0.000297002	0.00366877
ENSG00000168502	966.795	1.01925	0.281859	3.61617	0.000298992	0.00369086
ENSG00000143363	1292.11	-0.399372	0.1105	-3.61424	0.000301228	0.00371595
ENSG00000106804	396.419	-0.638658	0.17677	-3.61293	0.000302755	0.00373228
ENSG00000157851	2907.97	-0.632628	0.17514	-3.61214	0.000303684	0.00374122
ENSG00000170917	219.582	-0.482742	0.13371	-3.61035	0.000305782	0.00376453
ENSG00000204576	1058.1	-0.399377	0.110633	-3.60994	0.000306266	0.00376796
ENSG00000164708	79.3742	-0.800103	0.221711	-3.60876	0.000307659	0.00378002
ENSG00000167114	562.027	0.591265	0.163839	3.60881	0.00030761	0.00378002
ENSG00000143761	9158.06	0.30473	0.0844499	3.60841	0.000308075	0.00378194
ENSG00000119888	28.6085	-1.06192	0.294302	-3.60828	0.000308228	0.00378194
ENSG00000128594	92.8651	-0.93521	0.259229	-3.60766	0.000308976	0.00378858
ENSG00000132507	10419.5	0.320406	0.0888235	3.60722	0.000309498	0.00379244
ENSG00000155085	155.678	-0.864729	0.239747	-3.60684	0.000309951	0.00379545
ENSG00000148700	2775.98	-0.514235	0.142602	-3.60609	0.000310849	0.0038039
ENSG00000083544	574.853	-0.705189	0.19564	-3.60452	0.000312728	0.00382434
ENSG00000284977	9.91368	3.45045	0.958077	3.60144	0.000316465	0.00386746
ENSG00000172667	2272.64	0.653908	0.181622	3.60038	0.000317757	0.00387986
ENSG00000110900	1136.77	0.687015	0.190824	3.60026	0.000317903	0.00387986
ENSG00000070886	48.8033	-1.25657	0.349063	-3.59983	0.00031842	0.00388358
ENSG00000184840	2509.32	0.402172	0.111725	3.59965	0.000318643	0.00388371
ENSG00000099399	87.119	0.999447	0.277679	3.59929	0.000319091	0.00388659
ENSG00000129535	25.5745	-1.30706	0.363185	-3.59889	0.00031958	0.00388996
ENSG00000204054	832.648	0.8013	0.222676	3.5985	0.000320053	0.00389263
ENSG00000075275	70.8762	1.79546	0.498965	3.59836	0.000320225	0.00389263
ENSG00000127603	4935.62	0.499108	0.138745	3.59731	0.000321525	0.00390585
ENSG00000029153	620.146	0.94494	0.262728	3.59665	0.000322343	0.00391137
ENSG00000186814	700.952	-0.383777	0.106706	-3.5966	0.000322407	0.00391137
ENSG00000116260	5785.3	1.09285	0.303959	3.59539	0.000323906	0.00392436
ENSG00000128245	2374.12	0.214361	0.0596208	3.5954	0.000323888	0.00392436
ENSG00000064393	2155.93	0.780983	0.217229	3.59521	0.000324132	0.0039245
ENSG00000134376	49.9807	-1.02647	0.285552	-3.5947	0.000324761	0.00392952
ENSG00000240065	97.3205	1.43137	0.398288	3.59381	0.000325879	0.00394044
ENSG00000149596	63.9224	1.40878	0.39214	3.59255	0.000327456	0.00395691
ENSG00000120549	436.527	1.14855	0.319905	3.5903	0.000330298	0.00398861
ENSG00000170921	2511.05	0.758066	0.211169	3.58985	0.00033087	0.0039929
ENSG00000160211	2408.47	0.817029	0.227611	3.58959	0.000331202	0.00399427
ENSG00000174456	470.33	-0.455991	0.127071	-3.58849	0.000332605	0.00400854
ENSG00000104953	28.4658	-1.47625	0.411463	-3.58781	0.000333469	0.00401632
ENSG00000112561	121.347	0.746853	0.208223	3.58679	0.000334774	0.00402939
ENSG00000149474	452.034	-0.349082	0.0973426	-3.58612	0.000335639	0.00403714
ENSG00000153048	1868.96	-0.545218	0.152045	-3.58591	0.00033591	0.00403775
ENSG00000103512	1680.9	0.579824	0.161741	3.5849	0.00033721	0.00405072
ENSG00000153113	2083.27	0.478388	0.133514	3.58304	0.000339613	0.00407691
ENSG00000179133	19.3294	1.75351	0.489463	3.58252	0.00034029	0.00407969
ENSG00000141682	840.912	0.543238	0.151633	3.58259	0.000340201	0.00407969
ENSG00000114353	4550.92	0.673718	0.188135	3.58104	0.000342234	0.00410032
ENSG00000089289	1349.04	-0.496799	0.138781	-3.57972	0.000343959	0.00411829
ENSG00000170365	879.817	0.687494	0.192066	3.57946	0.000344303	0.00411972
ENSG00000168002	2453.64	-0.448371	0.125292	-3.5786	0.000345446	0.0041307
ENSG00000102981	251.055	-0.600545	0.167852	-3.57782	0.000346477	0.00414032
ENSG00000153993	422.884	1.59928	0.447034	3.57752	0.000346867	0.00414228
ENSG00000170954	296.48	-0.489882	0.136941	-3.57731	0.000347146	0.00414291
ENSG00000165792	1199.01	-0.266159	0.074417	-3.57659	0.000348111	0.00415172
ENSG00000180891	896.11	0.7694	0.215163	3.57589	0.000349035	0.00416003
ENSG00000111850	241.203	-0.760222	0.21261	-3.57566	0.00034934	0.00416096
ENSG00000102003	1193.4	-0.637283	0.178287	-3.57448	0.000350929	0.00417718
ENSG00000166311	676.108	0.978846	0.273859	3.57427	0.000351205	0.00417774
ENSG00000137941	942.673	0.661279	0.185067	3.57318	0.000352673	0.00419248
ENSG00000151778	264.53	-0.650012	0.181964	-3.57221	0.000353986	0.0042035
ENSG00000103335	1054.39	2.10029	0.587962	3.57215	0.000354059	0.0042035
ENSG00000162576	96.3112	-0.840494	0.235405	-3.57041	0.000356423	0.00422609
ENSG00000103496	858.489	0.569076	0.159379	3.57058	0.000356198	0.00422609
ENSG00000162722	8.1029	4.55567	1.27631	3.56941	0.000357792	0.00423743
ENSG00000233491	9.71436	2.82118	0.790385	3.56937	0.000357841	0.00423743
ENSG00000169871	72.695	1.83912	0.515303	3.569	0.000358347	0.00424067
ENSG00000269893	1565.3	-0.426383	0.119483	-3.56858	0.000358922	0.00424474
ENSG00000204104	393.745	0.363735	0.10194	3.56812	0.000359558	0.00424952
ENSG00000125740	10.4132	2.61607	0.733668	3.56575	0.000362824	0.00428534
ENSG00000182446	3665.86	0.412988	0.115831	3.56543	0.000363254	0.00428766
ENSG00000117122	1641.99	-0.368	0.103231	-3.56483	0.000364097	0.00429484
ENSG00000108654	28103	-0.315175	0.0884203	-3.56451	0.000364541	0.00429731
ENSG00000204977	1125.48	-0.564323	0.158333	-3.56415	0.000365033	0.00430034
ENSG00000225511	16.7354	2.05348	0.576192	3.56388	0.000365418	0.00430212
ENSG00000141542	326.249	-0.418009	0.1173	-3.56358	0.000365835	0.00430426
ENSG00000087263	1714.1	0.236559	0.0664153	3.56182	0.000368293	0.00432492
ENSG00000171302	1837.87	0.394318	0.1107	3.56204	0.000367987	0.00432492
ENSG00000142065	611.917	-0.594938	0.167032	-3.56182	0.0003683	0.00432492
ENSG00000185352	262.03	1.9487	0.547152	3.56153	0.000368697	0.00432682
ENSG00000139737	454.607	-0.60303	0.169352	-3.5608	0.000369725	0.0043361
ENSG00000112343	13.4439	2.64655	0.743407	3.56003	0.000370817	0.00434613
ENSG00000243753	71.7694	1.02538	0.288132	3.55873	0.000372647	0.00436479
ENSG00000075043	2231.33	-0.598712	0.168253	-3.5584	0.000373116	0.00436748
ENSG00000225472	56.1573	-1.07694	0.302697	-3.55781	0.000373958	0.00436896
ENSG00000272888	707.822	-0.75463	0.212101	-3.55789	0.000373849	0.00436896
ENSG00000141639	86.7833	-1.28255	0.360458	-3.55811	0.000373531	0.00436896
ENSG00000149292	352.885	-0.366955	0.103146	-3.55763	0.000374216	0.00436919
ENSG00000126218	321.599	-0.482397	0.135617	-3.55705	0.00037504	0.00437603
ENSG00000078237	173.708	0.670151	0.188509	3.555	0.000377977	0.00440749
ENSG00000165795	585.542	-0.343848	0.0967573	-3.55372	0.000379828	0.00442626
ENSG00000165806	408.199	0.459984	0.129455	3.55324	0.000380516	0.00442864
ENSG00000198792	531.751	0.794969	0.223728	3.55328	0.000380462	0.00442864
ENSG00000155846	48.1342	1.20808	0.34005	3.55264	0.000381385	0.00443593
ENSG00000204291	8.3684	2.82848	0.796258	3.55221	0.000382008	0.00443754
ENSG00000214900	35.5061	1.2387	0.348697	3.55237	0.000381783	0.00443754
ENSG00000048828	2033.74	0.542391	0.152722	3.55148	0.000383065	0.00444639
ENSG00000069188	37.0434	1.78664	0.503086	3.55135	0.000383255	0.00444639
ENSG00000170775	237.98	1.25266	0.352779	3.55085	0.000383989	0.00445209
ENSG00000166262	133.134	-0.727092	0.204783	-3.55055	0.000384428	0.00445436
ENSG00000133401	66.6006	-0.884694	0.249214	-3.54994	0.00038532	0.00446187
ENSG00000101849	616.446	0.379765	0.107008	3.54892	0.000386811	0.0044763
ENSG00000245556	297.476	-0.364691	0.102779	-3.5483	0.000387727	0.00448407
ENSG00000121207	22.2541	2.33312	0.657647	3.54768	0.000388644	0.00449184
ENSG00000224945	62.6021	0.95171	0.268377	3.54617	0.000390874	0.00451192
ENSG00000111707	1849.63	-0.325464	0.0917787	-3.54618	0.000390853	0.00451192
ENSG00000138030	427.14	-0.420612	0.118616	-3.54599	0.00039114	0.00451215
ENSG00000189337	460.635	0.882652	0.248988	3.54496	0.00039267	0.00452415
ENSG00000164684	2547.13	-0.690295	0.194726	-3.54496	0.000392674	0.00452415
ENSG00000185112	159.392	-0.914193	0.258011	-3.54324	0.000395249	0.00454571
ENSG00000023191	1741.72	0.647695	0.182799	3.54321	0.00039529	0.00454571
ENSG00000171860	6.90549	4.56196	1.28745	3.54342	0.00039497	0.00454571
ENSG00000125347	296.517	1.97718	0.558097	3.54272	0.000396022	0.00455127
ENSG00000152465	1306.7	0.753041	0.212599	3.54208	0.000396985	0.00455948
ENSG00000167657	1219.68	0.821467	0.231967	3.54131	0.000398146	0.00456995
ENSG00000177868	483.356	-0.672838	0.190028	-3.54073	0.000399019	0.0045771
ENSG00000108306	497.177	-0.352226	0.0994864	-3.54044	0.00039946	0.00457929
ENSG00000105856	1816.81	-0.630316	0.178135	-3.53842	0.000402528	0.00461158
ENSG00000214870	65.7649	-0.833171	0.235507	-3.53777	0.000403521	0.00461643
ENSG00000070159	206.83	1.20062	0.339383	3.53765	0.000403708	0.00461643
ENSG00000158483	218.362	0.546595	0.154496	3.53792	0.000403294	0.00461643
ENSG00000187498	1941.65	1.09136	0.308537	3.53722	0.000404361	0.00462102
ENSG00000282057	31.9334	1.34268	0.379629	3.53682	0.000404972	0.00462511
ENSG00000003756	2720.74	-0.301442	0.0852559	-3.53573	0.000406648	0.00464136
ENSG00000171365	1251.77	0.386751	0.10942	3.53457	0.000408445	0.00465607
ENSG00000215256	510.487	-0.446227	0.126242	-3.53469	0.000408257	0.00465607
ENSG00000078549	532.814	-0.608138	0.172097	-3.5337	0.000409784	0.00466843
ENSG00000100985	38.0287	3.1653	0.896039	3.53255	0.000411568	0.00468584
ENSG00000162490	151.255	0.978999	0.27725	3.53111	0.000413823	0.00470567
ENSG00000169223	2901.11	0.370356	0.104883	3.53114	0.000413765	0.00470567
ENSG00000187815	273.281	-0.476296	0.134955	-3.52929	0.000416673	0.00473019
ENSG00000027001	287.918	0.482997	0.136855	3.52927	0.000416704	0.00473019
ENSG00000103852	131.989	-0.528793	0.149832	-3.52924	0.000416754	0.00473019
ENSG00000285108	10.1736	4.62746	1.31134	3.52879	0.000417461	0.00473528
ENSG00000103034	2182.42	0.362399	0.102715	3.52821	0.000418378	0.00474274
ENSG00000119782	253.6	-0.56045	0.158879	-3.52754	0.000419448	0.00475193
ENSG00000101347	642.958	0.663788	0.1882	3.52703	0.000420248	0.00475805
ENSG00000205403	90.3651	1.51355	0.429255	3.526	0.000421886	0.00477364
ENSG00000145246	1030.33	0.492901	0.13983	3.52499	0.000423495	0.0047889
ENSG00000167695	559.21	0.490839	0.139263	3.52455	0.000424196	0.00479386
ENSG00000165886	280.993	0.775549	0.220139	3.523	0.000426697	0.00481915
ENSG00000163956	2090.01	0.51619	0.146545	3.5224	0.000427655	0.00482699
ENSG00000143891	511.958	0.533856	0.15158	3.52193	0.000428415	0.0048326
ENSG00000152223	912.013	0.495179	0.140609	3.52167	0.000428836	0.00483437
ENSG00000034510	23554.2	0.47056	0.133709	3.51927	0.000432733	0.00487529
ENSG00000279333	35.7802	-1.11205	0.316064	-3.51843	0.000434101	0.00488471
ENSG00000002834	3861.08	0.708587	0.201387	3.51854	0.000433921	0.00488471
ENSG00000164220	256.818	1.74385	0.495765	3.51749	0.000435655	0.00489918
ENSG00000179859	94.8192	-0.636917	0.181091	-3.5171	0.000436286	0.00490326
ENSG00000164659	1640.93	-0.518993	0.147585	-3.51656	0.000437179	0.00491029
ENSG00000100320	8383.64	-0.349453	0.0993928	-3.51588	0.000438296	0.00491982
ENSG00000156709	1107.43	0.494074	0.14057	3.5148	0.000440085	0.00493463
ENSG00000126878	354.358	-0.571004	0.162459	-3.51476	0.000440155	0.00493463
ENSG00000121060	1401.93	0.515805	0.14682	3.51319	0.000442756	0.00496076
ENSG00000071054	6120.42	0.314977	0.089672	3.51254	0.000443842	0.00496989
ENSG00000048707	1150.54	0.670541	0.190982	3.51101	0.000446407	0.00499074
ENSG00000163394	11.0191	-1.9628	0.559052	-3.51094	0.000446521	0.00499074
ENSG00000111490	235.706	-1.16824	0.332731	-3.51107	0.000446303	0.00499074
ENSG00000171033	994.379	-0.628954	0.179169	-3.51039	0.000447455	0.00499813
ENSG00000165140	37.9102	-2.24824	0.640546	-3.50988	0.000448314	0.00499858
ENSG00000103942	687.692	0.37526	0.106911	3.51002	0.000448078	0.00499858
ENSG00000101746	384.138	-0.736843	0.209921	-3.5101	0.000447934	0.00499858
ENSG00000231789	185.989	-0.518403	0.147731	-3.5091	0.000449633	0.00500978
ENSG00000170035	1502.59	-0.394522	0.112433	-3.50896	0.000449865	0.00500978
ENSG00000149212	1228.25	-0.654038	0.186425	-3.50831	0.000450965	0.00501898
ENSG00000179818	395.94	-0.382681	0.109153	-3.50593	0.000455017	0.00506099
ENSG00000177076	84.9951	0.757978	0.216244	3.5052	0.000456266	0.00506874
ENSG00000287431	187.088	-0.730124	0.208294	-3.50526	0.00045616	0.00506874
ENSG00000144451	408.223	-0.470483	0.134265	-3.50414	0.000458092	0.00508372
ENSG00000196428	475.029	0.810401	0.231273	3.50409	0.000458171	0.00508372
ENSG00000286288	11.3142	2.83337	0.808906	3.50272	0.00046053	0.00510681
ENSG00000226221	31.4457	-1.05415	0.300986	-3.50231	0.000461246	0.00511165
ENSG00000225792	16.4892	-1.61258	0.460505	-3.50177	0.000462174	0.00511605
ENSG00000174444	63043.8	-0.621072	0.17736	-3.50176	0.000462201	0.00511605
ENSG00000144040	313.933	0.600836	0.171696	3.49942	0.000466272	0.00514245
ENSG00000138433	995.466	-0.559601	0.159898	-3.49974	0.000465714	0.00514245
ENSG00000123977	6.16097	4.7273	1.35084	3.49952	0.000466104	0.00514245
ENSG00000204520	27.4259	2.15809	0.616588	3.50005	0.000465177	0.00514245
ENSG00000059378	163.085	0.874049	0.249717	3.50015	0.00046499	0.00514245
ENSG00000165914	592.029	0.409151	0.116923	3.49931	0.000466456	0.00514245
ENSG00000170558	5248.4	0.733877	0.209724	3.49926	0.000466551	0.00514245
ENSG00000047849	5349.07	0.850028	0.243053	3.49729	0.000470013	0.00517749
ENSG00000237550	733.537	-0.633734	0.181232	-3.49681	0.000470861	0.00518372
ENSG00000232000	538.944	-0.482286	0.137947	-3.49616	0.000472	0.00519313
ENSG00000165527	1449.78	0.324109	0.0927091	3.49598	0.000472322	0.00519356
ENSG00000280989	84.9189	-1.59911	0.457436	-3.49581	0.000472623	0.00519375
ENSG00000134884	4078.16	-0.557188	0.15942	-3.4951	0.000473891	0.00520456
ENSG00000165801	1972.52	0.617956	0.176824	3.49476	0.000474493	0.00520493
ENSG00000215492	45.2472	-1.01529	0.290504	-3.49491	0.000474227	0.00520493
ENSG00000139318	1348.56	-0.861808	0.24662	-3.49447	0.000474995	0.00520733
ENSG00000167526	31989.6	-0.631983	0.180877	-3.49399	0.000475865	0.00521374
ENSG00000174238	1923.29	0.290875	0.0832576	3.49368	0.000476418	0.00521668
ENSG00000184144	329.844	0.663866	0.190042	3.49327	0.000477147	0.00521842
ENSG00000185614	78.496	-1.11072	0.317949	-3.49338	0.000476941	0.00521842
ENSG00000116815	222.811	0.797294	0.228269	3.49278	0.000478016	0.00522481
ENSG00000110090	1836.98	0.606956	0.17386	3.49106	0.0004811	0.00525268
ENSG00000140988	47791.5	-0.469617	0.134521	-3.49104	0.00048114	0.00525268
ENSG00000122786	14831.9	0.843921	0.24176	3.49073	0.000481701	0.00525567
ENSG00000161896	13.2484	1.97152	0.56487	3.49021	0.000482633	0.00526271
ENSG00000257027	60.282	-0.915569	0.262389	-3.48935	0.000484193	0.00527658
ENSG00000204444	56.6446	-0.817305	0.234285	-3.48851	0.000485723	0.00529011
ENSG00000112425	286.616	-0.686177	0.196717	-3.48814	0.000486397	0.00529429
ENSG00000164136	144.726	1.35858	0.38955	3.48757	0.000487429	0.00529725
ENSG00000049656	3513.08	0.332042	0.0952056	3.48763	0.000487324	0.00529725
ENSG00000147536	473.517	0.319901	0.0917274	3.48751	0.000487536	0.00529725
ENSG00000101052	1181.25	-0.570978	0.163728	-3.48735	0.000487828	0.00529728
ENSG00000268654	29.38	-1.28734	0.369231	-3.48655	0.000489296	0.00531008
ENSG00000128709	948.524	-0.455608	0.130695	-3.48604	0.000490228	0.00531389
ENSG00000213741	8108.02	-0.706562	0.202682	-3.48606	0.000490194	0.00531389
ENSG00000124596	841.753	-0.533895	0.153181	-3.48538	0.000491431	0.00532378
ENSG00000102580	601.801	0.560519	0.160849	3.48475	0.000492594	0.00533324
ENSG00000116157	517.994	-0.563244	0.161643	-3.48449	0.000493081	0.00533535
ENSG00000185736	22.6086	-2.51396	0.721567	-3.48403	0.000493923	0.00534131
ENSG00000143549	13799.8	0.244916	0.0703086	3.48345	0.000495004	0.00534984
ENSG00000113732	2290.29	0.460956	0.132347	3.48295	0.000495925	0.00535663
ENSG00000218510	213.058	-0.56757	0.16298	-3.48245	0.000496843	0.00536022
ENSG00000273749	2785.52	0.288204	0.0827558	3.48258	0.000496605	0.00536022
ENSG00000105963	56.0894	1.25584	0.360721	3.48148	0.000498645	0.0053765
ENSG00000111665	547.711	0.351021	0.100831	3.48129	0.000499009	0.00537726
ENSG00000118503	32.9872	3.34319	0.960409	3.481	0.00049954	0.00537982
ENSG00000163032	72.8907	-1.58793	0.456212	-3.48067	0.000500154	0.00538327
ENSG00000142949	2483.91	0.79927	0.229678	3.47995	0.000501498	0.00539456
ENSG00000248866	55.9824	-0.831325	0.238914	-3.4796	0.00050216	0.00539851
ENSG00000221955	108.561	1.09725	0.315475	3.47808	0.000505015	0.00542602
ENSG00000069399	65.4892	1.61746	0.465227	3.47671	0.000507613	0.00545074
ENSG00000125207	141.311	-1.22235	0.351617	-3.47637	0.000508246	0.00545391
ENSG00000261188	312.966	-0.592829	0.170538	-3.47624	0.000508504	0.00545391
ENSG00000103855	2426.41	0.580254	0.166959	3.47542	0.000510045	0.00546724
ENSG00000174599	213.656	-0.629642	0.181181	-3.4752	0.000510468	0.00546738
ENSG00000181104	2912.93	0.929189	0.267393	3.475	0.000510853	0.00546738
ENSG00000101311	61.8885	1.16486	0.335217	3.47495	0.000510953	0.00546738
ENSG00000162616	625.526	0.724327	0.208513	3.47378	0.000513181	0.00548554
ENSG00000182541	1312.94	0.680587	0.195923	3.47374	0.000513249	0.00548554
ENSG00000196628	7762.39	-0.909516	0.261862	-3.47327	0.000514154	0.00549201
ENSG00000149541	1864.32	0.611142	0.175989	3.47263	0.000515394	0.00550204
ENSG00000175003	10.1452	2.15811	0.621495	3.47245	0.000515737	0.0055025
ENSG00000228971	651.706	-1.19108	0.343051	-3.47203	0.000516541	0.00550787
ENSG00000119729	3318.03	0.470232	0.135448	3.47167	0.000517234	0.00551204
ENSG00000170525	999.486	0.497907	0.143449	3.47097	0.000518579	0.00552316
ENSG00000163249	438.774	0.485409	0.139887	3.47002	0.000520418	0.00553714
ENSG00000072786	588.191	0.66508	0.191683	3.46969	0.000521054	0.00553714
ENSG00000009413	2110.82	-0.670534	0.193246	-3.46985	0.000520746	0.00553714
ENSG00000176749	658.056	-0.520358	0.149973	-3.46967	0.0005211	0.00553714
ENSG00000068383	430.522	0.424737	0.122424	3.46938	0.000521655	0.00553983
ENSG00000090861	2156.64	0.411557	0.118633	3.46916	0.000522092	0.00554126
ENSG00000242715	125.679	0.741887	0.213865	3.46894	0.000522513	0.00554251
ENSG00000137185	933.797	-0.37233	0.107343	-3.46859	0.000523195	0.00554653
ENSG00000250091	297.383	0.664464	0.191577	3.46839	0.000523594	0.00554755
ENSG00000129675	474.232	0.56898	0.164085	3.46759	0.000525142	0.00556073
ENSG00000204634	293.763	-0.489334	0.141187	-3.46586	0.000528534	0.00559042
ENSG00000163931	6503.96	0.412237	0.118942	3.46585	0.000528556	0.00559042
ENSG00000128829	2222.15	0.450696	0.130046	3.46567	0.000528914	0.00559098
ENSG00000135926	62.8763	1.23158	0.355444	3.46491	0.000530417	0.00560364
ENSG00000198523	56.5912	-1.23911	0.357984	-3.46136	0.000537462	0.00566174
ENSG00000181929	1558.16	-0.31094	0.0898259	-3.46158	0.000537014	0.00566174
ENSG00000139410	214.592	1.08845	0.314447	3.46147	0.000537228	0.00566174
ENSG00000186812	1448.29	-0.509916	0.147297	-3.46181	0.000536552	0.00566174
ENSG00000141665	35.4983	-0.92674	0.267703	-3.46182	0.000536531	0.00566174
ENSG00000215190	358.534	-0.423544	0.122381	-3.46086	0.000538445	0.00566884
ENSG00000149970	280.286	0.562146	0.162507	3.45922	0.000541742	0.00569047
ENSG00000167996	27074.4	0.756617	0.218719	3.45931	0.00054156	0.00569047
ENSG00000153982	221.845	-0.630477	0.182248	-3.45945	0.000541274	0.00569047
ENSG00000011422	361.208	0.58704	0.169688	3.45953	0.000541125	0.00569047
ENSG00000167528	416.85	-0.302032	0.087316	-3.45906	0.000542059	0.00569053
ENSG00000231500	69570.4	-0.746221	0.215747	-3.45878	0.000542627	0.00569323
ENSG00000151617	545.745	0.919474	0.265872	3.45834	0.000543517	0.00569931
ENSG00000168661	310.211	-0.52574	0.152034	-3.45805	0.0005441	0.00570216
ENSG00000172239	2427.16	-0.334256	0.0966649	-3.45789	0.000544433	0.00570238
ENSG00000075643	131.585	1.18203	0.341883	3.45741	0.000545399	0.00570924
ENSG00000198918	11691.8	-0.644251	0.186353	-3.45715	0.000545929	0.00571152
ENSG00000156976	9171.98	-0.454838	0.131578	-3.45679	0.000546646	0.00571575
ENSG00000132481	118.241	1.22571	0.354721	3.45542	0.000549434	0.00574163
ENSG00000167771	353.924	-0.693876	0.200843	-3.45482	0.000550653	0.00575109
ENSG00000259943	307.342	-0.666101	0.192857	-3.45386	0.000552633	0.00576848
ENSG00000258171	69.4284	1.04177	0.301641	3.45368	0.000552989	0.00576891
ENSG00000161888	542.897	-0.612098	0.177275	-3.45281	0.00055477	0.00578419
ENSG00000164054	1924.38	0.653659	0.189344	3.45224	0.000555961	0.00579331
ENSG00000184277	1212.41	-0.405592	0.117524	-3.45115	0.0005582	0.00581334
ENSG00000234797	194.617	-0.734945	0.213066	-3.44938	0.000561886	0.0058484
ENSG00000108666	797.112	-0.541173	0.156904	-3.44908	0.000562505	0.00585152
ENSG00000106443	3239.19	-0.646949	0.187644	-3.44775	0.000565285	0.0058771
ENSG00000125675	921.64	0.377223	0.109439	3.44688	0.000567095	0.00588257
ENSG00000107105	614.398	-1.23385	0.357956	-3.44693	0.000566991	0.00588257
ENSG00000134901	712.327	-0.302114	0.0876479	-3.4469	0.000567053	0.00588257
ENSG00000141337	16.4747	-1.37131	0.39782	-3.44706	0.000566722	0.00588257
ENSG00000177700	2007.44	0.67304	0.195298	3.44621	0.000568499	0.00589379
ENSG00000162604	614.082	-0.388224	0.112683	-3.44527	0.000570482	0.00591101
ENSG00000063180	394.703	-0.448635	0.130244	-3.44458	0.000571956	0.00592293
ENSG00000134369	1930.93	0.854789	0.248306	3.44248	0.000576406	0.00596564
ENSG00000237125	8552.81	-0.478134	0.138905	-3.44215	0.000577105	0.0059695
ENSG00000176463	340.207	0.769117	0.223531	3.44076	0.00058009	0.00599699
ENSG00000103226	341.507	0.636559	0.185026	3.44037	0.000580913	0.00600211
ENSG00000087269	995.358	0.329643	0.0958216	3.44017	0.00058134	0.00600314
ENSG00000100814	2548.88	-0.683336	0.198675	-3.43948	0.000582839	0.00601523
ENSG00000102445	19.0752	1.62831	0.473498	3.4389	0.00058409	0.00602474
ENSG00000225614	146.623	1.85122	0.538342	3.43874	0.000584423	0.00602478
ENSG00000021645	287.212	0.982076	0.285607	3.43856	0.000584825	0.00602554
ENSG00000067445	2859.82	-0.230328	0.0670149	-3.43697	0.000588257	0.0060575
ENSG00000146729	2069.16	-0.35126	0.102228	-3.43604	0.000590288	0.00606818
ENSG00000139239	122.457	-0.6227	0.181226	-3.43604	0.000590285	0.00606818
ENSG00000258580	16.6776	1.81456	0.528061	3.43627	0.000589791	0.00606818
ENSG00000241685	675.901	0.359702	0.104697	3.43564	0.000591165	0.00607379
ENSG00000114999	3079.59	0.264267	0.0769247	3.4354	0.000591674	0.0060756
ENSG00000082805	1572.33	0.457073	0.133067	3.43491	0.000592742	0.00608316
ENSG00000171004	500.39	-0.835754	0.243331	-3.43464	0.000593352	0.00608601
ENSG00000280422	16.7115	1.62702	0.473772	3.43418	0.00059434	0.00608933
ENSG00000163071	275.032	0.987804	0.287638	3.43418	0.000594339	0.00608933
ENSG00000279821	82.5104	1.2405	0.361257	3.43383	0.000595119	0.00609389
ENSG00000129925	1184.46	0.710476	0.206947	3.43313	0.000596648	0.00610614
ENSG00000117472	10.9627	2.7031	0.787496	3.43253	0.000597982	0.00611637
ENSG00000168487	1259.98	0.88882	0.258998	3.43176	0.000599669	0.00613021
ENSG00000166441	32103.4	-0.661353	0.192734	-3.43143	0.000600406	0.00613339
ENSG00000100802	333.83	-0.572174	0.16675	-3.43132	0.000600649	0.00613339
ENSG00000123685	14.7611	1.83618	0.53518	3.43096	0.000601451	0.00613815
ENSG00000184220	668.172	-0.73751	0.214977	-3.43065	0.000602131	0.00614037
ENSG00000078328	10.4988	2.00434	0.584262	3.43056	0.000602339	0.00614037
ENSG00000138271	25.9972	2.0695	0.60333	3.43013	0.000603295	0.00614669
ENSG00000175575	949.617	-0.395505	0.115375	-3.42799	0.000608077	0.00619197
ENSG00000105447	1199.18	0.378169	0.11033	3.42762	0.000608899	0.0061969
ENSG00000095380	684.939	0.413806	0.120763	3.42659	0.000611214	0.00621701
ENSG00000065413	1038.62	-0.872592	0.254666	-3.42641	0.000611608	0.00621756
ENSG00000253596	25.8745	-1.23492	0.360523	-3.42536	0.000613975	0.0062347
ENSG00000125870	2520.81	-0.769308	0.224587	-3.42543	0.000613819	0.0062347
ENSG00000137628	200.606	1.02924	0.300529	3.42475	0.000615358	0.00624529
ENSG00000154319	2163.21	0.368973	0.107769	3.42372	0.000617695	0.00626554
ENSG00000278928	252.584	-0.705457	0.206106	-3.42279	0.000619815	0.0062813
ENSG00000261963	40.2429	-1.01997	0.297997	-3.42274	0.000619935	0.0062813
ENSG00000132256	306.085	1.26505	0.369691	3.42191	0.000621833	0.0062951
ENSG00000102452	62.572	1.16927	0.341707	3.42184	0.000621984	0.0062951
ENSG00000084693	2016.62	-0.335436	0.0980442	-3.42127	0.000623291	0.00630094
ENSG00000013441	1876.25	-0.532794	0.155736	-3.42114	0.000623593	0.00630094
ENSG00000156011	3087.48	0.627615	0.183443	3.42131	0.000623192	0.00630094
ENSG00000125844	781.223	0.892726	0.261183	3.41801	0.0006308	0.00637025
ENSG00000250448	112.212	-0.928799	0.27177	-3.41759	0.000631777	0.0063766
ENSG00000018408	392.088	1.19838	0.350715	3.41698	0.000633209	0.00638127
ENSG00000112139	40.261	1.35106	0.395402	3.41694	0.000633292	0.00638127
ENSG00000273117	114.466	-0.584808	0.171157	-3.41679	0.000633634	0.00638127
ENSG00000257681	20.5787	1.55361	0.454661	3.41707	0.000632994	0.00638127
ENSG00000158623	2216.73	-0.409558	0.119881	-3.41638	0.000634591	0.0063874
ENSG00000233922	123.471	-0.594265	0.173962	-3.41607	0.000635327	0.0063913
ENSG00000146376	9.06058	2.93332	0.858817	3.41553	0.00063657	0.00640029
ENSG00000267279	9.93571	2.7961	0.818742	3.41511	0.000637559	0.00640672
ENSG00000213699	1024.46	0.587535	0.172056	3.4148	0.000638298	0.0064088
ENSG00000183111	295.528	-0.478364	0.140089	-3.41472	0.000638466	0.0064088
ENSG00000141376	398.69	-0.306389	0.0897455	-3.41398	0.000640218	0.00642286
ENSG00000168303	1003.88	-0.531136	0.15562	-3.41304	0.000642433	0.00643803
ENSG00000275278	10.2169	3.35898	0.984156	3.41305	0.000642399	0.00643803
ENSG00000170017	3551.01	0.483721	0.141739	3.41276	0.000643087	0.00644107
ENSG00000140945	13.6221	2.50267	0.733394	3.41245	0.000643819	0.00644487
ENSG00000243797	6.04927	4.58676	1.34456	3.41133	0.000646457	0.00646635
ENSG00000136098	607.337	-0.271535	0.0796001	-3.41124	0.000646671	0.00646635
ENSG00000153140	814.881	-0.711641	0.208672	-3.41034	0.000648819	0.00648366
ENSG00000076641	148.352	0.658528	0.193104	3.41022	0.000649109	0.00648366
ENSG00000101349	86.0819	-1.05537	0.309593	-3.40891	0.000652226	0.00651124
ENSG00000057935	2004.89	-0.243002	0.0712886	-3.4087	0.000652725	0.00651268
ENSG00000234062	48.3377	0.849391	0.249264	3.40759	0.000655388	0.00653422
ENSG00000177105	484.136	0.723567	0.212345	3.4075	0.000655598	0.00653422
ENSG00000125733	541.13	0.335162	0.0983982	3.40618	0.000658799	0.00656256
ENSG00000177301	23.9704	1.44896	0.425535	3.40502	0.000661589	0.00657447
ENSG00000152291	3579.66	0.466407	0.136968	3.40523	0.000661089	0.00657447
ENSG00000164118	3293.06	-0.62066	0.182277	-3.40504	0.000661552	0.00657447
ENSG00000105953	2116.89	0.5492	0.161295	3.40494	0.00066179	0.00657447
ENSG00000181830	562.437	0.769649	0.226033	3.40503	0.000661572	0.00657447
ENSG00000135845	1180.45	-0.375228	0.110219	-3.40437	0.000663158	0.00658093
ENSG00000226312	11.8044	3.03528	0.891568	3.40443	0.000663033	0.00658093
ENSG00000156239	951.773	-0.490561	0.144122	-3.40379	0.000664571	0.00659137
ENSG00000259712	14.1206	1.89504	0.557171	3.40119	0.00067094	0.00665095
ENSG00000272686	201.953	-0.810952	0.238494	-3.4003	0.000673116	0.00666891
ENSG00000158161	833.445	-0.314551	0.0925112	-3.40014	0.000673505	0.00666916
ENSG00000226823	26.0311	1.19572	0.351691	3.39991	0.000674077	0.00667122
ENSG00000116141	665.596	0.427253	0.125703	3.3989	0.000676577	0.00669158
ENSG00000198517	421.233	0.906653	0.266767	3.39867	0.000677155	0.00669158
ENSG00000161547	6792.72	-0.36967	0.10877	-3.39863	0.000677231	0.00669158
ENSG00000131462	1517.94	0.399774	0.117633	3.39847	0.000677642	0.00669204
ENSG00000225156	271.475	-0.514909	0.151581	-3.39692	0.000681483	0.00672634
ENSG00000065615	1385.55	-0.79755	0.234891	-3.39541	0.000685267	0.00676004
ENSG00000142867	383.264	0.400254	0.117902	3.39481	0.000686762	0.00677115
ENSG00000267508	178.572	-0.713341	0.210138	-3.39463	0.000687209	0.00677191
ENSG00000099250	1672.35	1.36967	0.403651	3.39321	0.000690795	0.00680359
ENSG00000151276	1121.45	-0.314755	0.0927707	-3.39283	0.000691756	0.00680939
ENSG00000196083	11.5481	2.42042	0.713454	3.39254	0.00069248	0.00681018
ENSG00000183346	80.4685	-0.8314	0.24507	-3.3925	0.000692579	0.00681018
ENSG00000166831	129.765	1.05731	0.311697	3.39211	0.000693573	0.00681629
ENSG00000127124	167.396	0.861522	0.254001	3.3918	0.000694349	0.00682025
ENSG00000071082	23989.9	-0.708786	0.209005	-3.39124	0.000695779	0.00683064
ENSG00000225721	24.9187	-1.51801	0.447927	-3.38897	0.000701551	0.00688361
ENSG00000141219	1627.74	-0.371061	0.10952	-3.38807	0.000703864	0.00690261
ENSG00000171552	1634.66	0.452771	0.13366	3.38748	0.000705385	0.00691383
ENSG00000132688	8907.69	0.472698	0.139582	3.38653	0.000707831	0.0069341
ENSG00000283064	31.2155	-1.05877	0.31267	-3.38623	0.000708596	0.00693788
ENSG00000132639	2931.49	-0.672612	0.198775	-3.38378	0.000714948	0.00699633
ENSG00000136169	340.083	-0.407106	0.120355	-3.38255	0.000718157	0.00702398
ENSG00000089199	1905.74	-0.59711	0.176535	-3.38238	0.0007186	0.00702456
ENSG00000197444	1068.49	-0.392515	0.116067	-3.38178	0.000720173	0.00703619
ENSG00000109381	1032.44	-0.615729	0.182132	-3.38068	0.000723069	0.00706071
ENSG00000153237	27.9046	1.31503	0.38901	3.38047	0.000723626	0.00706239
ENSG00000237036	202.312	-0.574076	0.169838	-3.38013	0.000724513	0.00706728
ENSG00000198056	600.118	-0.717072	0.212207	-3.37912	0.00072719	0.00708962
ENSG00000198034	63861.3	-0.531342	0.157264	-3.37866	0.000728409	0.00709772
ENSG00000131051	4818.96	-0.457116	0.135302	-3.3785	0.000728831	0.00709807
ENSG00000115484	6064.32	0.224319	0.0664211	3.37723	0.000732196	0.00712705
ENSG00000135605	85.8488	0.738518	0.218702	3.37683	0.000733263	0.00713364
ENSG00000170961	614.004	1.11878	0.331464	3.37528	0.00073741	0.00717017
ENSG00000155093	627.997	-0.561955	0.166542	-3.37426	0.000740144	0.00719294
ENSG00000164308	258.472	1.31587	0.390119	3.37299	0.000743578	0.00721866
ENSG00000156475	971.212	0.859256	0.254737	3.37311	0.00074324	0.00721866
ENSG00000108309	1385.54	-0.666987	0.197772	-3.3725	0.000744894	0.00722442
ENSG00000261408	54.8126	-0.858197	0.254471	-3.37247	0.000744961	0.00722442
ENSG00000078018	4310.71	-0.617849	0.183229	-3.37201	0.000746214	0.00722621
ENSG00000163257	1593.84	-0.430486	0.127661	-3.37209	0.00074599	0.00722621
ENSG00000251557	15.4608	-1.6162	0.479306	-3.37197	0.000746328	0.00722621
ENSG00000256393	176.031	-0.792071	0.234923	-3.37161	0.000747293	0.00723111
ENSG00000141570	821.021	-0.32208	0.0955344	-3.37135	0.000748019	0.00723111
ENSG00000131115	913	-0.545156	0.1617	-3.3714	0.000747861	0.00723111
ENSG00000213398	120.375	1.0368	0.30756	3.37105	0.000748828	0.00723512
ENSG00000124226	1181.25	0.265445	0.0787627	3.37018	0.00075118	0.00725402
ENSG00000197321	919.019	0.855976	0.254069	3.36906	0.000754246	0.00727978
ENSG00000091157	345.831	0.450233	0.133645	3.36888	0.000754747	0.00728079
ENSG00000138735	963.485	1.173	0.348237	3.36839	0.000756089	0.00728989
ENSG00000145868	1664.81	-0.299027	0.0888147	-3.36687	0.000760274	0.00732638
ENSG00000243701	771.575	0.578318	0.171795	3.36634	0.000761737	0.00733662
ENSG00000130529	179.363	1.1504	0.341753	3.36617	0.000762203	0.00733726
ENSG00000185246	544.485	-0.546236	0.162291	-3.36579	0.000763247	0.00734345
ENSG00000158164	1270.94	-1.02619	0.3049	-3.36564	0.000763655	0.00734352
ENSG00000276045	209.796	0.662415	0.196829	3.36543	0.000764234	0.00734523
ENSG00000117543	890.094	-0.499556	0.148475	-3.36457	0.000766638	0.0073529
ENSG00000152056	82.1278	0.996997	0.296284	3.365	0.000765437	0.0073529
ENSG00000105854	1389.33	0.51414	0.152804	3.3647	0.000766272	0.0073529
ENSG00000264575	58.3563	-0.802163	0.238415	-3.36457	0.000766631	0.0073529
ENSG00000196116	443.05	0.391736	0.116447	3.36408	0.000767994	0.0073582
ENSG00000182107	20.1706	1.71074	0.50852	3.36415	0.000767811	0.0073582
ENSG00000196782	1322.64	-0.386084	0.114837	-3.36201	0.000773767	0.00740577
ENSG00000277287	14.1136	1.66492	0.495196	3.36215	0.000773394	0.00740577
ENSG00000111653	1343.57	-0.442683	0.131773	-3.35945	0.000780987	0.00747097
ENSG00000105640	19939.1	-0.580326	0.172805	-3.35828	0.000784296	0.00749871
ENSG00000158089	666.997	-0.494167	0.147158	-3.35808	0.000784868	0.00749989
ENSG00000185022	183.084	0.507771	0.151215	3.35795	0.000785238	0.00749989
ENSG00000149428	4199.17	0.556524	0.165748	3.35765	0.000786067	0.00750389
ENSG00000128654	1617.85	-0.45356	0.135141	-3.35619	0.000790239	0.00753979
ENSG00000242299	80.4223	-0.889257	0.264996	-3.35573	0.000791552	0.00754839
ENSG00000197785	837.446	0.463924	0.138264	3.35536	0.000792626	0.00755469
ENSG00000122824	299.306	-0.521142	0.15538	-3.35398	0.00079659	0.00758852
ENSG00000154721	319.38	0.996554	0.297171	3.35347	0.000798049	0.00759847
ENSG00000120690	477.188	0.515137	0.153646	3.35276	0.000800112	0.00761416
ENSG00000213085	19.0336	1.68707	0.503397	3.35136	0.000804154	0.00763617
ENSG00000165169	316.508	0.836857	0.249699	3.35146	0.000803856	0.00763617
ENSG00000133169	3768.13	-0.64654	0.192924	-3.35127	0.000804406	0.00763617
ENSG00000005893	1390.1	0.595287	0.177632	3.35124	0.00080451	0.00763617
ENSG00000023839	20.9734	1.32847	0.396386	3.35146	0.000803873	0.00763617
ENSG00000100129	9437.05	-0.679471	0.202791	-3.3506	0.000806365	0.00764982
ENSG00000116983	751.207	-0.628956	0.187751	-3.34996	0.000808245	0.00766368
ENSG00000237638	59.7115	-0.72371	0.216047	-3.34978	0.000808746	0.00766447
ENSG00000183172	369.371	-0.521648	0.155751	-3.34924	0.000810339	0.00767559
ENSG00000244694	186.558	0.666983	0.199195	3.34839	0.000812836	0.0076913
ENSG00000167106	535.984	0.705609	0.210727	3.34845	0.000812637	0.0076913
ENSG00000121989	289.476	-0.4743	0.14169	-3.34745	0.000815577	0.00771324
ENSG00000182934	3061.45	0.41529	0.12408	3.34694	0.000817077	0.00772344
ENSG00000150403	1612.2	0.358814	0.107218	3.3466	0.000818102	0.00772915
ENSG00000145425	35004.2	-0.704814	0.210634	-3.34615	0.000819412	0.00773753
ENSG00000185963	1126.28	0.500639	0.149627	3.3459	0.000820146	0.00774047
ENSG00000013619	114.395	1.08216	0.323532	3.34485	0.000823286	0.00776358
ENSG00000107130	3426.7	0.47611	0.142348	3.34468	0.000823766	0.00776358
ENSG00000125691	30864.6	-0.68553	0.204963	-3.34465	0.000823866	0.00776358
ENSG00000138764	1236.68	-0.568179	0.169958	-3.34306	0.000828586	0.00780404
ENSG00000166833	4537.85	0.898612	0.268849	3.34245	0.000830437	0.00781706
ENSG00000103742	100.272	1.15628	0.345952	3.34232	0.000830821	0.00781706
ENSG00000112977	1772.68	0.637113	0.190652	3.34176	0.000832476	0.00782741
ENSG00000106610	573.853	-0.403013	0.120602	-3.34166	0.000832776	0.00782741
ENSG00000159592	1611.01	-0.269218	0.080583	-3.34087	0.000835152	0.00784572
ENSG00000178922	553.767	0.61107	0.182977	3.3396	0.000838999	0.00787782
ENSG00000180626	725.15	-0.33691	0.100893	-3.33929	0.000839936	0.00788258
ENSG00000122877	11.4724	2.4799	0.742759	3.33877	0.000841512	0.00789332
ENSG00000174804	218.552	1.00311	0.300507	3.33805	0.000843686	0.00790788
ENSG00000173918	836.479	0.987116	0.295736	3.33783	0.00084436	0.00790788
ENSG00000124228	1755.45	0.256766	0.0769242	3.33791	0.000844123	0.00790788
ENSG00000154511	448.96	-0.684457	0.205106	-3.33709	0.000846603	0.0079208
ENSG00000135709	244.562	0.884789	0.265128	3.33722	0.000846212	0.0079208
ENSG00000228327	70.34	0.85626	0.256693	3.33574	0.000850736	0.00792443
ENSG00000075391	794.071	0.58382	0.175	3.33612	0.000849568	0.00792443
ENSG00000276600	81.4836	1.39195	0.417279	3.33577	0.000850628	0.00792443
ENSG00000150712	559.712	0.380651	0.114101	3.33609	0.000849659	0.00792443
ENSG00000004059	3220.1	-0.423203	0.126871	-3.33569	0.000850885	0.00792443
ENSG00000178860	14.8357	3.4636	1.03808	3.33656	0.000848226	0.00792443
ENSG00000173465	600.961	0.435848	0.130649	3.33602	0.000849873	0.00792443
ENSG00000140682	688.819	1.11608	0.334534	3.33622	0.000849274	0.00792443
ENSG00000007255	262.868	-0.642113	0.192483	-3.33595	0.0008501	0.00792443
ENSG00000124788	291.856	0.791412	0.237281	3.33534	0.000851955	0.00792995
ENSG00000121417	590.009	-0.302902	0.0908193	-3.33521	0.000852343	0.00792995
ENSG00000136943	290.721	0.403874	0.12111	3.33478	0.000853674	0.0079383
ENSG00000082516	1026.42	0.231081	0.0693223	3.33343	0.00085783	0.0079729
ENSG00000116668	339.007	-0.586107	0.175857	-3.33287	0.000859563	0.00798495
ENSG00000236453	7.84936	4.51188	1.35437	3.33136	0.000864222	0.00802041
ENSG00000185896	2747.94	0.702365	0.210835	3.33135	0.000864255	0.00802041
ENSG00000104381	2255.51	-0.70498	0.211655	-3.3308	0.000865983	0.00803237
ENSG00000256616	35.8983	-0.960699	0.288489	-3.3301	0.000868146	0.00804836
ENSG00000184743	847.434	0.466593	0.140148	3.32928	0.000870715	0.0080681
ENSG00000060138	12.7428	3.9405	1.18408	3.32791	0.000874994	0.00810365
ENSG00000107282	468.284	-0.438285	0.13172	-3.3274	0.000876615	0.00811456
ENSG00000237624	18.9406	1.34749	0.405003	3.32711	0.000877502	0.00811867
ENSG00000134853	1749.48	-1.56757	0.471283	-3.32618	0.000880443	0.00814177
ENSG00000124201	747.249	0.583454	0.175468	3.32512	0.000883801	0.0081687
ENSG00000261600	20.8844	1.24193	0.373555	3.32462	0.00088538	0.00817916
ENSG00000288035	31.7226	-1.41758	0.426443	-3.32419	0.00088675	0.00817972
ENSG00000157514	804.359	-0.505609	0.15209	-3.3244	0.000886077	0.00817972
ENSG00000142149	582.298	-0.384283	0.115602	-3.32418	0.00088678	0.00817972
ENSG00000148926	248.412	0.701358	0.211005	3.3239	0.000887677	0.00818387
ENSG00000235655	1371.49	-0.660369	0.198706	-3.32335	0.000889435	0.00819596
ENSG00000272106	246.708	-0.503291	0.151469	-3.32273	0.000891422	0.00821014
ENSG00000144713	25370.3	-0.63776	0.192001	-3.32165	0.000894864	0.0082377
ENSG00000163879	590.444	-0.297481	0.0895965	-3.32023	0.000899444	0.0082757
ENSG00000153044	889.545	-0.853927	0.257226	-3.31976	0.000900961	0.0082855
ENSG00000179978	58.351	-0.845765	0.254788	-3.31949	0.000901824	0.00828927
ENSG00000152977	161.016	-0.492292	0.148326	-3.31898	0.000903469	0.00830023
ENSG00000204311	45.4636	-0.816801	0.246132	-3.31855	0.000904862	0.00830885
ENSG00000152518	879.865	0.936865	0.282373	3.31783	0.00090719	0.00831356
ENSG00000164620	398.402	-0.460293	0.138717	-3.31821	0.000905963	0.00831356
ENSG00000002586	1466.72	0.904962	0.272756	3.31784	0.00090715	0.00831356
ENSG00000133134	1172.12	-0.737123	0.222158	-3.31801	0.000906617	0.00831356
[truncated: 16,320 more rows]

## Sheet: DiffExpTEFamilies_4Rtau_vs_Ctrl
	baseMean	log2FoldChange	lfcSE	stat	pvalue	padj
LTR81B:Gypsy:LTR	155.096	-0.758548	0.166789	-4.54794	5.41736e-06	0.0038166
MLT1I-int:ERVL-MaLR:LTR	109.097	0.833952	0.186009	4.48339	7.34669e-06	0.0038166
MLT1F1:ERVL-MaLR:LTR	644.729	-0.638125	0.146797	-4.347	1.38015e-05	0.00477991
HERVK3-int:ERVK:LTR	732.778	-0.401031	0.0961846	-4.16939	3.05415e-05	0.00662246
LTR12E:ERV1:LTR	129.048	-0.733256	0.177809	-4.12385	3.72594e-05	0.00662246
MLT1J1-int:ERVL-MaLR:LTR	52.9715	-0.915665	0.222365	-4.11784	3.82433e-05	0.00662246
LTR33C:ERVL:LTR	113.436	-0.648731	0.163336	-3.97177	7.1342e-05	0.00926554
MER84-int:ERV1:LTR	9.68469	-2.56502	0.644674	-3.97879	6.92673e-05	0.00926554
HERVL74-int:ERVL:LTR	138.115	0.59943	0.15286	3.92142	8.8028e-05	0.00988714
MER41E:ERV1:LTR	140.525	-0.800743	0.205181	-3.90261	9.51602e-05	0.00988714
Charlie5:hAT-Charlie:DNA	337.945	-0.573737	0.148611	-3.86065	0.000113085	0.0103542
LTR25:ERV1:LTR	1318.33	-0.650766	0.169163	-3.84697	0.000119587	0.0103542
L1ME3D:L1:LINE	588.112	-0.541978	0.146595	-3.69711	0.000218069	0.0174288
HSAT5:Satellite:Satellite	111.783	0.69996	0.195778	3.57527	0.000349863	0.0259649
MER57A1:ERV1:LTR	402.212	0.520835	0.147351	3.53466	0.000408304	0.0282818
L1P2:L1:LINE	843.842	-0.286475	0.0828838	-3.45635	0.000547548	0.0355564
L1M3a:L1:LINE	241.054	-0.396964	0.119363	-3.32569	0.000881995	0.0491052
MER34:ERV1:LTR	157.994	-0.517268	0.156156	-3.31251	0.000924635	0.0491052
MLT1F2:ERVL-MaLR:LTR	936.389	-0.294562	0.0890902	-3.30634	0.000945241	0.0491052
Ricksha_b:MULE-MuDR:DNA	51.3812	-0.806592	0.242586	-3.32498	0.000884245	0.0491052
HERVE_a-int:ERV1:LTR	164.097	-0.534769	0.163662	-3.26753	0.0010849	0.0520061
MLT2B4:ERVL:LTR	538.138	-0.375879	0.115183	-3.26331	0.00110119	0.0520061
LTR50:ERVL:LTR	187.942	-0.40934	0.127071	-3.22134	0.00127592	0.0560208
PABL_B-int:ERV1:LTR	144.05	-0.60454	0.187903	-3.2173	0.00129403	0.0560208
HERV30-int:ERV1:LTR	15.3673	1.53962	0.480494	3.20423	0.00135423	0.0562818
HERVFH21-int:ERV1:LTR	49.5974	0.952603	0.303598	3.13771	0.00170273	0.0655235
MER68:ERVL:LTR	224.313	0.366478	0.116621	3.14246	0.00167537	0.0655235
HAL1:L1:LINE	4208.86	-0.183797	0.0593868	-3.09492	0.00196868	0.0713774
MER101:ERV1:LTR	131.911	-0.481127	0.155635	-3.09139	0.00199225	0.0713774
L1MC5a:L1:LINE	2774.66	-0.25264	0.0825341	-3.06104	0.00220569	0.0740603
THE1C-int:ERVL-MaLR:LTR	481.427	0.391457	0.127906	3.0605	0.00220969	0.0740603
L1PBa:L1:LINE	274.406	0.349778	0.115205	3.03613	0.00239633	0.077806
MER68-int:ERVL:LTR	126.698	-0.523477	0.173701	-3.01366	0.00258118	0.0812679
L1PB3:L1:LINE	270.74	0.37487	0.125097	2.99663	0.00272979	0.0834193
Arthur1A:hAT-Tip100:DNA	98.2987	0.550274	0.185385	2.96827	0.00299479	0.0840969
L1MA4A:L1:LINE	951.028	0.292491	0.0983311	2.97456	0.00293413	0.0840969
L1PA7:L1:LINE	3559.44	0.2191	0.0737104	2.97244	0.00295443	0.0840969
Charlie3:hAT-Charlie:DNA	56.1672	0.654796	0.221428	2.95715	0.00310497	0.0848964
HERV35I-int:ERV1:LTR	39.6171	0.843038	0.285902	2.9487	0.00319117	0.085016
MamGypLTR3a:Gypsy:LTR	65.0041	0.619745	0.210893	2.93867	0.00329624	0.0856199
L1MA1:L1:LINE	1088.03	-0.302615	0.103335	-2.92848	0.00340621	0.0863183
MER52A:ERV1:LTR	768.839	0.514507	0.176646	2.91264	0.00358392	0.0865975
MLT1G3:ERVL-MaLR:LTR	235.722	0.392169	0.134551	2.91465	0.00356086	0.0865975
MER31B:ERV1:LTR	104.114	0.535955	0.184813	2.89999	0.0037318	0.0881214
HERVFH19-int:ERV1:LTR	20.1819	1.08247	0.378823	2.85746	0.00427044	0.0935262
MER68B:ERVL:LTR	72.7534	0.642607	0.22518	2.85374	0.00432075	0.0935262
MER70-int:ERVL:LTR	173.954	-0.507006	0.176421	-2.87383	0.00405521	0.0935262
THE1D-int:ERVL-MaLR:LTR	915.971	0.25929	0.090622	2.86123	0.00422005	0.0935262
MER11B:ERVK:LTR	237.99	-0.335431	0.118499	-2.83066	0.00464515	0.098496
MIR3:MIR:SINE	9716.75	0.13869	0.0497496	2.78776	0.00530734	0.110286
MER57F:ERV1:LTR	330.78	-0.714024	0.258404	-2.76321	0.00572354	0.116603
Harlequin-int:ERV1:LTR	309.984	-0.318147	0.115533	-2.75373	0.00589208	0.117728
HERVH-int:ERV1:LTR	906.186	0.456971	0.167682	2.72523	0.00642563	0.123634
LTR5A:ERVK:LTR	629.241	-0.368317	0.134929	-2.72971	0.00633895	0.123634
THE1C:ERVL-MaLR:LTR	719.219	0.254178	0.0941568	2.69952	0.00694397	0.13099
Tigger2:TcMar-Tigger:DNA	1190.54	-0.208894	0.0775406	-2.694	0.00706009	0.13099
LTR9C:ERV1:LTR	23.7657	-0.835398	0.311353	-2.68312	0.00729385	0.132953
LTR19B:ERV1:LTR	33.8525	0.863068	0.324572	2.65909	0.00783513	0.140357
MER113:hAT-Charlie:DNA	251.017	0.323521	0.12275	2.6356	0.00839875	0.147903
MER34A:ERV1:LTR	165.317	-0.422926	0.160903	-2.62846	0.00857734	0.148531
MER20B:hAT-Charlie:DNA	400.317	0.252824	0.0966645	2.61548	0.00891015	0.151765
L3b:CR1:LINE	1129.19	0.185053	0.0709402	2.60857	0.00909203	0.152365
Arthur1C:hAT-Tip100:DNA	46.6484	0.687023	0.266987	2.57325	0.0100749	0.157926
HERVK11-int:ERVK:LTR	160.261	-0.390552	0.152393	-2.56279	0.0103834	0.157926
L1MC:L1:LINE	611.988	-0.251514	0.0977996	-2.57173	0.0101193	0.157926
LTR61:ERV1:LTR	55.0708	-0.5883	0.229467	-2.56377	0.0103542	0.157926
MER11A:ERVK:LTR	217.074	-0.300285	0.11733	-2.55932	0.0104878	0.157926
MER39B:ERV1:LTR	163.687	-0.417019	0.161683	-2.57923	0.009902	0.157926
MSTD-int:ERVL-MaLR:LTR	227.985	-0.316917	0.122932	-2.57798	0.00993797	0.157926
Charlie15a:hAT-Charlie:DNA	421.927	0.255193	0.0999457	2.55332	0.0106702	0.158377
LTR108d_Mam:ERVL:LTR	5.95097	1.84434	0.724997	2.54392	0.0109615	0.160409
MamRep1879:hAT-Tip100:DNA	105.092	0.430681	0.169632	2.53891	0.0111197	0.160464
HERVK13-int:ERVK:LTR	216.028	0.449856	0.178294	2.52312	0.011632	0.161142
LTR33:ERVL:LTR	633.774	0.208907	0.0825238	2.53148	0.0113584	0.161142
LTR89:ERVL:LTR	38.9411	0.697839	0.27632	2.52548	0.0115541	0.161142
Charlie25:hAT-Charlie:DNA	66.6891	0.533731	0.212817	2.50793	0.0121441	0.16131
MER4D0:ERV1:LTR	79.6378	-0.508817	0.202384	-2.51411	0.0119332	0.16131
MER65A:ERV1:LTR	139.847	-0.379479	0.151524	-2.50442	0.0122652	0.16131
MLT1E2:ERVL-MaLR:LTR	628.524	-0.221976	0.0885207	-2.50762	0.0121548	0.16131
MER41-int:ERV1:LTR	327.121	-0.25294	0.101187	-2.49973	0.0124288	0.161419
Plat_L3:CR1:LINE	319.561	0.242901	0.0973585	2.49491	0.0125987	0.161606
Charlie2b:hAT-Charlie:DNA	222.609	0.342425	0.137907	2.483	0.013028	0.161952
MER117:hAT-Charlie:DNA	372.392	0.281835	0.113458	2.48404	0.0129901	0.161952
MER67D:ERV1:LTR	38.2746	0.750016	0.302277	2.48122	0.0130933	0.161952
L1MEh:L1:LINE	378.471	0.772599	0.31259	2.4716	0.0134509	0.163084
MER63A:hAT-Blackjack:DNA	243.694	0.322674	0.13062	2.47033	0.0134988	0.163084
MER63B:hAT-Blackjack:DNA	185.464	0.32714	0.132765	2.46405	0.0137378	0.164064
L1P3:L1:LINE	519.439	0.227153	0.0928914	2.44536	0.0144708	0.169163
L1PA17:L1:LINE	516.119	-0.270835	0.110777	-2.44487	0.0144904	0.169163
MER61E:ERV1:LTR	115.671	-0.41241	0.169051	-2.43956	0.014705	0.169761
L1PA8A:L1:LINE	370.821	0.275716	0.114143	2.41552	0.0157127	0.179401
MLT1F2-int:ERVL-MaLR:LTR	200.285	-0.698777	0.290275	-2.40729	0.0160714	0.181502
LTR102_Mam:ERVL:LTR	35.1691	-0.611671	0.255164	-2.39717	0.0165223	0.183268
MLT2B3:ERVL:LTR	471.274	-0.280551	0.117097	-2.39588	0.0165806	0.183268
CER:Satellite:Satellite	524.99	0.261407	0.110454	2.36667	0.017949	0.196306
LTR21A:ERV1:LTR	46.343	-0.620567	0.265106	-2.34083	0.019241	0.208178
LTR41B:ERVL:LTR	202.278	-0.310212	0.132735	-2.33707	0.0194353	0.208178
REP522:telo:Satellite	66.6833	0.513342	0.220261	2.33061	0.0197738	0.209642
AluYk11:Alu:SINE	117.511	-0.346638	0.149172	-2.32374	0.0201392	0.21136
HERV9NC-int:ERV1:LTR	102.398	0.493851	0.213065	2.31784	0.0204578	0.212557
LTR1A2:ERV1:LTR	250.135	-0.517923	0.224238	-2.3097	0.0209047	0.215049
HERVL18-int:ERVL:LTR	396.496	-0.453798	0.196934	-2.30432	0.0212047	0.215997
HERVK14C-int:ERVK:LTR	23.7841	-0.778733	0.338934	-2.29759	0.021585	0.217736
HERVK22-int:ERVK:LTR	137.36	0.342203	0.149993	2.28146	0.0225212	0.218687
LTR104_Mam:Gypsy:LTR	86.6525	0.387888	0.169492	2.28853	0.0221067	0.218687
MER65-int:ERV1:LTR	62.8935	0.576912	0.252046	2.28891	0.0220844	0.218687
MLT1L:ERVL-MaLR:LTR	999.094	-0.172028	0.0753715	-2.28241	0.0224654	0.218687
MLT1G:ERVL-MaLR:LTR	155.063	0.361339	0.158792	2.27555	0.0228731	0.220048
LTR36:ERV1:LTR	25.0878	0.744871	0.329736	2.25899	0.0238838	0.227663
LTR5_Hs:ERVK:LTR	1264.86	-0.240277	0.106685	-2.25221	0.0243093	0.229612
LTR33A_:ERVL:LTR	107.814	0.367739	0.163832	2.24461	0.024793	0.232072
L1P4a:L1:LINE	87.8743	0.422551	0.189875	2.22542	0.0260533	0.239552
MER61F:ERV1:LTR	8.54932	1.411	0.633406	2.22764	0.0259046	0.239552
MER115:hAT-Tip100:DNA	292.805	0.289571	0.130943	2.21142	0.0270067	0.24614
Charlie8:hAT-Charlie:DNA	840.142	-0.234226	0.10617	-2.20615	0.0273737	0.247316
L1MB8:L1:LINE	2621.09	-0.154719	0.0702656	-2.20192	0.0276711	0.247847
LTR53-int:ERVL:LTR	666.646	-0.264796	0.122424	-2.16295	0.0305454	0.271253
MER110A:ERV1:LTR	24.2071	0.716613	0.333444	2.14913	0.0316243	0.278455
MER77B:ERVL:LTR	65.9519	0.442632	0.206619	2.14226	0.0321724	0.2809
MER74B:ERVL:LTR	93.2543	-0.387244	0.181749	-2.13066	0.0331173	0.286741
LTR1D1:ERV1:LTR	29.9926	0.69624	0.32984	2.11084	0.034786	0.298699
7SK:RNA:RNA	48.8983	1.09741	0.524241	2.09334	0.0363191	0.309308
Helitron1Nb_Mam:Helitron:RC	14.7454	0.967473	0.463773	2.08609	0.0369703	0.312294
HUERS-P3-int:ERV1:LTR	345.483	-0.26502	0.129085	-2.05307	0.0400663	0.335717
L1MDb:L1:LINE	49.3303	0.499422	0.24407	2.04622	0.0407343	0.337807
OldhAT1:hAT-Ac:DNA	380.332	0.2073	0.101425	2.04387	0.0409661	0.337807
L3:CR1:LINE	5751.42	0.11119	0.0549369	2.02397	0.0429736	0.349419
MER4E1:ERV1:LTR	110.158	0.331449	0.164084	2.02	0.0433831	0.349419
X2_LINE:CR1:LINE	8.56472	1.10109	0.544413	2.02252	0.0431222	0.349419
MLT1E2-int:ERVL-MaLR:LTR	41.1275	-0.518341	0.257187	-2.01543	0.0438598	0.350541
HUERS-P3b-int:ERV1:LTR	140.908	-0.40438	0.201182	-2.01002	0.0444295	0.350783
LTR1D:ERV1:LTR	15.6489	0.844176	0.421795	2.00139	0.0453505	0.350783
LTR25-int:ERV1:LTR	93.6837	0.339564	0.169843	1.99928	0.0455782	0.350783
MamRep1527:LTR:LTR	50.972	0.445671	0.222759	2.00069	0.0454263	0.350783
Tigger17c:TcMar-Tigger:DNA	77.0059	0.48093	0.240091	2.00312	0.0451643	0.350783
HAL1b:L1:LINE	476.766	-0.21759	0.109553	-1.98616	0.0470161	0.355744
MIRb:MIR:SINE	24362.2	0.0937486	0.047251	1.98405	0.0472499	0.355744
X6B_LINE:CR1:LINE	44.7206	0.48258	0.242706	1.98833	0.0467748	0.355744
MLT2B2:ERVL:LTR	131.834	-0.281956	0.142355	-1.98065	0.0476306	0.356031
L1PA16:L1:LINE	1874.74	-0.143706	0.0727492	-1.97536	0.0482276	0.357918
MER73:ERVL:LTR	16.1392	-0.748374	0.382326	-1.95742	0.0502979	0.36695
MamRTE1:RTE-Bo.B:LINE	716.76	0.153492	0.0786059	1.95268	0.0508574	0.36695
ORSL:hAT-Tip100:DNA	64.5209	0.428927	0.21918	1.95696	0.0503523	0.36695
THE1B:ERVL-MaLR:LTR	1932.12	0.121421	0.0621316	1.95425	0.0506712	0.36695
FordPrefect:hAT-Tip100:DNA	52.0123	0.604043	0.312552	1.93261	0.0532841	0.373348
MER51E:ERV1:LTR	51.948	-0.489995	0.253813	-1.93053	0.0535407	0.373348
MSTB2-int:ERVL-MaLR:LTR	21.9401	-0.623089	0.321978	-1.93519	0.0529667	0.373348
SVA_B:SVA:Retroposon	520.349	-0.228375	0.117604	-1.9419	0.0521486	0.373348
UCON78:DNA:DNA	5.13973	1.53286	0.793291	1.93229	0.0533243	0.373348
AluSc8:Alu:SINE	3549.26	-0.121876	0.0634029	-1.92225	0.0545743	0.378018
AluYj4:Alu:SINE	297.138	-0.194989	0.101919	-1.91317	0.055726	0.382356
MER54B:ERVL:LTR	19.9282	0.679963	0.35625	1.90867	0.0563046	0.382356
MER61D:ERV1:LTR	18.2659	0.779704	0.408468	1.90885	0.0562811	0.382356
Charlie2a:hAT-Charlie:DNA	407.22	-0.192732	0.101534	-1.89821	0.0576688	0.388925
L4_B_Mam:RTE-X:LINE	531.234	0.192003	0.101292	1.89554	0.0580205	0.388925
L1M3d:L1:LINE	32.0871	0.576679	0.30608	1.88408	0.0595544	0.396648
L1M6B:L1:LINE	887.664	-0.316459	0.169525	-1.86674	0.0619386	0.404743
LTR1B0:ERV1:LTR	3.77462	1.66198	0.887657	1.87232	0.0611621	0.404743
MamTip3:hAT-Tip100:DNA	62.6162	0.428002	0.229258	1.8669	0.0619154	0.404743
AluYk4:Alu:SINE	88.5434	0.368383	0.197763	1.86275	0.0624978	0.405845
LTR60:ERV1:LTR	26.9477	-0.542798	0.292357	-1.85663	0.0633644	0.408917
L1M4:L1:LINE	3186.57	-0.144474	0.0783991	-1.8428	0.0653577	0.418945
MLT1K-int:ERVL-MaLR:LTR	5.94803	1.28384	0.697628	1.8403	0.0657248	0.418945
AluYg6:Alu:SINE	63.1345	-0.38837	0.21144	-1.83678	0.0662418	0.4193
HERVK9-int:ERVK:LTR	1075.35	-0.140294	0.076704	-1.82903	0.0673947	0.4193
MER85:PiggyBac:DNA	167.994	-0.271828	0.148354	-1.83229	0.0669082	0.4193
MLT1J-int:ERVL-MaLR:LTR	79.8314	-0.325774	0.177949	-1.83072	0.0671428	0.4193
AluSc:Alu:SINE	5114.64	-0.11149	0.0624749	-1.78455	0.0743343	0.441333
Charlie17a:hAT-Charlie:DNA	117.933	-0.280324	0.156392	-1.79244	0.0730626	0.441333
HERVIP10F-int:ERV1:LTR	120.82	-0.290293	0.161385	-1.79875	0.0720576	0.441333
L1P4b:L1:LINE	22.3217	-0.60654	0.339109	-1.78863	0.073675	0.441333
LTR41:ERVL:LTR	224.131	0.270729	0.15124	1.79006	0.0734441	0.441333
Tigger18a:TcMar-Tigger:DNA	180.639	-0.258314	0.143557	-1.79938	0.0719583	0.441333
UCON55:TcMar-Tigger:DNA	49.9943	-0.421803	0.236234	-1.78553	0.0741748	0.441333
UCON8:DNA:DNA	22.9889	-0.557273	0.311786	-1.78736	0.0738791	0.441333
LTR47A:ERVL:LTR	121.638	-0.298738	0.168055	-1.77762	0.0754669	0.444376
MLT1G-int:ERVL-MaLR:LTR	6.04127	1.24405	0.700408	1.77619	0.0757022	0.444376
AluSp:Alu:SINE	10029.2	-0.110745	0.0625271	-1.77116	0.0765344	0.446737
MER67C:ERV1:LTR	215.255	-0.245556	0.138952	-1.7672	0.0771945	0.448073
LTR1A1:ERV1:LTR	65.2302	-0.373735	0.213139	-1.75348	0.0795188	0.459
GSATX:centr:Satellite	3.11766	1.59871	0.918135	1.74126	0.0816385	0.462227
L1M2c:L1:LINE	127.786	-0.315478	0.181404	-1.73909	0.0820193	0.462227
MER44B:TcMar-Tigger:DNA	190.917	0.230416	0.132512	1.73883	0.0820654	0.462227
MLT1A:ERVL-MaLR:LTR	766.275	-0.133319	0.076731	-1.73748	0.0823022	0.462227
Tigger12c:TcMar-Tigger:DNA	154.581	-0.237519	0.13666	-1.73804	0.0822046	0.462227
HSMAR1:TcMar-Mariner:DNA	187.075	-0.262518	0.151997	-1.72712	0.0841455	0.46583
LTR16C:ERVL:LTR	571.557	0.161364	0.0937111	1.72193	0.0850826	0.46583
MER113A:hAT-Charlie:DNA	147.117	0.24133	0.139759	1.72676	0.0842105	0.46583
MLT1L-int:ERVL-MaLR:LTR	24.8087	-0.53048	0.307972	-1.7225	0.0849797	0.46583
Tigger4b:TcMar-Tigger:DNA	775.627	-0.179637	0.104358	-1.72136	0.0851855	0.46583
L1MA3:L1:LINE	1420.17	0.13726	0.0805938	1.70311	0.0885468	0.479167
MER97a:hAT-Tip100:DNA	28.9699	-0.522125	0.30616	-1.7054	0.0881198	0.479167
CR1_Mam:CR1:LINE	228.688	0.201447	0.118513	1.6998	0.0891693	0.479271
LTR16A:ERVL:LTR	227.937	0.213539	0.125752	1.6981	0.0894885	0.479271
AmnSINE1:5S-Deu-L2:SINE	172.779	0.229234	0.136483	1.67958	0.0930394	0.490865
LTR101_Mam:ERVL:LTR	82.2043	0.324086	0.192588	1.6828	0.0924142	0.490865
MER50B:ERV1:LTR	32.4481	0.468432	0.279328	1.677	0.093543	0.490865
PRIMA41-int:ERV1:LTR	153.943	0.274927	0.163741	1.67904	0.0931438	0.490865
MER48:ERV1:LTR	15.0236	0.739323	0.441855	1.67323	0.0942826	0.491156
MIR:MIR:SINE	18544.4	0.0784597	0.0469284	1.6719	0.094544	0.491156
MER65C:ERV1:LTR	45.1833	0.416615	0.250363	1.66404	0.0961038	0.494316
MIRc:MIR:SINE	10980.8	0.0678595	0.0407563	1.66501	0.0959115	0.494316
Charlie15b:hAT-Charlie:DNA	176.188	-0.211413	0.12793	-1.65257	0.0984192	0.503732
MER97c:hAT-Tip100:DNA	11.2283	-0.784911	0.477201	-1.64482	0.100006	0.503805
SATR1:Satellite:Satellite	275.473	0.216498	0.131294	1.64896	0.099156	0.503805
Tigger17a:TcMar-Tigger:DNA	342.786	0.191082	0.116235	1.64393	0.100191	0.503805
UCON105:UCON105:Unknown	63.8814	-0.369017	0.224593	-1.64305	0.100373	0.503805
MER34C_:ERV1:LTR	45.9024	0.408757	0.24916	1.64054	0.100892	0.503976
L1PA4:L1:LINE	5705.61	-0.122041	0.0747675	-1.63227	0.102623	0.505214
MER61B:ERV1:LTR	12.2257	0.794055	0.487033	1.63039	0.103019	0.505214
MER89-int:ERV1:LTR	163.58	-0.267836	0.16407	-1.63245	0.102584	0.505214
MER95:ERV1:LTR	34.5117	-0.522605	0.320601	-1.63008	0.103085	0.505214
LTR87:ERVL:LTR	453.389	-0.165914	0.102345	-1.62113	0.104991	0.512137
L2b:L2:LINE	10449.1	0.0831459	0.0514477	1.61613	0.106067	0.514635
MamGypsy2-LTR:Gypsy:LTR	22.9209	0.558743	0.346151	1.61416	0.106493	0.514635
Arthur1:hAT-Tip100:DNA	106.774	0.253896	0.158162	1.60529	0.10843	0.517053
L1PA12:L1:LINE	512.651	0.192969	0.120227	1.60503	0.108487	0.517053
MER34A1:ERV1:LTR	71.4338	-0.324969	0.201934	-1.60928	0.107555	0.517053
Charlie1b:hAT-Charlie:DNA	270.01	0.193474	0.121253	1.59563	0.110572	0.520761
L1ME4b:L1:LINE	2519.63	-0.115494	0.0723164	-1.59707	0.11025	0.520761
LTR33B:ERVL:LTR	111.348	-0.257014	0.161163	-1.59475	0.110768	0.520761
MSTB-int:ERVL-MaLR:LTR	194.781	-0.228235	0.143463	-1.5909	0.111631	0.522454
Arthur1B:hAT-Tip100:DNA	137.173	0.23773	0.15006	1.58424	0.11314	0.527139
ALR/Alpha:centr:Satellite	394.471	-0.359985	0.228373	-1.57631	0.114955	0.528489
AluYh3a3:Alu:SINE	89.5985	0.37377	0.237025	1.57692	0.114813	0.528489
MER92C:ERV1:LTR	7.78522	-1.01096	0.640402	-1.57863	0.114421	0.528489
X6A_LINE:CR1:LINE	79.0407	-0.293846	0.186854	-1.5726	0.115811	0.530079
AluSg:Alu:SINE	6591.84	-0.101068	0.0646128	-1.56421	0.117768	0.531092
L1ME2:L1:LINE	2066.79	-0.151653	0.0973027	-1.55856	0.1191	0.531092
L1PA15-16:L1:LINE	140.924	0.247865	0.158677	1.56207	0.118271	0.531092
MER51-int:ERV1:LTR	51.1387	0.363038	0.232707	1.56006	0.118745	0.531092
MER61-int:ERV1:LTR	256.864	0.195719	0.124803	1.56822	0.11683	0.531092
MamRep1151:LTR:LTR?	45.0235	0.453978	0.290837	1.56094	0.118538	0.531092
L1M2a1:L1:LINE	18.6398	0.578351	0.372577	1.5523	0.120591	0.533511
hAT-N1_Mam:hAT-Tip100:DNA	31.734	0.469027	0.302214	1.55197	0.120669	0.533511
MER90:ERV1:LTR	98.6215	-0.342916	0.221875	-1.54554	0.122216	0.538059
CR1-L3A_Croc:CR1:LINE	29.4911	0.495103	0.322137	1.53693	0.124309	0.541786
LTR1F2:ERV1:LTR	3.36373	1.39573	0.908889	1.53564	0.124626	0.541786
LTR26D:ERV1:LTR	4.05597	1.37462	0.89293	1.53944	0.123696	0.541786
MER34B-int:ERV1:LTR	116.949	-0.311512	0.20366	-1.52957	0.126123	0.54472
MER5A:hAT-Charlie:DNA	3404.65	0.0877601	0.05741	1.52866	0.12635	0.54472
MLT1F-int:ERVL-MaLR:LTR	69.6803	0.290553	0.190536	1.52493	0.127278	0.546453
LTR90A:LTR:LTR	43.1895	-0.397182	0.261113	-1.52111	0.128231	0.54828
MER65B:ERV1:LTR	64.1508	-0.329983	0.217493	-1.51721	0.129213	0.550215
ERV3-16A3_I-int:ERVL:LTR	481.964	0.15946	0.105749	1.50791	0.131577	0.557992
L1MA5:L1:LINE	974.237	-0.127493	0.0847523	-1.5043	0.132505	0.559643
AluYb8:Alu:SINE	278.84	0.205627	0.137267	1.49801	0.134131	0.560568
Charlie1:hAT-Charlie:DNA	370.798	-0.196071	0.130988	-1.49685	0.134431	0.560568
LTR2B:ERV1:LTR	45.6355	-0.377832	0.252078	-1.49887	0.133907	0.560568
LTR54:ERV1:LTR	91.2206	-0.269961	0.180561	-1.49513	0.134882	0.560568
LTR91:ERVL:LTR	8.21098	0.807835	0.542301	1.48964	0.136318	0.564023
Penelope1_Vert:Penelope:LINE	56.4633	0.334303	0.224693	1.48782	0.136799	0.564023
MLT1A0:ERVL-MaLR:LTR	1605.18	0.0942747	0.0635127	1.48434	0.137718	0.565569
MER96:hAT-Tip100:DNA	94.8264	0.25019	0.168988	1.48052	0.138736	0.567505
LTR7:ERV1:LTR	161.788	0.240121	0.162441	1.47821	0.139352	0.567793
LOR1-int:ERV1:LTR	187.372	0.210489	0.143008	1.47187	0.141056	0.569429
LTR35:ERV1:LTR	70.0908	-0.328218	0.222581	-1.4746	0.140321	0.569429
LTR86A1:ERVL:LTR	172.988	-0.185649	0.12624	-1.4706	0.141398	0.569429
LTR81A:Gypsy:LTR	46.6557	0.397511	0.270988	1.46689	0.142405	0.571268
Tigger1:TcMar-Tigger:DNA	5730.81	-0.0790728	0.0539847	-1.46473	0.142996	0.571434
AluY:Alu:SINE	14343.1	-0.108187	0.0740126	-1.46173	0.143814	0.572502
Eulor9A:DNA:DNA	2.95091	1.4364	0.995998	1.44217	0.149255	0.575424
HERVL32-int:ERVL:LTR	4.72741	-1.13206	0.785505	-1.44118	0.149533	0.575424
L1ME3:L1:LINE	1049.01	-0.108412	0.074746	-1.45041	0.146944	0.575424
LTR14:ERVK:LTR	25.4089	-0.439378	0.303353	-1.44841	0.147504	0.575424
LTR76:ERV1:LTR	115.129	-0.238191	0.164298	-1.44974	0.14713	0.575424
LTR9D:ERV1:LTR	89.6664	-0.293106	0.203	-1.44387	0.148775	0.575424
MER11C:ERVK:LTR	427.69	-0.161325	0.111328	-1.4491	0.147311	0.575424
MER45C:hAT-Tip100:DNA	61.0393	0.299627	0.207481	1.44411	0.148707	0.575424
MER4CL34:ERV1:LTR	91.039	-0.370694	0.256683	-1.44417	0.148691	0.575424
X1_LINE:CR1:LINE	6.80416	0.865425	0.602675	1.43597	0.151009	0.578963
CR1-12_AMi:CR1:LINE	22.1856	-0.524457	0.367301	-1.42787	0.15333	0.583551
MER124:DNA:DNA?	37.3361	0.394872	0.276198	1.42967	0.152813	0.583551
MER6A:TcMar-Tigger:DNA	216.045	-0.190803	0.133871	-1.42528	0.154077	0.584256
LTR83:ERVL:LTR	24.7967	0.479062	0.337039	1.42138	0.155205	0.586393
MSTB1-int:ERVL-MaLR:LTR	67.5848	-0.294507	0.207489	-1.41939	0.155785	0.586453
MLT1H-int:ERVL-MaLR:LTR	49.9664	-0.336747	0.237726	-1.41654	0.156619	0.587462
HAL1ME:L1:LINE	1076.26	-0.105114	0.0743629	-1.41353	0.157501	0.588644
UCON27:UCON27:Unknown	8.35158	-0.738991	0.523734	-1.411	0.158244	0.589302
MER30B:hAT-Charlie:DNA	27.477	-0.45182	0.320924	-1.40787	0.159169	0.590632
L1M3de:L1:LINE	66.3867	-0.284342	0.202583	-1.40359	0.160442	0.593237
MLT1H1-int:ERVL-MaLR:LTR	61.9069	-0.293408	0.210148	-1.3962	0.162655	0.594959
MLT1J2:ERVL-MaLR:LTR	530.896	0.117642	0.0842253	1.39675	0.16249	0.594959
MamGypLTR3:Gypsy:LTR	32.0014	0.383956	0.275357	1.39439	0.163199	0.594959
Tigger19a:TcMar-Tigger:DNA	410.852	0.166402	0.119251	1.39539	0.162898	0.594959
LTR108a_Mam:ERVL:LTR	4.10367	-1.22882	0.884692	-1.38898	0.164838	0.596911
LTR13A:ERVK:LTR	122.891	-0.252004	0.18145	-1.38883	0.164883	0.596911
L1M4b:L1:LINE	855.145	-0.140218	0.10132	-1.38391	0.166385	0.600259
AluSg7:Alu:SINE	1536.63	-0.111161	0.0812228	-1.36859	0.171127	0.600376
HERV3-int:ERV1:LTR	207.973	-0.225917	0.165708	-1.36334	0.172774	0.600376
L1M3:L1:LINE	553.064	-0.124458	0.0904186	-1.37647	0.168677	0.600376
L1MA5A:L1:LINE	554.243	-0.155811	0.114044	-1.36623	0.171867	0.600376
LTR16E2:ERVL:LTR	134.663	-0.195324	0.141754	-1.37791	0.168231	0.600376
LTR32:ERVL:LTR	65.1322	0.275724	0.20056	1.37477	0.169203	0.600376
LTR81AB:Gypsy:LTR	7.94344	-0.779113	0.570915	-1.36467	0.172355	0.600376
MER58D:hAT-Charlie:DNA	80.6934	0.279532	0.204314	1.36815	0.171264	0.600376
MER70A:ERVL:LTR	41.1697	-0.432762	0.315632	-1.3711	0.170345	0.600376
MER97b:hAT-Tip100:DNA	4.73017	-0.967761	0.705089	-1.37254	0.169896	0.600376
MLT2A2:ERVL:LTR	336.981	-0.168876	0.122307	-1.38075	0.167355	0.600376
LTR06:ERV1:LTR	4.83918	-1.16133	0.854334	-1.35934	0.174038	0.601028
MamTip1:hAT-Tip100:DNA	80.9152	0.247114	0.181824	1.35909	0.174119	0.601028
[truncated: 738 more rows]

## Sheet: DiffExpTELoci_4Rtau_vs_Ctrl
	baseMean	log2FoldChange	lfcSE	stat	pvalue	padj
[truncated: 34 more rows]

## Sheet: DiffExpGenes_3R4Rtau_vs_Ctrl
	baseMean	log2FoldChange	lfcSE	stat	pvalue	padj
[truncated: 22,689 more rows]

[truncated: 2 more sheets: DiffExpTEFamilies_3R4Rtau_vs_Ct, DiffExpTELoci_3R4Rtau_vs_Ctrl]
