# Supplementary material for: Transcriptome analyses reveal tau isoform-driven changes in transposable element and gene expression
Source: PLoS One. 2021 Sep 29;16(9):e0251611. doi: 10.1371/journal.pone.0251611 (PMC8480850; doi:10.1371/journal.pone.0251611)
Supplement: S3 Table — Excel document listing multiple tables with full results of differential analysis for differentially expressed genes (determined through featureCounts and DESeq2) and transposable element loci and families found using TElocal and TEcount, respectively. (XLSX) [file pone.0251611.s004.xlsx]

## Sheet: summary
S6 Table Summary — Cell Data corresponding to Fig 4–6
Sheet Name	Type of Data	Program(s) used to generate counts/differential expression values	Figures using data
DiffExpGenes_3RtauAbeta_vs_Ctrl	differentially expressed genes in 3Rtau with A-beta cases	featureCounts/DESeq2	Fig 4
DiffExpTEFamilies_3RtauAbeta_vs_Ctrl	differentially expressed transposable element families in 3Rtau with A-beta cases	TEcount/DESeq2	Fig 5
DiffExpTELoci_3RtauAbeta_vs_Ctrl	significantly (FDR p-value < 0.05) differentially expressed transposable element loci in 3Rtau with A-beta cases	TELocal/DESeq2	Fig 6
DiffExpGenes_4RtauAbeta_vs_Ctrl	differentially expressed genes in 4Rtau with A-beta cases	featureCounts/DESeq2	Fig 4
DiffExpTEFamilies_4RtauAbeta_vs_Ctrl	differentially expressed transposable element families in 4Rtau with A-beta cases	TEcount/DESeq2	Fig 5
DiffExpTELoci_4RtauAbeta_vs_Ctrl	significantly (FDR p-value < 0.05) differentially expressed transposable element loci in 4Rtau with A-beta cases	TELocal/DESeq2	Fig 6
DiffExpGenes_3R4RtauAbeta_vs_Ctrl	differentially expressed genes in 3R4Rtau with A-beta cases	featureCounts/DESeq2	Fig 4
DiffExpTEFamilies_3R4RtauAbeta_vs_Ctrl	differentially expressed transposable element families in 3R4Rtau with A-beta cases	TEcount/DESeq2	Fig 5
DiffExpTELoci_3R4RtauAbeta_vs_Ctrl	significantly (FDR p-value < 0.05) differentially expressed transposable element loci in 3R4Rtau with A-beta cases	TELocal/DESeq2	Fig 6
DiffExpGenes_CtrlAbeta_vs_Ctrl	differentially expressed genes in control cells treated with A-beta cases	featureCounts/DESeq2	Fig 4F
DiffExpTEFamilies_CtrlAbeta_vs_Ctrl	differentially expressed transposable element families in control cells treated with A-beta cases	TEcount/DESeq2	NA
DiffExpTELoci_CtrlAbeta_vs_Ctrl	significantly (FDR p-value < 0.05) differentially expressed transposable element loci in control cells treated with A-beta cases	TELocal/DESeq2	NA

## Sheet: DiffExpGenes_3RtauAbeta_vs_Ctrl
	baseMean	log2FoldChange	lfcSE	stat	pvalue	padj
ENSG00000186868	64335.6	5.33981	0.208218	25.6453	4.77273e-145	9.09061e-141
ENSG00000156265	102.254	3.2575	0.360547	9.03489	1.64173e-19	1.5635e-15
ENSG00000159200	1324.15	1.5648	0.182342	8.58164	9.35272e-18	5.93804e-14
ENSG00000188042	1035.84	0.980339	0.115124	8.51553	1.65823e-17	7.89608e-14
ENSG00000071282	1683.97	1.34028	0.159491	8.4035	4.33383e-17	1.65093e-13
ENSG00000127863	1107.47	1.36869	0.165326	8.27869	1.24537e-16	3.95343e-13
ENSG00000154553	430.181	1.53459	0.200271	7.66256	1.82267e-14	4.95948e-11
ENSG00000102172	4100.25	0.536053	0.0702635	7.62919	2.36242e-14	4.99967e-11
ENSG00000110880	4787.05	0.687219	0.0899111	7.64332	2.1169e-14	4.99967e-11
ENSG00000095752	266.352	2.88892	0.391397	7.38104	1.57055e-13	2.99143e-10
ENSG00000107984	2651.27	0.974057	0.133549	7.29365	3.0166e-13	5.04855e-10
ENSG00000130176	324.903	2.24134	0.3076	7.28652	3.18069e-13	5.04855e-10
ENSG00000118785	243.059	2.03716	0.280609	7.25975	3.87794e-13	5.68178e-10
ENSG00000071575	6035.14	0.590438	0.0823025	7.17399	7.28404e-13	9.90993e-10
ENSG00000067082	1428.93	1.43464	0.201948	7.10402	1.21182e-12	1.53877e-09
ENSG00000233117	74.2971	3.31239	0.470996	7.03273	2.02529e-12	2.14309e-09
ENSG00000120051	81.618	2.49271	0.354285	7.0359	1.97982e-12	2.14309e-09
ENSG00000087494	233.626	2.85162	0.405413	7.03386	2.00896e-12	2.14309e-09
ENSG00000057019	7344.04	1.92216	0.274347	7.00632	2.44674e-12	2.45279e-09
ENSG00000127824	112.622	1.36112	0.194877	6.98453	2.85819e-12	2.72199e-09
ENSG00000158710	12725.4	1.18265	0.171286	6.90452	5.0373e-12	4.46442e-09
ENSG00000169282	110.123	3.22034	0.466635	6.9012	5.15657e-12	4.46442e-09
ENSG00000126522	779.818	0.801468	0.119098	6.7295	1.7025e-11	1.4099e-08
ENSG00000164951	1469.92	1.01599	0.151153	6.72156	1.79789e-11	1.42685e-08
ENSG00000169908	367.209	1.82301	0.277288	6.5744	4.88486e-11	3.72168e-08
ENSG00000118515	1253.84	1.47698	0.226897	6.50947	7.54158e-11	5.16646e-08
ENSG00000182752	3644.7	2.75895	0.423644	6.51242	7.39516e-11	5.16646e-08
ENSG00000203805	251.593	2.29421	0.352499	6.50841	7.59494e-11	5.16646e-08
ENSG00000118985	336.909	1.54715	0.237967	6.50155	7.94985e-11	5.2214e-08
ENSG00000108829	5267.19	0.640584	0.0989534	6.47359	9.57004e-11	6.07602e-08
ENSG00000102359	75.5153	2.55678	0.395653	6.46218	1.03205e-10	6.3411e-08
ENSG00000143473	204.041	-1.62181	0.252209	-6.43041	1.27262e-10	7.57488e-08
ENSG00000047936	67.5043	3.81063	0.593071	6.42525	1.31653e-10	7.59878e-08
ENSG00000159176	5321.9	1.58687	0.247479	6.41213	1.43505e-10	8.03923e-08
ENSG00000106366	11683.2	3.12851	0.491877	6.36036	2.01287e-10	1.0954e-07
ENSG00000106617	1180.64	1.51475	0.240109	6.30861	2.81549e-10	1.48963e-07
ENSG00000116285	1069.87	1.45538	0.231529	6.28598	3.25789e-10	1.67711e-07
ENSG00000049130	1535.5	1.5791	0.251941	6.26774	3.66316e-10	1.83611e-07
ENSG00000123496	84.1471	2.27187	0.362927	6.25985	3.85344e-10	1.88196e-07
ENSG00000115758	9287.53	0.516456	0.0825557	6.25585	3.95367e-10	1.88264e-07
ENSG00000070882	520.533	1.27252	0.203566	6.25111	4.07535e-10	1.89325e-07
ENSG00000109205	78.2094	3.43956	0.551321	6.23876	4.41049e-10	2.00016e-07
ENSG00000154380	8350.64	0.865425	0.139028	6.22483	4.82064e-10	2.01496e-07
ENSG00000114850	3851.92	0.78849	0.126556	6.23036	4.65367e-10	2.01496e-07
ENSG00000180611	1270.93	1.81036	0.290898	6.22336	4.8663e-10	2.01496e-07
ENSG00000165891	411.477	0.85278	0.136895	6.22944	4.68117e-10	2.01496e-07
ENSG00000180287	1136	-0.901662	0.145082	-6.21486	5.13707e-10	2.08182e-07
ENSG00000222041	416.037	2.22396	0.358161	6.20938	5.31936e-10	2.11079e-07
ENSG00000113068	2555.69	0.804113	0.129879	6.19126	5.96855e-10	2.32006e-07
ENSG00000160712	83.7908	3.05819	0.494281	6.18714	6.12641e-10	2.33379e-07
ENSG00000171617	1912.65	1.71502	0.278638	6.15503	7.50649e-10	2.77331e-07
ENSG00000235162	2515.21	1.67545	0.272269	6.15366	7.57139e-10	2.77331e-07
ENSG00000187720	682.837	2.23969	0.364146	6.15053	7.72249e-10	2.77529e-07
ENSG00000168461	1370.51	1.34065	0.218657	6.13131	8.71606e-10	3.07435e-07
ENSG00000107562	185.842	2.41806	0.395229	6.11814	9.46764e-10	3.27873e-07
ENSG00000205542	22095.5	1.41051	0.230901	6.10873	1.00429e-09	3.41584e-07
ENSG00000049192	181.32	1.25075	0.20543	6.08846	1.14004e-09	3.49448e-07
ENSG00000129595	557.51	-0.547339	0.0899305	-6.08625	1.15584e-09	3.49448e-07
ENSG00000110092	10601.5	0.492019	0.0807177	6.09555	1.0906e-09	3.49448e-07
ENSG00000151491	608.552	1.78454	0.292886	6.09294	1.10854e-09	3.49448e-07
ENSG00000285517	46.1092	2.54719	0.417439	6.10196	1.04778e-09	3.49448e-07
ENSG00000154975	234.597	1.08699	0.178279	6.09712	1.07995e-09	3.49448e-07
ENSG00000130513	1626.48	2.15412	0.353815	6.08826	1.14143e-09	3.49448e-07
ENSG00000147573	579.439	2.59163	0.426594	6.07516	1.23862e-09	3.68626e-07
ENSG00000168685	104.217	3.42616	0.564235	6.07223	1.26149e-09	3.69655e-07
ENSG00000240476	69.801	6.34608	1.05077	6.03948	1.54616e-09	4.43168e-07
ENSG00000148677	2739.37	2.95739	0.489783	6.03815	1.55889e-09	4.43168e-07
ENSG00000166401	208.298	1.9712	0.328129	6.0074	1.88518e-09	5.28043e-07
ENSG00000139278	1846.04	2.8136	0.470271	5.98292	2.19169e-09	6.05002e-07
ENSG00000108861	1549.13	0.674162	0.112828	5.97514	2.29896e-09	6.25547e-07
ENSG00000182118	175.105	1.41887	0.238266	5.95496	2.60132e-09	6.9785e-07
ENSG00000066322	1039.26	1.1161	0.18834	5.92599	3.10417e-09	8.21181e-07
ENSG00000120937	626.439	3.74154	0.631966	5.92048	3.20995e-09	8.27523e-07
ENSG00000167191	818.782	1.85179	0.312791	5.92022	3.21503e-09	8.27523e-07
ENSG00000120217	617.519	2.67179	0.451543	5.91701	3.27848e-09	8.32603e-07
ENSG00000137033	116.549	2.29312	0.388206	5.90696	3.48471e-09	8.66329e-07
ENSG00000167460	15496.4	0.650674	0.110169	5.90614	3.50225e-09	8.66329e-07
ENSG00000198838	65.6657	2.21745	0.375816	5.90037	3.6269e-09	8.85661e-07
ENSG00000287053	38.6333	3.1575	0.535929	5.89164	3.82385e-09	9.21935e-07
ENSG00000164543	1124.7	1.00228	0.170217	5.88825	3.90303e-09	9.29263e-07
ENSG00000114529	175.732	1.84248	0.31303	5.88594	3.9579e-09	9.30692e-07
ENSG00000115556	620.618	-0.629157	0.106967	-5.88178	4.05884e-09	9.42788e-07
ENSG00000171241	566.173	0.788465	0.134099	5.87971	4.10987e-09	9.4314e-07
ENSG00000169306	54.6333	3.6588	0.626491	5.84015	5.21548e-09	1.18261e-06
ENSG00000011465	550.738	-1.56615	0.268509	-5.83275	5.45197e-09	1.22169e-06
ENSG00000085063	4010.8	0.982884	0.169206	5.80879	6.29243e-09	1.39363e-06
ENSG00000116701	131.165	2.3333	0.402396	5.79852	6.69016e-09	1.46468e-06
ENSG00000094755	82.0701	-2.71002	0.467782	-5.79334	6.90009e-09	1.49348e-06
ENSG00000228063	77.3291	2.2858	0.396074	5.77114	7.87357e-09	1.68503e-06
ENSG00000144959	401.087	1.41435	0.245285	5.76617	8.10946e-09	1.71623e-06
ENSG00000101608	5861.6	1.01204	0.175631	5.7623	8.29729e-09	1.73669e-06
ENSG00000123572	100.517	2.27543	0.395069	5.75956	8.43324e-09	1.74596e-06
ENSG00000168386	3954.39	2.23231	0.38801	5.75322	8.75618e-09	1.77683e-06
ENSG00000152229	365.173	1.65815	0.288225	5.75297	8.76892e-09	1.77683e-06
ENSG00000082126	233.66	2.12812	0.371187	5.73328	9.85057e-09	1.97153e-06
ENSG00000183696	529.232	1.16656	0.203523	5.7318	9.93685e-09	1.97153e-06
ENSG00000134531	81.1509	2.85546	0.499154	5.72059	1.06154e-08	2.08444e-06
ENSG00000162614	451.277	2.04174	0.357172	5.71642	1.08794e-08	2.11449e-06
ENSG00000113070	3830.3	2.89587	0.50705	5.71121	1.12178e-08	2.15823e-06
ENSG00000130066	610.838	1.08516	0.190254	5.70372	1.17223e-08	2.23274e-06
ENSG00000171848	3509.54	0.382084	0.0670687	5.69691	1.22002e-08	2.30076e-06
ENSG00000100097	10397.8	1.23926	0.218039	5.68364	1.31858e-08	2.46226e-06
ENSG00000161011	10089.6	1.49848	0.263873	5.67879	1.35648e-08	2.5008e-06
ENSG00000165197	34.616	-2.37059	0.41753	-5.67766	1.36548e-08	2.5008e-06
ENSG00000164171	1522.54	1.82751	0.323246	5.65361	1.57108e-08	2.79667e-06
ENSG00000078401	138.288	2.69955	0.477464	5.65393	1.56817e-08	2.79667e-06
ENSG00000079819	35.4785	3.23812	0.572584	5.65528	1.55595e-08	2.79667e-06
ENSG00000145703	976.343	1.95411	0.345841	5.65031	1.60156e-08	2.82452e-06
ENSG00000103489	2115.38	1.61405	0.286499	5.63369	1.76395e-08	3.08238e-06
ENSG00000154127	254.918	2.85085	0.507142	5.6214	1.89411e-08	3.27974e-06
ENSG00000164619	399.659	2.06065	0.368208	5.59642	2.18829e-08	3.72146e-06
ENSG00000164946	258.514	-0.868365	0.155147	-5.59704	2.18047e-08	3.72146e-06
ENSG00000033170	931.003	0.593713	0.10628	5.58634	2.3191e-08	3.90902e-06
ENSG00000143507	239.739	0.695111	0.124776	5.57087	2.5347e-08	4.23494e-06
ENSG00000136869	455.544	2.07694	0.373373	5.56265	2.65705e-08	4.40076e-06
ENSG00000170006	173.025	1.96739	0.354821	5.54476	2.94365e-08	4.80747e-06
ENSG00000154328	649.384	0.72645	0.131029	5.5442	2.95308e-08	4.80747e-06
ENSG00000134602	986.988	1.35647	0.244996	5.53673	3.08178e-08	4.97447e-06
ENSG00000143867	40.7884	3.57386	0.646461	5.52835	3.23257e-08	5.17402e-06
ENSG00000171867	416.958	1.62866	0.294893	5.52289	3.33465e-08	5.29292e-06
ENSG00000154978	1385.71	1.13291	0.2057	5.50757	3.63815e-08	5.72694e-06
ENSG00000117399	1609.74	0.658908	0.119805	5.49984	3.8013e-08	5.9347e-06
ENSG00000173926	185.635	1.49015	0.271049	5.4977	3.84768e-08	5.95827e-06
ENSG00000123095	371.164	2.75719	0.501709	5.4956	3.89384e-08	5.98112e-06
ENSG00000158023	299.967	2.08132	0.379097	5.4902	4.01481e-08	6.11761e-06
ENSG00000204767	264.979	2.7741	0.505807	5.4845	4.1465e-08	6.26812e-06
ENSG00000170345	111.976	1.46978	0.268178	5.48062	4.23843e-08	6.35664e-06
ENSG00000167861	596.169	-0.653823	0.119569	-5.46816	4.54739e-08	6.76673e-06
ENSG00000018699	1602.39	1.0054	0.18451	5.44903	5.06447e-08	7.47775e-06
ENSG00000135046	43.1051	3.12737	0.574102	5.44741	5.11081e-08	7.48812e-06
ENSG00000120149	229.518	1.87839	0.345051	5.44381	5.21519e-08	7.49839e-06
ENSG00000106483	145.418	1.78814	0.328441	5.44434	5.19974e-08	7.49839e-06
ENSG00000258913	196.871	1.05162	0.193203	5.44311	5.23592e-08	7.49839e-06
ENSG00000075426	1455.43	1.82041	0.334656	5.43963	5.33909e-08	7.58908e-06
ENSG00000155755	3160.83	0.585852	0.107765	5.43639	5.43722e-08	7.61491e-06
ENSG00000167767	205.129	2.26626	0.416795	5.43736	5.40763e-08	7.61491e-06
ENSG00000164509	52.5442	2.71075	0.498981	5.43257	5.55484e-08	7.66689e-06
ENSG00000152137	457.412	2.52141	0.464111	5.43277	5.54857e-08	7.66689e-06
ENSG00000248905	1400.48	1.75036	0.322693	5.42422	5.8209e-08	7.9763e-06
ENSG00000213420	1407.77	-0.654163	0.120634	-5.42271	5.87013e-08	7.98631e-06
ENSG00000092531	962.267	1.16984	0.216231	5.41013	6.29791e-08	8.50754e-06
ENSG00000120708	632.05	2.46476	0.455692	5.40883	6.34378e-08	8.50916e-06
ENSG00000121577	1268.32	0.918279	0.169817	5.40747	6.39228e-08	8.51425e-06
ENSG00000140743	816.084	0.895226	0.165667	5.40376	6.52572e-08	8.63162e-06
ENSG00000180801	2035.05	1.65544	0.30651	5.40095	6.62906e-08	8.70784e-06
ENSG00000078269	845.424	1.9408	0.359576	5.39746	6.7591e-08	8.71219e-06
ENSG00000234520	18.1537	3.3642	0.623276	5.39761	6.75337e-08	8.71219e-06
ENSG00000175352	209.354	0.897998	0.166383	5.39718	6.76959e-08	8.71219e-06
ENSG00000253414	24.4519	2.55612	0.473726	5.39578	6.82261e-08	8.7215e-06
ENSG00000120306	785.216	1.23857	0.229916	5.38704	7.16266e-08	9.09515e-06
ENSG00000249306	90.9703	1.96374	0.365953	5.3661	8.04578e-08	1.01489e-05
ENSG00000213719	4601.98	0.803801	0.149846	5.36418	8.13198e-08	1.01901e-05
ENSG00000134516	199.797	2.23771	0.417283	5.36256	8.20509e-08	1.02145e-05
ENSG00000148484	1352.97	0.812353	0.151818	5.35085	8.75424e-08	1.08274e-05
ENSG00000019186	392.849	2.87965	0.538377	5.34875	8.85638e-08	1.08831e-05
ENSG00000135318	941.076	2.62072	0.490871	5.33891	9.35079e-08	1.14169e-05
ENSG00000006327	1853.12	2.42267	0.454158	5.33441	9.58546e-08	1.16289e-05
ENSG00000149218	503.236	1.35971	0.255024	5.33171	9.72936e-08	1.17288e-05
ENSG00000157796	1128.44	-0.484626	0.090966	-5.32755	9.95449e-08	1.18502e-05
ENSG00000039560	1880.88	1.04997	0.197051	5.32844	9.90608e-08	1.18502e-05
ENSG00000115641	737.207	1.2345	0.23189	5.32362	1.01721e-07	1.2034e-05
ENSG00000283196	237.767	0.876933	0.164778	5.32191	1.02682e-07	1.20728e-05
ENSG00000120254	927.18	0.622302	0.117049	5.31657	1.05739e-07	1.23559e-05
ENSG00000019549	247.847	1.10644	0.208269	5.31255	1.08103e-07	1.25488e-05
ENSG00000110876	59.6908	2.76032	0.519684	5.31153	1.08707e-07	1.25488e-05
ENSG00000181019	1719.79	1.66621	0.314149	5.3039	1.13351e-07	1.30061e-05
ENSG00000250467	55.7183	-2.18626	0.412427	-5.30097	1.15191e-07	1.3138e-05
ENSG00000149591	9900.4	1.65929	0.313328	5.2957	1.1856e-07	1.34418e-05
ENSG00000166448	280.474	-0.757063	0.143186	-5.28728	1.24147e-07	1.39919e-05
ENSG00000128274	37.5126	2.72667	0.516103	5.28318	1.26958e-07	1.42245e-05
ENSG00000157483	777.443	1.40276	0.265719	5.2791	1.29818e-07	1.44599e-05
ENSG00000076043	1312.89	1.19578	0.226602	5.27701	1.31308e-07	1.45409e-05
ENSG00000026103	285.634	1.70267	0.323032	5.2709	1.35758e-07	1.49467e-05
ENSG00000006071	107.11	-1.54395	0.293092	-5.26781	1.38061e-07	1.5113e-05
ENSG00000255874	21.4219	3.99734	0.759142	5.26561	1.39728e-07	1.5208e-05
ENSG00000196639	252.6	1.80713	0.344027	5.25287	1.4975e-07	1.62062e-05
ENSG00000198363	2395.67	0.881499	0.167925	5.24935	1.52634e-07	1.64134e-05
ENSG00000140416	18998.1	1.73942	0.331416	5.24844	1.53389e-07	1.64134e-05
ENSG00000159461	931.477	0.745588	0.142102	5.24687	1.54706e-07	1.64619e-05
ENSG00000146469	1233.73	1.39863	0.267074	5.23687	1.6332e-07	1.7282e-05
ENSG00000075461	5797.3	-0.862155	0.164685	-5.23518	1.64823e-07	1.73447e-05
ENSG00000130402	8075.72	1.51047	0.288597	5.23384	1.66026e-07	1.73752e-05
ENSG00000188643	1351.53	2.70037	0.516044	5.23282	1.6694e-07	1.73755e-05
ENSG00000142627	1559.42	1.69152	0.323337	5.23145	1.68185e-07	1.74099e-05
ENSG00000136048	1942.55	2.71828	0.520136	5.2261	1.73126e-07	1.78245e-05
ENSG00000166402	2799.23	-0.524182	0.10035	-5.22353	1.75544e-07	1.79763e-05
ENSG00000125968	844.572	1.62944	0.312187	5.21943	1.7947e-07	1.82801e-05
ENSG00000118508	1146.3	1.16536	0.223807	5.207	1.91914e-07	1.94436e-05
ENSG00000105499	77.2174	1.79583	0.345427	5.19887	2.00503e-07	2.02062e-05
ENSG00000116147	2327.25	-0.919433	0.176961	-5.19568	2.03977e-07	2.04192e-05
ENSG00000124145	1431.14	1.44796	0.278724	5.19496	2.0476e-07	2.04192e-05
ENSG00000164236	110.499	1.69705	0.326832	5.19241	2.07587e-07	2.05534e-05
ENSG00000232533	252.757	1.70706	0.328799	5.19181	2.08264e-07	2.05534e-05
ENSG00000137491	66.2936	3.92828	0.756921	5.18981	2.10514e-07	2.06683e-05
ENSG00000175166	7273.73	0.663303	0.127885	5.18672	2.14027e-07	2.08657e-05
ENSG00000100604	2324.41	-2.17984	0.420399	-5.18518	2.15811e-07	2.08657e-05
ENSG00000176014	1892.51	2.04316	0.394009	5.18556	2.15371e-07	2.08657e-05
ENSG00000227496	38.5394	2.63615	0.508599	5.18316	2.18157e-07	2.08806e-05
ENSG00000076706	1578.51	1.44534	0.278832	5.18356	2.17695e-07	2.08806e-05
ENSG00000243199	117.452	-0.942398	0.182016	-5.17757	2.24798e-07	2.14087e-05
ENSG00000124243	429.73	0.819008	0.15845	5.16887	2.35509e-07	2.23171e-05
ENSG00000118407	611.588	1.56852	0.303695	5.1648	2.407e-07	2.25843e-05
ENSG00000186340	120.368	3.53091	0.683637	5.16489	2.40576e-07	2.25843e-05
ENSG00000137124	1222.8	0.817571	0.158457	5.15959	2.47493e-07	2.30436e-05
ENSG00000062716	4432.62	0.786231	0.152394	5.15919	2.48015e-07	2.30436e-05
ENSG00000124191	321.329	-0.870274	0.168842	-5.15436	2.54503e-07	2.34826e-05
ENSG00000128245	2374.12	0.305525	0.0592811	5.15384	2.55205e-07	2.34826e-05
ENSG00000162772	215.792	0.924844	0.17954	5.15117	2.58863e-07	2.36766e-05
ENSG00000145391	1458.53	0.537363	0.104332	5.15049	2.598e-07	2.36766e-05
ENSG00000145824	50.2893	2.62588	0.51033	5.14545	2.66878e-07	2.39545e-05
ENSG00000178033	20.7506	2.88273	0.560111	5.14671	2.65097e-07	2.39545e-05
ENSG00000100558	47.1645	2.38192	0.462925	5.14537	2.66992e-07	2.39545e-05
ENSG00000108370	137.484	-1.08536	0.210965	-5.14475	2.6788e-07	2.39545e-05
ENSG00000099622	5458.89	-0.520331	0.101332	-5.13494	2.82239e-07	2.51206e-05
ENSG00000131236	8088.96	0.430386	0.0838978	5.12989	2.89908e-07	2.56831e-05
ENSG00000248698	69.8598	2.31287	0.450977	5.12858	2.91931e-07	2.57426e-05
ENSG00000172380	3177.64	1.18845	0.231929	5.12419	2.98823e-07	2.61086e-05
ENSG00000205336	136.875	1.84906	0.360825	5.12453	2.98284e-07	2.61086e-05
ENSG00000173227	67.0444	2.30414	0.449973	5.12062	3.04532e-07	2.64859e-05
ENSG00000103642	364.687	0.962408	0.188008	5.11898	3.07186e-07	2.65954e-05
ENSG00000157613	74.9238	2.52717	0.493785	5.11795	3.08869e-07	2.662e-05
ENSG00000134109	1072.58	0.87311	0.170742	5.11363	3.16029e-07	2.71145e-05
ENSG00000171877	752.318	0.794495	0.1556	5.10602	3.29021e-07	2.81025e-05
ENSG00000233559	25.4255	3.23273	0.633306	5.10453	3.31616e-07	2.81978e-05
ENSG00000071205	364.565	0.824388	0.161781	5.09571	3.47439e-07	2.94119e-05
ENSG00000130779	1570.09	0.705897	0.138598	5.09314	3.52178e-07	2.96811e-05
ENSG00000177697	4790.93	0.896789	0.176174	5.09035	3.57406e-07	2.9989e-05
ENSG00000228536	26.5282	2.36866	0.465686	5.08638	3.64966e-07	3.03559e-05
ENSG00000091409	779.444	2.30848	0.453806	5.08693	3.63908e-07	3.03559e-05
ENSG00000232527	172.324	1.54341	0.303827	5.0799	3.77628e-07	3.11735e-05
ENSG00000170545	217.172	1.50301	0.295935	5.07886	3.79705e-07	3.11735e-05
ENSG00000181026	2087.75	0.496169	0.0976843	5.07931	3.78804e-07	3.11735e-05
ENSG00000115738	3769.79	1.6277	0.320542	5.07798	3.81474e-07	3.11842e-05
ENSG00000233532	30.111	3.0486	0.600531	5.0765	3.84447e-07	3.1293e-05
ENSG00000138760	8186.32	0.935298	0.184316	5.07444	3.88637e-07	3.14994e-05
ENSG00000162909	5554.45	0.864479	0.170438	5.07209	3.93461e-07	3.17553e-05
ENSG00000134996	23.6216	2.42055	0.477636	5.06776	4.02522e-07	3.22136e-05
ENSG00000262655	32.8879	-1.73565	0.342451	-5.06833	4.01322e-07	3.22136e-05
ENSG00000169271	17.7655	2.45635	0.48491	5.06557	4.07172e-07	3.24494e-05
ENSG00000051620	221.347	1.41948	0.280396	5.06241	4.13994e-07	3.25841e-05
ENSG00000107954	65.2852	-1.06295	0.209946	-5.06299	4.12736e-07	3.25841e-05
ENSG00000185088	3221.78	0.87812	0.173436	5.06308	4.12534e-07	3.25841e-05
ENSG00000261762	195.944	1.24163	0.245425	5.05911	4.21209e-07	3.30155e-05
ENSG00000026508	2923.82	2.42214	0.478946	5.05724	4.25378e-07	3.32057e-05
ENSG00000105889	59.9885	1.96034	0.387811	5.0549	4.30617e-07	3.34774e-05
ENSG00000171951	6305.18	0.70578	0.139751	5.05027	4.41188e-07	3.40215e-05
ENSG00000182718	27593.7	1.6834	0.333283	5.05096	4.39595e-07	3.40215e-05
ENSG00000106003	119.648	1.27718	0.253025	5.04764	4.47301e-07	3.43538e-05
ENSG00000077279	1137.07	-1.15151	0.228799	-5.03283	4.83295e-07	3.69691e-05
ENSG00000008196	3551.29	-1.40202	0.278789	-5.02899	4.93075e-07	3.75664e-05
ENSG00000170989	97.1997	2.58687	0.514564	5.0273	4.97433e-07	3.77474e-05
ENSG00000164099	4430.27	1.53471	0.30552	5.02325	5.08033e-07	3.83988e-05
ENSG00000135679	3909.07	0.984313	0.196138	5.01846	5.20868e-07	3.92133e-05
ENSG00000164294	238.849	1.70297	0.339965	5.00926	5.46395e-07	4.08366e-05
ENSG00000113739	565.615	0.614575	0.122691	5.00915	5.46718e-07	4.08366e-05
ENSG00000109832	143.653	-1.25981	0.251843	-5.00235	5.6636e-07	4.21385e-05
ENSG00000197555	1670.5	-0.568576	0.113777	-4.99731	5.81368e-07	4.30868e-05
ENSG00000227544	25.114	-1.87701	0.37567	-4.99645	5.83956e-07	4.31109e-05
ENSG00000112249	3004.29	0.807362	0.161666	4.994	5.91402e-07	4.34709e-05
ENSG00000175505	123.55	1.55951	0.312361	4.99265	5.95573e-07	4.34709e-05
ENSG00000111696	597.019	1.37872	0.276152	4.99261	5.95679e-07	4.34709e-05
ENSG00000115091	4691.68	0.567545	0.113747	4.98956	6.05168e-07	4.36615e-05
ENSG00000138696	354.799	-1.29068	0.258634	-4.99037	6.02651e-07	4.36615e-05
ENSG00000177234	26.4621	2.97683	0.596575	4.98986	6.0423e-07	4.36615e-05
ENSG00000105894	2218.89	1.21649	0.244048	4.98461	6.20854e-07	4.46242e-05
ENSG00000169756	1600.93	0.962816	0.193212	4.98322	6.25344e-07	4.47779e-05
ENSG00000198018	818.952	0.637792	0.128016	4.98213	6.28888e-07	4.4863e-05
ENSG00000140575	3427.2	0.86535	0.173717	4.98137	6.31358e-07	4.48712e-05
ENSG00000143669	690.179	1.07827	0.216741	4.97492	6.52736e-07	4.60469e-05
ENSG00000272636	504.549	-1.07024	0.2151	-4.97554	6.50656e-07	4.60469e-05
ENSG00000197461	210.186	2.55657	0.514384	4.97015	6.68994e-07	4.70197e-05
ENSG00000128283	703.8	2.63613	0.530547	4.9687	6.74015e-07	4.71984e-05
ENSG00000181381	368.378	1.54513	0.311126	4.96625	6.826e-07	4.76245e-05
ENSG00000088832	6729.78	0.797247	0.160569	4.96515	6.86466e-07	4.77194e-05
ENSG00000176170	289.424	2.77665	0.55933	4.96425	6.89686e-07	4.77689e-05
ENSG00000127329	215.741	1.19711	0.241296	4.96117	7.00687e-07	4.8355e-05
ENSG00000196754	112.041	1.56433	0.315491	4.9584	7.10777e-07	4.88742e-05
ENSG00000166710	8220.12	0.899269	0.181404	4.95727	7.14888e-07	4.89801e-05
ENSG00000204267	77.761	1.50439	0.303557	4.95589	7.20016e-07	4.91546e-05
ENSG00000232480	15.7749	2.49994	0.504786	4.95248	7.32746e-07	4.92411e-05
ENSG00000071127	6494.55	1.16442	0.235077	4.95336	7.29437e-07	4.92411e-05
ENSG00000086289	1047.15	0.934712	0.188656	4.95458	7.2486e-07	4.92411e-05
ENSG00000104219	163.637	1.29192	0.260839	4.95293	7.31061e-07	4.92411e-05
ENSG00000137713	1095.82	0.640138	0.129284	4.95141	7.36794e-07	4.92411e-05
ENSG00000100292	307.016	1.85104	0.373835	4.95151	7.36414e-07	4.92411e-05
ENSG00000204516	33.6919	3.20787	0.648104	4.94963	7.43553e-07	4.94932e-05
ENSG00000164733	8026.37	1.00914	0.203906	4.94905	7.45763e-07	4.94932e-05
ENSG00000169499	681.75	1.01679	0.205511	4.94764	7.51178e-07	4.96794e-05
ENSG00000211455	2420.3	0.85612	0.173142	4.94462	7.62921e-07	5.02815e-05
ENSG00000168077	953.26	1.27352	0.257926	4.93755	7.91118e-07	5.17755e-05
ENSG00000073921	5575.82	1.09286	0.221335	4.93759	7.90939e-07	5.17755e-05
ENSG00000108924	84.8422	-1.03189	0.209016	-4.9369	7.93744e-07	5.17755e-05
ENSG00000183644	74.8412	1.7601	0.356604	4.93573	7.98528e-07	5.19098e-05
ENSG00000168394	532.755	1.81488	0.367757	4.93499	8.0154e-07	5.19284e-05
ENSG00000143429	140.745	0.822081	0.166699	4.93154	8.15845e-07	5.2386e-05
ENSG00000164251	212.828	1.73319	0.351468	4.9313	8.16855e-07	5.2386e-05
ENSG00000146386	398.297	1.12207	0.227483	4.93255	8.11629e-07	5.2386e-05
ENSG00000173559	487.544	1.7851	0.362069	4.93029	8.21074e-07	5.24799e-05
ENSG00000255690	496.813	-0.824579	0.167388	-4.92614	8.38691e-07	5.34266e-05
ENSG00000124762	10210	1.63592	0.332225	4.92412	8.47392e-07	5.38009e-05
ENSG00000156564	111.539	-1.42849	0.290292	-4.92086	8.61634e-07	5.44627e-05
ENSG00000165606	102.083	-1.93004	0.392251	-4.92043	8.63535e-07	5.44627e-05
ENSG00000117318	1306.45	1.75232	0.356195	4.91956	8.67372e-07	5.45242e-05
ENSG00000176871	2923.91	0.373681	0.0759751	4.91846	8.72257e-07	5.46509e-05
ENSG00000236366	34.6157	2.17185	0.441759	4.91638	8.81588e-07	5.46937e-05
ENSG00000036565	326.564	-1.23496	0.251224	-4.91575	8.84425e-07	5.46937e-05
ENSG00000137831	963.442	0.828256	0.168479	4.91607	8.82985e-07	5.46937e-05
ENSG00000126458	440.696	1.26382	0.257011	4.91736	8.77192e-07	5.46937e-05
ENSG00000235597	86.1022	-1.49519	0.304287	-4.91376	8.93452e-07	5.48954e-05
ENSG00000287431	187.088	-1.02923	0.209442	-4.91413	8.91774e-07	5.48954e-05
ENSG00000181467	381.916	0.662577	0.135032	4.9068	9.25739e-07	5.66963e-05
ENSG00000164111	3057.45	0.813526	0.165847	4.90528	9.32925e-07	5.67713e-05
ENSG00000145632	4227.07	1.58959	0.32404	4.90553	9.31764e-07	5.67713e-05
ENSG00000155366	2429.14	1.15051	0.234599	4.90416	9.38267e-07	5.69146e-05
ENSG00000198846	422.093	-1.03999	0.212262	-4.89958	9.60424e-07	5.80737e-05
ENSG00000174130	35.9919	2.29166	0.467815	4.89865	9.6499e-07	5.81651e-05
ENSG00000115648	54.4361	2.82105	0.576048	4.89726	9.71832e-07	5.83927e-05
ENSG00000185043	952.877	1.1009	0.224844	4.89628	9.76703e-07	5.85008e-05
ENSG00000169991	270.761	1.38664	0.283329	4.89408	9.87649e-07	5.8565e-05
ENSG00000157978	224.305	1.17455	0.240077	4.89238	9.96223e-07	5.8565e-05
ENSG00000164125	1914.18	2.0861	0.426382	4.89255	9.95358e-07	5.8565e-05
ENSG00000019991	547.888	1.35109	0.276127	4.89298	9.93189e-07	5.8565e-05
ENSG00000165030	377.782	0.534323	0.109172	4.89431	9.86525e-07	5.8565e-05
ENSG00000198431	6730.92	0.58431	0.119416	4.89305	9.92843e-07	5.8565e-05
ENSG00000138166	121.417	1.21198	0.247783	4.89129	1.0018e-06	5.87114e-05
ENSG00000043143	614.903	0.776068	0.158747	4.88871	1.01498e-06	5.91635e-05
ENSG00000008517	844.064	2.47421	0.506122	4.88857	1.01572e-06	5.91635e-05
ENSG00000109814	1069.08	0.452977	0.0926982	4.88658	1.02603e-06	5.94782e-05
ENSG00000111424	44.1214	2.70698	0.553991	4.88632	1.02737e-06	5.94782e-05
ENSG00000089250	75.7132	-2.41262	0.493833	-4.8855	1.03166e-06	5.95455e-05
ENSG00000167779	763.386	1.71911	0.352094	4.88252	1.04736e-06	6.01529e-05
ENSG00000140859	773.845	1.23583	0.253137	4.88205	1.04988e-06	6.01529e-05
ENSG00000105355	1087.49	0.918514	0.188154	4.88172	1.05166e-06	6.01529e-05
ENSG00000110108	924.351	0.899789	0.184407	4.87936	1.06429e-06	6.06929e-05
ENSG00000259439	334.763	-0.677126	0.138861	-4.87628	1.08104e-06	6.14645e-05
ENSG00000076513	1631.37	0.75127	0.154132	4.87419	1.09253e-06	6.1933e-05
ENSG00000103257	1570.68	1.1379	0.233512	4.87298	1.0993e-06	6.21316e-05
ENSG00000285410	662.227	-0.593732	0.121858	-4.87233	1.10288e-06	6.21496e-05
ENSG00000178776	592.365	1.42253	0.292005	4.87161	1.10694e-06	6.21943e-05
ENSG00000172071	821.476	0.450707	0.0925777	4.86842	1.12493e-06	6.28346e-05
ENSG00000224982	127.914	1.26206	0.259227	4.86854	1.12427e-06	6.28346e-05
ENSG00000258171	69.4284	1.44288	0.296587	4.86495	1.14485e-06	6.37599e-05
ENSG00000132965	115.989	2.16343	0.444863	4.86313	1.15543e-06	6.41615e-05
ENSG00000180628	392.554	0.872581	0.179549	4.85984	1.17479e-06	6.50471e-05
ENSG00000130226	236.423	-0.670973	0.138088	-4.85904	1.17956e-06	6.5122e-05
ENSG00000171940	749.716	0.845307	0.174034	4.85714	1.1909e-06	6.55583e-05
ENSG00000150347	1268.19	0.922861	0.190113	4.85427	1.20831e-06	6.63247e-05
ENSG00000135744	56.3629	2.35498	0.485282	4.8528	1.21728e-06	6.64342e-05
ENSG00000188229	8680.29	0.573128	0.118099	4.85296	1.21633e-06	6.64342e-05
ENSG00000132164	167.39	-0.769438	0.158684	-4.84888	1.24158e-06	6.71831e-05
ENSG00000243742	26.5033	3.27459	0.675284	4.84921	1.23954e-06	6.71831e-05
ENSG00000282390	393.97	-1.55395	0.320408	-4.8499	1.23525e-06	6.71831e-05
ENSG00000139926	2798.97	1.12237	0.231529	4.84765	1.2493e-06	6.74089e-05
ENSG00000196954	36.4495	2.15013	0.443678	4.84615	1.25878e-06	6.77287e-05
ENSG00000112562	54.0288	-1.27997	0.264351	-4.84194	1.28576e-06	6.89854e-05
ENSG00000158161	833.445	-0.447821	0.0925522	-4.83857	1.30775e-06	6.99685e-05
ENSG00000234546	119.525	1.33893	0.27706	4.83265	1.3473e-06	7.18825e-05
ENSG00000168615	3524.34	1.3745	0.284613	4.82938	1.3696e-06	7.2868e-05
ENSG00000196975	1222.19	0.835777	0.173197	4.82557	1.39602e-06	7.4067e-05
ENSG00000058085	32.1411	2.75508	0.571436	4.82133	1.42602e-06	7.54481e-05
ENSG00000155660	6846.4	0.85161	0.176772	4.81757	1.45315e-06	7.66705e-05
ENSG00000039139	51.441	1.6405	0.340598	4.81653	1.46079e-06	7.68612e-05
ENSG00000114480	806.575	0.955317	0.198401	4.81509	1.47132e-06	7.7202e-05
ENSG00000182551	2261.32	0.349561	0.0726947	4.80862	1.51974e-06	7.95232e-05
ENSG00000160789	5758.48	1.33984	0.278737	4.80681	1.5336e-06	7.98102e-05
ENSG00000119973	60.2051	-1.15878	0.241055	-4.80712	1.5312e-06	7.98102e-05
ENSG00000172965	423.347	2.38724	0.496818	4.80507	1.54698e-06	8.01958e-05
ENSG00000056972	154.42	-1.53641	0.319769	-4.80475	1.54943e-06	8.01958e-05
ENSG00000143013	345.501	1.41927	0.295427	4.80414	1.55421e-06	8.02251e-05
ENSG00000143870	9998.84	0.417959	0.0870313	4.8024	1.56775e-06	8.07054e-05
ENSG00000147065	1104.05	1.96756	0.410016	4.79874	1.59669e-06	8.19735e-05
ENSG00000003402	1010	0.734509	0.153398	4.78825	1.68239e-06	8.59103e-05
ENSG00000147459	858.952	1.12305	0.234536	4.78841	1.6811e-06	8.59103e-05
ENSG00000204758	37.9792	2.71205	0.566774	4.78506	1.70934e-06	8.70529e-05
ENSG00000134684	1925.6	0.457408	0.0956234	4.78343	1.72331e-06	8.75305e-05
ENSG00000026025	23340	1.42568	0.298237	4.78035	1.74993e-06	8.8646e-05
ENSG00000013588	375.636	1.87217	0.391866	4.77756	1.77433e-06	8.96437e-05
ENSG00000188015	67.2058	2.07623	0.434728	4.77592	1.78891e-06	9.0141e-05
ENSG00000074842	1515.39	0.74357	0.155748	4.77419	1.80429e-06	9.06764e-05
ENSG00000153823	125.496	1.75783	0.368377	4.77182	1.8257e-06	9.12922e-05
ENSG00000198542	51.8087	1.8578	0.389332	4.77177	1.82613e-06	9.12922e-05
ENSG00000272758	133.694	-0.885909	0.185807	-4.7679	1.86154e-06	9.28185e-05
ENSG00000125398	520.42	2.30984	0.484708	4.76542	1.88462e-06	9.37243e-05
ENSG00000142634	961.576	0.843414	0.177117	4.76191	1.91765e-06	9.46257e-05
ENSG00000196782	1322.64	-0.547134	0.114881	-4.76263	1.91089e-06	9.46257e-05
ENSG00000125148	895.303	1.74294	0.365988	4.76229	1.91412e-06	9.46257e-05
ENSG00000049249	529.239	2.93704	0.616923	4.76079	1.9284e-06	9.47803e-05
ENSG00000144824	2949.91	1.98351	0.416655	4.76054	1.93074e-06	9.47803e-05
ENSG00000242242	62.7423	1.96156	0.412386	4.7566	1.96878e-06	9.61968e-05
ENSG00000163110	1405.73	1.16892	0.245753	4.75651	1.96969e-06	9.61968e-05
ENSG00000280744	27.7423	5.12822	1.07965	4.74989	2.03527e-06	9.88924e-05
ENSG00000144619	186.507	-1.38152	0.29084	-4.75012	2.03293e-06	9.88924e-05
ENSG00000130309	1859.91	0.622358	0.131073	4.7482	2.05238e-06	9.94698e-05
ENSG00000163191	782.326	2.27382	0.47913	4.74572	2.0777e-06	0.000100441
ENSG00000111145	1422.88	1.01062	0.213013	4.7444	2.09121e-06	0.000100839
ENSG00000125462	346.046	-0.70027	0.147997	-4.73164	2.22715e-06	0.000107123
ENSG00000150867	735.224	0.732394	0.154969	4.72607	2.28911e-06	0.000109825
ENSG00000163694	88.0888	1.9785	0.418967	4.72233	2.33164e-06	0.000111585
ENSG00000174640	85.4912	2.43759	0.516313	4.72116	2.34507e-06	0.000111667
ENSG00000257258	17.8464	3.37551	0.714972	4.72118	2.34483e-06	0.000111667
ENSG00000163513	392.68	1.42463	0.30231	4.7125	2.44694e-06	0.000116051
ENSG00000099860	177.211	1.86982	0.396795	4.7123	2.44933e-06	0.000116051
ENSG00000100196	219.29	1.47723	0.313909	4.70592	2.52726e-06	0.000119446
ENSG00000232044	209.433	-1.1699	0.248877	-4.70073	2.59236e-06	0.000121617
ENSG00000154310	1106.82	0.826648	0.175845	4.70101	2.58874e-06	0.000121617
ENSG00000182197	956.69	1.15419	0.245508	4.70122	2.5861e-06	0.000121617
ENSG00000110660	741.416	0.41509	0.0883645	4.69748	2.63396e-06	0.000123265
ENSG00000171094	2158.33	-0.688505	0.146687	-4.69371	2.68301e-06	0.000125068
ENSG00000118523	499.808	2.99332	0.637757	4.69351	2.68562e-06	0.000125068
ENSG00000168497	66.5152	1.62379	0.346123	4.69136	2.71389e-06	0.000126077
ENSG00000168874	513.606	2.28377	0.487074	4.68875	2.74879e-06	0.000127387
ENSG00000159231	221.484	1.38837	0.296525	4.68214	2.83901e-06	0.000131249
ENSG00000183044	1579.56	-0.510041	0.108954	-4.68127	2.85108e-06	0.000131488
ENSG00000122861	504.719	2.14001	0.457399	4.67865	2.88776e-06	0.000132858
ENSG00000229056	31.9393	2.8446	0.60817	4.6773	2.90673e-06	0.000133409
ENSG00000112773	306.971	1.45334	0.310874	4.67502	2.93928e-06	0.000134578
ENSG00000104856	351.633	1.75681	0.375834	4.67441	2.94795e-06	0.000134651
ENSG00000122694	1553.6	0.90971	0.194978	4.66571	3.07554e-06	0.000140143
ENSG00000197635	23.2065	2.78411	0.597177	4.66211	3.12977e-06	0.00014223
ENSG00000125965	40.0004	1.61524	0.346493	4.66169	3.13628e-06	0.00014223
ENSG00000196132	353.562	-0.762412	0.163631	-4.65934	3.17228e-06	0.000143521
ENSG00000133083	1815.84	0.761265	0.163405	4.65875	3.18134e-06	0.00014359
ENSG00000163545	272.712	2.44848	0.525979	4.6551	3.23829e-06	0.000145471
ENSG00000182747	84.7975	-2.40707	0.517062	-4.65529	3.23532e-06	0.000145471
ENSG00000170365	879.817	0.891598	0.191634	4.6526	3.27781e-06	0.0001469
ENSG00000006047	90.9754	-0.86506	0.186319	-4.64289	3.43561e-06	0.000153611
ENSG00000112164	17.999	-2.3433	0.505325	-4.63721	3.53145e-06	0.000156639
ENSG00000150093	19041.9	0.665886	0.143565	4.63822	3.51417e-06	0.000156639
ENSG00000072110	7024.81	1.31256	0.283026	4.6376	3.5248e-06	0.000156639
ENSG00000103342	4002.54	0.282209	0.0608612	4.63693	3.53623e-06	0.000156639
ENSG00000270959	20.4865	2.29525	0.495084	4.63608	3.55087e-06	0.000156922
ENSG00000166396	39.7982	2.90981	0.629089	4.62544	3.73809e-06	0.000164813
ENSG00000152207	71.2396	2.29547	0.4965	4.62332	3.77655e-06	0.000166125
ENSG00000277778	35.481	2.24756	0.48631	4.62167	3.80671e-06	0.000167066
ENSG00000009335	2950.98	0.440712	0.0954105	4.61912	3.85374e-06	0.000168741
ENSG00000169247	54.5883	1.68422	0.364965	4.61474	3.93588e-06	0.000171195
ENSG00000122729	781.624	0.791065	0.171397	4.6154	3.92335e-06	0.000171195
ENSG00000052126	455.418	0.678929	0.147123	4.61469	3.93675e-06	0.000171195
ENSG00000070404	2271.57	2.08515	0.452005	4.61311	3.96692e-06	0.000172114
ENSG00000189221	1070.58	-0.707346	0.153479	-4.60875	4.05104e-06	0.000175364
ENSG00000248429	40.1043	1.81214	0.393462	4.60562	4.11241e-06	0.000177617
ENSG00000049860	1481.3	0.808437	0.175654	4.60244	4.17563e-06	0.00017994
ENSG00000163017	279.483	1.44734	0.314615	4.60035	4.21785e-06	0.000181349
ENSG00000174099	396.377	1.48617	0.323212	4.59813	4.26304e-06	0.000182879
ENSG00000125869	1613.71	-1.21568	0.264537	-4.5955	4.3171e-06	0.000184781
ENSG00000134323	62.1977	-1.96599	0.428004	-4.59338	4.36114e-06	0.000185662
ENSG00000146592	1898.77	0.638652	0.139046	4.59311	4.36691e-06	0.000185662
ENSG00000151136	353.412	-1.35974	0.295996	-4.59377	4.35316e-06	0.000185662
ENSG00000154122	598.657	0.66542	0.144945	4.59085	4.41439e-06	0.000187263
ENSG00000259663	1837.73	-0.814406	0.177446	-4.58961	4.44079e-06	0.000187751
ENSG00000186594	416.468	1.23235	0.268521	4.58938	4.44563e-06	0.000187751
ENSG00000197646	80.6262	2.26205	0.493347	4.5851	4.5377e-06	0.000191216
ENSG00000259207	145.806	1.47582	0.32212	4.5816	4.6143e-06	0.000194014
ENSG00000113580	469.075	1.14163	0.249297	4.57938	4.66348e-06	0.00019565
ENSG00000253227	15.6758	3.91424	0.854901	4.57858	4.68135e-06	0.000195891
ENSG00000210195	36.3246	1.58649	0.34653	4.57821	4.68978e-06	0.000195891
ENSG00000075043	2231.33	-0.770266	0.168273	-4.57747	4.70628e-06	0.00019615
ENSG00000181649	145.098	2.68844	0.588608	4.56745	4.93688e-06	0.000205312
ENSG00000097033	1971.29	0.564845	0.123698	4.56634	4.96315e-06	0.000205507
ENSG00000197019	213.216	1.20206	0.263239	4.56642	4.96131e-06	0.000205507
ENSG00000187775	21.576	3.0027	0.658204	4.56196	5.06778e-06	0.000209384
ENSG00000117868	1845.9	0.482077	0.105712	4.56029	5.10828e-06	0.000210601
ENSG00000170425	136.364	1.34427	0.294808	4.55981	5.12002e-06	0.000210629
ENSG00000171084	159.013	1.04775	0.229944	4.55655	5.20005e-06	0.000212428
ENSG00000221968	715.052	1.13742	0.249578	4.55737	5.17989e-06	0.000212428
ENSG00000166073	812.814	0.795946	0.174695	4.55622	5.20836e-06	0.000212428
ENSG00000025772	1306.96	0.436516	0.0957951	4.55677	5.19459e-06	0.000212428
ENSG00000189410	69.5839	1.51307	0.332225	4.55436	5.25441e-06	0.000213848
ENSG00000134668	226.476	2.84476	0.624723	4.55363	5.27272e-06	0.000213993
ENSG00000138279	1754.55	0.407468	0.089488	4.55333	5.28044e-06	0.000213993
ENSG00000138119	895.665	2.17867	0.478596	4.55221	5.30842e-06	0.00021467
ENSG00000128045	41.2574	-1.49033	0.327717	-4.54763	5.42533e-06	0.000218933
ENSG00000147872	1642.85	0.342819	0.0753918	4.54716	5.4374e-06	0.000218956
ENSG00000112893	861.065	1.18849	0.261658	4.54214	5.56851e-06	0.000223743
ENSG00000078596	290.096	2.24252	0.493761	4.54172	5.57978e-06	0.000223743
ENSG00000101955	316.626	1.65124	0.363683	4.54034	5.61647e-06	0.000224419
ENSG00000140937	1778.05	0.850104	0.18724	4.5402	5.62019e-06	0.000224419
ENSG00000102900	1461.83	0.362452	0.0798773	4.53761	5.68944e-06	0.000226709
ENSG00000135404	6348.2	0.515215	0.113588	4.53584	5.73746e-06	0.00022767
ENSG00000166664	30.6983	-1.36287	0.30046	-4.53593	5.73492e-06	0.00022767
ENSG00000103056	238.212	-0.6938	0.15311	-4.53139	5.8596e-06	0.000232033
ENSG00000138083	838.645	-0.618898	0.136677	-4.52819	5.94917e-06	0.000234604
ENSG00000225156	271.475	-0.68781	0.151894	-4.52823	5.94806e-06	0.000234604
ENSG00000053108	19.8059	-2.12356	0.469188	-4.52602	6.01039e-06	0.000236529
ENSG00000163754	547.723	0.936174	0.206933	4.52404	6.06715e-06	0.000238049
ENSG00000066697	1043.81	0.365929	0.0808897	4.5238	6.07401e-06	0.000238049
ENSG00000285106	18.2892	3.68923	0.815941	4.52145	6.14184e-06	0.000240213
ENSG00000130147	2246.42	0.90544	0.200391	4.51837	6.2317e-06	0.000242948
ENSG00000164318	28.7708	-1.50238	0.332519	-4.51818	6.23728e-06	0.000242948
ENSG00000130413	378.092	0.8215	0.181864	4.5171	6.26916e-06	0.000243691
ENSG00000172939	2279.74	0.327544	0.0726252	4.51006	6.48088e-06	0.000251321
ENSG00000198074	16.9295	3.84015	0.851693	4.50884	6.51823e-06	0.000251321
ENSG00000107438	1799.79	1.96943	0.436765	4.50914	6.50905e-06	0.000251321
ENSG00000138944	18.6675	2.69054	0.596726	4.50884	6.51821e-06	0.000251321
ENSG00000081189	376.393	1.04021	0.230838	4.50622	6.59928e-06	0.000252476
ENSG00000104689	82.5733	1.2951	0.287368	4.50677	6.58228e-06	0.000252476
ENSG00000211448	168.49	1.46094	0.324211	4.50616	6.60119e-06	0.000252476
ENSG00000182774	447.931	-0.589286	0.130768	-4.50634	6.59548e-06	0.000252476
ENSG00000115107	451.456	0.984653	0.218542	4.50555	6.62001e-06	0.000252688
ENSG00000169299	952.698	0.42036	0.0933494	4.50308	6.69752e-06	0.000255135
ENSG00000231991	72.6069	1.85191	0.411365	4.50187	6.73586e-06	0.000256084
ENSG00000103187	2772.91	2.08105	0.462641	4.4982	6.85309e-06	0.000260021
ENSG00000281398	831.977	0.779605	0.173413	4.49565	6.93592e-06	0.000262641
ENSG00000154217	988.713	-0.58782	0.130796	-4.49417	6.98429e-06	0.000263948
ENSG00000128595	11699.6	0.589998	0.131337	4.49223	7.04816e-06	0.000265491
ENSG00000182636	171.049	1.41111	0.314133	4.49208	7.05299e-06	0.000265491
ENSG00000040275	2124.51	0.433733	0.096592	4.49036	7.11022e-06	0.000266467
ENSG00000103966	588.583	0.707447	0.157559	4.49004	7.12089e-06	0.000266467
ENSG00000140931	1312.37	0.722852	0.160987	4.49012	7.11831e-06	0.000266467
ENSG00000170927	27.5437	-2.53718	0.565623	-4.48563	7.26973e-06	0.000271096
ENSG00000234819	11.31	3.5065	0.781734	4.48554	7.27307e-06	0.000271096
ENSG00000080644	2483.94	0.579	0.129123	4.48411	7.32205e-06	0.000272389
ENSG00000156140	409.275	1.20262	0.268312	4.48217	7.38884e-06	0.000273876
ENSG00000136026	2883.54	0.71078	0.158582	4.48211	7.39078e-06	0.000273876
ENSG00000137693	373.279	1.46732	0.327502	4.48033	7.4528e-06	0.000275638
ENSG00000142871	2699.31	2.43302	0.543494	4.47663	7.58295e-06	0.000279908
ENSG00000142494	142.777	1.23862	0.276848	4.47402	7.67611e-06	0.000282799
ENSG00000198682	907.484	2.17597	0.486446	4.47321	7.70553e-06	0.000283335
ENSG00000072682	660.993	0.866933	0.193904	4.47094	7.78765e-06	0.000285731
ENSG00000196361	1555.78	-0.658671	0.147334	-4.47058	7.80072e-06	0.000285731
ENSG00000245870	1063.54	-1.41483	0.316783	-4.46624	7.96061e-06	0.000289915
ENSG00000204136	49.5508	-2.31794	0.518961	-4.4665	7.95092e-06	0.000289915
ENSG00000132334	764.823	0.90791	0.203247	4.46702	7.93178e-06	0.000289915
ENSG00000100345	15561.4	1.88168	0.421407	4.46523	7.9984e-06	0.000290736
ENSG00000130962	20.6648	2.2313	0.499834	4.46409	8.04097e-06	0.000291726
ENSG00000166821	347.404	-0.588266	0.131822	-4.46257	8.0983e-06	0.000293248
ENSG00000119408	685.519	1.22511	0.274645	4.4607	8.16918e-06	0.000295253
ENSG00000067066	297.085	1.71257	0.384005	4.45977	8.20477e-06	0.000295418
ENSG00000171533	1152.48	-0.60015	0.134558	-4.46016	8.18992e-06	0.000295418
ENSG00000171724	2612.2	1.14478	0.256725	4.45918	8.22729e-06	0.00029567
ENSG00000115290	260.892	1.54924	0.347543	4.4577	8.28434e-06	0.00029716
ENSG00000133019	248.851	-1.41366	0.317254	-4.45594	8.35258e-06	0.000298483
ENSG00000145390	1040.02	1.02009	0.228919	4.45613	8.3454e-06	0.000298483
ENSG00000157404	408.616	-0.751567	0.168733	-4.45417	8.4217e-06	0.00030039
ENSG00000181104	2912.93	1.19033	0.26728	4.45349	8.44841e-06	0.000300609
ENSG00000104419	384.051	-0.543914	0.122148	-4.4529	8.47192e-06	0.000300609
ENSG00000044574	10020.4	0.686903	0.154277	4.45241	8.49099e-06	0.000300609
ENSG00000169715	117.845	1.41019	0.316709	4.45263	8.48263e-06	0.000300609
ENSG00000003147	3104.74	-1.39315	0.313031	-4.45051	8.5667e-06	0.000302727
ENSG00000153294	15.5967	3.46668	0.779114	4.44951	8.60666e-06	0.000303576
ENSG00000092295	32.6754	1.54834	0.348088	4.44813	8.66201e-06	0.000304964
ENSG00000197956	2660.99	0.716575	0.161227	4.44452	8.80888e-06	0.000309562
ENSG00000164576	897.026	-0.403785	0.090905	-4.44184	8.91948e-06	0.000312872
ENSG00000145244	512.513	2.15482	0.485264	4.44051	8.97458e-06	0.000314226
ENSG00000116704	657.59	0.647601	0.145881	4.43925	9.02726e-06	0.00031549
ENSG00000132170	310.909	1.59104	0.358632	4.4364	9.14765e-06	0.000317754
ENSG00000131979	1282.19	-1.48063	0.333748	-4.43638	9.14838e-06	0.000317754
ENSG00000100600	654.757	0.620006	0.139763	4.43614	9.15875e-06	0.000317754
ENSG00000175344	200.659	-0.842987	0.19001	-4.43655	9.14134e-06	0.000317754
ENSG00000127325	23.5277	2.61462	0.589682	4.43394	9.25249e-06	0.000320422
ENSG00000126803	461.73	0.930675	0.209964	4.43254	9.31293e-06	0.00032193
ENSG00000112137	573.573	-0.63627	0.143707	-4.42755	9.53081e-06	0.000328865
ENSG00000129159	211.188	-0.716008	0.161748	-4.4267	9.56852e-06	0.000329569
ENSG00000170381	61.0937	1.93029	0.436123	4.42602	9.59882e-06	0.000330016
ENSG00000143891	511.958	0.667137	0.150796	4.4241	9.68444e-06	0.00033236
ENSG00000175600	168.796	1.0818	0.244552	4.4236	9.70684e-06	0.000332529
ENSG00000185404	231.657	1.30659	0.295399	4.42313	9.72812e-06	0.00033266
ENSG00000067225	28552.2	0.538571	0.121784	4.42236	9.76291e-06	0.000333251
ENSG00000128594	92.8651	-1.15174	0.260466	-4.42187	9.78503e-06	0.000333409
ENSG00000173597	20.1566	2.61668	0.592295	4.41787	9.96786e-06	0.000337225
ENSG00000123130	921.05	0.385177	0.087184	4.41798	9.96279e-06	0.000337225
ENSG00000184557	473.71	1.07424	0.243134	4.41831	9.94759e-06	0.000337225
ENSG00000179218	15629.2	0.663291	0.150116	4.41851	9.93838e-06	0.000337225
ENSG00000179818	395.94	-0.48188	0.109102	-4.41679	1.00175e-05	0.000337829
ENSG00000111913	176.105	2.67312	0.605228	4.41672	1.00212e-05	0.000337829
ENSG00000253276	1567.36	0.937644	0.212392	4.41468	1.01159e-05	0.000340419
ENSG00000132854	27.4867	-1.63495	0.370604	-4.4116	1.02611e-05	0.000344091
ENSG00000151917	387.889	0.786654	0.178301	4.41195	1.02445e-05	0.000344091
ENSG00000134259	88.2625	1.11221	0.252216	4.40977	1.0348e-05	0.000346395
ENSG00000137462	167.838	1.55738	0.353352	4.40745	1.04596e-05	0.000348959
ENSG00000078699	1515.07	-0.648496	0.147138	-4.40741	1.04613e-05	0.000348959
ENSG00000174611	16.6816	2.63603	0.598403	4.4051	1.05736e-05	0.000352088
ENSG00000041353	142.488	-2.54154	0.577058	-4.40431	1.06123e-05	0.000352761
ENSG00000167601	263.175	2.11688	0.480802	4.40282	1.06855e-05	0.000354575
ENSG00000122585	198.493	-1.00878	0.229277	-4.39983	1.08333e-05	0.000358857
ENSG00000129116	3281.82	1.36227	0.309741	4.39808	1.09211e-05	0.000361137
ENSG00000182534	5026	0.496502	0.112917	4.39704	1.09738e-05	0.00036225
ENSG00000082684	103.592	-1.62183	0.369116	-4.39382	1.11377e-05	0.000367022
ENSG00000119729	3318.03	0.594511	0.13532	4.39337	1.11605e-05	0.000367139
ENSG00000007402	2190.89	-1.11845	0.254614	-4.39271	1.11948e-05	0.000367195
ENSG00000227051	2887.61	-0.445729	0.101473	-4.39259	1.12007e-05	0.000367195
ENSG00000034152	560.218	1.30192	0.296505	4.39088	1.12895e-05	0.000369469
ENSG00000111666	231.331	0.802599	0.182819	4.39014	1.13279e-05	0.000370089
ENSG00000145730	4721.69	1.15082	0.26217	4.38959	1.13564e-05	0.000370387
ENSG00000111348	1614.22	2.15955	0.492014	4.38921	1.13764e-05	0.000370403
ENSG00000064012	184.588	1.53841	0.350827	4.3851	1.15935e-05	0.000376185
ENSG00000120738	329.719	1.44108	0.328622	4.38523	1.15865e-05	0.000376185
ENSG00000226380	21.6068	3.19629	0.729245	4.38301	1.1705e-05	0.000379157
ENSG00000172399	45.4554	1.53381	0.350151	4.38044	1.18441e-05	0.000383011
ENSG00000166333	2464.34	0.585032	0.133597	4.37908	1.19179e-05	0.000384096
ENSG00000101307	22.0615	2.88291	0.658312	4.37925	1.19088e-05	0.000384096
ENSG00000204054	832.648	0.973058	0.22231	4.37703	1.20308e-05	0.00038708
ENSG00000131016	12334.6	0.964132	0.220498	4.37253	1.22815e-05	0.000394478
ENSG00000189292	27.5143	2.29651	0.525344	4.37144	1.23431e-05	0.000394788
ENSG00000151012	157.625	1.40385	0.321155	4.37126	1.23533e-05	0.000394788
ENSG00000198105	851.15	-0.59286	0.13561	-4.37181	1.23223e-05	0.000394788
ENSG00000159674	185.497	1.69988	0.38896	4.37032	1.24067e-05	0.000395444
ENSG00000205352	671.065	0.73039	0.167139	4.36997	1.24266e-05	0.000395444
ENSG00000077238	399.709	2.00346	0.45848	4.3698	1.24361e-05	0.000395444
ENSG00000150594	40.1392	2.52052	0.577131	4.36733	1.25776e-05	0.000399277
ENSG00000144655	196.623	1.63224	0.374031	4.36391	1.27758e-05	0.000404892
ENSG00000117143	2233.41	0.392378	0.0899569	4.36185	1.28968e-05	0.000407373
ENSG00000147526	393.598	0.769809	0.176483	4.36195	1.28907e-05	0.000407373
ENSG00000104312	1035.66	1.05139	0.241077	4.36123	1.29336e-05	0.000407859
ENSG00000178568	90.7462	1.22115	0.280125	4.3593	1.30477e-05	0.000409979
ENSG00000138821	409.21	1.05261	0.241475	4.35908	1.30608e-05	0.000409979
ENSG00000103994	1682.61	0.522687	0.11991	4.35901	1.30654e-05	0.000409979
ENSG00000121690	250.788	0.82662	0.189753	4.3563	1.32281e-05	0.000413665
ENSG00000175592	394.724	2.68441	0.616229	4.35619	1.32344e-05	0.000413665
ENSG00000018236	982.196	-0.891113	0.204573	-4.35597	1.32481e-05	0.000413665
ENSG00000176485	472.085	0.856808	0.19674	4.35503	1.33051e-05	0.0004143
ENSG00000232977	56.2949	1.13351	0.260283	4.35491	1.33119e-05	0.0004143
ENSG00000152402	63.5169	1.9668	0.451688	4.35432	1.33479e-05	0.000414742
ENSG00000156510	31.9184	3.30699	0.759676	4.35317	1.34186e-05	0.000416261
ENSG00000152465	1306.7	0.924095	0.212342	4.35192	1.34953e-05	0.00041728
ENSG00000141526	169.828	1.3541	0.311144	4.35201	1.34898e-05	0.00041728
ENSG00000084453	150.022	-1.03898	0.238781	-4.35121	1.35391e-05	0.000417464
ENSG00000149596	63.9224	1.69134	0.388714	4.35111	1.35451e-05	0.000417464
ENSG00000214900	35.5061	1.49217	0.343084	4.3493	1.36575e-05	0.000420248
ENSG00000044115	5722.93	0.532397	0.122435	4.34839	1.37139e-05	0.000420627
ENSG00000123104	1686.48	0.898546	0.206624	4.34869	1.36952e-05	0.000420627
ENSG00000204592	546.092	1.07612	0.247583	4.34653	1.38311e-05	0.000422859
ENSG00000136153	1346.58	1.21201	0.278829	4.34681	1.38134e-05	0.000422859
ENSG00000163536	112.513	-0.885971	0.203881	-4.34552	1.38943e-05	0.00042411
ENSG00000075420	1266.82	1.39382	0.320856	4.34407	1.39865e-05	0.000425562
ENSG00000172915	3034.81	-0.541898	0.124739	-4.34424	1.39758e-05	0.000425562
ENSG00000074410	623.441	1.83673	0.422926	4.3429	1.40614e-05	0.000427157
ENSG00000130164	907.384	0.891561	0.205355	4.34156	1.41478e-05	0.000429096
ENSG00000148841	510.613	1.08574	0.250273	4.33823	1.43632e-05	0.000434937
ENSG00000203877	337.084	-1.21036	0.279172	-4.33554	1.45402e-05	0.000439597
ENSG00000165633	184.18	-0.828832	0.191357	-4.33134	1.48205e-05	0.000447363
ENSG00000184979	76.4703	1.27715	0.294941	4.33018	1.48984e-05	0.000449004
ENSG00000163975	527.138	1.20283	0.278132	4.32465	1.52772e-05	0.000459403
ENSG00000129187	1536.09	0.568452	0.131451	4.32444	1.52917e-05	0.000459403
ENSG00000124831	2326.34	0.593931	0.137368	4.32365	1.53468e-05	0.00046033
ENSG00000169213	726.681	1.05329	0.243712	4.32186	1.5472e-05	0.000463357
ENSG00000235904	120.128	-0.771441	0.178513	-4.32149	1.54982e-05	0.000463413
ENSG00000139289	526.233	1.6276	0.376665	4.32109	1.55262e-05	0.000463522
ENSG00000117450	9049.33	0.436137	0.100972	4.3194	1.56454e-05	0.000466349
ENSG00000107959	1439.9	0.796406	0.184505	4.31645	1.58558e-05	0.000471148
ENSG00000100625	151.502	1.56677	0.362972	4.31649	1.58527e-05	0.000471148
ENSG00000124374	128.223	-0.72236	0.167394	-4.31532	1.59371e-05	0.000471808
ENSG00000148926	248.412	0.904563	0.209627	4.31511	1.59523e-05	0.000471808
ENSG00000184009	57360.5	1.09652	0.254112	4.31512	1.59515e-05	0.000471808
ENSG00000253130	25.9276	2.65959	0.616501	4.31401	1.6032e-05	0.000473429
ENSG00000134775	1025.66	-0.39537	0.0916743	-4.31277	1.61222e-05	0.000475356
ENSG00000143369	102.633	1.61552	0.374757	4.31085	1.62629e-05	0.000477288
ENSG00000153714	124.611	0.733265	0.170094	4.31092	1.62573e-05	0.000477288
ENSG00000204381	3458.08	1.43019	0.331764	4.31087	1.62617e-05	0.000477288
ENSG00000250337	298.201	1.15591	0.268195	4.30994	1.63301e-05	0.000478522
ENSG00000162783	997.362	0.842309	0.195492	4.30867	1.64238e-05	0.000480528
ENSG00000184743	847.434	0.601528	0.139647	4.30749	1.65118e-05	0.000482363
ENSG00000016402	256.732	-1.40844	0.327125	-4.30552	1.66593e-05	0.000485197
ENSG00000168003	1409.05	0.69872	0.162285	4.30551	1.66598e-05	0.000485197
ENSG00000162520	290.963	1.51244	0.351338	4.30481	1.67128e-05	0.000485998
ENSG00000121900	282.412	0.878316	0.204259	4.30001	1.70788e-05	0.000494376
ENSG00000073008	1081.3	0.786088	0.182809	4.30006	1.70751e-05	0.000494376
ENSG00000126453	312.746	0.890818	0.207149	4.30038	1.70508e-05	0.000494376
ENSG00000135919	307.353	1.46312	0.340423	4.29794	1.7239e-05	0.000497503
ENSG00000236056	15.3653	2.77423	0.645454	4.29811	1.72264e-05	0.000497503
ENSG00000038002	488.273	0.550181	0.12802	4.2976	1.72655e-05	0.000497514
ENSG00000159388	1526.18	0.713694	0.166117	4.29633	1.73649e-05	0.000499622
ENSG00000172986	155.725	1.4457	0.336562	4.29549	1.74307e-05	0.000500757
ENSG00000177606	1319.98	0.826264	0.192396	4.2946	1.75007e-05	0.00050145
ENSG00000078549	532.814	-0.739054	0.172093	-4.29452	1.75074e-05	0.00050145
ENSG00000277702	32.8746	1.76193	0.41046	4.29257	1.76613e-05	0.00050434
ENSG00000072182	294.005	-0.856313	0.199484	-4.29263	1.76566e-05	0.00050434
ENSG00000196990	238.951	-1.33578	0.311449	-4.28893	1.79532e-05	0.000511909
ENSG00000013441	1876.25	-0.667773	0.155732	-4.28796	1.8032e-05	0.000513387
ENSG00000154447	692.879	0.921284	0.214958	4.28588	1.82014e-05	0.00051706
ENSG00000213401	1240.7	0.444345	0.103681	4.28571	1.82153e-05	0.00051706
ENSG00000140564	1034.57	1.32945	0.31026	4.28495	1.82779e-05	0.000518066
ENSG00000108309	1385.54	-0.847377	0.19781	-4.2838	1.83729e-05	0.000519982
ENSG00000100422	2805.1	-0.868239	0.202826	-4.28071	1.86298e-05	0.000526472
ENSG00000189056	564.61	1.44322	0.337227	4.27968	1.87158e-05	0.000528119
ENSG00000138675	334.845	2.00302	0.468105	4.27899	1.87745e-05	0.00052899
ENSG00000185614	78.496	-1.36644	0.319412	-4.278	1.88581e-05	0.000530563
ENSG00000093010	1261.32	0.664266	0.155317	4.27684	1.89564e-05	0.000532541
ENSG00000168887	1333.51	-0.410795	0.0961422	-4.27278	1.93047e-05	0.000541527
ENSG00000049449	1035.38	0.513354	0.120162	4.27219	1.93564e-05	0.000542178
ENSG00000133816	1216.38	1.76982	0.414453	4.27026	1.95247e-05	0.00054609
ENSG00000196843	133.558	1.1618	0.27245	4.26426	2.00563e-05	0.000560134
ENSG00000134013	1942.26	1.75346	0.411495	4.26119	2.03344e-05	0.000567071
ENSG00000163249	438.774	0.592324	0.13908	4.25888	2.05454e-05	0.000572116
ENSG00000145012	1408.46	2.30658	0.541639	4.25851	2.05795e-05	0.000572229
ENSG00000122786	14831.9	1.0283	0.241741	4.25371	2.10255e-05	0.000583779
ENSG00000105559	307.9	0.974373	0.229083	4.25336	2.10589e-05	0.000583856
ENSG00000116981	64.5032	-1.09672	0.257873	-4.25296	2.10959e-05	0.000584031
ENSG00000179240	687.237	-0.661778	0.155663	-4.25134	2.12495e-05	0.00058743
ENSG00000055070	4624.92	0.436088	0.102598	4.25046	2.13337e-05	0.000588103
ENSG00000172548	189.213	2.25987	0.531679	4.25043	2.13356e-05	0.000588103
ENSG00000197172	1251.41	0.421035	0.0990656	4.25006	2.13713e-05	0.000588237
ENSG00000049759	651.659	0.679527	0.159921	4.24915	2.14583e-05	0.000589777
ENSG00000149380	35.2158	1.95747	0.461091	4.24531	2.18296e-05	0.000599118
ENSG00000170500	1187.04	1.08964	0.256725	4.24438	2.19199e-05	0.000600732
ENSG00000128285	18.7876	2.97399	0.700897	4.24312	2.20435e-05	0.00060325
ENSG00000196739	207.119	1.75585	0.413894	4.24227	2.21267e-05	0.00060466
ENSG00000174136	970.375	0.654985	0.154439	4.24107	2.22455e-05	0.000607034
ENSG00000224616	240.687	-0.638504	0.150581	-4.24027	2.23247e-05	0.000608323
ENSG00000102580	601.801	0.679279	0.16027	4.23834	2.25177e-05	0.000612707
ENSG00000100311	27.0576	4.73191	1.11666	4.23755	2.25976e-05	0.000614003
ENSG00000152503	288.422	-0.693421	0.163822	-4.23278	2.30825e-05	0.000625395
ENSG00000259727	15.9163	2.679	0.632875	4.23306	2.30529e-05	0.000625395
ENSG00000091490	1420.27	1.39034	0.328529	4.23202	2.31599e-05	0.000625713
ENSG00000139970	4035.14	-0.624382	0.147537	-4.23204	2.31582e-05	0.000625713
ENSG00000035403	3935.46	1.30759	0.309074	4.23067	2.32993e-05	0.000628586
ENSG00000133313	1542.83	0.501111	0.118467	4.22996	2.33732e-05	0.000629687
ENSG00000143217	152.976	1.21216	0.286623	4.2291	2.34629e-05	0.000631211
ENSG00000131378	1599.68	-0.804629	0.19034	-4.22734	2.36474e-05	0.000635278
ENSG00000261488	28.982	1.63712	0.387438	4.22548	2.38427e-05	0.000637933
ENSG00000109132	4799.37	-0.817867	0.193558	-4.22545	2.38467e-05	0.000637933
ENSG00000112320	144.301	-1.08681	0.257202	-4.2255	2.38413e-05	0.000637933
ENSG00000102387	83.5666	1.06134	0.25121	4.22493	2.39016e-05	0.000638505
ENSG00000205413	316.403	1.05253	0.249194	4.22375	2.40271e-05	0.000640959
ENSG00000113578	472.517	1.09154	0.258471	4.22308	2.40981e-05	0.000641954
ENSG00000111670	1377.33	0.618799	0.146543	4.22265	2.41448e-05	0.000642299
ENSG00000123240	1389.63	0.921686	0.218431	4.21956	2.44774e-05	0.000650239
ENSG00000137312	5645.05	0.551192	0.13067	4.2182	2.46258e-05	0.000653269
ENSG00000068323	1248.14	0.995394	0.236138	4.21531	2.49435e-05	0.00065949
ENSG00000135362	31.3381	1.5656	0.371423	4.21512	2.49641e-05	0.00065949
ENSG00000108848	9225.75	-0.756798	0.17953	-4.21545	2.49284e-05	0.00065949
ENSG00000146013	56.1936	-3.23517	0.767582	-4.21476	2.50046e-05	0.000659643
ENSG00000048544	1670.8	0.586191	0.139131	4.21322	2.51755e-05	0.000663232
ENSG00000249122	17.9607	-1.77006	0.420714	-4.20728	2.58464e-05	0.000678094
ENSG00000273038	172.927	0.846318	0.201151	4.20737	2.58355e-05	0.000678094
ENSG00000140807	149.383	-0.719613	0.17103	-4.20753	2.58179e-05	0.000678094
ENSG00000149527	75.7033	-1.29437	0.307781	-4.20549	2.60514e-05	0.000681956
ENSG00000075624	82348.2	1.12596	0.267743	4.20537	2.60652e-05	0.000681956
ENSG00000166405	599.5	-0.782758	0.18618	-4.20431	2.61885e-05	0.000684241
ENSG00000177954	47007.3	-0.945596	0.224986	-4.20291	2.63505e-05	0.000687361
ENSG00000067798	57.9812	1.90794	0.453985	4.20266	2.638e-05	0.000687361
ENSG00000270332	12.6097	-1.85328	0.441259	-4.19999	2.66927e-05	0.000693725
ENSG00000089199	1905.74	-0.741453	0.176538	-4.19995	2.66971e-05	0.000693725
ENSG00000153993	422.884	1.87429	0.446557	4.19721	2.70229e-05	0.000701233
ENSG00000155052	50.2534	-2.62467	0.625447	-4.19646	2.71115e-05	0.000701621
ENSG00000268403	69.6144	-0.785307	0.18713	-4.19658	2.70972e-05	0.000701621
ENSG00000189143	98.7351	1.24867	0.297582	4.19606	2.71594e-05	0.000701907
ENSG00000162734	8992.37	0.468305	0.111623	4.19541	2.72383e-05	0.000702992
ENSG00000166900	671.62	0.816147	0.194572	4.19457	2.73388e-05	0.000704631
ENSG00000107249	246.845	1.65645	0.394982	4.19374	2.74393e-05	0.000706266
ENSG00000138674	4971.69	0.364508	0.0869237	4.19342	2.74777e-05	0.000706299
ENSG00000065609	1633.18	-0.78339	0.186843	-4.19277	2.75573e-05	0.000707391
ENSG00000198053	602.234	2.07521	0.494986	4.19245	2.75952e-05	0.000707411
ENSG00000132256	306.085	1.54594	0.368883	4.19087	2.77892e-05	0.000711425
ENSG00000105854	1389.33	0.639142	0.152529	4.19029	2.78598e-05	0.000712275
ENSG00000102981	251.055	-0.702872	0.167756	-4.18986	2.79129e-05	0.000712677
ENSG00000187608	137.074	1.24807	0.297927	4.18917	2.79978e-05	0.000712932
ENSG00000231160	79.917	-1.01391	0.242027	-4.18923	2.79908e-05	0.000712932
ENSG00000082458	226.368	-0.653402	0.156153	-4.18437	2.85953e-05	0.000727177
ENSG00000213585	5252.58	0.365095	0.0872778	4.18313	2.8752e-05	0.000730186
ENSG00000150403	1612.2	0.447014	0.106925	4.18062	2.9072e-05	0.00073635
ENSG00000142227	137.159	1.19069	0.284806	4.18072	2.90585e-05	0.00073635
ENSG00000130429	117.962	1.10625	0.264708	4.17911	2.92648e-05	0.000740248
ENSG00000138646	262.683	0.541462	0.129605	4.17779	2.94354e-05	0.000741609
ENSG00000164442	152.639	1.59539	0.381853	4.17802	2.94056e-05	0.000741609
ENSG00000099399	87.119	1.14935	0.2751	4.17795	2.94151e-05	0.000741609
ENSG00000205403	90.3651	1.78323	0.426917	4.177	2.95385e-05	0.000742242
ENSG00000236437	25.4186	-1.9919	0.476864	-4.17707	2.95282e-05	0.000742242
ENSG00000170775	237.98	1.46928	0.351811	4.17632	2.96264e-05	0.000742491
ENSG00000256393	176.031	-0.983108	0.235399	-4.17635	2.96223e-05	0.000742491
ENSG00000124788	291.856	0.986144	0.236255	4.17406	2.99221e-05	0.000748918
ENSG00000050405	4052.33	0.656326	0.157414	4.16942	3.05372e-05	0.000763309
ENSG00000168404	43.4306	1.658	0.397706	4.16889	3.06084e-05	0.000764086
ENSG00000084234	9027.15	0.665146	0.159578	4.16815	3.07084e-05	0.00076558
ENSG00000135074	2920.47	1.95643	0.469503	4.16703	3.0859e-05	0.000768329
ENSG00000117226	137.958	1.6997	0.407941	4.16654	3.09254e-05	0.000768978
ENSG00000116729	1464.38	1.05293	0.252815	4.16482	3.11603e-05	0.000773808
ENSG00000119655	4037.99	1.32146	0.317366	4.16383	3.12948e-05	0.000776136
ENSG00000128951	2095.45	-0.637314	0.153093	-4.16293	3.1419e-05	0.000778202
ENSG00000197712	560.799	1.12066	0.269243	4.16225	3.15133e-05	0.000779525
ENSG00000287839	23.4708	1.99569	0.479621	4.16098	3.16883e-05	0.000782836
ENSG00000197415	55.2382	1.18146	0.284011	4.15989	3.18395e-05	0.000785552
ENSG00000235092	352.652	0.969198	0.233015	4.15939	3.19104e-05	0.000786283
ENSG00000092969	1615.78	1.78671	0.429689	4.15816	3.20823e-05	0.000789497
ENSG00000064763	1541.73	1.06953	0.257289	4.15692	3.22571e-05	0.000792775
ENSG00000135899	280.516	1.18917	0.28638	4.15241	3.28987e-05	0.000807502
ENSG00000279204	28.7863	1.54828	0.372911	4.15189	3.29743e-05	0.000807504
ENSG00000204713	2411.19	-0.337212	0.0812202	-4.15182	3.29836e-05	0.000807504
ENSG00000103876	527.522	0.595769	0.143514	4.15131	3.30585e-05	0.000808299
ENSG00000144834	1091.81	-0.936578	0.22571	-4.14948	3.33231e-05	0.000813726
ENSG00000257176	137.271	1.39257	0.335674	4.1486	3.34519e-05	0.000814781
ENSG00000089159	1917.53	1.40043	0.337561	4.14869	3.34389e-05	0.000814781
ENSG00000196116	443.05	0.479154	0.115574	4.14587	3.38528e-05	0.000823493
ENSG00000172985	81.8502	1.67879	0.405526	4.13978	3.4764e-05	0.00084458
ENSG00000116983	751.207	-0.777259	0.187771	-4.13939	3.48228e-05	0.000844929
ENSG00000196923	2100.15	1.18111	0.285424	4.13809	3.50202e-05	0.000848639
ENSG00000164758	286.135	-0.807444	0.195153	-4.13749	3.51124e-05	0.000849791
ENSG00000226312	11.8044	3.62862	0.878134	4.1322	3.59311e-05	0.000868501
ENSG00000138311	154.802	0.812085	0.196584	4.13097	3.61236e-05	0.000872048
ENSG00000229312	47.577	-2.21074	0.535322	-4.12974	3.63175e-05	0.000875619
ENSG00000151023	53.4074	-1.41807	0.343408	-4.12941	3.63703e-05	0.000875783
ENSG00000114353	4550.92	0.775998	0.188071	4.1261	3.68972e-05	0.00088735
ENSG00000180626	725.15	-0.415606	0.100758	-4.12479	3.71072e-05	0.000891275
ENSG00000162616	625.526	0.857955	0.208034	4.12411	3.7217e-05	0.000892786
ENSG00000135052	3290.24	0.288537	0.070018	4.1209	3.77393e-05	0.000904176
ENSG00000163497	413.611	-0.778914	0.18906	-4.11994	3.78979e-05	0.000906836
ENSG00000185352	262.03	2.25078	0.54641	4.11921	3.80169e-05	0.000908543
ENSG00000196878	78.6052	1.71617	0.416768	4.1178	3.82506e-05	0.000912983
ENSG00000176928	34.3559	1.50046	0.364455	4.11698	3.83863e-05	0.000915074
ENSG00000169223	2901.11	0.431097	0.104733	4.11617	3.85217e-05	0.000917153
ENSG00000197746	17423.4	0.77137	0.187416	4.11582	3.85798e-05	0.000917391
ENSG00000160190	216.654	1.16431	0.282918	4.11536	3.86578e-05	0.000918099
ENSG00000050344	1361.32	0.495234	0.120362	4.11453	3.87962e-05	0.000920238
ENSG00000106785	385.667	0.856622	0.208292	4.11261	3.91207e-05	0.00092678
ENSG00000120889	4808.51	0.75122	0.182687	4.11206	3.92138e-05	0.000927832
ENSG00000124067	926.569	1.09618	0.266659	4.11081	3.94273e-05	0.000931727
ENSG00000166923	5130.49	1.37565	0.335001	4.10642	4.01839e-05	0.000948429
ENSG00000151967	513.706	-0.615974	0.150078	-4.10436	4.05442e-05	0.00095575
ENSG00000188760	360.024	-0.677404	0.165069	-4.10377	4.06469e-05	0.000956451
ENSG00000196670	1053.04	-0.545775	0.132999	-4.10362	4.06744e-05	0.000956451
ENSG00000256894	15.0156	3.07773	0.75074	4.0996	4.1386e-05	0.000971983
ENSG00000081923	805.219	1.9682	0.4802	4.09871	4.15465e-05	0.000974552
ENSG00000241697	48.9375	-1.34043	0.32708	-4.09816	4.16452e-05	0.000975665
ENSG00000100504	1791.86	1.77415	0.432986	4.09748	4.17676e-05	0.00097733
ENSG00000259017	26.3734	-2.96245	0.723697	-4.0935	4.24914e-05	0.000993048
ENSG00000100503	2107.61	0.51416	0.125642	4.09226	4.27197e-05	0.000997159
ENSG00000168374	5600.98	0.471502	0.115261	4.09072	4.30044e-05	0.00100258
ENSG00000167778	542.025	0.749227	0.183357	4.08617	4.38558e-05	0.00102117
ENSG00000155085	155.678	-0.979287	0.239684	-4.08574	4.3936e-05	0.00102129
ENSG00000167216	214.152	-0.545171	0.133438	-4.08557	4.39678e-05	0.00102129
ENSG00000143322	1737.84	0.500318	0.122526	4.08335	4.43907e-05	0.00102972
ENSG00000100030	1670.08	0.4139	0.101369	4.0831	4.4439e-05	0.00102972
ENSG00000164107	10585.1	-0.408262	0.10001	-4.08219	4.46132e-05	0.0010325
ENSG00000117472	10.9627	3.16305	0.774961	4.08156	4.47348e-05	0.00103406
ENSG00000139318	1348.56	-1.00648	0.246623	-4.08106	4.48301e-05	0.001035
ENSG00000155093	627.997	-0.67939	0.166504	-4.08033	4.49726e-05	0.00103578
ENSG00000101670	63.4081	3.0021	0.735713	4.08053	4.49327e-05	0.00103578
ENSG00000119514	202.479	1.24646	0.30553	4.07965	4.51027e-05	0.00103753
ENSG00000067560	7678.01	0.319732	0.0784412	4.07607	4.58038e-05	0.00105238
ENSG00000245556	297.476	-0.417549	0.102483	-4.07433	4.6148e-05	0.00105901
ENSG00000260025	90.9213	1.0766	0.264343	4.07273	4.64644e-05	0.00106276
ENSG00000155893	1030.98	0.59493	0.146079	4.07266	4.64787e-05	0.00106276
ENSG00000100266	953.638	0.418302	0.102699	4.07307	4.63968e-05	0.00106276
ENSG00000112208	808.046	0.885471	0.217447	4.07212	4.65862e-05	0.00106394
ENSG00000164616	861.642	1.27689	0.313638	4.07121	4.67688e-05	0.00106683
ENSG00000086062	1090.14	1.40523	0.34541	4.0683	4.73576e-05	0.00107768
ENSG00000069869	520.34	0.843643	0.207362	4.06845	4.73263e-05	0.00107768
ENSG00000251003	38.3731	2.20064	0.541253	4.06582	4.78638e-05	0.0010879
ENSG00000236975	16.0237	2.86935	0.706146	4.0634	4.83639e-05	0.00109796
ENSG00000188522	261.603	1.44641	0.356064	4.06223	4.86065e-05	0.00110215
ENSG00000144285	16.9304	-1.834	0.451865	-4.05874	4.93384e-05	0.00111345
ENSG00000058262	7154.7	0.40461	0.0996851	4.05888	4.9308e-05	0.00111345
ENSG00000083750	336.484	-0.428725	0.105612	-4.05944	4.91907e-05	0.00111345
ENSG00000164841	141.176	-1.07522	0.264897	-4.05902	4.92797e-05	0.00111345
ENSG00000166349	44.2713	-0.883699	0.217756	-4.0582	4.94518e-05	0.00111468
ENSG00000151702	140.22	1.85991	0.458467	4.05679	4.97514e-05	0.00112011
ENSG00000136068	8798.77	1.62798	0.401343	4.05633	4.98498e-05	0.001121
ENSG00000117016	968.573	-0.588588	0.145161	-4.05474	5.01903e-05	0.00112733
ENSG00000164418	705.315	-0.617714	0.152386	-4.05363	5.04298e-05	0.00113137
ENSG00000117280	761.476	0.674889	0.166667	4.04932	5.13668e-05	0.00115083
ENSG00000228714	14.8249	4.52592	1.11776	4.04909	5.14178e-05	0.00115083
ENSG00000156466	289.86	1.41365	0.349299	4.04709	5.18573e-05	0.0011593
ENSG00000129250	1560.5	1.32311	0.326982	4.04643	5.20045e-05	0.00116123
ENSG00000232133	20.6473	2.85671	0.70614	4.04554	5.22037e-05	0.00116431
ENSG00000182134	889.594	-0.379337	0.0937774	-4.04508	5.23061e-05	0.00116523
ENSG00000231924	6.58246	5.25514	1.29981	4.04302	5.27682e-05	0.00117415
ENSG00000102003	1193.4	-0.720397	0.178221	-4.04216	5.29616e-05	0.00117708
ENSG00000164307	585.555	1.02513	0.253665	4.04128	5.31599e-05	0.00118011
ENSG00000143578	446.869	-0.589123	0.14581	-4.04035	5.33722e-05	0.00118316
ENSG00000185164	410.744	0.820386	0.203059	4.04013	5.34213e-05	0.00118316
ENSG00000260942	166.155	-0.593844	0.147127	-4.03628	5.43057e-05	0.00119995
ENSG00000198624	64.5915	1.57782	0.390904	4.03634	5.42907e-05	0.00119995
ENSG00000196597	218.952	-0.5645	0.139985	-4.03258	5.51681e-05	0.0012176
ENSG00000123977	6.16097	5.36336	1.33084	4.03007	5.57606e-05	0.00122358
ENSG00000168824	1361.45	-0.566293	0.140514	-4.03014	5.57428e-05	0.00122358
ENSG00000120800	1295.69	0.434041	0.107695	4.03027	5.5713e-05	0.00122358
ENSG00000214455	61.3373	0.873962	0.216823	4.03076	5.55971e-05	0.00122358
ENSG00000129474	775.342	1.34319	0.333282	4.03019	5.57309e-05	0.00122358
ENSG00000161082	444.9	-0.502442	0.12473	-4.02825	5.61936e-05	0.00123167
ENSG00000174307	1539.88	0.946712	0.235092	4.02699	5.64959e-05	0.00123545
ENSG00000167553	75.4165	0.896946	0.222728	4.02708	5.64726e-05	0.00123545
ENSG00000114948	1280.46	0.795325	0.197529	4.02637	5.66453e-05	0.0012373
ENSG00000165169	316.508	1.00113	0.248866	4.02277	5.75185e-05	0.00125493
ENSG00000030110	530.918	0.700532	0.174174	4.02202	5.77019e-05	0.00125749
ENSG00000172164	49.1534	1.54728	0.384772	4.02129	5.78797e-05	0.00125993
ENSG00000102024	4687.37	1.20802	0.30044	4.02085	5.79893e-05	0.00126087
ENSG00000198818	716.654	0.515397	0.128226	4.01945	5.83353e-05	0.00126406
ENSG00000177469	3479.8	1.82332	0.453599	4.01968	5.82767e-05	0.00126406
ENSG00000089177	371.952	-0.431106	0.107243	-4.0199	5.82223e-05	0.00126406
ENSG00000265972	5087.38	-1.08054	0.268935	-4.01785	5.87309e-05	0.00127119
ENSG00000156113	1575.96	-0.464337	0.11559	-4.01711	5.8915e-05	0.00127373
ENSG00000157851	2907.97	-0.703285	0.175106	-4.01635	5.91074e-05	0.00127644
ENSG00000177182	45.221	-1.7242	0.429334	-4.01598	5.91999e-05	0.00127699
ENSG00000125753	971.483	0.814706	0.202897	4.01537	5.9353e-05	0.00127884
ENSG00000287730	6.97299	-2.53109	0.630394	-4.01509	5.94232e-05	0.00127891
ENSG00000182648	261.42	-0.443492	0.110477	-4.01432	5.96174e-05	0.00128164
ENSG00000175497	84.0648	-1.52642	0.380314	-4.01359	5.98033e-05	0.00128419
ENSG00000117899	1095.82	0.380513	0.0948156	4.01319	5.99037e-05	0.00128489
ENSG00000231789	185.989	-0.591649	0.147476	-4.01182	6.02531e-05	0.00129093
ENSG00000113749	155.745	1.55727	0.388263	4.01086	6.04976e-05	0.00129472
ENSG00000165617	286.511	1.43253	0.357199	4.01045	6.06019e-05	0.00129549
ENSG00000082781	2223.59	1.11077	0.2771	4.00855	6.10921e-05	0.00130215
ENSG00000120279	76.5277	1.81289	0.452286	4.00829	6.11609e-05	0.00130215
ENSG00000258655	345.212	1.45135	0.362063	4.00856	6.1089e-05	0.00130215
ENSG00000165410	1656.7	0.658235	0.164223	4.00819	6.11867e-05	0.00130215
ENSG00000156709	1107.43	0.562225	0.14028	4.00787	6.12696e-05	0.00130246
ENSG00000074590	1104.08	1.89756	0.473535	4.00723	6.1436e-05	0.00130454
ENSG00000184601	68.8087	1.53125	0.382147	4.00695	6.15079e-05	0.00130461
ENSG00000178031	186.542	1.70786	0.426415	4.00516	6.1976e-05	0.00131308
ENSG00000101384	738.869	1.30511	0.325912	4.00448	6.21533e-05	0.00131537
ENSG00000120129	893.384	1.0237	0.255706	4.00342	6.24326e-05	0.00131981
ENSG00000153113	2083.27	0.53372	0.133355	4.00226	6.27407e-05	0.00132486
ENSG00000114270	218.531	2.1514	0.538258	3.99697	6.41585e-05	0.0013518
ENSG00000256294	346.141	-0.57761	0.144511	-3.99701	6.41479e-05	0.0013518
ENSG00000253796	73.3822	-0.911359	0.228041	-3.99647	6.42933e-05	0.00135314
ENSG00000149177	499.237	0.958481	0.23987	3.99583	6.44685e-05	0.00135533
ENSG00000269940	57.8885	1.16625	0.291949	3.99469	6.47789e-05	0.00136004
ENSG00000166750	61.3664	3.33117	0.833942	3.99448	6.48352e-05	0.00136004
ENSG00000095713	250.946	1.19399	0.29896	3.9938	6.5022e-05	0.00136246
ENSG00000180875	426.089	1.26268	0.316278	3.99233	6.54276e-05	0.00136795
ENSG00000164659	1640.93	-0.588964	0.147516	-3.99255	6.53676e-05	0.00136795
ENSG00000255618	25.1386	-1.63812	0.410477	-3.99078	6.58555e-05	0.00137538
ENSG00000148655	41.6223	-0.967144	0.242383	-3.99015	6.60327e-05	0.00137607
ENSG00000120833	969.676	0.34125	0.0855213	3.99024	6.60072e-05	0.00137607
ENSG00000177459	125.585	1.48649	0.37286	3.98672	6.69939e-05	0.00139457
ENSG00000161513	1349.02	0.809539	0.203307	3.98185	6.83818e-05	0.00142036
ENSG00000188064	30.9562	3.37765	0.848215	3.98207	6.83183e-05	0.00142036
ENSG00000138735	963.485	1.38535	0.348	3.9809	6.86542e-05	0.00142446
ENSG00000135299	364.015	-0.530517	0.133295	-3.98003	6.89078e-05	0.00142786
ENSG00000161638	693.764	2.11313	0.53099	3.97961	6.90286e-05	0.00142786
ENSG00000153066	459.224	0.542901	0.136422	3.97956	6.90428e-05	0.00142786
ENSG00000115310	5619.92	0.577299	0.145174	3.9766	6.99076e-05	0.00144418
ENSG00000111707	1849.63	-0.364338	0.0916464	-3.97548	7.02383e-05	0.00144944
ENSG00000104368	2951.73	1.92425	0.484153	3.97446	7.05388e-05	0.00145249
ENSG00000138606	453.144	-0.658229	0.16561	-3.97456	7.05091e-05	0.00145249
ENSG00000128487	735.132	0.493215	0.12413	3.97339	7.08575e-05	0.00145748
ENSG00000136240	4038.42	0.366073	0.0921535	3.97242	7.11449e-05	0.00146181
ENSG00000153976	45.1577	1.93346	0.487189	3.96859	7.22978e-05	0.0014839
ENSG00000184481	275.879	-0.501552	0.12641	-3.96765	7.25836e-05	0.00148816
ENSG00000135469	641.779	-0.32753	0.0825725	-3.96658	7.29115e-05	0.00149328
ENSG00000178695	1706.14	1.05738	0.266598	3.96618	7.30339e-05	0.00149418
ENSG00000288035	31.7226	-1.7063	0.430367	-3.96477	7.34681e-05	0.00149823
ENSG00000005893	1390.1	0.703408	0.177403	3.96502	7.33896e-05	0.00149823
ENSG00000157654	2480.47	1.33212	0.33595	3.96524	7.33235e-05	0.00149823
ENSG00000166394	42.5354	1.37381	0.346547	3.9643	7.36111e-05	0.00149954
ENSG00000139410	214.592	1.2425	0.313493	3.96341	7.38871e-05	0.0015033
ENSG00000100739	132.793	2.59946	0.6559	3.96319	7.39535e-05	0.0015033
ENSG00000168090	4281.02	0.429772	0.108471	3.96209	7.42962e-05	0.00150866
ENSG00000129675	474.232	0.647376	0.163495	3.95961	7.50726e-05	0.0015228
ENSG00000248932	237.797	-0.69533	0.175672	-3.95811	7.5544e-05	0.0015291
ENSG00000102007	905.559	0.600441	0.151696	3.9582	7.55179e-05	0.0015291
ENSG00000091527	2710.03	0.388074	0.0980862	3.95645	7.60709e-05	0.00153813
ENSG00000133401	66.6006	-0.985152	0.249173	-3.95369	7.69541e-05	0.00155266
ENSG00000141668	127.012	-1.05102	0.265833	-3.9537	7.69535e-05	0.00155266
ENSG00000159216	417.098	2.35763	0.596348	3.95345	7.70338e-05	0.00155266
ENSG00000154767	2078.48	0.467647	0.1183	3.95307	7.71533e-05	0.00155342
ENSG00000086189	649.5	0.443723	0.112354	3.94932	7.83739e-05	0.00157136
ENSG00000165507	213.935	1.94612	0.492758	3.94944	7.83335e-05	0.00157136
ENSG00000101577	787.248	0.426322	0.107938	3.94968	7.82555e-05	0.00157136
ENSG00000185651	2166.61	0.282176	0.0714361	3.95004	7.81373e-05	0.00157136
ENSG00000134574	1306.79	0.649703	0.164555	3.94825	7.87244e-05	0.00157507
ENSG00000257519	13.3444	2.7595	0.698915	3.94826	7.87223e-05	0.00157507
ENSG00000229647	21.7587	1.80494	0.457227	3.94759	7.89421e-05	0.00157776
ENSG00000078018	4310.71	-0.723121	0.183217	-3.9468	7.92018e-05	0.00158067
ENSG00000139352	59.1937	-1.60201	0.405916	-3.94665	7.92533e-05	0.00158067
ENSG00000163297	2399.55	0.785799	0.199187	3.94502	7.9792e-05	0.00158975
ENSG00000053438	1597.82	-0.837226	0.212238	-3.94475	7.98844e-05	0.00158993
ENSG00000238097	31.646	1.38616	0.351501	3.94354	8.02878e-05	0.00159629
ENSG00000038427	6014.18	1.00314	0.254395	3.94324	8.03891e-05	0.00159663
ENSG00000182253	679.382	1.0816	0.274341	3.94253	8.06264e-05	0.00159968
ENSG00000197467	51.0479	2.86647	0.727386	3.94079	8.12147e-05	0.00160927
ENSG00000102699	2270.51	0.589627	0.149629	3.9406	8.12786e-05	0.00160927
ENSG00000137720	532.391	-0.723677	0.183851	-3.93621	8.27785e-05	0.00163726
ENSG00000016082	3386.86	-0.810213	0.20585	-3.93594	8.2873e-05	0.00163743
ENSG00000122512	1099.76	-0.388653	0.0988166	-3.93307	8.38671e-05	0.00165284
ENSG00000177189	1586.21	0.666208	0.169392	3.93294	8.39131e-05	0.00165284
ENSG00000279415	13.3097	2.5981	0.660557	3.9332	8.38241e-05	0.00165284
ENSG00000269609	279.958	-0.444549	0.113042	-3.93261	8.40273e-05	0.00165338
ENSG00000104998	331.511	0.93538	0.237935	3.93124	8.45078e-05	0.00166111
ENSG00000132507	10419.5	0.348956	0.0887823	3.93047	8.47791e-05	0.00166473
ENSG00000136158	635.718	-0.512063	0.130321	-3.92924	8.52151e-05	0.00167084
ENSG00000108671	2623.77	0.321759	0.0818915	3.9291	8.5266e-05	0.00167084
ENSG00000172340	870.233	0.65283	0.166166	3.92879	8.5375e-05	0.00167126
ENSG00000107796	2521.37	1.28226	0.326495	3.92735	8.58883e-05	0.00167786
ENSG00000103647	127.837	1.65692	0.421871	3.92755	8.58165e-05	0.00167786
ENSG00000184005	1478.32	0.752588	0.191712	3.92562	8.65063e-05	0.00168145
ENSG00000115363	846.874	1.94971	0.496629	3.92588	8.64126e-05	0.00168145
ENSG00000175003	10.1452	2.40716	0.613171	3.92576	8.64565e-05	0.00168145
ENSG00000159784	57.1832	1.06492	0.271277	3.9256	8.65134e-05	0.00168145
ENSG00000148848	1289.48	0.655296	0.166909	3.92607	8.63446e-05	0.00168145
ENSG00000168502	966.795	1.1055	0.281675	3.92474	8.68238e-05	0.00168576
ENSG00000156976	9171.98	-0.516286	0.131561	-3.9243	8.69839e-05	0.00168715
ENSG00000196428	475.029	0.904735	0.230771	3.92049	8.83682e-05	0.00171226
ENSG00000143367	879.893	0.474072	0.12094	3.9199	8.85858e-05	0.00171473
ENSG00000204525	1566.03	1.08526	0.276933	3.91886	8.89683e-05	0.00172039
ENSG00000271447	33.4745	-1.1748	0.299931	-3.91691	8.96905e-05	0.0017323
ENSG00000168610	2647.01	0.765842	0.195532	3.91671	8.97662e-05	0.0017323
ENSG00000283162	48.4017	-1.10883	0.283124	-3.9164	8.98812e-05	0.00173276
ENSG00000244026	303.976	0.728121	0.186092	3.91268	9.12757e-05	0.00175787
ENSG00000159840	3967.84	1.90774	0.487682	3.91185	9.15928e-05	0.00176219
ENSG00000163485	70.0077	-0.854354	0.218476	-3.91051	9.21016e-05	0.00176948
ENSG00000196345	495.36	-0.424816	0.108639	-3.91036	9.21575e-05	0.00176948
ENSG00000158089	666.997	-0.574804	0.147031	-3.90942	9.25197e-05	0.00177465
ENSG00000143549	13799.8	0.274604	0.0702676	3.90798	9.30719e-05	0.00178344
ENSG00000023909	373.651	0.85065	0.217728	3.90694	9.34735e-05	0.00178575
ENSG00000146666	20.0372	1.95437	0.500174	3.90737	9.33071e-05	0.00178575
ENSG00000165516	1261.85	-0.417261	0.106794	-3.90716	9.33863e-05	0.00178575
ENSG00000175206	20.6031	-3.53011	0.903811	-3.90581	9.39112e-05	0.00179231
ENSG00000243156	1179.2	1.00355	0.256957	3.90553	9.4018e-05	0.00179255
ENSG00000037474	2338.13	0.326148	0.0835419	3.904	9.46145e-05	0.00180212
ENSG00000204271	726.433	-0.439395	0.112575	-3.90313	9.49571e-05	0.00180684
ENSG00000073712	4274.41	0.703819	0.180342	3.9027	9.51264e-05	0.00180826
ENSG00000176845	583.633	1.39439	0.357354	3.90197	9.54112e-05	0.00181186
ENSG00000150687	4819.53	1.8126	0.46467	3.90083	9.58638e-05	0.00181864
ENSG00000243701	771.575	0.66857	0.171437	3.8998	9.62739e-05	0.00182461
ENSG00000029153	620.146	1.02311	0.262446	3.89836	9.68463e-05	0.00183363
ENSG00000140853	142.998	1.39791	0.358854	3.89548	9.80048e-05	0.00185372
ENSG00000138316	294.789	0.667014	0.171242	3.89516	9.81336e-05	0.00185432
ENSG00000180537	513.481	0.515265	0.132301	3.89466	9.83383e-05	0.00185634
ENSG00000229557	20.2178	1.61359	0.414442	3.8934	9.88484e-05	0.00186412
ENSG00000196730	727.279	-0.353706	0.0908693	-3.89247	9.92287e-05	0.00186945
ENSG00000256235	467.897	1.0166	0.261209	3.89189	9.94651e-05	0.00187205
ENSG00000113140	12067.8	1.14915	0.295378	3.89045	0.000100057	0.00187947
ENSG00000234224	327.041	-1.1937	0.306817	-3.89061	9.99924e-05	0.00187947
ENSG00000267868	47.0734	-0.881896	0.226731	-3.88962	0.000100401	0.00188408
ENSG00000221955	108.561	1.2208	0.3139	3.88914	0.000100598	0.00188582
ENSG00000221867	1830.51	0.425363	0.109378	3.88892	0.000100692	0.00188582
ENSG00000152056	82.1278	1.14274	0.293871	3.88857	0.000100836	0.00188667
ENSG00000248540	639.16	-0.686148	0.176512	-3.88725	0.000101385	0.00189322
ENSG00000091592	39.1111	1.81638	0.467253	3.88735	0.000101345	0.00189322
ENSG00000241553	2100.27	0.360804	0.0928498	3.88589	0.000101954	0.00190105
ENSG00000109956	529.633	-0.525129	0.135141	-3.88578	0.000102004	0.00190105
ENSG00000184371	923.701	2.10569	0.542188	3.8837	0.00010288	0.0019155
ENSG00000213760	289.87	-0.518824	0.133599	-3.88344	0.00010299	0.00191568
ENSG00000100997	983.231	0.422583	0.108825	3.88316	0.000103109	0.00191601
ENSG00000239911	128.245	-0.953205	0.245588	-3.88132	0.000103893	0.00192378
ENSG00000106018	155.93	-1.38755	0.357452	-3.88179	0.000103692	0.00192378
ENSG00000151572	229.849	1.4668	0.377918	3.88126	0.000103916	0.00192378
ENSG00000165943	1546.16	-0.356351	0.0918141	-3.88123	0.000103931	0.00192378
ENSG00000266028	828.887	0.685771	0.176738	3.88016	0.000104386	0.00192846
ENSG00000138756	586.654	0.484651	0.124905	3.88017	0.000104383	0.00192846
ENSG00000013619	114.395	1.24859	0.32184	3.87955	0.000104649	0.00193145
ENSG00000157077	776.995	-0.447345	0.115353	-3.87806	0.000105292	0.00193767
ENSG00000170734	632.069	0.752479	0.194031	3.87814	0.000105256	0.00193767
ENSG00000075275	70.8762	1.92876	0.497341	3.87815	0.000105255	0.00193767
ENSG00000163814	16.0539	2.06956	0.533914	3.8762	0.000106102	0.00194882
ENSG00000033327	2212.66	-0.393391	0.101486	-3.87632	0.000106046	0.00194882
ENSG00000065833	657.536	0.434413	0.112081	3.87588	0.000106241	0.0019495
ENSG00000002834	3861.08	0.7801	0.201324	3.87485	0.00010669	0.00195584
ENSG00000138642	166.655	0.666935	0.172177	3.87355	0.00010726	0.00196441
ENSG00000168913	187.022	-0.791364	0.204361	-3.87238	0.000107776	0.00197006
ENSG00000275278	10.2169	3.77232	0.974128	3.87251	0.000107722	0.00197006
ENSG00000154102	119.389	1.17721	0.30428	3.86884	0.000109352	0.00199696
ENSG00000057935	2004.89	-0.275007	0.0711332	-3.86609	0.000110595	0.00201772
ENSG00000188060	94.3417	0.948217	0.245336	3.86498	0.0001111	0.00202113
ENSG00000004961	956.739	0.436017	0.112801	3.86536	0.000110925	0.00202113
ENSG00000105281	1493.27	0.644075	0.166644	3.86498	0.0001111	0.00202113
ENSG00000164220	256.818	1.91368	0.495193	3.86452	0.000111307	0.00202295
ENSG00000150551	604.23	2.21653	0.57386	3.8625	0.000112235	0.00203788
ENSG00000163565	49.5695	2.03412	0.526921	3.8604	0.000113204	0.00204961
ENSG00000198570	208.334	-0.806193	0.208815	-3.86079	0.00011302	0.00204961
ENSG00000108947	1088.28	-0.417412	0.108124	-3.8605	0.000113155	0.00204961
ENSG00000235026	9.8454	-1.93084	0.500484	-3.85796	0.00011434	0.00206821
ENSG00000158715	291.883	0.961641	0.249426	3.85541	0.000115534	0.00208388
ENSG00000165061	39.778	-1.37907	0.357697	-3.85541	0.000115534	0.00208388
ENSG00000088387	352.395	-0.495829	0.128593	-3.85582	0.000115344	0.00208388
ENSG00000122863	1197.1	1.0014	0.259768	3.85498	0.000115738	0.00208558
ENSG00000179915	465.452	-0.61105	0.158522	-3.85467	0.000115886	0.00208628
ENSG00000101746	384.138	-0.807623	0.209732	-3.85075	0.000117758	0.00211597
ENSG00000129354	23.0603	2.14083	0.555943	3.85081	0.000117729	0.00211597
ENSG00000167912	95.3333	-0.792605	0.205872	-3.84999	0.000118121	0.0021185
ENSG00000205426	16.9259	4.8937	1.27104	3.85014	0.000118048	0.0021185
ENSG00000069482	323.737	-0.870365	0.2261	-3.84947	0.000118374	0.00212105
ENSG00000090530	208.821	1.4885	0.387101	3.84526	0.000120426	0.00215377
ENSG00000262001	102.832	0.95095	0.2473	3.84533	0.000120389	0.00215377
ENSG00000147536	473.517	0.35014	0.0910695	3.84476	0.000120672	0.00215614
ENSG00000143318	14.0083	2.99177	0.778223	3.84435	0.00012087	0.00215765
ENSG00000145431	437.44	1.72158	0.447944	3.84329	0.000121396	0.00216501
ENSG00000138074	1679.39	0.507505	0.132104	3.8417	0.000122185	0.00217704
ENSG00000067182	752.849	0.958807	0.249625	3.84099	0.000122541	0.00218134
ENSG00000213949	4552.39	0.701005	0.18253	3.8405	0.000122783	0.00218157
ENSG00000140563	246.259	-1.0641	0.277067	-3.8406	0.000122733	0.00218157
ENSG00000162889	2582.3	0.602576	0.156964	3.83894	0.000123565	0.00219139
ENSG00000243137	741.778	1.76094	0.458693	3.83904	0.000123517	0.00219139
ENSG00000157036	292.848	0.697788	0.18179	3.83842	0.00012383	0.00219403
ENSG00000123595	417.29	0.485632	0.126535	3.83792	0.000124079	0.0021964
ENSG00000151388	314.992	1.36231	0.354991	3.8376	0.000124243	0.00219726
ENSG00000186575	1107.14	0.852679	0.222263	3.83635	0.000124878	0.00220645
ENSG00000167004	8098.11	0.461386	0.120302	3.83522	0.00012545	0.00221451
ENSG00000144857	158.01	-0.585104	0.15258	-3.83473	0.000125702	0.00221689
ENSG00000241685	675.901	0.399463	0.104179	3.8344	0.000125872	0.00221783
ENSG00000102924	114.734	-1.12158	0.29259	-3.83328	0.000126447	0.00222592
ENSG00000171476	23.0698	1.88349	0.491392	3.83297	0.000126607	0.00222668
ENSG00000140961	125.109	1.5508	0.404865	3.8304	0.000127933	0.00224792
ENSG00000111859	1856.12	0.865579	0.226001	3.82999	0.00012815	0.00224965
ENSG00000234284	146.997	-0.671163	0.175341	-3.82775	0.000129319	0.002261
ENSG00000165060	151.664	0.669572	0.174911	3.82808	0.000129147	0.002261
ENSG00000165113	187.272	-0.665149	0.173776	-3.82762	0.00012939	0.002261
ENSG00000166268	35.6019	4.37153	1.14194	3.82814	0.000129114	0.002261
ENSG00000176463	340.207	0.85327	0.222918	3.82774	0.000129327	0.002261
ENSG00000204264	363.214	1.16865	0.305473	3.82572	0.000130393	0.00227484
ENSG00000127955	2632.26	0.637466	0.166634	3.82555	0.000130483	0.00227484
ENSG00000129197	2617.41	-0.420967	0.110051	-3.82521	0.00013066	0.00227484
ENSG00000128340	157.488	1.54555	0.404031	3.82533	0.000130596	0.00227484
ENSG00000022267	3755.18	0.610481	0.159703	3.82261	0.000132045	0.00229687
ENSG00000165028	235.969	-0.559282	0.146349	-3.82157	0.000132605	0.00230449
ENSG00000104313	325.964	-1.08423	0.28378	-3.82067	0.000133092	0.00231085
ENSG00000198467	829.453	1.01452	0.265626	3.81935	0.000133805	0.00231953
ENSG00000170558	5248.4	0.800827	0.209679	3.81929	0.000133835	0.00231953
ENSG00000166407	565.295	-0.677276	0.177363	-3.81858	0.000134222	0.00232412
ENSG00000157617	427.931	0.681399	0.178497	3.81744	0.000134845	0.00233279
ENSG00000137142	2186.28	-0.721831	0.189109	-3.81702	0.000135074	0.00233463
ENSG00000130766	558.763	0.968274	0.253713	3.81642	0.000135403	0.00233819
ENSG00000204653	87.9946	-1.25973	0.330126	-3.81589	0.000135691	0.00234104
ENSG00000167526	31989.6	-0.689472	0.180873	-3.81191	0.000137899	0.00237698
ENSG00000176907	626.524	1.38845	0.364368	3.81058	0.000138643	0.00238765
ENSG00000137834	337.907	2.05897	0.540558	3.80898	0.000139542	0.00240096
ENSG00000065413	1038.62	-0.969375	0.254623	-3.8071	0.000140607	0.00241709
ENSG00000166526	2707.49	-0.428236	0.112494	-3.80674	0.00014081	0.0024184
ENSG00000172667	2272.64	0.690977	0.181527	3.80647	0.000140964	0.00241886
ENSG00000112078	4840.3	0.247327	0.0649907	3.80557	0.000141477	0.00242548
ENSG00000163032	72.8907	-1.73606	0.456393	-3.80387	0.000142456	0.00244007
ENSG00000159917	509.73	-0.72461	0.190532	-3.80309	0.000142905	0.00244557
ENSG00000106066	461.885	1.11543	0.293497	3.80047	0.000144422	0.00246829
ENSG00000172687	517.239	-0.598432	0.157468	-3.80035	0.000144492	0.00246829
ENSG00000168994	667.18	1.81855	0.478636	3.79945	0.000145018	0.00247378
ENSG00000176749	658.056	-0.569031	0.14977	-3.79935	0.000145074	0.00247378
ENSG00000259518	33.9517	2.46494	0.649014	3.79797	0.000145884	0.00248538
ENSG00000187479	693.292	-0.782599	0.206069	-3.79775	0.000146018	0.00248543
ENSG00000106443	3239.19	-0.712042	0.187612	-3.79529	0.000147473	0.00250797
ENSG00000070159	206.83	1.28534	0.338697	3.79495	0.000147675	0.00250915
ENSG00000276600	81.4836	1.57532	0.415156	3.79453	0.000147921	0.00251109
ENSG00000173281	557.842	-0.442448	0.116673	-3.79221	0.000149312	0.00253245
ENSG00000102265	1616.15	1.2818	0.338046	3.79178	0.000149569	0.00253456
ENSG00000242715	125.679	0.805153	0.212435	3.79011	0.00015058	0.00254835
ENSG00000062370	426.319	-0.714157	0.188432	-3.78999	0.000150651	0.00254835
ENSG00000069849	2026.11	0.271206	0.0715727	3.78924	0.000151108	0.00255381
ENSG00000163155	704.765	-0.498483	0.131562	-3.78895	0.000151283	0.00255451
ENSG00000163661	1650.9	2.16355	0.571231	3.78752	0.000152156	0.0025647
ENSG00000137393	69.0244	1.27781	0.337368	3.78757	0.000152128	0.0025647
ENSG00000177108	147.549	-0.680864	0.179778	-3.78726	0.00015232	0.00256519
ENSG00000167785	844.564	-0.509039	0.134419	-3.78695	0.00015251	0.00256614
ENSG00000165868	815.904	-0.491143	0.12972	-3.78619	0.000152977	0.00257171
ENSG00000197905	319.325	0.495305	0.130834	3.78576	0.00015324	0.00257386
ENSG00000155011	2633.05	0.488496	0.129151	3.78237	0.000155342	0.00260264
ENSG00000148175	652.101	0.903663	0.238914	3.78238	0.000155338	0.00260264
ENSG00000174672	229.321	-1.06966	0.282803	-3.78234	0.000155363	0.00260264
ENSG00000100065	275.317	0.934999	0.247237	3.7818	0.0001557	0.00260599
ENSG00000140538	96.3138	1.31341	0.347364	3.78107	0.000156158	0.00260916
ENSG00000156239	951.773	-0.544389	0.143978	-3.78106	0.000156164	0.00260916
ENSG00000146143	1196.65	0.449342	0.118856	3.78057	0.000156471	0.00261201
ENSG00000185624	10946.2	0.574789	0.152048	3.7803	0.000156637	0.0026125
ENSG00000130940	65.949	1.54333	0.408315	3.77975	0.000156985	0.00261325
ENSG00000158050	82.5788	1.67383	0.442887	3.77936	0.000157231	0.00261325
ENSG00000221886	265.261	-0.730804	0.19334	-3.77988	0.000156901	0.00261325
ENSG00000153896	298.687	-0.47365	0.125322	-3.77945	0.000157174	0.00261325
ENSG00000116329	429.151	-0.929683	0.24603	-3.77874	0.000157622	0.00261747
ENSG00000074211	492.507	-0.528526	0.139886	-3.77827	0.000157919	0.00262011
ENSG00000101871	1220.74	0.909973	0.240936	3.77682	0.000158842	0.00263083
ENSG00000136098	607.337	-0.299302	0.0792464	-3.77686	0.00015882	0.00263083
ENSG00000177614	475.821	-0.689338	0.182551	-3.77614	0.000159275	0.00263571
ENSG00000021355	265.51	0.572429	0.151603	3.77584	0.000159469	0.00263665
ENSG00000152377	1285.92	-0.657263	0.174114	-3.7749	0.000160069	0.00264426
ENSG00000141639	86.7833	-1.35856	0.360003	-3.77376	0.000160805	0.00265413
ENSG00000112576	733.179	0.613238	0.16257	3.77215	0.000161849	0.00266903
ENSG00000164741	733.26	1.06969	0.283621	3.77157	0.000162224	0.0026706
ENSG00000165527	1449.78	0.348682	0.0924458	3.77174	0.000162111	0.0026706
ENSG00000162722	8.1029	4.78785	1.27025	3.76922	0.000163757	0.00269118
ENSG00000198597	679.329	-0.663391	0.176	-3.76927	0.000163726	0.00269118
ENSG00000127720	77.2119	0.897944	0.238309	3.76799	0.000164567	0.00270216
ENSG00000112297	68.1504	1.97879	0.525375	3.76643	0.000165596	0.00271574
ENSG00000198959	9368.81	1.45721	0.386906	3.76631	0.000165679	0.00271574
ENSG00000168661	310.211	-0.570972	0.151646	-3.76515	0.000166446	0.00272597
ENSG00000185896	2747.94	0.793345	0.210744	3.76449	0.000166886	0.00272848
ENSG00000067955	1269.42	0.495601	0.131644	3.7647	0.000166749	0.00272848
ENSG00000256940	78.9166	1.08481	0.288209	3.76397	0.000167238	0.0027319
ENSG00000145934	133.333	1.33501	0.354715	3.76361	0.000167475	0.00273342
ENSG00000235448	26.8631	1.29166	0.343387	3.76153	0.000168875	0.00274685
ENSG00000139597	157.97	-0.717026	0.190611	-3.76172	0.000168747	0.00274685
ENSG00000182107	20.1706	1.89267	0.503114	3.76191	0.000168618	0.00274685
ENSG00000173517	1298.87	0.583204	0.155029	3.7619	0.000168627	0.00274685
ENSG00000153303	19.4782	-1.28023	0.340448	-3.76044	0.000169614	0.00275652
ENSG00000005884	2360.15	1.69219	0.450246	3.75836	0.000171028	0.00277682
ENSG00000167772	128.554	1.7977	0.478344	3.75818	0.000171155	0.00277682
ENSG00000103415	924.623	0.469045	0.124836	3.7573	0.000171759	0.00278425
ENSG00000134594	173.464	-0.814591	0.216912	-3.7554	0.000173066	0.00280306
ENSG00000104435	25502.6	-0.880498	0.234542	-3.75412	0.000173953	0.00281503
ENSG00000059378	163.085	0.933419	0.24869	3.75334	0.000174494	0.00282139
ENSG00000151835	4627.61	0.591312	0.157591	3.7522	0.000175287	0.0028318
ENSG00000116985	181.454	-0.516171	0.137577	-3.75186	0.000175524	0.00283323
ENSG00000063660	1419.82	1.10776	0.295372	3.7504	0.00017655	0.00284737
ENSG00000165973	51.9328	-0.874992	0.233327	-3.75006	0.00017679	0.00284883
ENSG00000145147	796.113	1.72006	0.458813	3.74893	0.000177591	0.00285931
ENSG00000157445	29.4254	1.85322	0.494391	3.74849	0.000177905	0.00285987
ENSG00000204520	27.4259	2.29788	0.613019	3.74846	0.000177925	0.00285987
ENSG00000049245	1516.29	0.453414	0.121023	3.74651	0.000179309	0.00287638
ENSG00000151718	547.156	0.916906	0.244759	3.74617	0.000179557	0.00287638
ENSG00000152684	734.947	0.380088	0.101455	3.74636	0.000179421	0.00287638
ENSG00000105825	1456.37	0.928123	0.247712	3.74678	0.000179118	0.00287638
ENSG00000154945	2208.59	0.258128	0.0689099	3.74588	0.000179765	0.0028773
ENSG00000249406	16.9029	1.82136	0.486378	3.74473	0.000180585	0.00288799
ENSG00000135480	26.2155	1.91448	0.511328	3.74413	0.000181022	0.00289256
ENSG00000141736	192.438	-0.727175	0.194234	-3.7438	0.000181255	0.00289385
ENSG00000131094	48.5991	-1.03235	0.275796	-3.74318	0.000181709	0.00289866
ENSG00000087088	2992.18	0.713089	0.190571	3.74186	0.000182662	0.00291143
ENSG00000116260	5785.3	1.13719	0.303935	3.74155	0.000182885	0.00291255
ENSG00000149926	634.096	-0.542858	0.145107	-3.7411	0.000183217	0.00291541
ENSG00000184302	52.9324	-1.02491	0.273978	-3.74086	0.000183388	0.00291569
ENSG00000149541	1864.32	0.657801	0.175857	3.74056	0.000183614	0.00291684
ENSG00000183508	218.339	1.43608	0.384036	3.73945	0.000184421	0.0029217
ENSG00000226950	1020.41	-0.44985	0.120298	-3.73947	0.00018441	0.0029217
ENSG00000101000	90.4473	1.19393	0.319287	3.73936	0.000184487	0.0029217
ENSG00000118705	7630.24	0.320163	0.0856211	3.7393	0.000184533	0.0029217
ENSG00000145592	31043.1	-0.751591	0.201124	-3.73696	0.00018626	0.00294659
ENSG00000153214	481.78	0.777451	0.208131	3.73539	0.000187425	0.00296256
ENSG00000263528	111.282	1.68009	0.44983	3.73495	0.00018775	0.00296523
ENSG00000106211	4595.35	1.01574	0.271983	3.73457	0.000188038	0.00296733
ENSG00000170166	234.677	-0.631387	0.169144	-3.73283	0.000189344	0.0029833
ENSG00000164932	662.615	1.05204	0.281846	3.73266	0.000189468	0.0029833
ENSG00000125384	183.283	1.91113	0.512011	3.73259	0.00018952	0.0029833
ENSG00000143641	2931.72	0.688337	0.184432	3.73221	0.000189811	0.0029854
ENSG00000133818	668.096	0.495792	0.132884	3.73102	0.00019071	0.00299707
ENSG00000115762	3255.29	0.228737	0.0613238	3.73	0.000191482	0.00300673
ENSG00000109079	2021.03	0.481871	0.129198	3.72972	0.000191691	0.00300752
ENSG00000219891	228.511	-0.651257	0.174692	-3.72803	0.000192985	0.00302157
ENSG00000157227	439.457	1.19514	0.320565	3.72823	0.000192827	0.00302157
ENSG00000187867	196.523	0.60291	0.161728	3.72793	0.000193062	0.00302157
ENSG00000145247	2216.79	0.421955	0.113206	3.72734	0.000193513	0.00302614
ENSG00000163254	53.586	1.22696	0.329219	3.72688	0.000193868	0.00302921
ENSG00000184788	47.2584	-0.985415	0.264424	-3.72665	0.000194044	0.00302947
ENSG00000092421	385.072	-0.585039	0.157012	-3.72609	0.000194473	0.00303368
ENSG00000178202	1141.74	0.525039	0.140941	3.72523	0.000195135	0.00304152
ENSG00000165140	37.9102	-2.38621	0.640687	-3.72446	0.000195737	0.0030484
ENSG00000183955	936.092	0.395806	0.106279	3.72421	0.000195929	0.0030489
ENSG00000157927	330.592	-0.667754	0.179332	-3.72357	0.000196424	0.00305411
ENSG00000107105	614.398	-1.33199	0.357902	-3.72165	0.000197924	0.00307242
ENSG00000176697	109.803	0.961681	0.258397	3.72172	0.000197872	0.00307242
ENSG00000102804	2404.71	-0.3671	0.0986651	-3.72067	0.000198694	0.00308187
ENSG00000225339	54.3682	1.35866	0.365342	3.71887	0.000200118	0.00310093
ENSG00000109861	1223.62	0.704474	0.189441	3.7187	0.000200249	0.00310093
ENSG00000169895	2005.66	0.310192	0.0834221	3.71834	0.000200538	0.00310287
ENSG00000104884	1231.2	0.664312	0.178724	3.71696	0.000201631	0.00311726
ENSG00000106080	1078.16	0.459315	0.123596	3.71627	0.000202188	0.00312081
ENSG00000180884	271.779	-0.718655	0.193379	-3.7163	0.000202161	0.00312081
ENSG00000288459	26.7374	1.63762	0.440731	3.71568	0.000202656	0.0031255
ENSG00000223612	15.0516	1.94154	0.522661	3.71471	0.000203434	0.00313495
ENSG00000177409	576.39	1.30246	0.350672	3.71417	0.00020387	0.00313659
ENSG00000128591	4313.5	2.35286	0.633447	3.71437	0.000203711	0.00313659
ENSG00000205592	25.6685	1.88797	0.508348	3.71394	0.00020406	0.003137
ENSG00000002586	1466.72	1.01236	0.27261	3.7136	0.000204332	0.00313864
ENSG00000279673	97.9037	0.830391	0.223633	3.71319	0.000204664	0.0031412
ENSG00000071073	195.321	-1.16856	0.31477	-3.71244	0.000205269	0.00314796
ENSG00000170954	296.48	-0.506007	0.136358	-3.71088	0.000206538	0.00316487
ENSG00000141524	164.81	0.888025	0.23944	3.70876	0.000208278	0.00318897
ENSG00000184905	136.778	-0.868003	0.234134	-3.7073	0.000209484	0.00320215
ENSG00000046774	90.3179	1.00211	0.270316	3.7072	0.000209567	0.00320215
ENSG00000069974	236.159	0.626644	0.169039	3.7071	0.000209643	0.00320215
ENSG00000228801	213.252	-0.536106	0.144627	-3.70683	0.000209872	0.00320308
ENSG00000101489	304.34	-0.559275	0.150898	-3.70632	0.000210293	0.00320693
ENSG00000249992	170.275	1.22824	0.331432	3.70587	0.00021067	0.00321011
ENSG00000065357	744.184	1.02579	0.276901	3.70453	0.000211784	0.0032245
ENSG00000138496	491.946	0.873526	0.235815	3.70429	0.000211987	0.00322501
ENSG00000204386	943.636	0.757874	0.204706	3.70225	0.000213694	0.00324839
ENSG00000067057	4619.37	0.400724	0.108269	3.70119	0.000214588	0.00325937
ENSG00000169641	1464.83	0.535674	0.144788	3.69971	0.000215843	0.00327583
ENSG00000112531	1329.86	0.694396	0.187776	3.69801	0.000217297	0.00329127
ENSG00000198517	421.233	0.984918	0.266333	3.69807	0.000217249	0.00329127
ENSG00000119917	42.1829	1.7567	0.475052	3.69791	0.000217379	0.00329127
ENSG00000131386	19.7163	1.83212	0.49566	3.69633	0.000218742	0.00330865
ENSG00000147883	36.88	1.92358	0.520426	3.69617	0.000218875	0.00330865
ENSG00000260604	254.007	1.84564	0.499416	3.69559	0.000219373	0.00331356
ENSG00000111057	5168.07	1.89811	0.513751	3.6946	0.000220231	0.00332125
ENSG00000182768	1939.86	-0.499398	0.135168	-3.69464	0.000220199	0.00332125
ENSG00000104381	2255.51	-0.781735	0.211621	-3.69403	0.000220727	0.0033261
ENSG00000145868	1664.81	-0.32735	0.0886481	-3.69269	0.000221896	0.00334066
ENSG00000048392	1603.34	0.725993	0.196612	3.69252	0.000222044	0.00334066
ENSG00000272568	32.9391	-1.05898	0.286964	-3.69028	0.000224011	0.00336759
ENSG00000104687	1304.6	0.48497	0.131439	3.68971	0.000224511	0.00337049
ENSG00000240972	3745.64	-0.855137	0.231766	-3.68966	0.000224558	0.00337049
ENSG00000106610	573.853	-0.443872	0.120316	-3.68923	0.00022493	0.00337342
ENSG00000057252	1041.57	0.496874	0.13471	3.68847	0.000225603	0.00338086
ENSG00000213626	3666.02	0.973953	0.264147	3.68716	0.00022677	0.00339567
ENSG00000283511	43.4187	3.16496	0.858503	3.6866	0.00022727	0.00340049
ENSG00000038382	7155.87	0.803822	0.218063	3.68619	0.000227634	0.00340325
ENSG00000099250	1672.35	1.48638	0.403565	3.68312	0.000230394	0.00344182
ENSG00000085733	5466.73	0.541626	0.14708	3.68253	0.000230935	0.00344719
ENSG00000144802	354.219	1.47157	0.399635	3.68228	0.000231158	0.00344783
ENSG00000166262	133.134	-0.750941	0.203971	-3.6816	0.000231773	0.00345428
ENSG00000260428	24.5561	-1.99922	0.543267	-3.67999	0.000233245	0.00347351
ENSG00000144730	2337.45	-1.06035	0.288414	-3.6765	0.000236459	0.00351862
ENSG00000008513	636.099	1.6486	0.448485	3.67594	0.000236976	0.00352357
ENSG00000095794	487.55	0.459232	0.124943	3.67553	0.000237352	0.00352641
ENSG00000128829	2222.15	0.47748	0.129918	3.67525	0.000237617	0.00352759
ENSG00000083857	1462.76	1.28034	0.348445	3.67444	0.000238375	0.00353549
ENSG00000135324	1018.99	-0.820054	0.223188	-3.67428	0.000238521	0.00353549
ENSG00000146648	610.117	1.19911	0.326376	3.67402	0.00023876	0.00353629
ENSG00000187446	1346.9	0.51258	0.139524	3.67378	0.000238985	0.00353687
ENSG00000018189	2826.17	-0.529741	0.144276	-3.67173	0.000240914	0.00356149
ENSG00000167992	292.827	0.857538	0.233559	3.67161	0.000241023	0.00356149
ENSG00000169905	3041.98	0.26437	0.0720096	3.67132	0.000241299	0.0035628
ENSG00000138772	641.44	1.53282	0.417792	3.66887	0.000243627	0.00359439
ENSG00000112977	1772.68	0.69887	0.190518	3.66827	0.000244202	0.00359452
ENSG00000165272	61.6752	1.26881	0.345874	3.66841	0.000244067	0.00359452
ENSG00000166352	725.181	-0.995763	0.271435	-3.66852	0.000243961	0.00359452
ENSG00000007384	246.467	1.28743	0.351185	3.66597	0.000246403	0.00362413
ENSG00000150540	481.776	1.04755	0.285792	3.66542	0.000246929	0.00362905
ENSG00000139842	1885.07	0.297302	0.0812172	3.66057	0.000251651	0.00369561
ENSG00000124194	764.331	-0.934873	0.255594	-3.65764	0.000254546	0.00373523
ENSG00000177337	163.071	0.836672	0.228803	3.65673	0.000255449	0.00374561
ENSG00000070886	48.8033	-1.27024	0.347477	-3.65562	0.000256559	0.00375898
ENSG00000103852	131.989	-0.544485	0.148954	-3.65538	0.000256803	0.00375967
ENSG00000213699	1024.46	0.628038	0.171833	3.65494	0.000257242	0.00376066
ENSG00000253230	287.357	-0.745187	0.203886	-3.65492	0.000257265	0.00376066
ENSG00000286391	74.3854	-0.909337	0.248872	-3.65384	0.00025835	0.00377052
ENSG00000114738	712.238	0.526624	0.144136	3.65365	0.000258534	0.00377052
ENSG00000149257	3277.67	0.87282	0.238873	3.6539	0.000258283	0.00377052
ENSG00000143379	2426.94	-0.285712	0.0782252	-3.65243	0.000259768	0.00378562
ENSG00000184486	89.5393	-0.96083	0.263144	-3.65135	0.000260867	0.00379423
ENSG00000106853	497.545	0.787418	0.215657	3.65126	0.000260957	0.00379423
ENSG00000042286	243.36	0.941527	0.25786	3.6513	0.000260911	0.00379423
ENSG00000265491	1627.23	0.389372	0.106665	3.6504	0.000261828	0.00379845
ENSG00000119139	76.8251	0.900814	0.246763	3.65053	0.000261705	0.00379845
ENSG00000109072	68.6634	1.22911	0.336711	3.65035	0.000261883	0.00379845
ENSG00000121060	1401.93	0.535288	0.146654	3.65	0.000262244	0.00379845
ENSG00000167657	1219.68	0.846212	0.231829	3.65015	0.000262086	0.00379845
ENSG00000139767	406.962	-0.514704	0.141037	-3.64942	0.000262835	0.00380412
ENSG00000148248	3830.51	0.371951	0.10196	3.648	0.000264292	0.00382231
ENSG00000174373	848.133	-0.53979	0.147989	-3.6475	0.000264804	0.00382679
ENSG00000284977	9.91368	3.48322	0.955474	3.64554	0.000266827	0.00385311
ENSG00000033050	698.856	0.435662	0.119523	3.64502	0.000267375	0.00385518
ENSG00000286791	29.0276	-1.14729	0.314748	-3.6451	0.000267286	0.00385518
ENSG00000170955	15.77	2.63656	0.723435	3.64451	0.000267901	0.00385815
ENSG00000186300	338.295	-0.573667	0.157409	-3.64443	0.000267986	0.00385815
ENSG00000186591	6299.12	0.571495	0.156864	3.64325	0.000269215	0.00387292
ENSG00000109099	768.662	0.681257	0.187021	3.64267	0.00026982	0.00387869
ENSG00000285867	8.2724	4.08571	1.12182	3.64206	0.00027047	0.0038851
ENSG00000233621	127.934	0.866759	0.238046	3.64114	0.000271433	0.00389599
ENSG00000164106	255.354	0.913427	0.250904	3.64054	0.000272068	0.00389923
ENSG00000182836	2237.66	-1.02241	0.280828	-3.6407	0.000271896	0.00389923
ENSG00000116478	1891.28	0.318639	0.0875402	3.63992	0.000272726	0.00390298
ENSG00000141232	687.047	0.471012	0.129402	3.6399	0.00027274	0.00390298
ENSG00000165806	408.199	0.469167	0.128908	3.63955	0.000273117	0.00390545
ENSG00000177675	83.4283	-1.04904	0.288335	-3.63829	0.000274456	0.00392165
ENSG00000255769	346.754	-0.484694	0.133229	-3.63806	0.000274701	0.00392221
ENSG00000142867	383.264	0.426383	0.117214	3.63765	0.000275139	0.00392458
ENSG00000135914	239.713	1.02869	0.282827	3.63719	0.000275632	0.00392458
ENSG00000185250	75.3257	-0.733069	0.201562	-3.63695	0.000275884	0.00392458
ENSG00000151778	264.53	-0.659528	0.181347	-3.63683	0.000276016	0.00392458
ENSG00000134884	4078.16	-0.579652	0.159374	-3.63705	0.000275783	0.00392458
ENSG00000133026	10820.2	0.354838	0.0975701	3.63675	0.000276103	0.00392458
ENSG00000078487	110.573	-0.551344	0.151672	-3.6351	0.000277877	0.00394684
ENSG00000163884	134.06	-0.650228	0.17889	-3.6348	0.000278193	0.00394839
ENSG00000115652	943.157	0.45077	0.124036	3.63419	0.000278855	0.00395484
ENSG00000083544	574.853	-0.709074	0.195348	-3.6298	0.000283637	0.00401966
ENSG00000151014	150.162	0.568177	0.156618	3.62779	0.000285857	0.00403624
ENSG00000188573	413.884	-0.839497	0.23139	-3.62806	0.000285563	0.00403624
ENSG00000287171	14.164	2.12525	0.585788	3.62802	0.000285599	0.00403624
ENSG00000006611	14.9418	-1.91992	0.529228	-3.62778	0.000285866	0.00403624
ENSG00000102780	794.137	1.02356	0.282139	3.62786	0.000285777	0.00403624
ENSG00000101928	364.364	0.647522	0.1785	3.62758	0.000286087	0.00403638
ENSG00000145685	2990.09	0.394274	0.108696	3.6273	0.000286404	0.00403713
ENSG00000170836	1277.18	0.26228	0.0723103	3.62715	0.000286565	0.00403713
ENSG00000087077	55.404	1.15757	0.31917	3.62681	0.000286941	0.00403944
ENSG00000167664	31.6321	-1.96005	0.540471	-3.62657	0.000287215	0.00404031
ENSG00000116815	222.811	0.825278	0.22764	3.62536	0.000288559	0.00405623
ENSG00000160716	1649.3	-0.548923	0.151449	-3.62449	0.000289535	0.00406472
ENSG00000153404	434.587	-0.638215	0.176087	-3.62444	0.00028959	0.00406472
ENSG00000151617	545.745	0.962356	0.265596	3.62338	0.00029078	0.00407842
ENSG00000177410	700.03	-0.482968	0.133303	-3.62308	0.00029111	0.00408004
ENSG00000147955	1995.04	0.422916	0.116755	3.62227	0.000292033	0.00408697
ENSG00000162032	592.356	-0.471971	0.130295	-3.62234	0.000291954	0.00408697
ENSG00000179833	573.632	0.772523	0.213297	3.62182	0.000292539	0.00409104
ENSG00000122591	43.6617	1.23504	0.341081	3.62096	0.000293514	0.00409566
ENSG00000064115	3113.04	0.334099	0.0922601	3.62127	0.000293156	0.00409566
ENSG00000084112	1369.17	0.701415	0.193707	3.62102	0.000293445	0.00409566
ENSG00000123342	14.9258	3.04496	0.841004	3.62062	0.000293895	0.00409796
ENSG00000101349	86.0819	-1.1187	0.309007	-3.6203	0.000294266	0.00410014
ENSG00000006283	42.0477	-1.18888	0.328457	-3.61959	0.000295073	0.00410837
ENSG00000155629	94.7127	0.760678	0.210205	3.61875	0.000296032	0.00411872
ENSG00000004399	315.95	1.2782	0.353458	3.61628	0.000298871	0.00415215
ENSG00000107738	148.554	1.41466	0.391175	3.61643	0.000298697	0.00415215
ENSG00000166111	292.677	-0.61248	0.169414	-3.61529	0.00030001	0.0041619
ENSG00000138613	344.244	0.501413	0.138689	3.61537	0.000299913	0.0041619
ENSG00000173826	72.1909	-0.720512	0.199434	-3.61278	0.000302929	0.00419934
ENSG00000250448	112.212	-0.979439	0.271183	-3.61172	0.000304171	0.00421349
ENSG00000151322	98.9309	1.4461	0.400446	3.61122	0.000304755	0.00421851
ENSG00000272482	48.9109	1.77232	0.490969	3.60984	0.00030639	0.00423579
ENSG00000184305	217.338	-0.897826	0.24872	-3.60979	0.000306448	0.00423579
ENSG00000075790	1598.99	0.601009	0.166519	3.60925	0.000307084	0.00423773
ENSG00000250748	12.721	2.71577	0.752456	3.60921	0.000307128	0.00423773
ENSG00000254656	146.567	-3.22098	0.892458	-3.6091	0.000307256	0.00423773
ENSG00000169067	27.8327	1.99385	0.552599	3.60813	0.000308412	0.0042506
ENSG00000173705	233.701	1.32635	0.367635	3.60781	0.000308797	0.00425282
ENSG00000171346	15.7373	2.94795	0.817195	3.6074	0.000309279	0.00425639
ENSG00000114019	1547.57	1.07015	0.296714	3.60666	0.00031016	0.00426543
ENSG00000172346	242.094	1.19526	0.331427	3.6064	0.000310476	0.00426669
ENSG00000089327	115.028	2.74225	0.760493	3.60588	0.000311091	0.00427207
ENSG00000170961	614.004	1.19422	0.331234	3.60538	0.000311694	0.00427725
ENSG00000287705	174.73	-1.35994	0.377504	-3.60245	0.000315233	0.00432271
ENSG00000140105	2138.99	0.329378	0.0914667	3.60107	0.000316909	0.00434256
ENSG00000075223	5047.44	0.738308	0.205055	3.60054	0.000317561	0.00434837
ENSG00000087263	1714.1	0.238152	0.0661706	3.59905	0.000319379	0.00437012
ENSG00000065923	294.965	0.568223	0.157896	3.59871	0.000319799	0.00437273
ENSG00000137817	1917.5	-0.343346	0.0954328	-3.59777	0.000320954	0.00438538
ENSG00000125207	141.311	-1.26279	0.351123	-3.59644	0.000322597	0.00440466
ENSG00000153237	27.9046	1.38642	0.385744	3.59414	0.000325466	0.00443747
ENSG00000204291	8.3684	2.85204	0.79351	3.59421	0.000325377	0.00443747
ENSG00000233608	52.1089	1.69039	0.470369	3.59376	0.000325944	0.00444081
ENSG00000144043	1666.97	0.324383	0.0902994	3.5923	0.000327772	0.00445816
ENSG00000105072	208.025	-0.429691	0.119616	-3.59225	0.00032783	0.00445816
ENSG00000182240	35.0675	1.75181	0.487674	3.59218	0.000327919	0.00445816
ENSG00000115977	2291.36	0.651525	0.181505	3.58958	0.000331216	0.00449335
ENSG00000248174	1286.33	-0.841153	0.234314	-3.58985	0.000330872	0.00449335
ENSG00000009413	2110.82	-0.693445	0.193175	-3.58973	0.000331022	0.00449335
ENSG00000245532	5345.5	1.02982	0.287031	3.58785	0.000333416	0.00451998
ENSG00000226479	671.491	0.524385	0.146171	3.58748	0.000333889	0.00452317
ENSG00000133195	494.422	0.400339	0.111623	3.58653	0.000335112	0.00453651
ENSG00000198796	763.43	1.25068	0.348735	3.58632	0.000335379	0.00453691
ENSG00000066855	337.52	0.427405	0.119184	3.58609	0.000335673	0.00453765
ENSG00000279821	82.5104	1.29105	0.360056	3.58569	0.000336188	0.0045414
ENSG00000156535	4.93121	4.84174	1.35055	3.585	0.000337076	0.00455017
ENSG00000109743	125.48	0.713356	0.199092	3.58304	0.000339613	0.00458116
ENSG00000164176	1053.66	0.884108	0.246811	3.58212	0.000340816	0.00459415
ENSG00000164683	277.895	-0.54682	0.152776	-3.57922	0.000344616	0.00464208
ENSG00000149428	4199.17	0.593005	0.16569	3.57902	0.000344891	0.0046425
ENSG00000111490	235.706	-1.18936	0.332343	-3.57872	0.000345275	0.00464438
ENSG00000160211	2408.47	0.814212	0.227552	3.57813	0.000346058	0.00465164
ENSG00000105339	205.081	0.736546	0.205935	3.5766	0.000348092	0.00467567
ENSG00000158122	194.311	0.547919	0.153253	3.57526	0.000349873	0.00469629
ENSG00000164684	2547.13	-0.69576	0.194659	-3.57425	0.000351228	0.00471115
ENSG00000152128	7.52449	-2.88998	0.808598	-3.57406	0.000351491	0.00471136
ENSG00000177674	479.265	0.551476	0.154326	3.57345	0.000352307	0.00471898
ENSG00000126500	15.2934	-2.14305	0.599866	-3.57254	0.000353533	0.00473208
ENSG00000169857	343.99	0.382918	0.107255	3.57018	0.00035674	0.00477165
ENSG00000115232	1684.63	1.18557	0.332187	3.56899	0.000358362	0.00478998
ENSG00000131725	558.186	0.552253	0.154799	3.56755	0.000360332	0.00481064
ENSG00000186665	353.877	-0.361288	0.101272	-3.56749	0.000360413	0.00481064
ENSG00000100784	362.371	-0.58764	0.164758	-3.56668	0.000361529	0.00481879
ENSG00000183963	557.576	0.846481	0.237329	3.5667	0.0003615	0.00481879
ENSG00000130741	7182.17	0.297805	0.0835259	3.56542	0.000363267	0.00483857
ENSG00000176393	2254.82	0.721406	0.202392	3.5644	0.00036469	0.00485073
ENSG00000023191	1741.72	0.651217	0.182695	3.56451	0.000364531	0.00485073
ENSG00000076662	149.698	0.597027	0.167546	3.56336	0.000366139	0.00486661
ENSG00000150712	559.712	0.404757	0.11361	3.5627	0.000367058	0.00487008
ENSG00000111912	1978.66	0.591592	0.166054	3.56264	0.000367142	0.00487008
ENSG00000270069	10.5158	4.58162	1.28602	3.56262	0.000367167	0.00487008
ENSG00000151748	499.096	0.439535	0.123437	3.56079	0.000369736	0.00490074
ENSG00000280989	84.9189	-1.62592	0.456717	-3.56003	0.000370812	0.00491158
ENSG00000104365	543.952	0.636342	0.178766	3.55964	0.000371364	0.00491547
ENSG00000174804	218.552	1.06722	0.299843	3.55927	0.000371893	0.00491906
ENSG00000134250	2709.3	1.17826	0.331101	3.55862	0.000372811	0.00492778
ENSG00000162631	223.442	0.785055	0.220637	3.55813	0.0003735	0.00493347
ENSG00000103512	1680.9	0.57498	0.16163	3.55739	0.000374561	0.00494404
ENSG00000163728	1326.58	-0.663666	0.186574	-3.55713	0.000374929	0.00494548
ENSG00000145358	13.1457	2.09673	0.589551	3.55648	0.000375857	0.00495371
ENSG00000103855	2426.41	0.593457	0.166873	3.55633	0.000376073	0.00495371
ENSG00000203965	265.044	-0.679356	0.191074	-3.55546	0.000377324	0.00496675
ENSG00000105649	384.073	-0.550039	0.154733	-3.55476	0.00037833	0.00497656
ENSG00000164056	477.513	0.802235	0.225811	3.55269	0.00038132	0.00501243
ENSG00000168906	7292.76	-0.41992	0.118255	-3.55096	0.000383834	0.00504199
ENSG00000087303	206.505	1.84409	0.519603	3.54904	0.000386641	0.00507536
ENSG00000065534	1684.87	1.46609	0.413162	3.54847	0.000387473	0.00507739
ENSG00000102755	13.346	3.07116	0.865466	3.54856	0.000387338	0.00507739
ENSG00000105711	78.7745	1.1822	0.333166	3.54839	0.000387595	0.00507739
ENSG00000108176	761.167	-0.850133	0.239636	-3.5476	0.000388762	0.00508917
ENSG00000135926	62.8763	1.25506	0.354017	3.5452	0.00039231	0.00512858
ENSG00000013364	1308.62	1.19752	0.337781	3.54526	0.000392228	0.00512858
ENSG00000114251	379.071	1.33322	0.376091	3.54495	0.000392682	0.00512992
ENSG00000233073	56.164	-0.995804	0.28106	-3.54303	0.000395557	0.00516393
ENSG00000204103	123.643	1.03565	0.292446	3.54135	0.000398084	0.00518981
ENSG00000105612	646.558	0.615047	0.173675	3.54138	0.000398043	0.00518981
ENSG00000128606	673.159	1.05943	0.299188	3.54102	0.000398584	0.00519277
ENSG00000145246	1030.33	0.494181	0.139619	3.5395	0.000400886	0.00521919
ENSG00000213741	8108.02	-0.717204	0.202661	-3.53893	0.000401755	0.00522693
ENSG00000170891	283.471	0.775107	0.219048	3.53852	0.000402371	0.00523138
ENSG00000220785	42.8989	-0.878921	0.248438	-3.53778	0.000403503	0.00524203
ENSG00000108691	5661.18	2.35872	0.666752	3.53763	0.000403741	0.00524203
ENSG00000168899	131.635	0.988094	0.279412	3.53634	0.000405712	0.00526403
ENSG00000166979	57.7149	1.15306	0.32608	3.53613	0.000406032	0.00526459
ENSG00000197747	595.518	1.6777	0.474536	3.53546	0.000407071	0.00526531
ENSG00000257605	49.8891	1.33909	0.378734	3.53569	0.00040671	0.00526531
ENSG00000051128	457.372	0.753253	0.213062	3.53538	0.000407193	0.00526531
ENSG00000280071	153.534	-0.910046	0.257381	-3.5358	0.000406544	0.00526531
ENSG00000244242	36.0013	-1.21538	0.344144	-3.53161	0.000413033	0.00533721
ENSG00000213977	116.088	0.996266	0.282128	3.53125	0.000413597	0.00534087
ENSG00000124216	197.08	1.33444	0.377929	3.53092	0.000414115	0.00534393
ENSG00000111653	1343.57	-0.464681	0.13161	-3.53073	0.000414412	0.00534414
ENSG00000184840	2509.32	0.394044	0.11162	3.53021	0.000415233	0.00534755
ENSG00000166130	884.296	0.437428	0.123916	3.53003	0.000415518	0.00534755
ENSG00000183036	9.56535	-2.06075	0.583758	-3.53014	0.000415345	0.00534755
ENSG00000184220	668.172	-0.758067	0.214771	-3.52965	0.000416105	0.00534788
ENSG00000164124	15.0198	2.06238	0.584298	3.52968	0.000416065	0.00534788
ENSG00000106991	955.569	1.24745	0.353466	3.5292	0.000416825	0.00535351
ENSG00000162368	1411.06	0.569693	0.161434	3.52895	0.000417215	0.00535492
ENSG00000204444	56.6446	-0.820744	0.232624	-3.52821	0.000418386	0.00536632
ENSG00000175785	189.514	-0.527515	0.149524	-3.52797	0.000418762	0.00536754
ENSG00000147119	94.2491	1.06313	0.301482	3.52636	0.000421313	0.00539661
ENSG00000142549	832.679	-0.41868	0.118743	-3.52595	0.000421974	0.00540143
ENSG00000164574	1366.68	1.0196	0.289199	3.5256	0.00042253	0.00540357
ENSG00000113240	447.722	-0.594076	0.168509	-3.52549	0.000422708	0.00540357
ENSG00000261801	10.397	1.82878	0.518787	3.52511	0.000423308	0.00540403
ENSG00000166510	14.2505	-3.59418	1.0196	-3.52511	0.000423311	0.00540403
ENSG00000114473	382.113	-0.372429	0.105671	-3.52443	0.000424389	0.00541053
ENSG00000074219	1268.84	0.788733	0.223782	3.52456	0.000424192	0.00541053
ENSG00000101144	24.6221	-2.12905	0.604265	-3.52337	0.000426092	0.00542861
ENSG00000197444	1068.49	-0.408125	0.115849	-3.52292	0.000426828	0.00543435
ENSG00000100473	1015.17	0.374066	0.10624	3.52095	0.000430005	0.00547115
ENSG00000150593	1307.4	-0.431673	0.122617	-3.52051	0.000430725	0.00547575
ENSG00000078237	173.708	0.661084	0.187788	3.52037	0.000430941	0.00547575
ENSG00000164620	398.402	-0.486712	0.138293	-3.51943	0.000432474	0.00549155
ENSG00000034510	23554.2	0.47038	0.133699	3.51821	0.000434463	0.00551314
ENSG00000228208	11.634	2.65201	0.753905	3.5177	0.000435301	0.00552009
ENSG00000266524	8.01309	-3.67016	1.04341	-3.51745	0.00043571	0.0055216
ENSG00000183578	8.447	2.61358	0.743467	3.51539	0.000439105	0.00556093
ENSG00000225465	320.604	-0.604697	0.172035	-3.51496	0.000439823	0.00556632
ENSG00000111846	259.754	-0.627874	0.178665	-3.51425	0.00044099	0.00557019
ENSG00000176273	435.094	0.339091	0.0964828	3.51453	0.000440539	0.00557019
ENSG00000129472	1142.12	-0.465082	0.132342	-3.51424	0.000441006	0.00557019
ENSG00000167528	416.85	-0.304779	0.0867408	-3.51367	0.000441963	0.00557858
ENSG00000033100	1692.98	0.790281	0.224968	3.51286	0.000443304	0.0055918
ENSG00000165029	264.889	1.01791	0.289813	3.5123	0.000444249	0.00559228
ENSG00000023839	20.9734	1.38121	0.393213	3.51262	0.000443712	0.00559228
ENSG00000246465	228.277	-0.607222	0.172892	-3.51214	0.000444517	0.00559228
ENSG00000174521	375.865	-0.773549	0.220244	-3.51224	0.00044434	0.00559228
ENSG00000117877	591.632	0.53395	0.152153	3.50929	0.000449309	0.00564884
ENSG00000075643	131.585	1.19705	0.341164	3.50873	0.000450256	0.00565701
ENSG00000182362	373.098	-0.374896	0.106853	-3.50852	0.000450611	0.00565774
ENSG00000229619	54.3894	1.07757	0.307208	3.50762	0.00045213	0.00567307
ENSG00000203288	73.259	-0.861926	0.245762	-3.50716	0.000452912	0.00567915
ENSG00000276023	500.701	0.620081	0.176831	3.50662	0.000453839	0.00568702
ENSG00000226919	61.2245	1.62078	0.462354	3.50549	0.000455762	0.00570737
ENSG00000132199	420.384	0.413087	0.117869	3.50462	0.000457256	0.00572231
ENSG00000183287	32.4232	-1.35465	0.386702	-3.50308	0.00045991	0.00575174
ENSG00000134470	7.97271	4.88439	1.39466	3.50221	0.000461416	0.00576679
ENSG00000141179	561.446	-0.498737	0.142414	-3.50202	0.000461742	0.00576709
ENSG00000178922	553.767	0.639036	0.182593	3.49978	0.00046565	0.00580558
ENSG00000268471	270.788	-0.537646	0.153627	-3.49969	0.000465806	0.00580558
ENSG00000131773	611.334	0.441272	0.126094	3.49955	0.000466044	0.00580558
ENSG00000150457	26.5679	1.64131	0.468975	3.49979	0.000465624	0.00580558
ENSG00000056487	1169.15	-0.552611	0.157941	-3.49885	0.000467271	0.00581707
ENSG00000136161	328.372	-0.54556	0.155949	-3.49833	0.000468187	0.00582466
ENSG00000254377	49.5983	-1.03852	0.297005	-3.49664	0.000471155	0.00585776
ENSG00000141219	1627.74	-0.382346	0.109353	-3.49646	0.000471484	0.00585802
ENSG00000131080	1374.63	0.620897	0.177601	3.49603	0.000472239	0.00586358
ENSG00000137185	933.797	-0.374052	0.107045	-3.49436	0.000475202	0.00589652
ENSG00000072832	5539.32	-0.584308	0.167252	-3.49359	0.000476571	0.00590966
ENSG00000170385	640.95	0.725681	0.207753	3.49299	0.000477646	0.00591914
ENSG00000135677	3255.07	0.844798	0.241875	3.49271	0.000478151	0.00592154
ENSG00000276045	209.796	0.68419	0.196035	3.49014	0.000482767	0.00597483
ENSG00000272106	246.708	-0.526284	0.150864	-3.48845	0.000485821	0.00600465
ENSG00000227540	85.1653	-0.689176	0.197571	-3.48824	0.000486217	0.00600465
ENSG00000166446	19.8844	2.21515	0.635058	3.48812	0.000486437	0.00600465
ENSG00000244509	359.052	1.15275	0.330445	3.48848	0.000485778	0.00600465
ENSG00000035862	11914.9	0.96335	0.276252	3.48722	0.000488066	0.00602085
ENSG00000113732	2290.29	0.461098	0.132237	3.4869	0.000488661	0.0060218
ENSG00000139116	5898.04	-0.649894	0.186385	-3.48683	0.000488775	0.0060218
ENSG00000251257	14.9958	1.92452	0.552087	3.48589	0.000490496	0.0060391
ENSG00000157191	1665.2	0.407844	0.117011	3.48552	0.000491179	0.00604336
ENSG00000156482	21559.8	-0.661815	0.189886	-3.48533	0.00049153	0.00604336
ENSG00000149474	452.034	-0.337065	0.0967137	-3.48519	0.000491794	0.00604336
ENSG00000229372	5.40908	4.62825	1.32813	3.48479	0.000492528	0.00604847
ENSG00000152076	475.97	0.781612	0.224329	3.48421	0.000493585	0.00605755
ENSG00000113319	106.33	0.971831	0.279055	3.48258	0.000496611	0.00609076
ENSG00000177508	101.921	-0.664117	0.190721	-3.48215	0.000497413	0.00609667
ENSG00000100167	851.153	-0.672486	0.193134	-3.48196	0.000497759	0.00609699
ENSG00000140450	582.012	-0.806779	0.231739	-3.48141	0.000498776	0.00610552
ENSG00000164070	1001.3	0.583647	0.167692	3.48046	0.000500548	0.00611935
ENSG00000105640	19939.1	-0.601417	0.172796	-3.48051	0.000500456	0.00611935
ENSG00000157514	804.359	-0.528277	0.151864	-3.47862	0.000504	0.00615759
ENSG00000132109	231.994	0.744292	0.213981	3.47831	0.000504584	0.00616077
ENSG00000116205	676.175	-0.31377	0.0902559	-3.47645	0.000508104	0.00618116
ENSG00000228971	651.706	-1.19202	0.342887	-3.47643	0.000508144	0.00618116
ENSG00000159445	1053.67	-0.33048	0.09506	-3.47654	0.000507924	0.00618116
ENSG00000048828	2033.74	0.530691	0.152631	3.47696	0.000507131	0.00618116
ENSG00000101363	1201.82	0.331122	0.0952405	3.47669	0.000507644	0.00618116
ENSG00000090932	181.201	-0.690805	0.198713	-3.4764	0.000508201	0.00618116
ENSG00000177868	483.356	-0.659108	0.189613	-3.47607	0.000508827	0.00618483
ENSG00000142949	2483.91	0.79812	0.229624	3.47578	0.000509378	0.00618758
ENSG00000128656	1435.13	-0.494101	0.142192	-3.47489	0.000511063	0.00620409
ENSG00000168505	13.0408	2.40857	0.693445	3.47334	0.000514019	0.006236
ENSG00000108666	797.112	-0.543899	0.156646	-3.47215	0.000516299	0.00625967
ENSG00000272316	23.7537	-1.28823	0.371152	-3.47088	0.000518754	0.00628543
ENSG00000120832	524.315	-0.482349	0.138987	-3.47046	0.000519559	0.00629119
ENSG00000135424	172.418	1.24461	0.358683	3.46994	0.000520572	0.00629945
ENSG00000138794	387.508	0.764221	0.220266	3.46954	0.000521356	0.00630493
ENSG00000136830	1445.21	0.793518	0.228725	3.46932	0.000521787	0.00630614
ENSG00000164949	973.286	0.630486	0.181759	3.46879	0.000522801	0.00631039
ENSG00000173480	260.625	-0.620482	0.178869	-3.46891	0.00052257	0.00631039
ENSG00000179603	86.4611	-1.75576	0.506467	-3.46668	0.000526924	0.00635612
ENSG00000140873	26.3182	1.43615	0.414423	3.46543	0.000529381	0.00638173
ENSG00000183726	1994.48	0.316748	0.0914501	3.46361	0.00053297	0.00641615
ENSG00000234423	64.417	-1.26496	0.365229	-3.46347	0.000533248	0.00641615
ENSG00000145908	1470.3	-0.684531	0.19764	-3.46352	0.000533164	0.00641615
ENSG00000111885	769.854	1.11748	0.322688	3.46302	0.000534139	0.00642282
ENSG00000174586	61.5251	-0.854466	0.246795	-3.46225	0.000535672	0.00643719
ENSG00000248538	142.038	-0.613065	0.177183	-3.46007	0.000540031	0.00648548
ENSG00000082516	1026.42	0.238559	0.0689618	3.45929	0.000541597	0.00650019
ENSG00000156959	781.118	-0.522813	0.151155	-3.4588	0.000542592	0.00650802
ENSG00000178171	211.02	-0.719083	0.20794	-3.45812	0.000543959	0.00651212
ENSG00000075213	724.506	1.17266	0.339089	3.45828	0.000543644	0.00651212
ENSG00000170421	456.71	1.58859	0.459357	3.45829	0.000543621	0.00651212
ENSG00000120885	3434.58	1.15541	0.334202	3.45721	0.000545799	0.00653005
ENSG00000186088	359.223	-0.439089	0.127036	-3.45641	0.000547418	0.00654531
ENSG00000156475	971.212	0.879739	0.254582	3.45562	0.000549035	0.00655641
ENSG00000156675	525.267	0.513215	0.148511	3.45574	0.000548792	0.00655641
ENSG00000185090	1011.76	-0.47392	0.137164	-3.45515	0.000549993	0.00656374
ENSG00000148700	2775.98	-0.492288	0.142499	-3.45467	0.000550959	0.00657114
ENSG00000003756	2720.74	-0.293949	0.0851107	-3.45372	0.000552906	0.00659024
ENSG00000139433	537.206	0.525995	0.152315	3.45335	0.000553671	0.00659523
ENSG00000166831	129.765	1.07321	0.310887	3.45208	0.000556291	0.0066223
ENSG00000170161	97.0618	-0.603578	0.174859	-3.4518	0.000556855	0.00662487
ENSG00000102034	328.562	0.994983	0.288366	3.45042	0.000559723	0.00665483
ENSG00000163931	6503.96	0.410222	0.118901	3.4501	0.000560376	0.00665845
ENSG00000234156	17.9323	1.82314	0.528617	3.44889	0.000562903	0.00667182
ENSG00000187676	455.399	0.362185	0.105013	3.44895	0.000562774	0.00667182
ENSG00000125814	960.184	-0.650806	0.188699	-3.4489	0.000562869	0.00667182
ENSG00000090013	429.754	0.637033	0.184693	3.44914	0.000562379	0.00667182
ENSG00000204624	82.6419	-1.01252	0.293696	-3.44752	0.000565761	0.00670152
ENSG00000166886	778.932	0.48361	0.140304	3.44687	0.000567128	0.00671354
ENSG00000233705	5.57592	4.76389	1.38233	3.44627	0.00056838	0.00672418
ENSG00000184500	1239.21	0.60701	0.176193	3.44514	0.000570766	0.00674545
ENSG00000131019	37.9137	1.25293	0.363686	3.44508	0.000570886	0.00674545
ENSG00000196693	1705.45	-0.518233	0.15046	-3.44433	0.000572481	0.0067601
ENSG00000239887	141.914	-0.901537	0.26176	-3.44414	0.000572884	0.00676067
ENSG00000101445	970.772	-0.729174	0.211744	-3.44365	0.000573911	0.0067686
ENSG00000273749	2785.52	0.284517	0.0826293	3.44329	0.000574672	0.00677246
ENSG00000134138	6374.16	-0.339838	0.0986994	-3.44316	0.00057495	0.00677246
ENSG00000096092	1048.21	-0.621658	0.180628	-3.44164	0.00057819	0.00678839
ENSG00000106537	193.231	0.7376	0.21431	3.44174	0.000577981	0.00678839
ENSG00000132274	116.316	1.34519	0.39087	3.44153	0.000578441	0.00678839
ENSG00000151929	349.797	1.26805	0.368374	3.44228	0.000576829	0.00678839
ENSG00000102445	19.0752	1.62325	0.471595	3.44204	0.000577341	0.00678839
ENSG00000142192	14904	0.402138	0.116837	3.44189	0.000577676	0.00678839
ENSG00000156299	656.831	-0.598318	0.173891	-3.44077	0.000580057	0.00680317
ENSG00000150938	3118.95	1.70078	0.494589	3.43877	0.000584359	0.00684151
ENSG00000275476	7.63959	2.57429	0.748648	3.43858	0.000584763	0.00684151
ENSG00000168398	218.329	1.88957	0.549455	3.43898	0.000583905	0.00684151
ENSG00000087495	332.883	-0.87728	0.255121	-3.43869	0.000584542	0.00684151
ENSG00000131669	961.974	0.784355	0.228195	3.43721	0.000587737	0.00686786
ENSG00000027001	287.918	0.468554	0.136315	3.43728	0.000587579	0.00686786
ENSG00000138193	1053.47	1.12906	0.328536	3.43664	0.000588975	0.0068739
ENSG00000134046	623.516	0.387972	0.11289	3.43671	0.000588822	0.0068739
ENSG00000139793	1915.79	0.704492	0.205095	3.43496	0.000592645	0.0069125
ENSG00000120251	461.84	-1.12093	0.326356	-3.43467	0.00059327	0.00691555
ENSG00000042445	688.082	0.592415	0.172507	3.43415	0.000594405	0.00692454
ENSG00000243753	71.7694	0.986732	0.287393	3.43339	0.000596088	0.0069399
ENSG00000018408	392.088	1.20304	0.350473	3.43263	0.000597762	0.0069509
ENSG00000123454	2102.08	-1.86091	0.542116	-3.43269	0.000597628	0.0069509
ENSG00000137133	90.3034	-0.886417	0.258586	-3.42794	0.000608178	0.00706771
ENSG00000115484	6064.32	0.227336	0.0663428	3.42669	0.000610979	0.00709593
ENSG00000132424	4719.74	-0.566938	0.165536	-3.42487	0.000615099	0.00713943
ENSG00000136574	644.934	0.814965	0.237998	3.42425	0.000616499	0.00715108
ENSG00000274253	175.864	-0.502534	0.146764	-3.42409	0.000616854	0.00715108
ENSG00000113645	540.745	0.632095	0.184644	3.42332	0.000618608	0.00716705
ENSG00000163430	13328.8	0.884457	0.258445	3.42223	0.000621103	0.00719158
ENSG00000095015	2226.04	-0.672502	0.19657	-3.42119	0.000623485	0.00721477
ENSG00000185972	26.0015	1.67379	0.489328	3.42059	0.000624844	0.0072261
ENSG00000152291	3579.66	0.468123	0.136903	3.41938	0.000627631	0.00724514
ENSG00000113273	982.844	0.700666	0.204901	3.41954	0.000627272	0.00724514
ENSG00000253774	9.52942	3.30043	0.965123	3.4197	0.000626899	0.00724514
ENSG00000215021	7129.24	-0.468787	0.137123	-3.41873	0.000629136	0.00725811
ENSG00000151276	1121.45	-0.316185	0.0924942	-3.41843	0.000629833	0.0072603
ENSG00000110680	18.1614	3.958	1.15788	3.41832	0.000630088	0.0072603
ENSG00000164877	349.367	1.33826	0.391612	3.41731	0.000632434	0.00728294
ENSG00000186432	1805.2	0.344896	0.100939	3.41687	0.000633456	0.00729029
ENSG00000072163	27.4885	1.50299	0.44002	3.41574	0.000636097	0.00731627
ENSG00000120693	1859.74	0.641544	0.187854	3.41512	0.000637535	0.00732838
ENSG00000147383	850.049	0.370925	0.108623	3.41481	0.000638275	0.00733247
ENSG00000164136	144.726	1.32855	0.389172	3.41378	0.000640675	0.00734758
ENSG00000249859	281.107	0.634974	0.186005	3.41375	0.000640748	0.00734758
ENSG00000108582	1963.58	0.419036	0.122741	3.41398	0.000640214	0.00734758
ENSG00000118181	24298.9	-0.704076	0.206271	-3.41335	0.000641704	0.00734999
ENSG00000237289	135.862	-0.706738	0.207052	-3.41334	0.00064173	0.00734999
ENSG00000186603	48.9893	-0.861682	0.252472	-3.41298	0.000642575	0.00735524
ENSG00000154027	301.228	0.592773	0.173753	3.41159	0.000645862	0.0073744
ENSG00000204576	1058.1	-0.376397	0.110319	-3.4119	0.000645118	0.0073744
ENSG00000157593	2400.31	0.425815	0.124831	3.41112	0.000646958	0.0073744
ENSG00000074935	449.085	-0.53835	0.157804	-3.41151	0.000646047	0.0073744
ENSG00000233491	9.71436	2.69938	0.791179	3.41184	0.000645264	0.0073744
ENSG00000077080	619.412	-0.666523	0.195396	-3.41113	0.000646933	0.0073744
ENSG00000168487	1259.98	0.883221	0.258905	3.41138	0.000646358	0.0073744
ENSG00000142065	611.917	-0.568377	0.166638	-3.41084	0.000647635	0.00737769
ENSG00000232892	97.8873	-0.895662	0.262633	-3.41032	0.000648858	0.00737839
ENSG00000183624	945.066	0.309468	0.0907405	3.41047	0.000648503	0.00737839
ENSG00000185246	544.485	-0.552282	0.161934	-3.41054	0.000648348	0.00737839
ENSG00000255434	17.7978	-1.55602	0.456315	-3.40997	0.000649706	0.00738362
ENSG00000160271	675.597	-0.452354	0.132691	-3.40908	0.00065182	0.00740323
ENSG00000119684	741.083	-0.379661	0.111392	-3.40833	0.000653628	0.00741934
ENSG00000140941	2267.88	0.406068	0.119178	3.40724	0.000656235	0.00744449
ENSG00000230797	41.5641	0.920619	0.270224	3.40688	0.000657109	0.00744997
ENSG00000169604	4512.74	0.793653	0.233027	3.40583	0.000659623	0.00745968
ENSG00000134070	208.567	1.73617	0.509742	3.40597	0.000659292	0.00745968
ENSG00000165138	667.41	0.453134	0.133037	3.40607	0.000659041	0.00745968
ENSG00000101331	31.764	-1.02959	0.302314	-3.40571	0.000659924	0.00745968
ENSG00000073146	79.306	1.22163	0.358648	3.40621	0.000658726	0.00745968
ENSG00000173846	339.606	0.722642	0.2122	3.40547	0.000660495	0.00746171
ENSG00000104112	1979.77	-0.813897	0.239021	-3.40512	0.000661341	0.00746684
ENSG00000287673	14.6227	2.01249	0.591325	3.40336	0.000665616	0.00751065
ENSG00000241104	12.9166	2.39452	0.703799	3.40228	0.000668257	0.00753599
ENSG00000271824	170.501	1.10498	0.324827	3.40173	0.000669601	0.00754668
ENSG00000166311	676.108	0.931133	0.273742	3.40149	0.000670185	0.0075488
ENSG00000282057	31.9334	1.28803	0.378822	3.40009	0.000673638	0.00758321
ENSG00000167771	353.924	-0.681041	0.200357	-3.39913	0.000675997	0.00760526
ENSG00000136630	74.5729	1.09701	0.322861	3.39778	0.000679362	0.00763849
ENSG00000115414	19755.1	1.92418	0.566332	3.39762	0.000679757	0.00763849
ENSG00000123349	6321.53	-0.601419	0.17702	-3.39746	0.000680153	0.00763849
ENSG00000126562	283.18	2.21559	0.652178	3.39722	0.000680742	0.00764059
ENSG00000132639	2931.49	-0.675012	0.198716	-3.39687	0.000681626	0.00764601
ENSG00000147164	938.644	0.391539	0.115307	3.39562	0.000684738	0.0076764
ENSG00000286456	73.3123	-0.864569	0.254683	-3.39468	0.000687083	0.00768911
ENSG00000166452	440.341	0.334936	0.0986622	3.39478	0.000686841	0.00768911
ENSG00000215039	233.795	-0.389855	0.114832	-3.39499	0.000686304	0.00768911
ENSG00000163697	1613.54	0.587937	0.173253	3.39351	0.00069003	0.00771756
ENSG00000260233	48.2759	-0.947808	0.279349	-3.39292	0.000691523	0.00772971
ENSG00000224184	9.59946	3.14565	0.927385	3.39196	0.000693951	0.00774776
ENSG00000229422	53.8857	-0.817638	0.241046	-3.39204	0.000693749	0.00774776
ENSG00000253661	131.942	0.888054	0.261847	3.39149	0.000695124	0.00775632
ENSG00000271590	7.56504	3.45195	1.0179	3.39123	0.000695786	0.00775916
ENSG00000188732	534.837	-0.678872	0.200231	-3.39045	0.000697781	0.00777685
ENSG00000087074	871.902	0.606	0.178758	3.39005	0.000698788	0.00778352
ENSG00000175879	923.92	-0.574049	0.169372	-3.38929	0.000700744	0.00780075
ENSG00000134247	1887.29	0.683409	0.201651	3.38907	0.000701289	0.00780225
ENSG00000050730	21.1026	3.12055	0.920885	3.38865	0.000702381	0.00780983
ENSG00000227992	17.3964	2.07371	0.612103	3.38783	0.000704467	0.00782846
ENSG00000113083	344.723	1.1283	0.333156	3.3867	0.000707382	0.0078531
ENSG00000149403	206.113	-0.502348	0.148332	-3.38665	0.000707509	0.0078531
ENSG00000121966	1103.12	-1.10258	0.325671	-3.38555	0.000710367	0.00788023
ENSG00000166441	32103.4	-0.6523	0.192728	-3.38457	0.0007129	0.00790317
ENSG00000274276	110.658	-0.650369	0.192165	-3.38443	0.000713264	0.00790317
ENSG00000116096	475.816	0.599678	0.177216	3.38387	0.00071471	0.00790999
ENSG00000262454	26.142	1.30013	0.384195	3.38403	0.000714315	0.00790999
ENSG00000137804	16.9235	-1.41689	0.418854	-3.38277	0.000717582	0.00793716
ENSG00000166741	173.416	1.32406	0.391763	3.37976	0.000725499	0.00802007
ENSG00000131115	913	-0.545692	0.161476	-3.3794	0.000726436	0.00802112
ENSG00000269834	223.779	-0.428378	0.126761	-3.37941	0.000726407	0.00802112
ENSG00000181789	3042.1	0.367452	0.108778	3.378	0.000730155	0.00805285
ENSG00000248362	16.1622	1.60505	0.47514	3.37805	0.000730021	0.00805285
ENSG00000170921	2511.05	0.712905	0.21113	3.37662	0.000733818	0.00808856
ENSG00000100401	2204.87	0.413526	0.122485	3.37612	0.000735146	0.00809851
ENSG00000091732	1085.2	0.260317	0.0771098	3.37592	0.00073569	0.00809982
ENSG00000156011	3087.48	0.618896	0.183387	3.37481	0.000738658	0.00812418
ENSG00000157538	1455.24	0.213919	0.0633875	3.37478	0.000738756	0.00812418
ENSG00000245812	28.3063	1.26998	0.376378	3.37421	0.000740282	0.00813626
ENSG00000240204	121.875	-0.586596	0.173875	-3.37367	0.000741732	0.00814751
ENSG00000122012	1742.35	-0.513645	0.152274	-3.37315	0.000743124	0.00815809
ENSG00000179630	262.995	0.699002	0.207273	3.37237	0.000745249	0.0081767
ENSG00000066248	10.4252	2.52367	0.74839	3.37213	0.000745892	0.00817905
ENSG00000165959	537.937	0.772033	0.228973	3.37172	0.000747007	0.00818656
ENSG00000120690	477.188	0.516606	0.153256	3.37088	0.000749284	0.00820207
ENSG00000183255	5198.87	0.253847	0.0753052	3.37092	0.000749187	0.00820207
ENSG00000150977	234.689	0.557986	0.16556	3.37029	0.000750878	0.00821481
ENSG00000132386	692.082	-0.611071	0.181341	-3.36973	0.00075241	0.00822683
ENSG00000116679	4788.18	-0.459788	0.136471	-3.36913	0.000754066	0.00824021
ENSG00000047849	5349.07	0.818394	0.243034	3.3674	0.000758799	0.00828719
ENSG00000219438	12.9793	-1.64898	0.48975	-3.36699	0.00075994	0.00829489
ENSG00000116668	339.007	-0.590349	0.175344	-3.36681	0.000760439	0.00829558
ENSG00000133627	677.134	-0.435778	0.129476	-3.36571	0.000763458	0.00832375
ENSG00000233922	123.471	-0.581156	0.172701	-3.3651	0.000765151	0.00833743
ENSG00000131459	269.518	1.22671	0.364584	3.36469	0.000766286	0.00834503
ENSG00000101997	303.485	0.484899	0.144127	3.3644	0.0007671	0.00834911
ENSG00000143418	5754.78	0.25423	0.0755775	3.36383	0.00076868	0.00836153
ENSG00000254726	6127.52	-0.258063	0.076739	-3.36287	0.000771378	0.0083861
ENSG00000147010	739.467	0.535825	0.159347	3.36262	0.000772056	0.00838868
ENSG00000182541	1312.94	0.65782	0.195819	3.35933	0.000781323	0.00848453
ENSG00000179284	43.9345	-0.975133	0.290322	-3.3588	0.000782819	0.00849593
ENSG00000242593	153.382	-1.02217	0.304384	-3.35817	0.000784607	0.00851048
ENSG00000166292	573.536	-2.10251	0.626176	-3.3577	0.000785928	0.00851997
ENSG00000116990	82.1536	-0.748999	0.223119	-3.35695	0.000788077	0.0085384
ENSG00000271334	13.1758	1.9305	0.575173	3.35637	0.000789724	0.00855137
ENSG00000008083	580.611	-0.328169	0.0977824	-3.35611	0.000790468	0.00855457
ENSG00000156298	353.78	-0.817014	0.243481	-3.35556	0.000792057	0.00855937
ENSG00000131323	1012.38	0.535371	0.159551	3.35548	0.00079226	0.00855937
ENSG00000166592	194.043	1.72162	0.513028	3.35579	0.000791374	0.00855937
ENSG00000073792	13.5104	2.09317	0.623865	3.35517	0.000793174	0.00855962
ENSG00000165271	1792.11	0.593837	0.176992	3.35516	0.000793181	0.00855962
ENSG00000182983	283.99	-0.566108	0.168759	-3.35454	0.000794984	0.00856936
ENSG00000198176	1821.56	0.251155	0.0748682	3.35463	0.000794702	0.00856936
ENSG00000142534	44322.2	-0.755054	0.225103	-3.35426	0.000795774	0.00857302
ENSG00000152315	22.8196	1.34616	0.401401	3.35364	0.000797554	0.00858734
ENSG00000100242	389.783	0.552874	0.16487	3.35339	0.000798274	0.00859024
ENSG00000158019	811.684	0.352731	0.105197	3.35304	0.000799301	0.00859643
ENSG00000138411	207.923	0.808239	0.241184	3.35113	0.000804832	0.00863825
ENSG00000163956	2090.01	0.49079	0.146457	3.35108	0.000804974	0.00863825
ENSG00000106367	4958.49	0.327289	0.0976672	3.35107	0.000805003	0.00863825
ENSG00000287798	18.1391	1.7567	0.524169	3.3514	0.000804031	0.00863825
ENSG00000188549	829.86	0.927814	0.277003	3.34947	0.000809658	0.00868331
ENSG00000222009	85.9941	1.19167	0.355822	3.34906	0.000810872	0.00868655
ENSG00000185551	14.9968	2.23235	0.666549	3.34911	0.000810708	0.00868655
ENSG00000184216	4110.57	0.58817	0.175638	3.34876	0.000811738	0.00868767
ENSG00000122359	1728.72	0.941601	0.281183	3.34871	0.000811889	0.00868767
ENSG00000116521	3022.22	0.413628	0.123542	3.34807	0.000813772	0.00869804
ENSG00000162946	184.11	0.633242	0.189134	3.3481	0.000813665	0.00869804
ENSG00000116237	2284.78	0.225695	0.0674188	3.34765	0.000814992	0.00870363
ENSG00000009790	18.6367	2.1236	0.63437	3.34758	0.000815208	0.00870363
ENSG00000015133	378.878	-0.582998	0.174209	-3.34655	0.000818228	0.00873098
ENSG00000100814	2548.88	-0.664471	0.198596	-3.34583	0.000820354	0.00874876
ENSG00000257219	33.3595	2.25254	0.673313	3.34545	0.000821478	0.00875406
ENSG00000188130	1114.35	0.690821	0.206501	3.34536	0.00082177	0.00875406
ENSG00000099260	514.342	1.23216	0.368343	3.34515	0.000822371	0.00875557
ENSG00000122085	1000.64	-0.280862	0.0839735	-3.34465	0.000823878	0.00876133
ENSG00000139211	14.8342	2.91376	0.871249	3.34435	0.000824753	0.00876133
ENSG00000118939	108.565	0.575538	0.172091	3.34438	0.000824662	0.00876133
ENSG00000267102	8.8091	2.60236	0.778073	3.34462	0.000823953	0.00876133
ENSG00000082146	944.512	0.324787	0.0971223	3.3441	0.000825506	0.00876444
ENSG00000152518	879.865	0.943645	0.28224	3.34342	0.000827529	0.00877614
ENSG00000124406	997.631	-0.809121	0.241995	-3.34354	0.000827156	0.00877614
ENSG00000182446	3665.86	0.387047	0.115771	3.34321	0.000828147	0.0087778
ENSG00000180891	896.11	0.718861	0.21506	3.34261	0.000829941	0.00879193
ENSG00000169981	681.984	-0.378135	0.11317	-3.34131	0.000833838	0.00881987
ENSG00000145216	725.843	-0.401118	0.120047	-3.34134	0.00083375	0.00881987
ENSG00000168348	128.056	-2.86839	0.858473	-3.34127	0.000833968	0.00881987
ENSG00000076864	357.377	-0.403071	0.120653	-3.34073	0.000835582	0.00883204
ENSG00000230461	240.48	-0.95163	0.284917	-3.34003	0.000837707	0.00884958
ENSG00000158623	2216.73	-0.399914	0.119746	-3.33968	0.000838745	0.00885564
ENSG00000127418	327.817	1.9089	0.571622	3.33945	0.000839442	0.00885809
ENSG00000228878	53.321	-0.750043	0.224648	-3.33875	0.000841563	0.00887555
ENSG00000156515	4002.31	0.34323	0.102814	3.33836	0.000842757	0.00888323
ENSG00000047249	1019.35	0.338639	0.101455	3.33783	0.000844354	0.00889514
ENSG00000270607	161.21	-0.649101	0.194486	-3.33752	0.000845288	0.00890005
ENSG00000122026	19536.9	-0.566111	0.169726	-3.33544	0.000851634	0.00896192
ENSG00000132437	1623.03	-0.87482	0.262301	-3.33518	0.000852453	0.00896559
ENSG00000221340	9.1838	2.67455	0.802044	3.33467	0.000854007	0.00897697
ENSG00000234753	10.6471	1.96862	0.590733	3.3325	0.000860699	0.00904233
ENSG00000112936	11613.9	-0.503494	0.15125	-3.3289	0.000871908	0.00914511
ENSG00000170606	5501.05	0.30118	0.0904745	3.32889	0.000871923	0.00914511
ENSG00000104331	1796.79	0.404198	0.121413	3.32912	0.000871221	0.00914511
ENSG00000204682	116.563	-0.50708	0.15236	-3.32816	0.000874207	0.00916402
ENSG00000183513	963.137	-0.486161	0.146172	-3.32596	0.000881141	0.00922957
ENSG00000119714	184.944	-0.746017	0.224307	-3.32587	0.000881429	0.00922957
ENSG00000163071	275.032	0.955418	0.287343	3.32501	0.00088415	0.00925297
ENSG00000169758	37.7811	-0.900368	0.270835	-3.32441	0.000886046	0.00926772
ENSG00000160072	817.05	0.531288	0.159828	3.32413	0.000886957	0.00927216
ENSG00000170017	3551.01	0.470653	0.141682	3.32191	0.000894036	0.00933591
ENSG00000130600	780.96	-2.51485	0.757041	-3.32195	0.000893903	0.00933591
ENSG00000256050	7.58193	3.1676	0.953949	3.32051	0.000898539	0.0093778
ENSG00000100320	8383.64	-0.329677	0.0993474	-3.31843	0.000905254	0.0094427
ENSG00000255521	4.65337	4.63686	1.3976	3.31774	0.000907504	0.00946099
ENSG00000101846	339.821	0.703118	0.21206	3.31566	0.000914276	0.00951077
ENSG00000003987	193.699	-0.910452	0.274588	-3.31571	0.00091411	0.00951077
ENSG00000175104	615.434	-0.552835	0.166717	-3.31601	0.000913124	0.00951077
ENSG00000185736	22.6086	-2.37218	0.715444	-3.31567	0.000914236	0.00951077
ENSG00000260455	111.709	-0.647457	0.195319	-3.31488	0.00091684	0.00952703
ENSG00000279529	66.7448	-0.710024	0.214184	-3.31502	0.000916352	0.00952703
ENSG00000114999	3079.59	0.254557	0.0768043	3.31436	0.000918522	0.0095341
ENSG00000196628	7762.39	-0.867838	0.261838	-3.3144	0.000918397	0.0095341
ENSG00000115520	568.054	0.498861	0.150529	3.31406	0.000919523	0.0095393
ENSG00000204301	230.926	-0.568306	0.171537	-3.31302	0.000922955	0.00956969
ENSG00000108622	32.9465	-1.24966	0.377223	-3.31279	0.000923697	0.00957218
ENSG00000148426	47.6238	1.3149	0.396996	3.31214	0.000925866	0.00958943
ENSG00000182022	86.4596	-0.981329	0.296364	-3.31122	0.000928887	0.00961549
ENSG00000272163	185.375	-0.593622	0.179303	-3.31072	0.000930546	0.00962744
ENSG00000164713	1053.19	0.50659	0.153061	3.30971	0.000933915	0.00965705
ENSG00000243943	1790.69	-0.418402	0.126454	-3.30875	0.000937151	0.00968525
ENSG00000287538	5.7362	2.5267	0.76385	3.30785	0.000940148	0.00971095
ENSG00000163840	654.106	0.8971	0.271395	3.30551	0.000948027	0.00978703
ENSG00000108846	537.939	1.95333	0.590997	3.30514	0.0009493	0.00979486
ENSG00000253368	103.877	0.85136	0.257615	3.30478	0.000950524	0.00979688
ENSG00000134419	8055.92	-0.630072	0.190652	-3.30482	0.000950369	0.00979688
ENSG00000168806	551.823	-0.348394	0.105428	-3.30456	0.000951254	0.0097991
ENSG00000124596	841.753	-0.50514	0.152869	-3.30441	0.000951772	0.00979914
ENSG00000116791	935.339	0.450546	0.136365	3.30397	0.000953258	0.00980748
ENSG00000130202	579.358	0.881501	0.266809	3.30387	0.000953613	0.00980748
ENSG00000117069	752.659	0.489832	0.148332	3.30226	0.000959107	0.00985867
ENSG00000187634	717.638	1.90583	0.577228	3.30169	0.000961043	0.00987324
ENSG00000224594	65.6384	1.03575	0.313777	3.30091	0.000963719	0.00989539
ENSG00000177788	525.678	-0.565853	0.171442	-3.30055	0.000964965	0.00990284
ENSG00000253837	29.3278	1.02206	0.309678	3.3004	0.000965484	0.00990284
ENSG00000101346	1560.69	0.41734	0.126472	3.29987	0.000967298	0.00991611
ENSG00000140263	1840.28	-0.392956	0.119094	-3.29953	0.00096847	0.00992278
ENSG00000264522	1029.62	0.473286	0.143456	3.29917	0.000969705	0.00992428
ENSG00000077150	630.166	1.40272	0.425162	3.29925	0.000969438	0.00992428
ENSG00000101347	642.958	0.620337	0.188036	3.29903	0.00097018	0.00992428
ENSG00000073849	274.005	0.740567	0.224503	3.29869	0.000971368	0.00992577
ENSG00000152795	7969.43	-0.487441	0.147765	-3.29876	0.000971123	0.00992577
ENSG00000176658	996.171	0.782228	0.237166	3.29823	0.000972968	0.0099368
ENSG00000138468	592.774	-0.749188	0.227227	-3.29709	0.00097691	0.00996966
ENSG00000076641	148.352	0.634469	0.192438	3.297	0.000977233	0.00996966
ENSG00000170899	1293.99	-0.523304	0.158732	-3.29678	0.000977993	0.00997208
ENSG00000182985	3936.42	-0.76527	0.232175	-3.2961	0.000980383	0.00999109
ENSG00000234608	381.414	-0.357564	0.108529	-3.29465	0.000985451	0.0100374
ENSG00000091972	554.254	-0.737027	0.223741	-3.2941	0.000987369	0.0100408
ENSG00000167695	559.21	0.457861	0.138993	3.29412	0.000987287	0.0100408
ENSG00000142528	746.666	-0.55988	0.169949	-3.2944	0.000986326	0.0100408
ENSG00000107175	1386.75	0.38463	0.116794	3.29324	0.000990383	0.0100661
ENSG00000112343	13.4439	2.45401	0.745426	3.29209	0.00099445	0.010102
ENSG00000111186	150.942	0.92989	0.282488	3.29179	0.000995515	0.0101021
ENSG00000006007	1531.92	0.349738	0.106244	3.29184	0.000995341	0.0101021
ENSG00000143954	19.9688	1.66391	0.505528	3.29143	0.000996795	0.0101043
ENSG00000101187	91.4822	-0.9668	0.293722	-3.29154	0.000996388	0.0101043
ENSG00000286039	1756.35	-0.289304	0.0879081	-3.29098	0.000998389	0.0101151
ENSG00000183654	1881.45	-0.474511	0.144207	-3.29048	0.00100018	0.0101278
ENSG00000166106	124.963	1.886	0.573336	3.28952	0.00100359	0.0101569
ENSG00000176244	248.526	-0.646579	0.196594	-3.28891	0.00100577	0.0101736
ENSG00000228742	5.43	4.30616	1.30971	3.28788	0.00100946	0.0102055
ENSG00000148798	2344.53	-0.701358	0.213335	-3.28759	0.00101048	0.0102104
ENSG00000078725	103.333	0.774283	0.235534	3.28735	0.00101136	0.0102139
ENSG00000143878	1590.57	0.505548	0.15382	3.28662	0.00101399	0.0102224
ENSG00000131724	1939.54	1.054	0.320704	3.28652	0.00101435	0.0102224
ENSG00000129680	568.453	0.313941	0.09552	3.28665	0.00101387	0.0102224
ENSG00000176293	91.0536	-0.754695	0.229633	-3.28652	0.00101433	0.0102224
ENSG00000177700	2007.44	0.64151	0.195232	3.2859	0.00101659	0.0102395
ENSG00000133466	1145.16	0.852047	0.259354	3.28527	0.00101885	0.0102569
ENSG00000115946	921.568	0.315348	0.0960128	3.28443	0.00102188	0.010278
ENSG00000164048	702.058	-0.318671	0.0970258	-3.28439	0.00102203	0.010278
ENSG00000103154	102.663	1.28193	0.390333	3.28418	0.00102278	0.0102801
ENSG00000171621	156.934	0.874064	0.266156	3.28403	0.00102333	0.0102803
ENSG00000088298	659.741	0.534627	0.162807	3.28382	0.00102411	0.0102827
ENSG00000179133	19.3294	1.61138	0.490915	3.2824	0.00102926	0.010329
ENSG00000005238	663.059	0.575104	0.175285	3.28097	0.00103451	0.0103762
ENSG00000157020	2255.81	0.398596	0.12151	3.28036	0.00103675	0.0103931
ENSG00000135631	481.255	0.763422	0.232765	3.27979	0.00103883	0.0104005
ENSG00000050748	935.788	0.295365	0.0900511	3.27997	0.00103817	0.0104005
ENSG00000126778	58.14	1.40313	0.427822	3.27971	0.00103912	0.0104005
ENSG00000061455	112.962	1.15502	0.352221	3.27926	0.00104078	0.0104116
ENSG00000134245	328.409	1.0276	0.313479	3.27806	0.00104524	0.0104398
ENSG00000116774	409.103	1.11128	0.338992	3.27819	0.00104473	0.0104398
ENSG00000196187	252.588	1.14002	0.347745	3.27833	0.00104422	0.0104398
ENSG00000008282	1272.73	0.665385	0.203017	3.27749	0.00104735	0.0104554
ENSG00000150995	643.522	-0.52107	0.159023	-3.2767	0.00105028	0.0104644
ENSG00000075711	2284.36	0.37792	0.115333	3.27677	0.00105	0.0104644
ENSG00000102452	62.572	1.11741	0.341038	3.27651	0.001051	0.0104644
ENSG00000267519	195.856	0.913014	0.278652	3.27653	0.0010509	0.0104644
ENSG00000243927	633.474	0.355907	0.108621	3.27658	0.00105073	0.0104644
ENSG00000125879	50.0418	-3.18429	0.972157	-3.27549	0.0010548	0.0104968
ENSG00000153904	2375.38	0.511174	0.156118	3.27427	0.00105935	0.0105245
ENSG00000151458	1440.84	0.548128	0.167418	3.27401	0.00106033	0.0105245
ENSG00000168405	318.639	0.881514	0.269201	3.27455	0.00105829	0.0105245
ENSG00000081386	860.293	-0.447679	0.136726	-3.27427	0.00105935	0.0105245
ENSG00000198794	2267.11	-0.310383	0.0948022	-3.274	0.00106035	0.0105245
ENSG00000129667	385.431	1.02963	0.314511	3.27376	0.00106128	0.0105283
ENSG00000084693	2016.62	-0.320319	0.0978596	-3.27325	0.00106319	0.0105417
ENSG00000270504	208.028	1.86815	0.570791	3.27292	0.00106443	0.0105485
ENSG00000164054	1924.38	0.619318	0.189277	3.27202	0.00106783	0.0105712
ENSG00000136114	104.954	0.82587	0.2524	3.27207	0.00106765	0.0105712
ENSG00000115267	68.8106	1.32015	0.403524	3.27156	0.00106957	0.0105774
ENSG00000224914	191.209	-0.443262	0.135484	-3.2717	0.00106903	0.0105774
ENSG00000165280	8146.39	0.392482	0.12002	3.27013	0.001075	0.0106256
ENSG00000214140	801.374	-0.635617	0.194464	-3.26856	0.00108097	0.0106791
ENSG00000175097	40.5125	-3.28265	1.00448	-3.26801	0.00108308	0.0106944
ENSG00000273388	36.6358	1.1255	0.344456	3.26746	0.00108518	0.010704
ENSG00000108654	28103	-0.288866	0.0884038	-3.26758	0.00108472	0.010704
ENSG00000177426	541.851	0.44861	0.137324	3.26681	0.00108768	0.0107231
ENSG00000142279	186.921	1.15088	0.352374	3.26607	0.00109052	0.0107456
ENSG00000223382	16.8947	1.58227	0.48457	3.26531	0.00109344	0.0107688
ENSG00000158615	1867.55	0.432803	0.132561	3.26493	0.0010949	0.0107776
ENSG00000144283	1259.95	0.289412	0.0886467	3.26477	0.00109551	0.010778
ENSG00000107672	651.056	-0.550179	0.168534	-3.26449	0.0010966	0.0107831
ENSG00000171608	275.25	0.819196	0.251016	3.26352	0.00110036	0.0107923
ENSG00000090020	311.625	1.1518	0.352925	3.26359	0.00110011	0.0107923
ENSG00000163207	11.8186	4.32877	1.32632	3.26376	0.00109945	0.0107923
ENSG00000124260	119.333	0.582007	0.178334	3.26358	0.00110016	0.0107923
ENSG00000253616	11.6888	2.1644	0.663153	3.2638	0.00109929	0.0107923
ENSG00000001036	1270.76	0.340837	0.104466	3.26265	0.00110377	0.0108151
ENSG00000066382	493.988	-0.734156	0.225019	-3.26263	0.00110383	0.0108151
ENSG00000237517	64.3103	-0.73082	0.22404	-3.26201	0.00110626	0.0108334
ENSG00000157064	1757.54	-0.50574	0.155068	-3.2614	0.00110863	0.0108511
ENSG00000092871	317.662	0.432111	0.13251	3.26097	0.0011103	0.0108618
ENSG00000114026	545.636	-0.265045	0.081284	-3.26073	0.00111127	0.0108657
ENSG00000166598	23023.9	0.278666	0.0854715	3.26034	0.00111277	0.0108748
ENSG00000252690	147.679	-0.622169	0.190841	-3.26014	0.00111357	0.0108771
ENSG00000141682	840.912	0.493706	0.151479	3.25923	0.00111714	0.0109063
ENSG00000115596	34.3783	-0.956842	0.293641	-3.25854	0.00111986	0.0109216
ENSG00000177106	31.0326	-1.0857	0.333176	-3.25864	0.00111949	0.0109216
ENSG00000130517	649.617	0.432206	0.132645	3.25837	0.00112056	0.0109228
ENSG00000167654	1556.39	-0.310911	0.0954815	-3.25625	0.00112895	0.010999
ENSG00000138162	376.057	-0.569227	0.174848	-3.25556	0.00113169	0.0110201
ENSG00000075651	422.19	1.0394	0.319319	3.25506	0.00113367	0.0110324
ENSG00000130518	452.367	0.911177	0.279936	3.25495	0.00113412	0.0110324
ENSG00000273061	40.1298	-0.935207	0.287357	-3.25451	0.00113588	0.011044
ENSG00000261136	64.0208	-0.780175	0.239732	-3.25436	0.00113648	0.0110441
ENSG00000214174	658.435	-0.362545	0.111424	-3.25374	0.00113898	0.0110628
ENSG00000197702	686.173	0.810719	0.249202	3.25326	0.00114087	0.0110756
ENSG00000137936	358.371	0.65278	0.200674	3.25294	0.00114217	0.0110825
ENSG00000225783	2293.48	-0.520572	0.160063	-3.2523	0.00114476	0.0111019
ENSG00000180370	2796.25	0.459406	0.141354	3.25004	0.00115389	0.0111734
ENSG00000108219	1501.83	0.570211	0.175437	3.25024	0.00115309	0.0111734
ENSG00000135111	3650.57	0.621865	0.191334	3.25015	0.00115343	0.0111734
ENSG00000132824	2087.97	0.415475	0.12785	3.2497	0.00115525	0.0111809
ENSG00000237036	202.312	-0.548549	0.168833	-3.24906	0.00115789	0.0112007
ENSG00000260903	509.577	-0.477282	0.146926	-3.24845	0.00116036	0.011219
ENSG00000107077	447.445	-0.49589	0.152684	-3.24782	0.00116295	0.0112383
ENSG00000180855	185.347	-0.725775	0.223493	-3.24742	0.00116457	0.0112482
ENSG00000174437	5073.46	0.442164	0.136165	3.24726	0.00116523	0.0112489
ENSG00000099953	953.064	0.875571	0.269655	3.247	0.00116628	0.0112513
ENSG00000261188	312.966	-0.551276	0.169785	-3.24691	0.00116665	0.0112513
ENSG00000152954	668.915	-0.710677	0.218906	-3.2465	0.00116834	0.0112618
ENSG00000196353	22.9703	-1.26215	0.388912	-3.24534	0.00117311	0.0112964
ENSG00000186812	1448.29	-0.477429	0.147106	-3.24547	0.00117257	0.0112964
ENSG00000143353	570.191	0.642682	0.198069	3.24474	0.0011756	0.0113146
ENSG00000112425	286.616	-0.635605	0.195945	-3.24379	0.00117952	0.0113445
ENSG00000102189	568.085	0.718868	0.221622	3.24367	0.00118	0.0113445
ENSG00000238105	243.484	-0.510506	0.157391	-3.24355	0.00118049	0.0113445
ENSG00000237914	7.01225	4.54833	1.40243	3.24318	0.00118204	0.0113537
ENSG00000116675	1128.57	-0.373902	0.115308	-3.24264	0.00118428	0.0113694
ENSG00000177383	1769.4	-0.357914	0.110417	-3.24147	0.00118914	0.0114015
ENSG00000041515	241.678	-0.692042	0.2135	-3.24142	0.00118937	0.0114015
ENSG00000166913	7412.12	0.20285	0.0625808	3.24141	0.00118941	0.0114015
ENSG00000146677	92.3435	-0.762596	0.235314	-3.24076	0.0011921	0.011419
ENSG00000128016	158.751	1.15392	0.356073	3.24068	0.00119244	0.011419
ENSG00000184164	665.782	0.499902	0.154296	3.2399	0.00119572	0.0114447
ENSG00000258580	16.6776	1.71122	0.528262	3.23934	0.00119805	0.0114543
ENSG00000169032	1049.63	0.287999	0.0889097	3.23923	0.00119853	0.0114543
ENSG00000166851	1323.28	0.369247	0.113986	3.23941	0.00119776	0.0114543
ENSG00000143819	597.842	0.644001	0.198856	3.23852	0.00120151	0.0114597
ENSG00000226508	29.9678	-1.1029	0.340543	-3.23865	0.00120098	0.0114597
ENSG00000243335	815.754	-0.292027	0.0901622	-3.2389	0.0011999	0.0114597
ENSG00000196924	14681.7	1.25379	0.387119	3.23877	0.00120048	0.0114597
ENSG00000156973	572.703	-0.447414	0.13817	-3.23814	0.00120312	0.0114694
ENSG00000095139	3785.93	0.320708	0.0990864	3.23665	0.00120942	0.0115236
[truncated: 17,048 more rows]

## Sheet: DiffExpTEFamilies_3RtauAbeta_vs
	baseMean	log2FoldChange	lfcSE	stat	pvalue	padj
LTR12E:ERV1:LTR	129.048	-0.772342	0.179057	-4.31338	1.60779e-05	0.00901969
MER57A1:ERV1:LTR	402.212	0.594305	0.147258	4.0358	5.44159e-05	0.0152636
L1MA4A:L1:LINE	951.028	0.386506	0.0982209	3.93506	8.31745e-05	0.0155536
L1MEh:L1:LINE	378.471	1.14616	0.311974	3.6739	0.000238873	0.033502
L1M3a:L1:LINE	241.054	-0.409312	0.120171	-3.40607	0.000659046	0.0713777
L1P2:L1:LINE	843.842	-0.279555	0.0830591	-3.36574	0.000763397	0.0713777
HERVL74-int:ERVL:LTR	138.115	0.500441	0.15479	3.23303	0.00122484	0.0860485
LTR81B:Gypsy:LTR	155.096	-0.534738	0.165425	-3.23251	0.00122707	0.0860485
LTR25:ERV1:LTR	1318.33	-0.537229	0.169071	-3.17752	0.00148538	0.0925887
Harlequin-int:ERV1:LTR	309.984	-0.361821	0.116319	-3.11059	0.00186712	0.0966327
MLT1F2:ERVL-MaLR:LTR	936.389	-0.27703	0.0891845	-3.10625	0.00189476	0.0966327
Arthur1A:hAT-Tip100:DNA	98.2987	0.542267	0.186491	2.90774	0.00364057	0.125812
HAL1M8:L1:LINE	359.076	-0.269183	0.0936199	-2.87528	0.00403675	0.125812
HERVK3-int:ERVK:LTR	732.778	-0.2824	0.0959802	-2.94227	0.00325812	0.125812
LTR1A2:ERV1:LTR	250.135	-0.652352	0.224993	-2.89943	0.0037384	0.125812
LTR33C:ERVL:LTR	113.436	-0.483842	0.162507	-2.97736	0.00290745	0.125812
MER41E:ERV1:LTR	140.525	-0.589471	0.203888	-2.89115	0.00383833	0.125812
MLT2B4:ERVL:LTR	538.138	-0.332069	0.115218	-2.88209	0.00395043	0.125812
L1ME3D:L1:LINE	588.112	-0.417346	0.146372	-2.85127	0.00435453	0.128573
MLT1I-int:ERVL-MaLR:LTR	109.097	0.536795	0.190106	2.82366	0.00474788	0.133178
Charlie17a:hAT-Charlie:DNA	117.933	-0.440533	0.159523	-2.76156	0.00575258	0.140538
L1PB3:L1:LINE	270.74	0.347055	0.125697	2.76104	0.00576182	0.140538
MLT1F1:ERVL-MaLR:LTR	644.729	-0.405927	0.146322	-2.77419	0.00553386	0.140538
LTR16E2:ERVL:LTR	134.663	-0.396354	0.145213	-2.72947	0.00634359	0.148281
MER34:ERV1:LTR	157.994	-0.409223	0.155923	-2.62453	0.00867691	0.187221
MLT1E3:ERVL-MaLR:LTR	296.118	0.325632	0.123555	2.63552	0.00840086	0.187221
Charlie5:hAT-Charlie:DNA	337.945	-0.377067	0.147925	-2.54904	0.010802	0.208963
HAL1:L1:LINE	4208.86	-0.151969	0.0593908	-2.5588	0.0105033	0.208963
LTR50:ERVL:LTR	187.942	-0.32719	0.127205	-2.57214	0.0101073	0.208963
HERV3-int:ERV1:LTR	207.973	-0.420205	0.167438	-2.50961	0.0120863	0.220193
MER74B:ERVL:LTR	93.2543	-0.461335	0.184	-2.50725	0.0121675	0.220193
MLT1G3:ERVL-MaLR:LTR	235.722	0.335596	0.135431	2.47798	0.0132129	0.231639
MER52A:ERV1:LTR	768.839	0.433052	0.176823	2.44907	0.0143226	0.243483
MER68-int:ERVL:LTR	126.698	-0.418819	0.173494	-2.41402	0.0157774	0.260328
MSTB-int:ERVL-MaLR:LTR	194.781	-0.344885	0.144983	-2.37879	0.0173694	0.278406
L1MA3:L1:LINE	1420.17	0.189403	0.0805809	2.35047	0.0187496	0.292182
HERV9NC-int:ERV1:LTR	102.398	0.497507	0.213655	2.32856	0.0198826	0.301464
L3b:CR1:LINE	1129.19	0.163914	0.0711505	2.30377	0.0212358	0.301828
MER11B:ERVK:LTR	237.99	-0.271707	0.118683	-2.28936	0.0220587	0.301828
MER41A:ERV1:LTR	282.758	0.271626	0.117418	2.31333	0.0207047	0.301828
PABL_B-int:ERV1:LTR	144.05	-0.428348	0.186995	-2.29069	0.0219814	0.301828
AluYk4:Alu:SINE	88.5434	0.447569	0.197922	2.26134	0.0237381	0.305512
MER4CL34:ERV1:LTR	91.039	-0.584273	0.259093	-2.25507	0.0241287	0.305512
MLT1F2-int:ERVL-MaLR:LTR	200.285	-0.652755	0.29023	-2.2491	0.0245063	0.305512
MSTD-int:ERVL-MaLR:LTR	227.985	-0.277666	0.123266	-2.25257	0.0242861	0.305512
MER112:hAT-Charlie:DNA	461.485	0.25576	0.114726	2.22932	0.0257928	0.31456
LTR5_Hs:ERVK:LTR	1264.86	-0.23439	0.10674	-2.19588	0.0281003	0.321719
MIR1_Amn:MIR:SINE	1459.17	0.154076	0.0700553	2.19934	0.0278534	0.321719
Tigger2:TcMar-Tigger:DNA	1190.54	-0.170895	0.0775772	-2.2029	0.0276019	0.321719
HERVE_a-int:ERV1:LTR	164.097	-0.349547	0.162722	-2.14812	0.0317038	0.348742
LTR53-int:ERVL:LTR	666.646	-0.264139	0.122545	-2.15545	0.0311263	0.348742
L1PA17:L1:LINE	516.119	-0.236978	0.110866	-2.13753	0.0325552	0.349979
MLT1H:ERVL-MaLR:LTR	752.803	0.170406	0.0799538	2.13131	0.0330639	0.349979
AluYm1:Alu:SINE	594.861	0.234619	0.113187	2.07285	0.0381864	0.382545
LTR25-int:ERV1:LTR	93.6837	0.354837	0.171022	2.07481	0.0380046	0.382545
Tigger12c:TcMar-Tigger:DNA	154.581	-0.286966	0.138144	-2.0773	0.0377738	0.382545
MER20B:hAT-Charlie:DNA	400.317	0.198825	0.0974086	2.04115	0.0412363	0.398381
X6A_LINE:CR1:LINE	79.0407	-0.386202	0.189651	-2.03638	0.0417122	0.398381
Zaphod3:hAT-Tip100:DNA	106.999	-0.318253	0.156425	-2.03454	0.0418974	0.398381
MER4D0:ERV1:LTR	79.6378	-0.402555	0.202206	-1.99082	0.0465007	0.434781
HERVK11-int:ERVK:LTR	160.261	-0.300698	0.152336	-1.97391	0.0483919	0.437869
MER70-int:ERVL:LTR	173.954	-0.347464	0.175723	-1.97734	0.048003	0.437869
HAL1b:L1:LINE	476.766	-0.214061	0.109812	-1.94935	0.0512542	0.440905
HUERS-P2-int:ERV1:LTR	77.2843	-0.856331	0.440454	-1.9442	0.0518711	0.440905
LTR33:ERVL:LTR	633.774	0.162667	0.0829939	1.95999	0.0499971	0.440905
SVA_B:SVA:Retroposon	520.349	-0.229308	0.117818	-1.94629	0.0516197	0.440905
AluYh3a3:Alu:SINE	89.5985	0.45838	0.236877	1.9351	0.0529784	0.443595
MER105:hAT-Charlie:DNA	186.336	0.243217	0.127832	1.90263	0.0570886	0.470981
LTR33A_:ERVL:LTR	107.814	0.313937	0.165576	1.89602	0.0579571	0.471217
L1PA16:L1:LINE	1874.74	-0.136045	0.0728063	-1.86859	0.0616802	0.485636
MER85:PiggyBac:DNA	167.994	-0.279107	0.149162	-1.87116	0.0613227	0.485636
MSTC:ERVL-MaLR:LTR	369.442	0.216826	0.116325	1.86396	0.0623276	0.485636
Charlie15a:hAT-Charlie:DNA	421.927	0.182002	0.100679	1.80775	0.0706462	0.510011
HERVIP10F-int:ERV1:LTR	120.82	-0.293876	0.162557	-1.80783	0.0706324	0.510011
Kanga1c:TcMar-Tc2:DNA	116.604	0.29682	0.162832	1.82286	0.0683248	0.510011
MER11A:ERVK:LTR	217.074	-0.212114	0.117446	-1.80605	0.0709106	0.510011
MER67C:ERV1:LTR	215.255	-0.252281	0.139585	-1.80737	0.0707052	0.510011
SATR2:Satellite:Satellite	155.274	-0.264514	0.144944	-1.82494	0.0680099	0.510011
HERVH-int:ERV1:LTR	906.186	0.30201	0.167934	1.79839	0.0721151	0.512109
HERVK9-int:ERVK:LTR	1075.35	-0.13613	0.0768477	-1.77142	0.0764903	0.521196
L1MCc:L1:LINE	202.751	-0.246293	0.138321	-1.78059	0.0749798	0.521196
L1PA7:L1:LINE	3559.44	0.130459	0.0738074	1.76755	0.0771353	0.521196
MER34A:ERV1:LTR	165.317	-0.284884	0.160379	-1.77632	0.07568	0.521196
Tigger3:TcMar-Tigger:DNA	313.265	-0.178598	0.101351	-1.76217	0.0780401	0.521196
MER113:hAT-Charlie:DNA	251.017	0.214836	0.12398	1.73284	0.0831249	0.530734
MLT1L:ERVL-MaLR:LTR	999.094	-0.130652	0.0754293	-1.73212	0.0832523	0.530734
MLT2B2:ERVL:LTR	131.834	-0.248156	0.143226	-1.73262	0.0831625	0.530734
MLT2C2:ERVL:LTR	223.61	0.319613	0.183015	1.74638	0.0807458	0.530734
LTR16A1:ERVL:LTR	158.121	0.258442	0.149716	1.72622	0.0843082	0.531426
MLT1E2:ERVL-MaLR:LTR	628.524	-0.149368	0.0885073	-1.68764	0.0914802	0.55783
MLT1J-int:ERVL-MaLR:LTR	79.8314	-0.303364	0.179354	-1.69143	0.0907554	0.55783
MLT1J1:ERVL-MaLR:LTR	230.394	-0.191012	0.113084	-1.68912	0.0911957	0.55783
L1M6:L1:LINE	382.745	-0.225095	0.134188	-1.67746	0.0934524	0.559703
THE1C-int:ERVL-MaLR:LTR	481.427	0.215626	0.128673	1.67577	0.0937827	0.559703
Arthur1:hAT-Tip100:DNA	106.774	0.263577	0.159423	1.65332	0.098266	0.563868
Charlie2b:hAT-Charlie:DNA	222.609	0.229653	0.139117	1.65079	0.0987813	0.563868
LOR1-int:ERV1:LTR	187.372	0.23777	0.143498	1.65695	0.0975286	0.563868
LTR37-int:ERV1:LTR	106.813	0.299369	0.179883	1.66424	0.0960653	0.563868
LTR48B:ERV1:LTR	238.816	0.24833	0.150776	1.64702	0.0995545	0.563868
MER31B:ERV1:LTR	104.114	0.308434	0.188038	1.64027	0.100949	0.563868
MER44B:TcMar-Tigger:DNA	190.917	0.218056	0.13332	1.63559	0.101926	0.563868
MER9a3:ERVK:LTR	152.213	-0.261756	0.160316	-1.63275	0.102521	0.563868
AluYk11:Alu:SINE	117.511	-0.240517	0.149214	-1.6119	0.106985	0.582703
L1MA10:L1:LINE	249.119	0.210101	0.132188	1.58941	0.111967	0.6
Ricksha_c:MULE-MuDR:DNA	88.1261	0.29956	0.188647	1.58794	0.112299	0.6
L1PBa1:L1:LINE	128.747	0.254873	0.161405	1.57909	0.114315	0.600825
MLT1A:ERVL-MaLR:LTR	766.275	-0.121422	0.0769533	-1.57787	0.114596	0.600825
MSTD:ERVL-MaLR:LTR	611.88	-0.131887	0.0839978	-1.57013	0.116386	0.601395
MamRep38:hAT:DNA	300.189	0.167444	0.106779	1.56814	0.116849	0.601395
HERVK13-int:ERVK:LTR	216.028	0.277881	0.179549	1.54766	0.121704	0.620692
GSATII:centr:Satellite	330.099	-0.252968	0.164502	-1.53778	0.124101	0.621614
L1MC5a:L1:LINE	2774.66	-0.127028	0.0824418	-1.54082	0.123362	0.621614
L1MA5:L1:LINE	974.237	-0.129749	0.0849025	-1.52821	0.12646	0.622424
L1PB:L1:LINE	251.804	0.160543	0.105059	1.52812	0.126482	0.622424
LTR85a:Gypsy:LTR	91.5807	-0.261848	0.174429	-1.50117	0.133311	0.650325
CER:Satellite:Satellite	524.99	0.165733	0.111011	1.49294	0.135453	0.654903
Charlie8:hAT-Charlie:DNA	840.142	-0.157049	0.10609	-1.48034	0.138783	0.654903
L1MC:L1:LINE	611.988	-0.144046	0.097627	-1.47547	0.140086	0.654903
MER58A:hAT-Charlie:DNA	1489.01	0.0993582	0.0673342	1.4756	0.140051	0.654903
MER5A1:hAT-Charlie:DNA	1500.19	-0.0837968	0.0566123	-1.48019	0.138823	0.654903
HERVE-int:ERV1:LTR	480.914	-0.171598	0.11687	-1.46828	0.142029	0.656763
HUERS-P1-int:ERV1:LTR	125.675	-0.238796	0.162962	-1.46535	0.142826	0.656763
Charlie2a:hAT-Charlie:DNA	407.22	0.144816	0.100147	1.44603	0.148168	0.657354
Cheshire:hAT-Charlie:DNA	148.56	0.239854	0.166087	1.44414	0.148699	0.657354
ERVL-E-int:ERVL:LTR	909.775	-0.0986737	0.0683649	-1.44334	0.148925	0.657354
HERVL40-int:ERVL:LTR	191.114	-0.186102	0.130406	-1.4271	0.15355	0.657354
L1MEf:L1:LINE	1310.37	-0.125639	0.0879271	-1.4289	0.153034	0.657354
LTR41:ERVL:LTR	224.131	0.21629	0.151972	1.42322	0.154671	0.657354
MER101:ERV1:LTR	131.911	-0.220291	0.153801	-1.43231	0.152055	0.657354
MER63B:hAT-Blackjack:DNA	185.464	0.191819	0.134496	1.42621	0.153807	0.657354
MSTB1:ERVL-MaLR:LTR	441.734	0.135017	0.0934004	1.44557	0.148298	0.657354
MamRep1879:hAT-Tip100:DNA	105.092	0.249325	0.172705	1.44365	0.148838	0.657354
MER6:TcMar-Tigger:DNA	92.041	0.2913	0.207241	1.40561	0.159841	0.674215
MER68:ERVL:LTR	224.313	0.165035	0.118825	1.38889	0.164866	0.690224
L1M2c:L1:LINE	127.786	-0.250621	0.181487	-1.38093	0.167301	0.69523
L4_A_Mam:RTE-X:LINE	697.579	-0.133577	0.0981641	-1.36075	0.173593	0.711242
MIR3:MIR:SINE	9716.75	0.0677429	0.0497948	1.36044	0.17369	0.711242
MER58B:hAT-Charlie:DNA	997.961	-0.0987848	0.0731511	-1.35042	0.176881	0.71906
L4_B_Mam:RTE-X:LINE	531.234	0.136228	0.101761	1.3387	0.180667	0.720868
MLT1G:ERVL-MaLR:LTR	155.063	0.214809	0.160649	1.33713	0.181181	0.720868
Tigger18a:TcMar-Tigger:DNA	180.639	-0.192318	0.143709	-1.33825	0.180815	0.720868
Charlie15b:hAT-Charlie:DNA	176.188	-0.169848	0.128532	-1.32144	0.186354	0.721866
LTR16B2:ERVL:LTR	176.321	-0.171359	0.12869	-1.33156	0.183004	0.721866
LTR8A:ERV1:LTR	295.52	-0.150825	0.114387	-1.31855	0.187318	0.721866
MER104:TcMar-Tc2:DNA	172.463	0.220364	0.167332	1.31692	0.187865	0.721866
Plat_L3:CR1:LINE	319.561	0.130467	0.0987222	1.32155	0.186317	0.721866
MLT1K:ERVL-MaLR:LTR	1151.94	-0.0991991	0.0759064	-1.30686	0.19126	0.729912
ALR/Alpha:centr:Satellite	394.471	-0.280469	0.228257	-1.22874	0.219169	0.733574
AluSg4:Alu:SINE	1173.05	0.084653	0.0766427	1.10452	0.26937	0.733574
AluSz6:Alu:SINE	8970.37	0.0574549	0.0519503	1.10596	0.268745	0.733574
AluYh3:Alu:SINE	305.808	0.134017	0.111753	1.19922	0.230442	0.733574
AluYk3:Alu:SINE	119.94	0.17909	0.155076	1.15485	0.248151	0.733574
Charlie1b:hAT-Charlie:DNA	270.01	0.154981	0.122013	1.2702	0.204012	0.733574
Charlie29a:hAT-Charlie:DNA	180.925	-0.199848	0.169373	-1.17993	0.238029	0.733574
Charlie7:hAT-Charlie:DNA	240.335	0.141502	0.120663	1.17271	0.240914	0.733574
Charlie7a:hAT-Charlie:DNA	120.165	-0.167611	0.14877	-1.12665	0.259891	0.733574
FLAM_C:Alu:SINE	2949.03	0.0701359	0.0547687	1.28058	0.20034	0.733574
HERVIP10FH-int:ERV1:LTR	103.225	-0.202273	0.177718	-1.13817	0.25505	0.733574
HERVK-int:ERVK:LTR	656.783	0.147693	0.122623	1.20444	0.228418	0.733574
HERVK22-int:ERVK:LTR	137.36	0.175093	0.152492	1.14821	0.250881	0.733574
HERVL18-int:ERVL:LTR	396.496	-0.243179	0.196437	-1.23795	0.215734	0.733574
HSAT5:Satellite:Satellite	111.783	0.241831	0.200452	1.20643	0.227651	0.733574
HSMAR1:TcMar-Mariner:DNA	187.075	-0.189582	0.152042	-1.24691	0.212431	0.733574
L1M3f:L1:LINE	110.588	-0.188155	0.166448	-1.13042	0.258301	0.733574
L1M4a2:L1:LINE	165.917	0.190446	0.151948	1.25336	0.210075	0.733574
L1MA5A:L1:LINE	554.243	-0.133889	0.11415	-1.17292	0.240826	0.733574
L1MA7:L1:LINE	627.077	0.102518	0.0919735	1.11465	0.265	0.733574
L1MB8:L1:LINE	2621.09	-0.078858	0.0702207	-1.123	0.261436	0.733574
L1MD3:L1:LINE	740.085	0.105086	0.0899638	1.1681	0.242768	0.733574
L1ME2:L1:LINE	2066.79	-0.108365	0.0972906	-1.11383	0.265353	0.733574
L1ME3:L1:LINE	1049.01	-0.0943159	0.0748787	-1.25958	0.20782	0.733574
L1ME3F:L1:LINE	569.443	0.102346	0.08846	1.15698	0.247281	0.733574
L1ME5:L1:LINE	222.988	-0.140561	0.126323	-1.11271	0.265833	0.733574
L1P4:L1:LINE	302.555	-0.145857	0.116733	-1.24949	0.211486	0.733574
L1PA15-16:L1:LINE	140.924	0.202504	0.159818	1.26709	0.205123	0.733574
LSAU:Satellite:Satellite	309.447	-0.188924	0.170559	-1.10768	0.268001	0.733574
LTR13A:ERVK:LTR	122.891	-0.232833	0.182088	-1.27868	0.201009	0.733574
LTR16:ERVL:LTR	192.582	-0.138384	0.124162	-1.11454	0.265047	0.733574
LTR17:ERV1:LTR	208.915	-0.190451	0.165794	-1.14872	0.250669	0.733574
LTR24B:ERV1:LTR	80.4315	0.224118	0.202636	1.10602	0.268719	0.733574
LTR28C:ERV1:LTR	97.8528	-0.197719	0.174647	-1.13211	0.25759	0.733574
LTR64:ERV1:LTR	85.9328	-0.224463	0.18798	-1.19408	0.232447	0.733574
LTR85b:Gypsy:LTR	95.497	-0.220754	0.171439	-1.28765	0.197867	0.733574
LTR86A1:ERVL:LTR	172.988	-0.154778	0.126942	-1.21928	0.222738	0.733574
MADE2:TcMar-Mariner:DNA	110.046	0.181502	0.161182	1.12607	0.260134	0.733574
MER102a:hAT-Charlie:DNA	333.093	0.120747	0.0993349	1.21555	0.224155	0.733574
MER102c:hAT-Charlie:DNA	322.952	0.124548	0.104664	1.18998	0.234055	0.733574
MER117:hAT-Charlie:DNA	372.392	0.129186	0.11456	1.12767	0.259459	0.733574
MER119:hAT-Charlie:DNA	245.622	-0.139111	0.11816	-1.17731	0.239071	0.733574
MER34B-int:ERV1:LTR	116.949	-0.244088	0.203712	-1.1982	0.230838	0.733574
MER4E1:ERV1:LTR	110.158	0.195238	0.16669	1.17126	0.241493	0.733574
MER5B:hAT-Charlie:DNA	2505.1	-0.0686627	0.0572604	-1.19913	0.230477	0.733574
MER5C:hAT-Charlie:DNA	108.105	-0.209183	0.179722	-1.16393	0.244454	0.733574
MER61-int:ERV1:LTR	256.864	0.140406	0.125741	1.11663	0.264153	0.733574
MIR:MIR:SINE	18544.4	0.0553966	0.0469405	1.18015	0.237943	0.733574
MLT1J:ERVL-MaLR:LTR	1146.56	0.0822978	0.0731919	1.12441	0.260838	0.733574
MLT2A1:ERVL:LTR	208.995	0.159574	0.136738	1.167	0.243209	0.733574
MLT2B1:ERVL:LTR	205.154	0.137207	0.123605	1.11005	0.266978	0.733574
MLT2B3:ERVL:LTR	471.274	-0.145975	0.116786	-1.24993	0.211324	0.733574
MLT2D:ERVL:LTR	244.863	0.150036	0.115477	1.29928	0.193849	0.733574
MLT2F:ERVL:LTR	170.652	0.170197	0.132045	1.28893	0.197424	0.733574
MamTip1:hAT-Tip100:DNA	80.9152	0.235564	0.183561	1.2833	0.199387	0.733574
OldhAT1:hAT-Ac:DNA	380.332	0.11372	0.102353	1.11106	0.266543	0.733574
Tigger17a:TcMar-Tigger:DNA	342.786	0.130705	0.116893	1.11815	0.263501	0.733574
X7A_LINE:CR1:LINE	108.398	-0.207698	0.174025	-1.19349	0.232678	0.733574
X7C_LINE:CR1:LINE	96.4277	0.19236	0.160318	1.19986	0.230192	0.733574
LTR6A:ERV1:LTR	412.966	0.120905	0.111768	1.08174	0.279368	0.749882
MLT1B:ERVL-MaLR:LTR	1674.65	0.100536	0.0929133	1.08204	0.279236	0.749882
MamTip2:hAT-Tip100:DNA	555.824	0.097365	0.089931	1.08266	0.278958	0.749882
MER57F:ERV1:LTR	330.78	-0.27688	0.257287	-1.07615	0.281859	0.752967
L1MA6:L1:LINE	438.206	-0.126224	0.118028	-1.06945	0.284868	0.757397
HUERS-P3b-int:ERV1:LTR	140.908	-0.212104	0.200217	-1.05937	0.289431	0.765901
MER4B-int:ERV1:LTR	134.651	0.173596	0.164632	1.05445	0.291677	0.768219
HERV16-int:ERVL:LTR	122.458	-0.157812	0.15088	-1.04594	0.295587	0.773506
Tigger19b:TcMar-Tigger:DNA	510.731	-0.0961875	0.0921253	-1.04409	0.296442	0.773506
MER102b:hAT-Charlie:DNA	516.033	-0.088994	0.0868767	-1.02437	0.30566	0.790208
Tigger20a:TcMar-Tigger:DNA	262.361	-0.1349	0.1316	-1.02508	0.305327	0.790208
MER57-int:ERV1:LTR	583.122	0.102448	0.100913	1.01521	0.310005	0.797765
LTR7:ERV1:LTR	161.788	0.165599	0.163727	1.01143	0.31181	0.798746
ERVL-B4-int:ERVL:LTR	398.244	-0.115443	0.114578	-1.00754	0.313674	0.799868
LTR39:ERV1:LTR	145.96	0.134017	0.134547	0.996059	0.319222	0.809811
MER90:ERV1:LTR	98.6215	-0.219893	0.221329	-0.993513	0.32046	0.809811
L1PA3:L1:LINE	10152.7	0.0925233	0.0942445	0.981736	0.32623	0.818623
LTR41B:ERVL:LTR	202.278	-0.128228	0.131945	-0.971828	0.331136	0.818623
MER66B:ERV1:LTR	150.051	0.137913	0.141658	0.973558	0.330276	0.818623
MIRb:MIR:SINE	24362.2	0.0459229	0.0472646	0.971613	0.331243	0.818623
THE1B-int:ERVL-MaLR:LTR	2045.89	-0.0964667	0.0984958	-0.979399	0.327383	0.818623
MER46C:TcMar-Tigger:DNA	418.349	0.121049	0.124988	0.968488	0.332801	0.818865
AluJr:Alu:SINE	17200.4	0.0418667	0.043617	0.959872	0.33712	0.822279
LOR1a:ERV1:LTR	86.932	0.180383	0.187435	0.962376	0.335861	0.822279
AluYb8:Alu:SINE	278.84	0.12963	0.138122	0.938518	0.347978	0.830033
L1MA2:L1:LINE	952.82	-0.0850295	0.0913183	-0.931133	0.351785	0.830033
L1ME3G:L1:LINE	1506.67	-0.102834	0.108395	-0.94869	0.342779	0.830033
L1P3:L1:LINE	519.439	0.088128	0.093767	0.939862	0.347289	0.830033
L1PA8:L1:LINE	1008.06	-0.0666636	0.0708374	-0.941078	0.346665	0.830033
MER83:ERV1:LTR	109.153	0.184253	0.198024	0.930455	0.352135	0.830033
THE1A:ERVL-MaLR:LTR	335.269	0.0931876	0.0999189	0.932632	0.35101	0.830033
Tigger1:TcMar-Tigger:DNA	5730.81	-0.0509389	0.0539892	-0.943502	0.345424	0.830033
MER34C2:ERV1:LTR	97.429	-0.155251	0.167434	-0.927242	0.353801	0.83047
LTR42:ERVL:LTR	114.015	-0.148399	0.161217	-0.920493	0.357315	0.835224
CR1-3_Croc:CR1:LINE	87.9945	-0.172229	0.187713	-0.917515	0.358873	0.835384
AluSq10:Alu:SINE	235.484	0.0974684	0.115019	0.84741	0.396767	0.835874
AluSq4:Alu:SINE	301.105	0.0933867	0.110043	0.848635	0.396085	0.835874
AluYa5:Alu:SINE	301.529	0.121638	0.142145	0.855736	0.392144	0.835874
CR1_Mam:CR1:LINE	228.688	0.109028	0.119887	0.909426	0.363125	0.835874
Chap1_Mam:hAT-Charlie:DNA	130.046	0.139459	0.154615	0.901975	0.36707	0.835874
Charlie9:hAT-Charlie:DNA	106.727	0.16233	0.178443	0.9097	0.362981	0.835874
HERV4_I-int:ERV1:LTR	87.1617	0.161017	0.192861	0.834885	0.403782	0.835874
L1MA1:L1:LINE	1088.03	-0.0921662	0.102998	-0.894836	0.370875	0.835874
L1MC4a:L1:LINE	1402.26	-0.0549153	0.0628661	-0.873529	0.382375	0.835874
L1MCa:L1:LINE	969.448	-0.0650044	0.0752221	-0.864166	0.387497	0.835874
L1MDa:L1:LINE	1212.61	-0.0617466	0.0710696	-0.868819	0.384946	0.835874
L1ME2z:L1:LINE	676.774	0.0855254	0.096051	0.890417	0.373242	0.835874
L1ME3Cz:L1:LINE	1203.51	-0.0851483	0.0991556	-0.858734	0.390487	0.835874
L1MEg:L1:LINE	1556.92	-0.0657799	0.0747997	-0.879414	0.379177	0.835874
L1MEj:L1:LINE	279.145	-0.0929769	0.10441	-0.8905	0.373197	0.835874
L1PB1:L1:LINE	3020.38	-0.0804869	0.0943446	-0.853116	0.393595	0.835874
L1PREC2:L1:LINE	1428.04	-0.0632138	0.0730812	-0.864981	0.387049	0.835874
L2a:L2:LINE	20222.1	0.0490854	0.0551781	0.889582	0.37369	0.835874
LTR16C:ERVL:LTR	571.557	0.0803637	0.0943012	0.852202	0.394102	0.835874
LTR56:ERV1:LTR	130.417	-0.150117	0.175584	-0.854961	0.392573	0.835874
LTR8B:ERV1:LTR	154.528	0.116856	0.134994	0.865636	0.38669	0.835874
MADE1:TcMar-Mariner:DNA	295.219	-0.125564	0.145582	-0.862497	0.388414	0.835874
MER39B:ERV1:LTR	163.687	-0.138117	0.159902	-0.863758	0.387721	0.835874
MER4D:ERV1:LTR	106.545	0.144853	0.171442	0.844908	0.398162	0.835874
MLT1N2:ERVL-MaLR:LTR	286.912	-0.101469	0.111939	-0.906474	0.364685	0.835874
THE1C:ERVL-MaLR:LTR	719.219	0.0816707	0.0948619	0.860943	0.389269	0.835874
THE1D-int:ERVL-MaLR:LTR	915.971	0.0787449	0.0912065	0.863369	0.387935	0.835874
THE1D:ERVL-MaLR:LTR	1001.24	0.060318	0.0717394	0.840794	0.400463	0.835874
Tigger19a:TcMar-Tigger:DNA	410.852	0.100604	0.119773	0.839961	0.40093	0.835874
Tigger5b:TcMar-Tigger:DNA	286.826	-0.0921324	0.110022	-0.837398	0.402369	0.835874
MER103C:hAT-Charlie:DNA	925.507	0.0768209	0.0923373	0.831959	0.405432	0.836203
AluSc8:Alu:SINE	3549.26	-0.0522952	0.0633703	-0.825231	0.40924	0.837897
MER6A:TcMar-Tigger:DNA	216.045	-0.110732	0.133878	-0.827115	0.408172	0.837897
Tigger14a:TcMar-Tigger:DNA	135.114	0.134036	0.163565	0.819465	0.412521	0.841543
MER41B:ERV1:LTR	240.821	0.106959	0.132353	0.808134	0.419014	0.851691
AluYj4:Alu:SINE	297.138	-0.0781632	0.101778	-0.767977	0.442501	0.856656
L1M3:L1:LINE	553.064	-0.070703	0.090495	-0.781292	0.434631	0.856656
L1M4:L1:LINE	3186.57	-0.061575	0.0783548	-0.785848	0.431956	0.856656
L1MC1:L1:LINE	1813.73	0.0539771	0.0689396	0.782961	0.43365	0.856656
L1PA8A:L1:LINE	370.821	0.089283	0.115409	0.773624	0.439153	0.856656
LTR46-int:ERV1:LTR	89.6719	-0.148545	0.190503	-0.779751	0.435537	0.856656
LTR49:ERV1:LTR	110.11	0.130917	0.164848	0.79417	0.427096	0.856656
MER101-int:ERV1:LTR	116.814	0.138256	0.180158	0.767415	0.442835	0.856656
MER31A:ERV1:LTR	121.28	-0.132091	0.166181	-0.79486	0.426695	0.856656
MER44A:TcMar-Tigger:DNA	273.637	0.0984407	0.124236	0.792368	0.428146	0.856656
MER52C:ERV1:LTR	77.9413	0.163985	0.205773	0.796922	0.425496	0.856656
MER63C:hAT-Blackjack:DNA	79.5055	-0.16106	0.208564	-0.772231	0.439978	0.856656
MLT1M:ERVL-MaLR:LTR	136.082	-0.127466	0.165469	-0.770331	0.441104	0.856656
MamRTE1:RTE-Bo.B:LINE	716.76	0.0611472	0.0792028	0.772033	0.440095	0.856656
LTR10C:ERV1:LTR	110.259	-0.127669	0.168033	-0.759788	0.447382	0.862478
LTR104_Mam:Gypsy:LTR	86.6525	0.129757	0.174336	0.74429	0.456701	0.863834
LTR48:ERV1:LTR	94.4447	0.131618	0.177512	0.741456	0.458417	0.863834
LTR49-int:ERV1:LTR	149.124	-0.110001	0.145719	-0.754888	0.450316	0.863834
LTR5A:ERVK:LTR	629.241	-0.100305	0.134294	-0.746907	0.455119	0.863834
MER31-int:ERV1:LTR	138.49	0.122223	0.164821	0.741552	0.458359	0.863834
MER63A:hAT-Blackjack:DNA	243.694	0.0990738	0.132513	0.747654	0.454669	0.863834
Tigger3c:TcMar-Tigger:DNA	239.461	0.0870611	0.117536	0.740719	0.458864	0.863834
SST1:centr:Satellite	461.853	-0.0985955	0.134037	-0.735582	0.461985	0.866801
MER115:hAT-Tip100:DNA	292.805	0.0968404	0.13233	0.731811	0.464284	0.86821
L1PA4:L1:LINE	5705.61	-0.0539053	0.0747462	-0.721179	0.4708	0.868811
LTR12:ERV1:LTR	95.5493	-0.145335	0.20026	-0.725732	0.468003	0.868811
MER6B:TcMar-Tigger:DNA	99.8432	0.144308	0.199945	0.721738	0.470456	0.868811
MER96B:hAT-Tip100:DNA	116.107	0.115698	0.160116	0.722586	0.469934	0.868811
L2:L2:LINE	7848.12	0.0511082	0.0722884	0.707004	0.479564	0.870664
L4_C_Mam:RTE-X:LINE	335.94	0.0828236	0.116723	0.709576	0.477967	0.870664
LTR78B:ERV1:LTR	185.988	-0.0953424	0.133879	-0.712155	0.476369	0.870664
MER107:hAT-Charlie:DNA	99.7856	-0.115313	0.162262	-0.710661	0.477294	0.870664
MLT2C1:ERVL:LTR	93.7369	0.129437	0.182776	0.708173	0.478838	0.870664
L1ME3B:L1:LINE	1055.99	0.0581968	0.0829514	0.701577	0.482943	0.871161
LTR1B:ERV1:LTR	181.332	0.108139	0.153681	0.703661	0.481644	0.871161
Tigger3a:TcMar-Tigger:DNA	917.013	-0.0668289	0.0957204	-0.698167	0.485072	0.872198
Tigger12A:TcMar-Tigger:DNA	77.6946	0.125339	0.181615	0.690135	0.490109	0.878439
AluSq:Alu:SINE	3016.72	0.0568369	0.0836607	0.679374	0.496901	0.882157
MER44C:TcMar-Tigger:DNA	127.062	-0.10523	0.154469	-0.681237	0.495722	0.882157
Tigger5:TcMar-Tigger:DNA	124.832	-0.114544	0.167794	-0.682646	0.49483	0.882157
L1PA13:L1:LINE	1687.49	-0.0511309	0.076062	-0.672226	0.50144	0.887406
LTR43:ERV1:LTR	118.591	-0.12973	0.193825	-0.669318	0.503293	0.887884
ERV3-16A3_I-int:ERVL:LTR	481.964	0.0701493	0.106385	0.65939	0.509645	0.887922
HERVL66-int:ERVL:LTR	85.9668	-0.116708	0.17663	-0.660748	0.508774	0.887922
MER41-int:ERV1:LTR	327.121	-0.0666319	0.100557	-0.662628	0.507569	0.887922
MER92B:ERV1:LTR	262.596	0.0777355	0.117656	0.660702	0.508804	0.887922
AluSc5:Alu:SINE	995.645	0.0648809	0.0997414	0.650491	0.515375	0.892363
HERVIP10B3-int:ERV1:LTR	116.987	0.120375	0.184563	0.652218	0.514261	0.892363
Kanga1a:TcMar-Tc2:DNA	102.206	-0.116563	0.181204	-0.643271	0.520048	0.897683
AluSc:Alu:SINE	5114.64	-0.0393598	0.0624468	-0.630293	0.528503	0.903478
L1PA5:L1:LINE	5358.97	0.0467862	0.0743921	0.628913	0.529406	0.903478
LTR40b:ERVL:LTR	117.936	0.120293	0.190309	0.632093	0.527326	0.903478
MLT1H1:ERVL-MaLR:LTR	637.358	0.0788227	0.125466	0.628239	0.529847	0.903478
Arthur1B:hAT-Tip100:DNA	137.173	0.093654	0.152486	0.614179	0.539097	0.916465
Tigger6a:TcMar-Tigger:DNA	87.9228	-0.117414	0.193725	-0.606087	0.544457	0.92278
AmnSINE1:5S-Deu-L2:SINE	172.779	0.0823302	0.138513	0.594387	0.552254	0.924819
L1PB4:L1:LINE	715.991	0.0545495	0.0916452	0.595225	0.551693	0.924819
LTR101_Mam:ERVL:LTR	82.2043	0.117833	0.196348	0.600124	0.548424	0.924819
MLT1O:ERVL-MaLR:LTR	309.47	0.0608281	0.101607	0.59866	0.549399	0.924819
LTR45C:ERV1:LTR	156.388	-0.0813009	0.138058	-0.588889	0.555936	0.928185
MER91A:hAT-Tip100:DNA	311.148	-0.0740824	0.126323	-0.58645	0.557573	0.928185
LTR9D:ERV1:LTR	89.6664	-0.116326	0.201887	-0.576195	0.564483	0.936909
MER50:ERV1:LTR	188.411	-0.071483	0.124817	-0.572703	0.566846	0.938055
Charlie12:hAT-Charlie:DNA	96.0277	0.142341	0.255859	0.556326	0.577988	0.939047
FLAM_A:Alu:SINE	1939.23	-0.0292051	0.051394	-0.56826	0.569859	0.939047
L1PA11:L1:LINE	1142.07	-0.0565818	0.100339	-0.563907	0.572818	0.939047
LTR18B:ERVL:LTR	108.234	0.110155	0.196607	0.56028	0.575288	0.939047
LTR5B:ERVK:LTR	229.312	0.0796433	0.143358	0.555556	0.578514	0.939047
LTR67B:ERVL:LTR	152.048	0.0859952	0.155056	0.554608	0.579163	0.939047
Tigger2a:TcMar-Tigger:DNA	227.115	-0.064737	0.115775	-0.559161	0.576052	0.939047
AluYc:Alu:SINE	401.362	0.0622438	0.114096	0.545539	0.585383	0.940973
HUERS-P3-int:ERV1:LTR	345.483	-0.0705405	0.12843	-0.549253	0.582832	0.940973
L1PA10:L1:LINE	2068.91	-0.0346252	0.0631988	-0.547877	0.583776	0.940973
MER4D1:ERV1:LTR	161.14	-0.0740945	0.138359	-0.535522	0.592289	0.949354
Charlie23a:hAT-Charlie:DNA	117.17	-0.0921875	0.173075	-0.532644	0.59428	0.949833
HERV17-int:ERV1:LTR	149.616	-0.0764571	0.151326	-0.505247	0.613386	0.951956
Kanga2_a:TcMar-Tc2:DNA	98.1175	-0.0918133	0.181648	-0.505447	0.613245	0.951956
LTR54:ERV1:LTR	91.2206	-0.0908574	0.179504	-0.506157	0.612747	0.951956
LTR88b:Gypsy:LTR	104.393	-0.0856259	0.166638	-0.513845	0.607361	0.951956
MER4B:ERV1:LTR	173.432	-0.0726196	0.137654	-0.527551	0.597811	0.951956
MER77:ERVL:LTR	159.267	0.0755258	0.150264	0.502621	0.61523	0.951956
MLT1A-int:ERVL-MaLR:LTR	78.7437	-0.102782	0.200083	-0.513698	0.607463	0.951956
MLT1A1:ERVL-MaLR:LTR	550.42	-0.0491836	0.0949524	-0.517981	0.604471	0.951956
MamGypsy2-I:Gypsy:LTR	142.033	0.070895	0.142122	0.498833	0.617897	0.951956
MamRep434:TcMar-Tigger:DNA	221.901	0.0637568	0.121967	0.52274	0.601155	0.951956
SVA_A:SVA:Retroposon	451.682	0.0749025	0.149889	0.499719	0.617273	0.951956
TAR1:telo:Satellite	148.582	-0.0996661	0.200636	-0.49675	0.619365	0.951956
Tigger16b:TcMar-Tigger:DNA	156.274	0.0751431	0.147114	0.510781	0.609505	0.951956
Tigger4b:TcMar-Tigger:DNA	775.627	-0.053523	0.104146	-0.51392	0.607308	0.951956
AluSx3:Alu:SINE	4844.74	0.0319541	0.064825	0.492929	0.622063	0.95349
MLT1D:ERVL-MaLR:LTR	2170.94	-0.0304048	0.062062	-0.48991	0.624197	0.954155
L1MEi:L1:LINE	469.751	0.0496183	0.101976	0.486569	0.626564	0.95517
HERVI-int:ERV1:LTR	95.404	-0.0799014	0.166538	-0.47978	0.631384	0.957916
LTR33A:ERVL:LTR	136.057	-0.066051	0.137829	-0.479223	0.63178	0.957916
BLACKJACK:hAT-Blackjack:DNA	218.944	0.113514	0.244401	0.464458	0.642319	0.966042
L1M2:L1:LINE	1026.14	-0.0426668	0.0935329	-0.456169	0.648269	0.966042
LTR13:ERVK:LTR	561.019	0.0540562	0.117495	0.460073	0.645464	0.966042
LTR8:ERV1:LTR	432.702	-0.0482272	0.105673	-0.456382	0.648115	0.966042
MER30:hAT-Charlie:DNA	576.556	0.0440949	0.0954858	0.461795	0.644228	0.966042
MLT2A2:ERVL:LTR	336.981	-0.055524	0.122062	-0.454883	0.649194	0.966042
MamRep605:LTR:LTR?	371.473	-0.0442756	0.0964667	-0.458973	0.646254	0.966042
AluYe5:Alu:SINE	123.688	0.0639605	0.147476	0.433702	0.664505	0.967731
BSR/Beta:Satellite:Satellite	224.522	-0.063508	0.145374	-0.43686	0.662213	0.967731
Charlie4a:hAT-Charlie:DNA	273.183	0.0552549	0.124663	0.443234	0.657597	0.967731
FAM:Alu:SINE	797.23	-0.0346904	0.0803308	-0.431845	0.665854	0.967731
L1ME4b:L1:LINE	2519.63	-0.0320881	0.0722615	-0.444055	0.657003	0.967731
MER113B:hAT-Charlie:DNA	79.5676	-0.0825766	0.190223	-0.434105	0.664212	0.967731
MER20:hAT-Charlie:DNA	2308.45	-0.0262563	0.058971	-0.44524	0.656146	0.967731
MER21B:ERVL:LTR	693.643	-0.0331232	0.0766956	-0.431879	0.665829	0.967731
THE1A-int:ERVL-MaLR:LTR	765.522	-0.0428408	0.0974792	-0.439486	0.660309	0.967731
AluJb:Alu:SINE	24132.9	0.0191762	0.0498206	0.384904	0.700308	0.969551
AluJr4:Alu:SINE	3554.88	0.0193893	0.0494756	0.391897	0.695135	0.969551
HSMAR2:TcMar-Mariner:DNA	351.965	-0.0379397	0.107367	-0.353366	0.723814	0.969551
L1M1:L1:LINE	1106.53	0.0466935	0.11251	0.415017	0.678129	0.969551
L1M3e:L1:LINE	92.3113	0.0602439	0.179634	0.335371	0.737346	0.969551
L1M4b:L1:LINE	855.145	-0.0424789	0.101193	-0.419781	0.674646	0.969551
L1M6B:L1:LINE	887.664	0.0579829	0.168985	0.343125	0.731504	0.969551
L1MA9:L1:LINE	1673.65	-0.0312577	0.0862502	-0.362407	0.717048	0.969551
L1MB1:L1:LINE	456.745	-0.0350225	0.091597	-0.382354	0.702199	0.969551
L1MB7:L1:LINE	3739.41	0.0262009	0.0667849	0.392318	0.694823	0.969551
L1MC4:L1:LINE	4068.35	0.0244742	0.0628684	0.389292	0.69706	0.969551
L1MC5:L1:LINE	1567.74	-0.0314211	0.0840443	-0.373863	0.708506	0.969551
L1MD2:L1:LINE	1541.85	-0.0324924	0.0887278	-0.366203	0.714214	0.969551
L1ME3C:L1:LINE	364.699	-0.049468	0.118225	-0.418424	0.675637	0.969551
L1ME3E:L1:LINE	429.307	-0.0307891	0.0917816	-0.335461	0.737278	0.969551
L1PB2:L1:LINE	320.112	0.0429236	0.10755	0.399105	0.689816	0.969551
L3:CR1:LINE	5751.42	0.0196947	0.0550224	0.35794	0.720388	0.969551
LTR16A2:ERVL:LTR	80.3512	0.0701002	0.184285	0.380391	0.703655	0.969551
LTR16A:ERVL:LTR	227.937	0.045361	0.127604	0.355483	0.722227	0.969551
LTR2:ERV1:LTR	271	-0.0446316	0.128651	-0.346921	0.728651	0.969551
LTR52:ERVL:LTR	80.2655	0.0760952	0.189767	0.400992	0.688426	0.969551
Looper:PiggyBac:DNA	84.9774	-0.0746415	0.221033	-0.337695	0.735593	0.969551
MER21A:ERVL:LTR	393.532	-0.0442636	0.120072	-0.368641	0.712395	0.969551
MER3:hAT-Charlie:DNA	1396.19	0.0227469	0.0668208	0.340416	0.733543	0.969551
MER44D:TcMar-Tigger:DNA	95.6605	0.0596888	0.178329	0.334712	0.737843	0.969551
MER45A:hAT-Tip100:DNA	205.574	-0.0483532	0.142313	-0.339767	0.734032	0.969551
MER49:ERV1:LTR	351.227	-0.0391346	0.111086	-0.352293	0.724619	0.969551
MER51A:ERV1:LTR	171.385	0.059956	0.169815	0.353067	0.724038	0.969551
MER58C:hAT-Charlie:DNA	431.272	0.0345328	0.0900648	0.383422	0.701407	0.969551
MER74A:ERVL:LTR	131.096	-0.0599909	0.146086	-0.410654	0.681326	0.969551
MER8:TcMar-Tigger:DNA	346.47	-0.0400495	0.109569	-0.365517	0.714725	0.969551
MER96:hAT-Tip100:DNA	94.8264	0.0607248	0.172835	0.351346	0.725329	0.969551
MER9a2:ERVK:LTR	153.421	-0.054922	0.164167	-0.334549	0.737965	0.969551
MIRc:MIR:SINE	10980.8	0.0172537	0.0407966	0.422921	0.672353	0.969551
MLT1A1-int:ERVL-MaLR:LTR	100.95	-0.079632	0.187012	-0.425813	0.670244	0.969551
MLT1E1A:ERVL-MaLR:LTR	325.416	-0.036288	0.103611	-0.350233	0.726164	0.969551
MLT1G1:ERVL-MaLR:LTR	375.548	-0.0382336	0.111554	-0.342738	0.731796	0.969551
MSTB:ERVL-MaLR:LTR	785.389	-0.0254989	0.073268	-0.348022	0.727824	0.969551
SATR1:Satellite:Satellite	275.473	-0.0471157	0.133248	-0.353594	0.723643	0.969551
Tigger8:TcMar-Tigger:DNA	103.188	-0.0666976	0.165263	-0.403583	0.686519	0.969551
Zaphod:hAT-Tip100:DNA	151.541	0.0508808	0.143666	0.354159	0.723219	0.969551
L1MA8:L1:LINE	654.539	0.0311958	0.0973709	0.320381	0.748679	0.969998
L1PBa:L1:LINE	274.406	0.038371	0.11773	0.325923	0.744483	0.969998
LTR76:ERV1:LTR	115.129	0.0521236	0.162047	0.321657	0.747712	0.969998
MER113A:hAT-Charlie:DNA	147.117	0.0468828	0.142661	0.32863	0.742435	0.969998
MER2:TcMar-Tigger:DNA	1306.93	0.0305479	0.0937896	0.325707	0.744646	0.969998
Tigger7:TcMar-Tigger:DNA	397.552	0.0314951	0.0971408	0.324221	0.74577	0.969998
AluYi6:Alu:SINE	81.4601	-0.0621271	0.198795	-0.312518	0.754647	0.971002
L1MB5:L1:LINE	1765.99	0.0235804	0.0754373	0.312582	0.754598	0.971002
Tigger16a:TcMar-Tigger:DNA	194.335	0.0563462	0.179224	0.31439	0.753225	0.971002
AluSq2:Alu:SINE	11036.1	0.0186565	0.0607025	0.307344	0.758582	0.973831
HERVL-int:ERVL:LTR	982.591	-0.026406	0.0876468	-0.301278	0.763203	0.9753
L2c:L2:LINE	15157.3	0.0170681	0.0564272	0.302479	0.762287	0.9753
L2b:L2:LINE	10449.1	0.0153851	0.0514863	0.298819	0.765078	0.975475
LTR12D:ERV1:LTR	82.8421	0.0625942	0.214607	0.291668	0.77054	0.977993
MLT1F:ERVL-MaLR:LTR	483.81	-0.0257735	0.0877788	-0.293619	0.769049	0.977993
L1PA15:L1:LINE	916.196	0.0300172	0.10508	0.285661	0.775138	0.980567
MER90a:ERV1:LTR	160.142	-0.0424026	0.149068	-0.284452	0.776064	0.980567
L1ME4c:L1:LINE	938.725	0.0284938	0.103928	0.274168	0.783956	0.986397
LTR33B:ERVL:LTR	111.348	-0.0426119	0.159815	-0.266633	0.789752	0.986397
MER47A:TcMar-Tigger:DNA	386.419	-0.0303682	0.115513	-0.262898	0.792629	0.986397
MER58D:hAT-Charlie:DNA	80.6934	0.0549225	0.208217	0.263775	0.791953	0.986397
MSTB2:ERVL-MaLR:LTR	126.106	0.0434644	0.165619	0.262435	0.792986	0.986397
THE1B:ERVL-MaLR:LTR	1932.12	0.0168989	0.0624052	0.270793	0.786551	0.986397
Tigger13a:TcMar-Tigger:DNA	324.032	0.0336522	0.125119	0.268961	0.78796	0.986397
L1M5:L1:LINE	4871.55	-0.0240173	0.0946502	-0.253748	0.79969	0.986941
L1MB4:L1:LINE	1682.82	-0.0172788	0.0673763	-0.256453	0.797601	0.986941
LTR79:ERVL:LTR	229.622	-0.0315634	0.124879	-0.252752	0.80046	0.986941
MER33:hAT-Charlie:DNA	1029.06	-0.0201945	0.0795015	-0.254013	0.799485	0.986941
AluSz:Alu:SINE	18335.2	0.0139783	0.058114	0.240532	0.809918	0.987748
Charlie18a:hAT-Charlie:DNA	263.548	0.0294505	0.11818	0.249201	0.803205	0.987748
LTR47A:ERVL:LTR	121.638	-0.040201	0.166216	-0.24186	0.808888	0.987748
MER65A:ERV1:LTR	139.847	0.0364041	0.148041	0.245906	0.805755	0.987748
PRIMA4-int:ERV1:LTR	184.764	0.0325021	0.13309	0.244211	0.807068	0.987748
L1HS:L1:LINE	688.39	-0.0268016	0.116033	-0.230981	0.817329	0.994624
L1PA2:L1:LINE	3213.23	0.0225409	0.0985648	0.228691	0.819109	0.994633
Alu:Alu:SINE	274.641	0.00962676	0.107252	0.0897585	0.928479	0.995525
AluJo:Alu:SINE	14908.1	0.00946844	0.0511561	0.185089	0.853159	0.995525
AluSg7:Alu:SINE	1536.63	-0.0126638	0.0811259	-0.1561	0.875954	0.995525
AluSg:Alu:SINE	6591.84	-0.0130793	0.0645814	-0.202525	0.839506	0.995525
AluSp:Alu:SINE	10029.2	0.00320763	0.0624954	0.0513259	0.959066	0.995525
AluSx1:Alu:SINE	19300.3	0.00925716	0.0656583	0.14099	0.887878	0.995525
AluSx4:Alu:SINE	1572.54	0.00495017	0.0768885	0.0643811	0.948667	0.995525
AluSx:Alu:SINE	19332.4	0.00329042	0.0615451	0.0534636	0.957363	0.995525
AluY:Alu:SINE	14343.1	-0.016625	0.0739979	-0.224668	0.822237	0.995525
AluYf1:Alu:SINE	276.988	-0.0257472	0.126048	-0.204266	0.838146	0.995525
Charlie10:hAT-Charlie:DNA	77.7995	0.0190896	0.211259	0.0903612	0.928	0.995525
Charlie13b:hAT-Charlie:DNA	104.396	0.0116699	0.186449	0.0625904	0.950093	0.995525
Charlie16a:hAT-Charlie:DNA	177.464	0.00868197	0.14037	0.0618506	0.950682	0.995525
Charlie19a:hAT-Charlie:DNA	129.983	-0.025162	0.165667	-0.151883	0.879279	0.995525
Charlie1:hAT-Charlie:DNA	370.798	-0.00967056	0.130423	-0.0741475	0.940893	0.995525
Charlie1a:hAT-Charlie:DNA	1032.36	-0.0213023	0.110459	-0.192852	0.847075	0.995525
Charlie22a:hAT-Charlie:DNA	117.917	0.00328892	0.187376	0.0175525	0.985996	0.995525
Charlie24:hAT-Charlie:DNA	190.616	-0.00127104	0.126587	-0.0100408	0.991989	0.995525
Charlie4z:hAT-Charlie:DNA	900.554	0.0089546	0.083629	0.107075	0.914729	0.995525
FRAM:Alu:SINE	1088.63	0.00528907	0.0781922	0.067642	0.946071	0.995525
HAL1ME:L1:LINE	1076.26	-0.00532258	0.0742546	-0.0716801	0.942856	0.995525
HERVS71-int:ERV1:LTR	430.174	0.009057	0.116642	0.077648	0.938108	0.995525
L1M4a1:L1:LINE	202.702	0.0174459	0.139683	0.124896	0.900605	0.995525
L1M4c:L1:LINE	453.718	0.00172721	0.0946407	0.0182502	0.985439	0.995525
L1M7:L1:LINE	255.67	0.00476437	0.12165	0.0391645	0.968759	0.995525
L1M8:L1:LINE	135.927	0.00696584	0.149457	0.0466078	0.962826	0.995525
L1MA4:L1:LINE	1064.87	-0.00132242	0.111044	-0.0119089	0.990498	0.995525
L1MB2:L1:LINE	1238.75	-0.00200889	0.0853606	-0.0235341	0.981224	0.995525
L1MB3:L1:LINE	3161.16	0.00690376	0.056796	0.121553	0.903253	0.995525
L1MC2:L1:LINE	727.045	-0.0162858	0.0889501	-0.183089	0.854728	0.995525
L1MC3:L1:LINE	1642.16	-0.0132774	0.0599803	-0.221362	0.824811	0.995525
L1MCb:L1:LINE	132.819	-0.0106429	0.14838	-0.071727	0.942819	0.995525
L1MD1:L1:LINE	1202.16	-0.0129745	0.0710914	-0.182504	0.855187	0.995525
L1MD:L1:LINE	1003.3	0.0140701	0.0916549	0.153512	0.877995	0.995525
L1ME1:L1:LINE	4233.06	0.0103917	0.0745081	0.139471	0.889078	0.995525
L1ME3A:L1:LINE	1709.12	-0.00482717	0.0881692	-0.0547489	0.956338	0.995525
L1ME4a:L1:LINE	2469.54	-0.0135092	0.113671	-0.118845	0.905398	0.995525
L1MEb:L1:LINE	160.089	0.0190468	0.134377	0.141741	0.887284	0.995525
L1MEc:L1:LINE	2173.44	-0.0098339	0.0598794	-0.164228	0.869551	0.995525
L1MEd:L1:LINE	2253.76	0.00288141	0.0786316	0.0366444	0.970769	0.995525
L1P1:L1:LINE	769.679	0.0129285	0.0875142	0.14773	0.882556	0.995525
L1P4a:L1:LINE	87.8743	0.015315	0.196125	0.0780877	0.937758	0.995525
L1PA12:L1:LINE	512.651	0.00161445	0.121019	0.0133404	0.989356	0.995525
L1PA14:L1:LINE	750.839	0.0170735	0.0940258	0.181584	0.85591	0.995525
L1PA6:L1:LINE	4524.47	0.00140346	0.0769283	0.0182437	0.985444	0.995525
L2-3_Crp:L2:LINE	142.448	-0.0114645	0.149547	-0.0766612	0.938893	0.995525
LTR12C:ERV1:LTR	1334.31	-0.0261032	0.123732	-0.210966	0.832914	0.995525
LTR16B1:ERVL:LTR	90.3866	0.0170881	0.207484	0.0823586	0.934362	0.995525
LTR16E1:ERVL:LTR	113.439	-0.0369433	0.178893	-0.20651	0.836392	0.995525
LTR40a:ERVL:LTR	117.789	-0.0124614	0.157968	-0.0788852	0.937124	0.995525
LTR53:ERVL:LTR	226.928	-0.0189362	0.147084	-0.128744	0.89756	0.995525
LTR70:ERV1:LTR	197.247	-0.0294624	0.141499	-0.208217	0.83506	0.995525
LTR78:ERV1:LTR	361.387	-0.0161064	0.101618	-0.158499	0.874064	0.995525
LTR7B:ERV1:LTR	120.867	-0.0176008	0.177768	-0.0990095	0.921131	0.995525
LTR87:ERVL:LTR	453.389	-0.0130308	0.101955	-0.127809	0.8983	0.995525
MARNA:TcMar-Mariner:DNA	450.43	0.0170787	0.105242	0.16228	0.871085	0.995525
MER11C:ERVK:LTR	427.69	-0.0100091	0.110925	-0.0902329	0.928102	0.995525
MER1A:hAT-Charlie:DNA	1272.33	0.00961924	0.0895631	0.107402	0.91447	0.995525
MER1B:hAT-Charlie:DNA	1020	-0.00325966	0.0856532	-0.0380565	0.969643	0.995525
MER21-int:ERVL:LTR	83.247	0.00956426	0.179034	0.0534214	0.957396	0.995525
MER21C:ERVL:LTR	919.518	0.00504929	0.0793528	0.0636309	0.949264	0.995525
MER2B:TcMar-Tigger:DNA	227.539	0.00235509	0.118548	0.0198661	0.98415	0.995525
MER39:ERV1:LTR	303.347	0.0224505	0.109531	0.20497	0.837596	0.995525
MER4-int:ERV1:LTR	327.163	0.0228252	0.116827	0.195375	0.845099	0.995525
MER4A1:ERV1:LTR	233.799	-0.0112027	0.11468	-0.0976868	0.922181	0.995525
MER4A:ERV1:LTR	159.455	0.00285958	0.148201	0.0192953	0.984606	0.995525
MER53:hAT:DNA	308.963	-0.00266	0.101298	-0.0262591	0.979051	0.995525
MER57A-int:ERV1:LTR	307.992	0.0134719	0.11903	0.11318	0.909888	0.995525
MER5A:hAT-Charlie:DNA	3404.65	0.00168119	0.0575511	0.0292122	0.976695	0.995525
MER61E:ERV1:LTR	115.671	0.0345331	0.164966	0.209335	0.834187	0.995525
MER63D:hAT-Blackjack:DNA	109.354	-0.0333705	0.16088	-0.207425	0.835678	0.995525
MER81:hAT-Blackjack:DNA	292.402	-0.0180323	0.113045	-0.159515	0.873263	0.995525
MER89-int:ERV1:LTR	163.58	0.0217579	0.162278	0.134078	0.893341	0.995525
MER91B:hAT-Tip100:DNA	182.033	0.0096962	0.132773	0.0730284	0.941784	0.995525
MER91C:hAT-Tip100:DNA	125.819	-0.0310258	0.155116	-0.200017	0.841468	0.995525
MER94:hAT-Blackjack:DNA	318.308	-0.00343499	0.120234	-0.0285692	0.977208	0.995525
MLT1A0-int:ERVL-MaLR:LTR	97.5271	-0.00711502	0.167288	-0.0425316	0.966075	0.995525
MLT1A0:ERVL-MaLR:LTR	1605.18	0.0125276	0.0638045	0.196343	0.844342	0.995525
MLT1C:ERVL-MaLR:LTR	2024.84	-0.014422	0.0776471	-0.185737	0.852651	0.995525
MLT1H2:ERVL-MaLR:LTR	279.96	-0.0147597	0.115022	-0.128321	0.897895	0.995525
MLT1I:ERVL-MaLR:LTR	594.764	0.00921727	0.0772986	0.119242	0.905083	0.995525
MLT1J2:ERVL-MaLR:LTR	530.896	0.0187615	0.085093	0.220482	0.825496	0.995525
MSTA-int:ERVL-MaLR:LTR	2072.33	-0.0126626	0.0912696	-0.138738	0.889657	0.995525
MSTA:ERVL-MaLR:LTR	2667.02	-0.0114127	0.0679848	-0.167871	0.866685	0.995525
MamGyp-int:Gypsy:LTR	82.6933	-0.0251852	0.212	-0.118798	0.905435	0.995525
MamRep137:TcMar-Tigger:DNA	358.647	-0.0170737	0.101651	-0.167964	0.866612	0.995525
PABL_B:ERV1:LTR	164.744	0.016682	0.14058	0.118666	0.90554	0.995525
PRIMA41-int:ERV1:LTR	153.943	-0.00240292	0.166768	-0.0144087	0.988504	0.995525
SVA_C:SVA:Retroposon	266.06	0.00811381	0.183176	0.0442951	0.964669	0.995525
SVA_D:SVA:Retroposon	1635.11	-0.0281851	0.228727	-0.123226	0.901928	0.995525
SVA_E:SVA:Retroposon	261.092	0.0269325	0.181975	0.148002	0.882341	0.995525
SVA_F:SVA:Retroposon	504.085	-0.0260124	0.235285	-0.110557	0.911968	0.995525
Tigger10:TcMar-Tigger:DNA	128.081	-0.00117119	0.149529	-0.0078325	0.993751	0.995525
Tigger12:TcMar-Tigger:DNA	120.107	-0.0128202	0.167494	-0.0765412	0.938989	0.995525
Tigger15a:TcMar-Tigger:DNA	725.441	0.00068369	0.0808354	0.00845781	0.993252	0.995525
Tigger2b_Pri:TcMar-Tigger:DNA	208.024	0.0246764	0.147408	0.167402	0.867054	0.995525
Tigger3b:TcMar-Tigger:DNA	759.287	0.0140811	0.097002	0.145163	0.884582	0.995525
Tigger4:TcMar-Tigger:DNA	274.562	0.00705815	0.112982	0.0624715	0.950187	0.995525
Tigger4a:TcMar-Tigger:DNA	680.09	0.000619282	0.111078	0.00557518	0.995552	0.995552

## Sheet: DiffExpTELoci_3RtauAbeta_vs_Ctr
	baseMean	log2FoldChange	lfcSE	stat	pvalue	padj
HERVL18-int_dup86:ERVL:LTR	84.0651	4.32192	0.372941	11.5887	4.70078e-31	1.10315e-25
L1PA3_dup5628:L1:LINE	77.7499	4.03084	0.493049	8.17532	2.9507e-16	3.46227e-11
AluYm1_dup2050:Alu:SINE	78.4521	4.39694	0.554981	7.92268	2.32443e-15	1.81828e-10
L1PA5_dup5070:L1:LINE	33.8638	2.97982	0.450006	6.62174	3.54997e-11	2.08272e-06
L1PA2_dup4673:L1:LINE	77.8974	3.56328	0.568625	6.26648	3.69292e-10	1.73327e-05
AluSz6_dup19407:Alu:SINE	41.0261	3.2205	0.572691	5.62345	1.87178e-08	0.000627514
THE1C-int_dup1621:ERVL-MaLR:LTR	31.3687	2.84396	0.505556	5.62541	1.85066e-08	0.000627514
AluSx1_dup108722:Alu:SINE	16.2477	6.9939	1.30378	5.36432	8.12561e-08	0.00190688
L1PA6_dup204:L1:LINE	14.1334	6.63238	1.23199	5.38345	7.30715e-08	0.00190688
LTR5_Hs_dup54:ERVK:LTR	38.6813	2.23608	0.416089	5.37404	7.69928e-08	0.00190688
AluJr_dup33742:Alu:SINE	20.3113	3.43198	0.650737	5.27399	1.33489e-07	0.00284786
L1PA4_dup3226:L1:LINE	47.8708	1.794	0.341243	5.25725	1.46228e-07	0.00285966
AluJo_dup30367:Alu:SINE	22.7298	3.3776	0.657702	5.13546	2.81448e-07	0.00412805
L1MC3_dup3668:L1:LINE	38.7915	3.00885	0.585225	5.14136	2.72756e-07	0.00412805
L1PA7_dup11794:L1:LINE	51.4534	1.5606	0.303332	5.14485	2.67741e-07	0.00412805
MIR3_dup70177:MIR:SINE	45.5156	1.88624	0.364725	5.17168	2.31999e-07	0.00412805
MSTA-int_dup234:ERVL-MaLR:LTR	16.0541	3.33291	0.651775	5.11359	3.16094e-07	0.00436349
L1MA4A_dup2643:L1:LINE	180.614	1.41986	0.279805	5.07446	3.88607e-07	0.00506646
HAL1_dup19220:L1:LINE	11.8635	6.21034	1.23894	5.01264	5.36895e-07	0.00663136
MER5A_dup13135:hAT-Charlie:DNA	22.5263	-1.86644	0.375213	-4.97436	6.54648e-07	0.00768148
AluSz6_dup19406:Alu:SINE	20.7784	5.94917	1.22586	4.85307	1.21567e-06	0.0129676
L1PREC2_dup1337:L1:LINE	27.5282	2.21335	0.455581	4.8583	1.18399e-06	0.0129676
L1MC3_dup2047:L1:LINE	21.4599	2.06509	0.426513	4.8418	1.28665e-06	0.013128
HERVK-int_dup17:ERVK:LTR	41.8833	2.17099	0.451334	4.81016	1.50813e-06	0.0144701
L2_dup20734:L2:LINE	44.4699	1.83587	0.382013	4.80578	1.5415e-06	0.0144701
L2a_dup46064:L2:LINE	23.1247	2.72807	0.570048	4.78568	1.70409e-06	0.015381
LOR1-int_dup954:ERV1:LTR	31.0487	2.38901	0.502404	4.75516	1.98288e-06	0.0172346
L1MA9_dup14280:L1:LINE	17.876	2.4106	0.511473	4.71304	2.44044e-06	0.0200458
L1PA4_dup9063:L1:LINE	26.2873	3.5293	0.749543	4.70861	2.49416e-06	0.0200458
LTR12C_dup2149:ERV1:LTR	22.8334	3.18107	0.67638	4.70309	2.56259e-06	0.0200458
AluSq2_dup24557:Alu:SINE	17.0004	4.23206	0.904424	4.67929	2.87874e-06	0.0211492
AluSx_dup52731:Alu:SINE	13.6247	2.32626	0.497178	4.67892	2.88388e-06	0.0211492
L2a_dup48289:L2:LINE	13.5445	2.36285	0.506009	4.66958	3.01812e-06	0.021463
L1PA3_dup5534:L1:LINE	117.368	2.41171	0.518252	4.65355	3.26268e-06	0.0225197
LTR50_dup617:ERVL:LTR	13.3989	-2.19862	0.47655	-4.61361	3.95734e-06	0.0265339
AluJb_dup50712:Alu:SINE	20.2492	3.62232	0.788029	4.59668	4.29272e-06	0.0279832
MLT2D_dup4052:ERVL:LTR	13.9582	3.53436	0.772393	4.57585	4.74292e-06	0.0300823
AluSx_dup45641:Alu:SINE	17.5143	2.81586	0.617203	4.56229	5.05979e-06	0.0304463
Charlie17a_dup122:hAT-Charlie:DNA	17.0488	-1.71021	0.374649	-4.56484	4.99877e-06	0.0304463
AluSg4_dup2137:Alu:SINE	47.7613	1.41943	0.312112	4.54783	5.42008e-06	0.0306777
L1MC4_dup2743:L1:LINE	58.1561	1.25356	0.276073	4.54067	5.60747e-06	0.0306777
LTR12E_dup49:ERV1:LTR	65.6915	-1.19326	0.262511	-4.54555	5.47918e-06	0.0306777
LTR19B_dup120:ERV1:LTR	9.81303	5.69605	1.25459	4.54016	5.62113e-06	0.0306777
L1PREC2_dup1338:L1:LINE	48.8534	2.27441	0.50166	4.53377	5.79406e-06	0.0309028
L1PA3_dup398:L1:LINE	20.9244	3.02519	0.668963	4.52221	6.1197e-06	0.0319142
L1PA7_dup575:L1:LINE	12.8745	3.00704	0.670531	4.48457	7.30619e-06	0.0372735
L1PA3_dup8609:L1:LINE	19.7701	3.72024	0.831878	4.4721	7.74563e-06	0.0386746
L1MC1_dup5481:L1:LINE	15.6633	5.78224	1.29542	4.46359	8.0596e-06	0.0394039
AluSz_dup40401:Alu:SINE	21.692	5.03515	1.13146	4.45012	8.58228e-06	0.041103
MER115_dup2457:hAT-Tip100:DNA	8.51942	5.7321	1.28944	4.44541	8.77224e-06	0.0411725
AluSx1_dup40828:Alu:SINE	40.3258	-1.23903	0.280778	-4.41283	1.02029e-05	0.0469485

## Sheet: DiffExpGenes_4RtauAbeta_vs_Ctrl
	baseMean	log2FoldChange	lfcSE	stat	pvalue	padj
ENSG00000186868	64335.6	6.77064	0.208196	32.5205	5.46884e-232	1.24082e-227
ENSG00000110092	10601.5	0.96359	0.0806511	11.9476	6.68e-33	7.57812e-29
ENSG00000159200	1324.15	2.15279	0.182034	11.8263	2.85447e-32	2.15884e-28
ENSG00000171951	6305.18	1.59587	0.139584	11.433	2.85961e-30	1.62204e-26
ENSG00000164946	258.514	-1.79798	0.164479	-10.9313	8.16511e-28	3.70516e-24
ENSG00000118785	243.059	3.02986	0.278132	10.8936	1.23632e-27	4.67515e-24
ENSG00000154975	234.597	1.8813	0.175387	10.7265	7.63996e-27	2.47633e-23
ENSG00000071575	6035.14	0.862713	0.0822753	10.4857	1.00525e-25	2.49958e-22
ENSG00000110880	4787.05	0.942074	0.0898897	10.4803	1.06377e-25	2.49958e-22
ENSG00000130513	1626.48	3.70161	0.353308	10.477	1.10167e-25	2.49958e-22
ENSG00000188042	1035.84	1.20055	0.115109	10.4297	1.81375e-25	3.74111e-22
ENSG00000095752	266.352	4.05763	0.389618	10.4144	2.13173e-25	4.03057e-22
ENSG00000107984	2651.27	1.30852	0.133477	9.80337	1.08889e-22	1.90044e-19
ENSG00000011465	550.738	-2.63075	0.272174	-9.66569	4.21755e-22	6.83514e-19
ENSG00000049130	1535.5	2.42088	0.251607	9.62166	6.47768e-22	9.79813e-19
ENSG00000156265	102.254	3.39112	0.360932	9.39546	5.69695e-21	8.07863e-18
ENSG00000143473	204.041	-2.42846	0.259825	-9.34654	9.05627e-21	1.20869e-17
ENSG00000125968	844.572	2.90842	0.31138	9.34041	9.59605e-21	1.20958e-17
ENSG00000067082	1428.93	1.87505	0.201794	9.29193	1.51517e-20	1.80935e-17
ENSG00000118515	1253.84	2.09678	0.22661	9.25281	2.18668e-20	2.36255e-17
ENSG00000106018	155.93	-3.55172	0.383731	-9.25575	2.12731e-20	2.36255e-17
ENSG00000169282	110.123	4.25671	0.463537	9.18312	4.18786e-20	4.31901e-17
ENSG00000087494	233.626	3.70426	0.403998	9.169	4.77427e-20	4.70971e-17
ENSG00000164171	1522.54	2.93381	0.322874	9.08656	1.02219e-19	9.66356e-17
ENSG00000120129	893.384	2.31184	0.254708	9.07643	1.12191e-19	9.98378e-17
ENSG00000123496	84.1471	3.24283	0.357526	9.07019	1.18807e-19	9.98378e-17
ENSG00000127863	1107.47	1.50045	0.165411	9.07104	1.17883e-19	9.98378e-17
ENSG00000198846	422.093	-1.94152	0.21645	-8.96983	2.96961e-19	2.33759e-16
ENSG00000080644	2483.94	1.15584	0.128869	8.96916	2.98779e-19	2.33759e-16
ENSG00000095713	250.946	2.60344	0.295421	8.81264	1.2223e-18	9.24428e-16
ENSG00000120149	229.518	3.01926	0.342801	8.80763	1.27821e-18	9.35528e-16
ENSG00000106617	1180.64	2.09874	0.239845	8.75038	2.12629e-18	1.50761e-15
ENSG00000165891	411.477	1.18651	0.136443	8.696	3.43787e-18	2.36369e-15
ENSG00000102172	4100.25	0.607812	0.07037	8.63737	5.75223e-18	3.8386e-15
ENSG00000070882	520.533	1.75246	0.203038	8.63117	6.0729e-18	3.9368e-15
ENSG00000204767	264.979	4.32412	0.503631	8.5859	9.01281e-18	5.68032e-15
ENSG00000057019	7344.04	2.35052	0.274325	8.56838	1.04948e-17	6.43558e-15
ENSG00000285517	46.1092	3.50428	0.410211	8.54263	1.31203e-17	7.83388e-15
ENSG00000171848	3509.54	0.571007	0.0670897	8.5111	1.7229e-17	1.00233e-14
ENSG00000094755	82.0701	-4.29335	0.506509	-8.47634	2.32385e-17	1.31815e-14
ENSG00000148677	2739.37	4.14257	0.489651	8.46026	2.66786e-17	1.47637e-14
ENSG00000114850	3851.92	1.06009	0.12653	8.3782	5.37451e-17	2.90339e-14
ENSG00000171617	1912.65	2.32895	0.278485	8.36291	6.11921e-17	3.11197e-14
ENSG00000249306	90.9703	3.01224	0.360234	8.36189	6.1721e-17	3.11197e-14
ENSG00000235162	2515.21	2.27703	0.272161	8.36647	5.93683e-17	3.11197e-14
ENSG00000137033	116.549	3.19893	0.385275	8.30299	1.01526e-16	5.00765e-14
ENSG00000182752	3644.7	3.51172	0.423577	8.29064	1.12641e-16	5.43768e-14
ENSG00000103489	2115.38	2.36326	0.28632	8.25391	1.53301e-16	7.24635e-14
ENSG00000169306	54.6333	5.09915	0.619353	8.23303	1.82541e-16	8.45238e-14
ENSG00000261762	195.944	1.99297	0.243097	8.19827	2.43872e-16	1.10664e-13
ENSG00000100292	307.016	3.04348	0.371888	8.18385	2.74908e-16	1.22302e-13
ENSG00000182118	175.105	1.92646	0.236848	8.13372	4.16322e-16	1.81652e-13
ENSG00000118985	336.909	1.92649	0.237549	8.10988	5.06685e-16	2.16909e-13
ENSG00000106366	11683.2	3.98553	0.491855	8.10306	5.35919e-16	2.25175e-13
ENSG00000185651	2166.61	0.577587	0.0713174	8.09882	5.54926e-16	2.28922e-13
ENSG00000130066	610.838	1.53516	0.189797	8.08845	6.0427e-16	2.44826e-13
ENSG00000108861	1549.13	0.911634	0.112795	8.08221	6.36053e-16	2.53182e-13
ENSG00000152377	1285.92	-1.40784	0.17542	-8.02553	1.01092e-15	3.95463e-13
ENSG00000147010	739.467	1.27011	0.158392	8.01881	1.06773e-15	4.10606e-13
ENSG00000147872	1642.85	0.602623	0.0753035	8.00258	1.21834e-15	4.53163e-13
ENSG00000166401	208.298	2.61524	0.326754	8.00372	1.20719e-15	4.53163e-13
ENSG00000099622	5458.89	-0.811017	0.101585	-7.98363	1.42089e-15	5.19975e-13
ENSG00000258913	196.871	1.52806	0.191703	7.97101	1.57377e-15	5.66784e-13
ENSG00000109205	78.2094	4.35996	0.54756	7.96251	1.68582e-15	5.9765e-13
ENSG00000176697	109.803	2.00474	0.252361	7.94394	1.95861e-15	6.83677e-13
ENSG00000203805	251.593	2.7889	0.351853	7.92632	2.2574e-15	7.76034e-13
ENSG00000144959	401.087	1.93696	0.24462	7.91824	2.40895e-15	8.15773e-13
ENSG00000145824	50.2893	3.96684	0.501551	7.90915	2.59151e-15	8.64687e-13
ENSG00000134602	986.988	1.93453	0.244691	7.90601	2.65761e-15	8.73891e-13
ENSG00000113068	2555.69	1.02019	0.129875	7.85518	3.99213e-15	1.29396e-12
ENSG00000154553	430.181	1.57329	0.20067	7.8402	4.49824e-15	1.43747e-12
ENSG00000204103	123.643	2.24112	0.286536	7.82143	5.22257e-15	1.64576e-12
ENSG00000116717	1155.13	1.37498	0.176121	7.80706	5.85383e-15	1.81942e-12
ENSG00000140743	816.084	1.28929	0.165391	7.79542	6.41923e-15	1.96819e-12
ENSG00000116285	1069.87	1.80141	0.23142	7.78417	7.01741e-15	2.12291e-12
ENSG00000147573	579.439	3.31268	0.426208	7.77246	7.69754e-15	2.29802e-12
ENSG00000154127	254.918	3.92846	0.505866	7.7658	8.11291e-15	2.39057e-12
ENSG00000066697	1043.81	0.626522	0.0807629	7.75754	8.65908e-15	2.48691e-12
ENSG00000187720	682.837	2.82311	0.363844	7.75913	8.55114e-15	2.48691e-12
ENSG00000117318	1306.45	2.75233	0.355862	7.73426	1.04006e-14	2.94973e-12
ENSG00000008196	3551.29	-2.15769	0.279151	-7.72949	1.07975e-14	3.02449e-12
ENSG00000164951	1469.92	1.16847	0.151208	7.72757	1.09619e-14	3.0331e-12
ENSG00000006071	107.11	-2.36694	0.306782	-7.7154	1.20608e-14	3.29696e-12
ENSG00000171867	416.958	2.26795	0.294187	7.70921	1.26601e-14	3.41959e-12
ENSG00000162614	451.277	2.73131	0.356625	7.65878	1.87713e-14	5.01062e-12
ENSG00000033170	931.003	0.813584	0.106262	7.65641	1.91203e-14	5.04442e-12
ENSG00000174136	970.375	1.17841	0.154008	7.65157	1.98539e-14	5.17777e-12
ENSG00000115556	620.618	-0.831129	0.108665	-7.64855	2.03252e-14	5.18156e-12
ENSG00000168685	104.217	4.29735	0.561793	7.64935	2.02e-14	5.18156e-12
ENSG00000115758	9287.53	0.631421	0.0825833	7.64588	2.07528e-14	5.23178e-12
ENSG00000066322	1039.26	1.43793	0.188222	7.63957	2.17952e-14	5.43419e-12
ENSG00000185088	3221.78	1.32282	0.17335	7.63089	2.33133e-14	5.74952e-12
ENSG00000236366	34.6157	3.26904	0.429402	7.613	2.67808e-14	6.53365e-12
ENSG00000145390	1040.02	1.73834	0.228493	7.60786	2.78665e-14	6.72621e-12
ENSG00000051620	221.347	2.11808	0.2788	7.59713	3.02779e-14	7.23131e-12
ENSG00000180287	1136	-1.10704	0.14581	-7.59238	3.14086e-14	7.42323e-12
ENSG00000152229	365.173	2.17863	0.287614	7.57485	3.59552e-14	8.41018e-12
ENSG00000265972	5087.38	-2.03813	0.269239	-7.56996	3.73341e-14	8.49917e-12
ENSG00000161011	10089.6	1.99722	0.26385	7.56952	3.74594e-14	8.49917e-12
ENSG00000088832	6729.78	1.21514	0.160528	7.56963	3.74302e-14	8.49917e-12
ENSG00000131016	12334.6	1.66681	0.220459	7.56062	4.01138e-14	9.0113e-12
ENSG00000137491	66.2936	5.65811	0.749116	7.55304	4.2521e-14	9.45841e-12
ENSG00000135318	941.076	3.69148	0.490502	7.52592	5.23499e-14	1.15317e-11
ENSG00000163110	1405.73	1.8463	0.245486	7.52099	5.43609e-14	1.18596e-11
ENSG00000158710	12725.4	1.28516	0.171296	7.50254	6.25923e-14	1.35253e-11
ENSG00000142627	1559.42	2.42355	0.323127	7.5003	6.36724e-14	1.36289e-11
ENSG00000132386	692.082	-1.37567	0.183677	-7.48964	6.90651e-14	1.4645e-11
ENSG00000213719	4601.98	1.11961	0.149813	7.47336	7.81722e-14	1.64227e-11
ENSG00000120937	626.439	4.71796	0.631575	7.47014	8.01074e-14	1.66748e-11
ENSG00000120254	927.18	0.870708	0.116975	7.44355	9.80173e-14	2.02174e-11
ENSG00000120051	81.618	2.63837	0.354681	7.43869	1.01686e-13	2.07851e-11
ENSG00000177606	1319.98	1.42851	0.19208	7.43706	1.02951e-13	2.08559e-11
ENSG00000159176	5321.9	1.83783	0.247473	7.42641	1.11587e-13	2.24053e-11
ENSG00000108829	5267.19	0.735046	0.0990022	7.42454	1.13172e-13	2.25243e-11
ENSG00000160712	83.7908	3.65586	0.492602	7.42153	1.15774e-13	2.28416e-11
ENSG00000019549	247.847	1.53418	0.207444	7.39566	1.40713e-13	2.75227e-11
ENSG00000130176	324.903	2.2768	0.307932	7.39382	1.42673e-13	2.76675e-11
ENSG00000134684	1925.6	0.706144	0.0955781	7.38813	1.48904e-13	2.86312e-11
ENSG00000162772	215.792	1.31252	0.178553	7.35091	1.96863e-13	3.75346e-11
ENSG00000115641	737.207	1.70086	0.231579	7.34461	2.06355e-13	3.90166e-11
ENSG00000040275	2124.51	0.708764	0.0965244	7.34285	2.09089e-13	3.92068e-11
ENSG00000134531	81.1509	3.64299	0.496372	7.33924	2.14805e-13	3.99485e-11
ENSG00000079689	151.549	1.94302	0.264896	7.33504	2.21657e-13	4.08877e-11
ENSG00000140450	582.012	-1.71909	0.234548	-7.32937	2.3124e-13	4.23114e-11
ENSG00000181026	2087.75	0.713634	0.0976774	7.30603	2.7515e-13	4.9943e-11
ENSG00000187486	53.265	-2.98872	0.409239	-7.3031	2.81204e-13	5.06369e-11
ENSG00000197555	1670.5	-0.835582	0.114465	-7.29988	2.88025e-13	5.14567e-11
ENSG00000169908	367.209	2.02044	0.277315	7.28571	3.19978e-13	5.6279e-11
ENSG00000139278	1846.04	3.42612	0.470187	7.28673	3.17562e-13	5.6279e-11
ENSG00000170345	111.976	1.94044	0.266388	7.28427	3.2342e-13	5.64468e-11
ENSG00000115648	54.4361	4.1355	0.568037	7.28034	3.32975e-13	5.76708e-11
ENSG00000164619	399.659	2.67619	0.367682	7.27857	3.37386e-13	5.7992e-11
ENSG00000233117	74.2971	3.43077	0.471449	7.27707	3.4115e-13	5.81981e-11
ENSG00000170545	217.172	2.14306	0.294581	7.27494	3.46586e-13	5.86842e-11
ENSG00000227544	25.114	-3.36167	0.46222	-7.27288	3.51902e-13	5.91429e-11
ENSG00000007402	2190.89	-1.85446	0.255213	-7.2663	3.69456e-13	6.16366e-11
ENSG00000138166	121.417	1.78007	0.245408	7.25353	4.06049e-13	6.7247e-11
ENSG00000151023	53.4074	-2.76035	0.381803	-7.22977	4.8381e-13	7.95446e-11
ENSG00000138696	354.799	-1.8913	0.26166	-7.22806	4.89943e-13	7.99735e-11
ENSG00000049192	181.32	1.48194	0.20533	7.21736	5.3008e-13	8.5907e-11
ENSG00000120217	617.519	3.25629	0.451293	7.21547	5.37467e-13	8.64864e-11
ENSG00000103647	127.837	3.00969	0.41726	7.21297	5.47436e-13	8.74703e-11
ENSG00000105499	77.2174	2.45873	0.341802	7.19343	6.31856e-13	1.00253e-10
ENSG00000228063	77.3291	2.83378	0.394071	7.19104	6.42983e-13	1.0131e-10
ENSG00000113739	565.615	0.880884	0.122525	7.18942	6.50684e-13	1.01816e-10
ENSG00000205336	136.875	2.57758	0.358688	7.18614	6.6649e-13	1.03575e-10
ENSG00000144619	186.507	-2.13401	0.297418	-7.17512	7.22424e-13	1.11504e-10
ENSG00000082126	233.66	2.65584	0.370446	7.16932	7.53728e-13	1.14774e-10
ENSG00000182747	84.7975	-3.89832	0.543745	-7.1694	7.53289e-13	1.14774e-10
ENSG00000175868	197.122	1.56745	0.218814	7.16337	7.87161e-13	1.19066e-10
ENSG00000272636	504.549	-1.55381	0.217122	-7.15639	8.28309e-13	1.2446e-10
ENSG00000179284	43.9345	-2.40809	0.336643	-7.15323	8.47565e-13	1.26516e-10
ENSG00000136869	455.544	2.66635	0.372924	7.14986	8.68688e-13	1.28821e-10
ENSG00000167772	128.554	3.37775	0.472872	7.14305	9.12825e-13	1.34488e-10
ENSG00000139352	59.1937	-3.14959	0.441906	-7.1273	1.02357e-12	1.49831e-10
ENSG00000183696	529.232	1.44828	0.203386	7.12085	1.07267e-12	1.56011e-10
ENSG00000240476	69.801	7.45365	1.0482	7.11091	1.15277e-12	1.66324e-10
ENSG00000100266	953.638	0.728622	0.102475	7.11026	1.15823e-12	1.66324e-10
ENSG00000153551	495.659	1.37295	0.193123	7.10919	1.16726e-12	1.66566e-10
ENSG00000186340	120.368	4.83654	0.680914	7.10301	1.22068e-12	1.731e-10
ENSG00000198873	630.01	-0.773181	0.10887	-7.10187	1.23076e-12	1.73445e-10
ENSG00000006327	1853.12	3.21684	0.454023	7.08518	1.3886e-12	1.94481e-10
ENSG00000085063	4010.8	1.19861	0.169205	7.08381	1.4024e-12	1.95209e-10
ENSG00000287053	38.6333	3.76276	0.532229	7.0698	1.55154e-12	2.13351e-10
ENSG00000078269	845.424	2.54039	0.359316	7.07008	1.54846e-12	2.13351e-10
ENSG00000140859	773.845	1.78337	0.252786	7.05486	1.72773e-12	2.36148e-10
ENSG00000154447	692.879	1.51236	0.214439	7.05263	1.75573e-12	2.38537e-10
ENSG00000136048	1942.55	3.65642	0.519981	7.03183	2.03844e-12	2.74691e-10
ENSG00000198431	6730.92	0.839568	0.119404	7.03131	2.04605e-12	2.74691e-10
ENSG00000145632	4227.07	2.2693	0.323968	7.00472	2.4748e-12	3.30298e-10
ENSG00000282390	393.97	-2.26391	0.323243	-7.00375	2.49206e-12	3.30658e-10
ENSG00000168874	513.606	3.40513	0.48629	7.00226	2.51869e-12	3.32247e-10
ENSG00000039560	1880.88	1.37824	0.196984	6.99672	2.62026e-12	3.3972e-10
ENSG00000146386	398.297	1.58766	0.226911	6.99685	2.61786e-12	3.3972e-10
ENSG00000171241	566.173	0.939478	0.134266	6.99713	2.61253e-12	3.3972e-10
ENSG00000136153	1346.58	1.9473	0.278557	6.99068	2.73559e-12	3.52658e-10
ENSG00000113578	472.517	1.79816	0.257675	6.9784	2.98555e-12	3.82707e-10
ENSG00000125398	520.42	3.37313	0.484038	6.96873	3.1981e-12	4.0765e-10
ENSG00000256235	467.897	1.81186	0.260166	6.96424	3.30186e-12	4.18525e-10
ENSG00000123095	371.164	3.48983	0.501195	6.96302	3.33055e-12	4.19815e-10
ENSG00000250467	55.7183	-3.02411	0.434483	-6.96024	3.39689e-12	4.25813e-10
ENSG00000136026	2883.54	1.10261	0.158498	6.95659	3.486e-12	4.34582e-10
ENSG00000127824	112.622	1.36786	0.19671	6.95369	3.55854e-12	4.41201e-10
ENSG00000181019	1719.79	2.18105	0.314033	6.94528	3.77707e-12	4.65749e-10
ENSG00000167767	205.129	2.88689	0.415905	6.94122	3.88733e-12	4.76755e-10
ENSG00000166448	280.474	-1.01681	0.146557	-6.93802	3.97629e-12	4.82449e-10
ENSG00000151491	608.552	2.03178	0.292846	6.93804	3.97585e-12	4.82449e-10
ENSG00000075426	1455.43	2.31995	0.334535	6.93485	4.06653e-12	4.90774e-10
ENSG00000175166	7273.73	0.886017	0.127882	6.9284	4.2564e-12	5.1097e-10
ENSG00000142634	961.576	1.22422	0.176901	6.92036	4.50496e-12	5.37963e-10
ENSG00000143867	40.7884	4.44012	0.641873	6.91744	4.59874e-12	5.46287e-10
ENSG00000052126	455.418	1.01467	0.146728	6.9153	4.66868e-12	5.51707e-10
ENSG00000102359	75.5153	2.73371	0.395869	6.90559	4.99951e-12	5.8774e-10
ENSG00000115738	3769.79	2.21196	0.320482	6.90199	5.12777e-12	5.99712e-10
ENSG00000115091	4691.68	0.784675	0.113744	6.8986	5.25173e-12	6.05651e-10
ENSG00000248905	1400.48	2.22553	0.322578	6.89922	5.2289e-12	6.05651e-10
ENSG00000157483	777.443	1.83156	0.265504	6.89841	5.25864e-12	6.05651e-10
ENSG00000118523	499.808	4.3867	0.637061	6.88584	5.74463e-12	6.58283e-10
ENSG00000180611	1270.93	2.0016	0.290909	6.88048	5.96498e-12	6.80098e-10
ENSG00000253276	1567.36	1.45897	0.212194	6.87562	6.17226e-12	7.00212e-10
ENSG00000135914	239.713	1.92897	0.280696	6.87209	6.32694e-12	7.14189e-10
ENSG00000145685	2990.09	0.74586	0.108602	6.86785	6.51769e-12	7.32078e-10
ENSG00000167861	596.169	-0.831118	0.12108	-6.8642	6.68667e-12	7.47359e-10
ENSG00000130779	1570.09	0.949827	0.138566	6.85471	7.14573e-12	7.94753e-10
ENSG00000262655	32.8879	-2.63659	0.38507	-6.84704	7.53913e-12	8.34416e-10
ENSG00000016402	256.732	-2.2709	0.331799	-6.84419	7.69094e-12	8.47086e-10
ENSG00000222041	416.037	2.44975	0.358142	6.84015	7.91114e-12	8.6713e-10
ENSG00000079819	35.4785	3.88573	0.568321	6.83721	8.07507e-12	8.80843e-10
ENSG00000167779	763.386	2.4014	0.351738	6.82723	8.65709e-12	9.39066e-10
ENSG00000101608	5861.6	1.19901	0.175636	6.82666	8.69161e-12	9.39066e-10
ENSG00000113319	106.33	1.87076	0.274191	6.82283	8.92618e-12	9.5984e-10
ENSG00000155893	1030.98	0.994726	0.145815	6.82183	8.98902e-12	9.62037e-10
ENSG00000116329	429.151	-1.6975	0.249194	-6.81198	9.62677e-12	1.02545e-09
ENSG00000181649	145.098	3.99081	0.586033	6.80988	9.76815e-12	1.03556e-09
ENSG00000196932	56.815	-2.94437	0.432409	-6.80922	9.81296e-12	1.03556e-09
ENSG00000112562	54.0288	-1.94537	0.285913	-6.80404	1.01726e-11	1.06855e-09
ENSG00000143549	13799.8	0.477417	0.0702695	6.79408	1.09003e-11	1.13971e-09
ENSG00000162909	5554.45	1.15761	0.17042	6.79266	1.10085e-11	1.14575e-09
ENSG00000106105	4154.92	0.465062	0.0685564	6.78364	1.17184e-11	1.20854e-09
ENSG00000165197	34.616	-3.06363	0.451605	-6.78388	1.16993e-11	1.20854e-09
ENSG00000091409	779.444	3.07446	0.453505	6.77933	1.20736e-11	1.23953e-09
ENSG00000188643	1351.53	3.49432	0.515877	6.77356	1.25651e-11	1.28419e-09
ENSG00000169991	270.761	1.91271	0.282497	6.77074	1.28127e-11	1.30362e-09
ENSG00000205542	22095.5	1.56252	0.230903	6.76697	1.31503e-11	1.33199e-09
ENSG00000170500	1187.04	1.73311	0.256431	6.7586	1.39335e-11	1.40505e-09
ENSG00000103257	1570.68	1.57705	0.233384	6.7573	1.40588e-11	1.41142e-09
ENSG00000180875	426.089	2.13008	0.315286	6.756	1.4185e-11	1.41781e-09
ENSG00000170006	173.025	2.38788	0.354159	6.74241	1.5578e-11	1.54348e-09
ENSG00000176769	65.5444	2.07762	0.308142	6.74241	1.55783e-11	1.54348e-09
ENSG00000188522	261.603	2.38827	0.354372	6.73944	1.58997e-11	1.56847e-09
ENSG00000086289	1047.15	1.26966	0.188527	6.73465	1.64324e-11	1.61401e-09
ENSG00000197467	51.0479	4.82432	0.716577	6.73246	1.66823e-11	1.63148e-09
ENSG00000232533	252.757	2.20665	0.328092	6.7257	1.74745e-11	1.70163e-09
ENSG00000102804	2404.71	-0.667194	0.099228	-6.72385	1.7699e-11	1.71612e-09
ENSG00000164543	1124.7	1.14486	0.17029	6.72304	1.77969e-11	1.71828e-09
ENSG00000162783	997.362	1.31184	0.195223	6.71971	1.82083e-11	1.74351e-09
ENSG00000154310	1106.82	1.1806	0.175693	6.71968	1.8212e-11	1.74351e-09
ENSG00000154978	1385.71	1.38124	0.205673	6.71569	1.87177e-11	1.78439e-09
ENSG00000132164	167.39	-1.10609	0.164732	-6.7145	1.88711e-11	1.78492e-09
ENSG00000074842	1515.39	1.04521	0.155667	6.71443	1.88805e-11	1.78492e-09
ENSG00000166979	57.7149	2.13379	0.318018	6.70963	1.95112e-11	1.83689e-09
ENSG00000113070	3830.3	3.39069	0.507022	6.68745	2.27093e-11	2.12913e-09
ENSG00000166402	2799.23	-0.672651	0.100691	-6.68035	2.3837e-11	2.22567e-09
ENSG00000125753	971.483	1.35215	0.202561	6.67528	2.46765e-11	2.29461e-09
ENSG00000143322	1737.84	0.815722	0.122421	6.66327	2.67804e-11	2.48009e-09
ENSG00000124762	10210	2.21312	0.332203	6.66195	2.70212e-11	2.49221e-09
ENSG00000197444	1068.49	-0.778729	0.117143	-6.6477	2.97714e-11	2.73475e-09
ENSG00000135046	43.1051	3.79159	0.57065	6.64434	3.0457e-11	2.78644e-09
ENSG00000026508	2923.82	3.17134	0.478869	6.62256	3.53028e-11	3.20394e-09
ENSG00000246465	228.277	-1.18413	0.178799	-6.62267	3.5277e-11	3.20394e-09
ENSG00000149218	503.236	1.68726	0.254837	6.62092	3.56969e-11	3.2268e-09
ENSG00000244026	303.976	1.22446	0.185002	6.61864	3.62509e-11	3.26387e-09
ENSG00000283196	237.767	1.09015	0.164773	6.61607	3.6888e-11	3.29836e-09
ENSG00000176170	289.424	3.69459	0.558439	6.61592	3.69247e-11	3.29836e-09
ENSG00000197019	213.216	1.73289	0.262013	6.61376	3.74691e-11	3.33387e-09
ENSG00000128283	703.8	3.50359	0.530203	6.60802	3.89507e-11	3.45216e-09
ENSG00000147459	858.952	1.54555	0.234324	6.59579	4.23011e-11	3.73054e-09
ENSG00000171877	752.318	1.026	0.155564	6.59537	4.24205e-11	3.73054e-09
ENSG00000128274	37.5126	3.3746	0.511743	6.59433	4.27185e-11	3.74224e-09
ENSG00000249992	170.275	2.16376	0.328966	6.57745	4.78574e-11	4.17629e-09
ENSG00000197415	55.2382	1.82798	0.278155	6.5718	4.97104e-11	4.32137e-09
ENSG00000259207	145.806	2.10467	0.320301	6.57092	5.0004e-11	4.33031e-09
ENSG00000181467	381.916	0.88588	0.134988	6.56267	5.28516e-11	4.5595e-09
ENSG00000112249	3004.29	1.06033	0.161648	6.55952	5.39817e-11	4.63936e-09
ENSG00000133019	248.851	-2.10741	0.321388	-6.55721	5.48245e-11	4.69401e-09
ENSG00000112773	306.971	2.03272	0.31008	6.55547	5.54652e-11	4.73102e-09
ENSG00000124831	2326.34	0.899982	0.137305	6.55462	5.57844e-11	4.74042e-09
ENSG00000198018	818.952	0.837624	0.12804	6.54188	6.07483e-11	5.14298e-09
ENSG00000204136	49.5508	-3.60421	0.552079	-6.52843	6.64628e-11	5.60585e-09
ENSG00000167460	15496.4	0.719273	0.110187	6.52776	6.67619e-11	5.61022e-09
ENSG00000175600	168.796	1.58601	0.243105	6.52397	6.84725e-11	5.73274e-09
ENSG00000198363	2395.67	1.09541	0.167924	6.52325	6.87994e-11	5.73893e-09
ENSG00000259439	334.763	-0.920432	0.141533	-6.50328	7.85849e-11	6.53118e-09
ENSG00000255433	376.512	0.971313	0.149448	6.49935	8.06667e-11	6.67973e-09
ENSG00000197461	210.186	3.33172	0.513383	6.48974	8.59835e-11	7.04724e-09
ENSG00000164841	141.176	-1.77184	0.273025	-6.48965	8.60366e-11	7.04724e-09
ENSG00000165633	184.18	-1.27875	0.197011	-6.49074	8.54169e-11	7.04724e-09
ENSG00000087074	871.902	1.15593	0.178275	6.48394	8.93575e-11	7.29292e-09
ENSG00000125148	895.303	2.3699	0.365694	6.48056	9.13821e-11	7.43143e-09
ENSG00000103415	924.623	0.806643	0.124601	6.47378	9.55784e-11	7.74492e-09
ENSG00000139289	526.233	2.43161	0.376029	6.46654	1.00271e-10	8.09623e-09
ENSG00000065923	294.965	1.01242	0.156848	6.45481	1.08355e-10	8.71798e-09
ENSG00000174307	1539.88	1.51541	0.234885	6.45174	1.10573e-10	8.84667e-09
ENSG00000114529	175.732	2.0203	0.31315	6.45152	1.10735e-10	8.84667e-09
ENSG00000164733	8026.37	1.31469	0.203894	6.44792	1.13396e-10	9.02754e-09
ENSG00000235597	86.1022	-2.02232	0.314294	-6.43448	1.23897e-10	9.82901e-09
ENSG00000110660	741.416	0.5695	0.0885587	6.43076	1.26969e-10	1.00377e-08
ENSG00000124243	429.73	1.01875	0.158487	6.42796	1.29331e-10	1.01889e-08
ENSG00000018236	982.196	-1.31993	0.20552	-6.42239	1.34151e-10	1.04957e-08
ENSG00000135111	3650.57	1.22808	0.191215	6.42247	1.34082e-10	1.04957e-08
ENSG00000109132	4799.37	-1.2434	0.193758	-6.41729	1.38718e-10	1.08157e-08
ENSG00000069849	2026.11	0.459334	0.0716087	6.4145	1.41289e-10	1.09784e-08
ENSG00000273038	172.927	1.28036	0.199889	6.40535	1.50026e-10	1.16175e-08
ENSG00000163513	392.68	1.9297	0.301817	6.39363	1.61992e-10	1.25015e-08
ENSG00000105889	59.9885	2.46408	0.385507	6.39179	1.63958e-10	1.26103e-08
ENSG00000158023	299.967	2.42004	0.378885	6.38725	1.68891e-10	1.29022e-08
ENSG00000178695	1706.14	1.7017	0.266408	6.38756	1.68549e-10	1.29022e-08
ENSG00000164099	4430.27	1.95086	0.305489	6.38603	1.70247e-10	1.29622e-08
ENSG00000173846	339.606	1.34594	0.210948	6.38044	1.76578e-10	1.33993e-08
ENSG00000050344	1361.32	0.767321	0.120282	6.37934	1.77857e-10	1.34513e-08
ENSG00000119139	76.8251	1.54412	0.242098	6.37805	1.79354e-10	1.35195e-08
ENSG00000126453	312.746	1.31366	0.206465	6.36261	1.9836e-10	1.49026e-08
ENSG00000149294	4834.19	0.469503	0.0738542	6.35716	2.05512e-10	1.5389e-08
ENSG00000152137	457.412	2.94877	0.463912	6.3563	2.06666e-10	1.54245e-08
ENSG00000163545	272.712	3.33619	0.524982	6.35487	2.08601e-10	1.55179e-08
ENSG00000100558	47.1645	2.92195	0.459984	6.35228	2.12142e-10	1.57297e-08
ENSG00000131236	8088.96	0.53309	0.0839331	6.35137	2.13412e-10	1.57723e-08
ENSG00000175592	394.724	3.90785	0.615372	6.35037	2.14791e-10	1.58227e-08
ENSG00000146122	195.424	-0.882543	0.138989	-6.34972	2.15707e-10	1.58387e-08
ENSG00000148484	1352.97	0.963838	0.151879	6.34609	2.20854e-10	1.61644e-08
ENSG00000023909	373.651	1.3758	0.216923	6.34233	2.2632e-10	1.65112e-08
ENSG00000233559	25.4255	3.96726	0.627179	6.32557	2.52306e-10	1.8348e-08
ENSG00000104856	351.633	2.37277	0.375153	6.3248	2.53562e-10	1.83804e-08
ENSG00000043143	614.903	1.00174	0.158716	6.31152	2.76311e-10	1.99657e-08
ENSG00000130402	8075.72	1.82055	0.288589	6.30844	2.81855e-10	2.03016e-08
ENSG00000111424	44.1214	3.46201	0.549019	6.30582	2.86676e-10	2.05835e-08
ENSG00000134775	1025.66	-0.584903	0.0927927	-6.30334	2.91307e-10	2.08501e-08
ENSG00000143217	152.976	1.795	0.2848	6.30267	2.92566e-10	2.08743e-08
ENSG00000140105	2138.99	0.575875	0.0914256	6.29884	2.99884e-10	2.13294e-08
ENSG00000163297	2399.55	1.25366	0.199076	6.29742	3.0265e-10	2.14588e-08
ENSG00000248698	69.8598	2.82772	0.4491	6.29642	3.04602e-10	2.153e-08
ENSG00000169857	343.99	0.672254	0.106808	6.29402	3.09354e-10	2.17979e-08
ENSG00000196843	133.558	1.70253	0.270571	6.29237	3.12649e-10	2.19619e-08
ENSG00000130638	4956	0.35757	0.0568927	6.285	3.27858e-10	2.29592e-08
ENSG00000111145	1422.88	1.33673	0.212936	6.27762	3.43791e-10	2.40008e-08
ENSG00000123572	100.517	2.47782	0.395109	6.27122	3.58232e-10	2.49323e-08
ENSG00000252690	147.679	-1.2504	0.199465	-6.26878	3.6388e-10	2.52479e-08
ENSG00000120306	785.216	1.44035	0.229926	6.26441	3.74231e-10	2.5887e-08
ENSG00000196639	252.6	2.15244	0.343713	6.26233	3.79277e-10	2.61563e-08
ENSG00000143869	110.447	-2.19021	0.34983	-6.26077	3.83073e-10	2.6338e-08
ENSG00000100997	983.231	0.680656	0.108731	6.25999	3.85e-10	2.63905e-08
ENSG00000089250	75.7132	-3.1791	0.508353	-6.25373	4.00754e-10	2.73877e-08
ENSG00000175183	1412.85	-1.02606	0.164373	-6.24225	4.3131e-10	2.93874e-08
ENSG00000075461	5797.3	-1.02812	0.164798	-6.23869	4.41239e-10	2.99739e-08
ENSG00000104689	82.5733	1.77809	0.285127	6.23613	4.48521e-10	3.03776e-08
ENSG00000104313	325.964	-1.79001	0.287071	-6.23541	4.50591e-10	3.04269e-08
ENSG00000003402	1010	0.955729	0.153384	6.23096	4.63581e-10	3.11752e-08
ENSG00000130147	2246.42	1.2482	0.200331	6.23068	4.6442e-10	3.11752e-08
ENSG00000133083	1815.84	1.0177	0.163373	6.22929	4.6854e-10	3.1359e-08
ENSG00000076706	1578.51	1.73652	0.278795	6.22868	4.70388e-10	3.13901e-08
ENSG00000112137	573.573	-0.904745	0.145275	-6.22779	4.73063e-10	3.14761e-08
ENSG00000151327	983.327	0.630556	0.101301	6.22461	4.82769e-10	3.20279e-08
ENSG00000157796	1128.44	-0.570862	0.0917267	-6.22352	4.86131e-10	3.21569e-08
ENSG00000160789	5758.48	1.73375	0.278714	6.22052	4.95509e-10	3.2682e-08
ENSG00000153823	125.496	2.28094	0.367051	6.21423	5.15775e-10	3.39201e-08
ENSG00000225339	54.3682	2.2235	0.357878	6.21299	5.19841e-10	3.39904e-08
ENSG00000105894	2218.89	1.5161	0.244015	6.21314	5.1936e-10	3.39904e-08
ENSG00000119714	184.944	-1.43551	0.231083	-6.21212	5.22736e-10	3.40815e-08
ENSG00000076662	149.698	1.02863	0.165696	6.20795	5.36795e-10	3.48978e-08
ENSG00000189143	98.7351	1.83035	0.294879	6.20711	5.39673e-10	3.49847e-08
ENSG00000049860	1481.3	1.08862	0.175599	6.19945	5.66619e-10	3.65667e-08
ENSG00000117877	591.632	0.940366	0.15169	6.19926	5.673e-10	3.65667e-08
ENSG00000116147	2327.25	-1.09838	0.177233	-6.19734	5.74238e-10	3.68048e-08
ENSG00000154380	8350.64	0.861844	0.139066	6.19736	5.7419e-10	3.68048e-08
ENSG00000135679	3909.07	1.21513	0.196133	6.19544	5.81213e-10	3.71469e-08
ENSG00000108854	1750.68	0.643705	0.103953	6.19228	5.93012e-10	3.77945e-08
ENSG00000105281	1493.27	1.03089	0.166494	6.19173	5.95068e-10	3.78193e-08
ENSG00000137936	358.371	1.23519	0.199558	6.18964	6.03014e-10	3.82173e-08
ENSG00000009335	2950.98	0.590153	0.0954589	6.18227	6.31847e-10	3.99331e-08
ENSG00000050426	1103.1	-0.599325	0.097033	-6.17651	6.55348e-10	4.13033e-08
ENSG00000134109	1072.58	1.05466	0.170776	6.17571	6.58651e-10	4.13965e-08
ENSG00000125462	346.046	-0.929351	0.150518	-6.17435	6.64372e-10	4.16407e-08
ENSG00000117399	1609.74	0.73968	0.119951	6.16651	6.98156e-10	4.36376e-08
ENSG00000198570	208.334	-1.3177	0.213735	-6.16514	7.04192e-10	4.3894e-08
ENSG00000147065	1104.05	2.52466	0.409866	6.15973	7.28671e-10	4.52954e-08
ENSG00000120708	632.05	2.80611	0.455602	6.15913	7.31448e-10	4.53438e-08
ENSG00000141232	687.047	0.794305	0.129135	6.15095	7.70205e-10	4.76163e-08
ENSG00000183955	936.092	0.653005	0.106182	6.14989	7.75373e-10	4.7676e-08
ENSG00000198838	65.6657	2.31687	0.376731	6.14994	7.75127e-10	4.7676e-08
ENSG00000071127	6494.55	1.44536	0.235068	6.14872	7.81129e-10	4.79001e-08
ENSG00000127329	215.741	1.48167	0.241004	6.14789	7.85188e-10	4.80192e-08
ENSG00000154122	598.657	0.890726	0.144911	6.14673	7.90985e-10	4.81144e-08
ENSG00000101955	316.626	2.23148	0.363034	6.14674	7.90929e-10	4.81144e-08
ENSG00000114480	806.575	1.21847	0.198331	6.1436	8.06717e-10	4.88189e-08
ENSG00000165028	235.969	-0.927422	0.150958	-6.14357	8.06871e-10	4.88189e-08
ENSG00000250337	298.201	1.64292	0.267447	6.14298	8.09886e-10	4.8871e-08
ENSG00000108924	84.8422	-1.33787	0.217842	-6.14147	8.17622e-10	4.9207e-08
ENSG00000078401	138.288	2.92984	0.477408	6.13697	8.41126e-10	5.04876e-08
ENSG00000170989	97.1997	3.14733	0.513132	6.13357	8.59271e-10	5.14406e-08
ENSG00000128285	18.7876	4.20739	0.686157	6.13183	8.68762e-10	5.1872e-08
ENSG00000166482	2085.75	-1.0679	0.174495	-6.11996	9.35977e-10	5.57385e-08
ENSG00000140807	149.383	-1.0873	0.177683	-6.1193	9.39875e-10	5.58242e-08
ENSG00000253414	24.4519	2.88699	0.471848	6.11846	9.44818e-10	5.59712e-08
ENSG00000155755	3160.83	0.659663	0.107852	6.1164	9.57124e-10	5.62596e-08
ENSG00000082684	103.592	-2.31487	0.378454	-6.11665	9.55626e-10	5.62596e-08
ENSG00000103342	4002.54	0.372975	0.060972	6.11716	9.52562e-10	5.62596e-08
ENSG00000111696	597.019	1.68768	0.276033	6.11404	9.71396e-10	5.69509e-08
ENSG00000077279	1137.07	-1.40211	0.22935	-6.11341	9.75219e-10	5.70277e-08
ENSG00000078699	1515.07	-0.901964	0.147712	-6.10623	1.02013e-09	5.95005e-08
ENSG00000124374	128.223	-1.067	0.174784	-6.10466	1.03021e-09	5.97813e-08
ENSG00000131773	611.334	0.767831	0.125774	6.10487	1.02886e-09	5.97813e-08
ENSG00000003147	3104.74	-1.91066	0.31329	-6.09872	1.06924e-09	6.17302e-08
ENSG00000204682	116.563	-0.992708	0.162765	-6.09902	1.06718e-09	6.17302e-08
ENSG00000168497	66.5152	2.09764	0.344075	6.09646	1.0844e-09	6.24468e-08
ENSG00000173926	185.635	1.65296	0.271241	6.09406	1.10085e-09	6.30738e-08
ENSG00000198542	51.8087	2.35484	0.38641	6.09415	1.1002e-09	6.30738e-08
ENSG00000144730	2337.45	-1.75998	0.288859	-6.09287	1.10902e-09	6.33815e-08
ENSG00000171084	159.013	1.39583	0.229182	6.09047	1.12578e-09	6.4178e-08
ENSG00000101665	444.812	1.13863	0.187	6.08895	1.13655e-09	6.46298e-08
ENSG00000168785	1473.05	0.474312	0.0779034	6.08847	1.13995e-09	6.46606e-08
ENSG00000119514	202.479	1.8519	0.304226	6.08725	1.14867e-09	6.49928e-08
ENSG00000188064	30.9562	5.07404	0.833937	6.08444	1.16896e-09	6.59766e-08
ENSG00000183654	1881.45	-0.880845	0.14483	-6.08194	1.18736e-09	6.68487e-08
ENSG00000140931	1312.37	0.978492	0.160942	6.07978	1.20349e-09	6.75888e-08
ENSG00000232527	172.324	1.84275	0.303474	6.07218	1.26182e-09	7.069e-08
ENSG00000189221	1070.58	-0.936232	0.154221	-6.0707	1.2735e-09	7.11687e-08
ENSG00000166073	812.814	1.05985	0.174616	6.0696	1.28229e-09	7.14837e-08
ENSG00000107954	65.2852	-1.33889	0.22064	-6.06821	1.29342e-09	7.19276e-08
ENSG00000112210	701.649	0.728961	0.120164	6.06637	1.30837e-09	7.25809e-08
ENSG00000099860	177.211	2.39979	0.395913	6.06141	1.3493e-09	7.46687e-08
ENSG00000134516	199.797	2.52793	0.4171	6.06073	1.35506e-09	7.48053e-08
ENSG00000234520	18.1537	3.7614	0.620766	6.05928	1.36734e-09	7.53001e-08
ENSG00000067445	2859.82	-0.408141	0.0673842	-6.05693	1.38744e-09	7.62217e-08
ENSG00000163975	527.138	1.68213	0.277743	6.05644	1.39167e-09	7.62697e-08
ENSG00000089159	1917.53	2.04339	0.337421	6.05591	1.39622e-09	7.63346e-08
ENSG00000150093	19041.9	0.869297	0.143565	6.05506	1.40368e-09	7.65582e-08
ENSG00000236437	25.4186	-3.23413	0.534331	-6.05267	1.42466e-09	7.75159e-08
ENSG00000140416	18998.1	2.00533	0.331414	6.05083	1.44101e-09	7.82176e-08
ENSG00000168003	1409.05	0.981223	0.162217	6.04883	1.45903e-09	7.90071e-08
ENSG00000157613	74.9238	2.97716	0.492582	6.04398	1.50354e-09	8.12233e-08
ENSG00000163694	88.0888	2.51937	0.417167	6.03923	1.54847e-09	8.3452e-08
ENSG00000104312	1035.66	1.45311	0.240908	6.03181	1.62138e-09	8.7174e-08
ENSG00000198795	373.618	-1.12285	0.186225	-6.02956	1.64402e-09	8.81823e-08
ENSG00000135469	641.779	-0.508447	0.0844302	-6.0221	1.72164e-09	9.21279e-08
ENSG00000228536	26.5282	2.78583	0.46279	6.01964	1.74805e-09	9.32818e-08
ENSG00000115290	260.892	2.08776	0.346843	6.01933	1.75142e-09	9.32818e-08
ENSG00000034152	560.218	1.78253	0.296169	6.01864	1.7589e-09	9.34606e-08
ENSG00000188229	8680.29	0.710789	0.118115	6.01779	1.76815e-09	9.37328e-08
ENSG00000152076	475.97	1.3447	0.223598	6.01391	1.81101e-09	9.57239e-08
ENSG00000176014	1892.51	2.36924	0.393979	6.01363	1.81415e-09	9.57239e-08
ENSG00000132854	27.4867	-2.49825	0.415747	-6.00905	1.86613e-09	9.82382e-08
ENSG00000172380	3177.64	1.39226	0.231931	6.0029	1.93827e-09	1.018e-07
ENSG00000100604	2324.41	-2.52386	0.420643	-6.00001	1.97309e-09	1.03389e-07
ENSG00000120875	2233.31	0.708261	0.118075	5.99839	1.99283e-09	1.03705e-07
ENSG00000165113	187.272	-1.07245	0.178786	-5.99854	1.99104e-09	1.03705e-07
ENSG00000168348	128.056	-5.32048	0.886923	-5.99881	1.98769e-09	1.03705e-07
ENSG00000082781	2223.59	1.66122	0.276987	5.99745	2.00437e-09	1.04067e-07
ENSG00000078725	103.333	1.39131	0.232005	5.99692	2.01097e-09	1.04171e-07
ENSG00000134668	226.476	3.73661	0.623737	5.99068	2.08966e-09	1.08e-07
ENSG00000229056	31.9393	3.60804	0.60232	5.99023	2.09549e-09	1.08056e-07
ENSG00000225156	271.475	-0.927741	0.154935	-5.98795	2.12502e-09	1.09083e-07
ENSG00000167778	542.025	1.09617	0.183054	5.98823	2.12143e-09	1.09083e-07
ENSG00000165959	537.937	1.36677	0.228268	5.98758	2.12986e-09	1.09085e-07
ENSG00000137831	963.442	1.0079	0.168519	5.98092	2.21881e-09	1.13384e-07
ENSG00000166268	35.6019	6.73404	1.1261	5.97997	2.23177e-09	1.1379e-07
ENSG00000136235	1583.4	-1.48238	0.248024	-5.97676	2.27616e-09	1.15793e-07
ENSG00000115297	1668.82	1.7451	0.292006	5.97625	2.28328e-09	1.15896e-07
ENSG00000159388	1526.18	0.992129	0.16606	5.97453	2.3076e-09	1.16869e-07
ENSG00000159461	931.477	0.849624	0.142271	5.97187	2.34549e-09	1.18523e-07
ENSG00000168461	1370.51	1.30573	0.218826	5.96696	2.4172e-09	1.21875e-07
ENSG00000146250	161.133	-1.71947	0.2882	-5.96624	2.42784e-09	1.2214e-07
ENSG00000110108	924.351	1.09973	0.184421	5.96316	2.47409e-09	1.24192e-07
ENSG00000182534	5026	0.672696	0.112931	5.95672	2.57345e-09	1.28894e-07
ENSG00000150594	40.1392	3.40588	0.571809	5.95633	2.57972e-09	1.28923e-07
ENSG00000179630	262.995	1.22679	0.206017	5.95478	2.60417e-09	1.2986e-07
ENSG00000155011	2633.05	0.767607	0.129106	5.94556	2.75514e-09	1.37087e-07
ENSG00000169213	726.681	1.44682	0.243502	5.9417	2.82079e-09	1.40046e-07
ENSG00000280989	84.9189	-2.80141	0.471729	-5.93861	2.87442e-09	1.42397e-07
ENSG00000013588	375.636	2.325	0.391532	5.93821	2.8815e-09	1.42436e-07
ENSG00000146469	1233.73	1.58553	0.26709	5.93633	2.91475e-09	1.43767e-07
ENSG00000140563	246.259	-1.66758	0.280938	-5.93575	2.92508e-09	1.43963e-07
ENSG00000155115	1670.6	0.548762	0.0925884	5.9269	3.08701e-09	1.51604e-07
ENSG00000063660	1419.82	1.74822	0.29516	5.92296	3.16205e-09	1.54954e-07
ENSG00000169247	54.5883	2.14669	0.362556	5.92099	3.20004e-09	1.56478e-07
ENSG00000101307	22.0615	3.83558	0.648335	5.91605	3.29764e-09	1.60903e-07
ENSG00000182636	171.049	1.85118	0.31328	5.90904	3.44114e-09	1.67545e-07
ENSG00000171724	2612.2	1.51657	0.256676	5.90848	3.45276e-09	1.67751e-07
ENSG00000196428	475.029	1.36021	0.230318	5.9058	3.50946e-09	1.70141e-07
ENSG00000101384	738.869	1.9218	0.325573	5.90283	3.57319e-09	1.72861e-07
ENSG00000072110	7024.81	1.67018	0.283011	5.90148	3.60247e-09	1.73907e-07
ENSG00000140564	1034.57	1.8286	0.310074	5.89729	3.69514e-09	1.78002e-07
ENSG00000179240	687.237	-0.924849	0.1569	-5.8945	3.75821e-09	1.80657e-07
ENSG00000111186	150.942	1.65124	0.280215	5.89276	3.79809e-09	1.82188e-07
ENSG00000169439	1327.06	-0.845736	0.14355	-5.89156	3.82575e-09	1.83128e-07
ENSG00000120800	1295.69	0.634162	0.107713	5.8875	3.92074e-09	1.8728e-07
ENSG00000176485	472.085	1.15697	0.196533	5.88689	3.9354e-09	1.87585e-07
ENSG00000168090	4281.02	0.638483	0.108472	5.88614	3.95316e-09	1.88036e-07
ENSG00000101938	256.441	-0.972675	0.165388	-5.88116	4.07401e-09	1.93379e-07
ENSG00000245870	1063.54	-1.86683	0.31746	-5.88052	4.08981e-09	1.93578e-07
ENSG00000140961	125.109	2.36549	0.402273	5.8803	4.09525e-09	1.93578e-07
ENSG00000241685	675.901	0.611779	0.104178	5.87242	4.29472e-09	2.025e-07
ENSG00000078596	290.096	2.89597	0.49317	5.87215	4.30186e-09	2.025e-07
ENSG00000103187	2772.91	2.7138	0.462576	5.8667	4.44552e-09	2.08829e-07
ENSG00000173465	600.961	0.762319	0.129962	5.86571	4.47223e-09	2.0965e-07
ENSG00000229312	47.577	-3.30052	0.56283	-5.86414	4.51456e-09	2.11197e-07
ENSG00000128340	157.488	2.35672	0.402041	5.86188	4.57661e-09	2.1366e-07
ENSG00000162878	426.272	-0.734163	0.125379	-5.85556	4.75407e-09	2.21035e-07
ENSG00000242242	62.7423	2.40587	0.410858	5.85573	4.74929e-09	2.21035e-07
ENSG00000125869	1613.71	-1.55108	0.264937	-5.8545	4.78449e-09	2.21994e-07
ENSG00000168386	3954.39	2.2712	0.388032	5.85313	4.82393e-09	2.22913e-07
ENSG00000155660	6846.4	1.03475	0.176776	5.85346	4.81459e-09	2.22913e-07
ENSG00000154102	119.389	1.76811	0.302159	5.85159	4.86883e-09	2.2453e-07
ENSG00000189410	69.5839	1.93223	0.330476	5.84681	5.01102e-09	2.30619e-07
ENSG00000037474	2338.13	0.488733	0.0835977	5.84625	5.02782e-09	2.30923e-07
ENSG00000162734	8992.37	0.652485	0.111629	5.84511	5.06232e-09	2.32039e-07
ENSG00000157851	2907.97	-1.02396	0.175406	-5.83766	5.29393e-09	2.42165e-07
ENSG00000164442	152.639	2.22119	0.380569	5.83649	5.33132e-09	2.43385e-07
ENSG00000134013	1942.26	2.40077	0.411381	5.83589	5.35045e-09	2.43768e-07
ENSG00000155366	2429.14	1.36871	0.234596	5.83432	5.40103e-09	2.45579e-07
ENSG00000107959	1439.9	1.0752	0.184451	5.82918	5.56994e-09	2.52753e-07
ENSG00000170927	27.5437	-3.5986	0.617753	-5.82531	5.70074e-09	2.58172e-07
ENSG00000170836	1277.18	0.421702	0.0724357	5.82174	5.82369e-09	2.63214e-07
ENSG00000183726	1994.48	0.532228	0.0914451	5.82019	5.8779e-09	2.65137e-07
ENSG00000100097	10397.8	1.26859	0.218056	5.8177	5.96637e-09	2.68593e-07
ENSG00000189292	27.5143	3.01448	0.518783	5.81066	6.22258e-09	2.75981e-07
ENSG00000143891	511.958	0.876416	0.150803	5.81168	6.18489e-09	2.75981e-07
ENSG00000003137	545.408	3.38569	0.582683	5.81052	6.22778e-09	2.75981e-07
ENSG00000280744	27.7423	6.2409	1.0738	5.81196	6.17456e-09	2.75981e-07
ENSG00000159674	185.497	2.2548	0.38802	5.81104	6.20846e-09	2.75981e-07
ENSG00000203877	337.084	-1.63468	0.281329	-5.81058	6.22574e-09	2.75981e-07
ENSG00000147119	94.2491	1.73245	0.2981	5.81164	6.18628e-09	2.75981e-07
ENSG00000135404	6348.2	0.660218	0.113608	5.81137	6.19623e-09	2.75981e-07
ENSG00000178922	553.767	1.05797	0.182158	5.80798	6.32297e-09	2.78567e-07
ENSG00000180801	2035.05	1.78038	0.306535	5.80807	6.31979e-09	2.78567e-07
ENSG00000145391	1458.53	0.607137	0.104533	5.80806	6.31994e-09	2.78567e-07
ENSG00000115652	943.157	0.719265	0.123927	5.80394	6.47734e-09	2.84607e-07
ENSG00000182253	679.382	1.59028	0.274009	5.80374	6.48516e-09	2.84607e-07
ENSG00000137959	20.8786	-3.48003	0.600695	-5.79334	6.90014e-09	3.02234e-07
ENSG00000103642	364.687	1.09054	0.188268	5.7925	6.9346e-09	3.0274e-07
ENSG00000141526	169.828	1.79699	0.310231	5.79241	6.93839e-09	3.0274e-07
ENSG00000071205	364.565	0.939098	0.162135	5.79206	6.95284e-09	3.02789e-07
ENSG00000006283	42.0477	-2.06953	0.357408	-5.79038	7.02293e-09	3.05255e-07
ENSG00000159231	221.484	1.71381	0.296167	5.78665	7.18042e-09	3.11504e-07
ENSG00000162490	151.255	1.5865	0.274666	5.77613	7.64393e-09	3.30979e-07
ENSG00000117868	1845.9	0.610802	0.105802	5.77304	7.78557e-09	3.3647e-07
ENSG00000111913	176.105	3.48693	0.604093	5.77218	7.82545e-09	3.37551e-07
ENSG00000175497	84.0648	-2.25871	0.391408	-5.77074	7.89238e-09	3.39792e-07
ENSG00000026025	23340	1.72052	0.298235	5.76902	7.97349e-09	3.42634e-07
ENSG00000016082	3386.86	-1.18843	0.206095	-5.7664	8.09821e-09	3.4668e-07
ENSG00000196954	36.4495	2.54466	0.441284	5.7665	8.09347e-09	3.4668e-07
ENSG00000110104	863.028	0.923654	0.160208	5.76533	8.14986e-09	3.48234e-07
ENSG00000013293	1126.41	0.730022	0.126666	5.76336	8.24573e-09	3.51668e-07
ENSG00000141682	840.912	0.871126	0.151204	5.76128	8.34793e-09	3.55359e-07
ENSG00000110876	59.6908	2.98949	0.519581	5.75366	8.73314e-09	3.7106e-07
ENSG00000143995	848.184	-0.990309	0.172302	-5.74753	9.05545e-09	3.84036e-07
ENSG00000109814	1069.08	0.53439	0.0929857	5.74701	9.0836e-09	3.84511e-07
ENSG00000154175	148.463	-1.95152	0.33988	-5.74179	9.36825e-09	3.94533e-07
ENSG00000146592	1898.77	0.798677	0.139088	5.74224	9.343e-09	3.94533e-07
ENSG00000099399	87.119	1.56948	0.273347	5.74171	9.37252e-09	3.94533e-07
ENSG00000003756	2720.74	-0.490771	0.0855688	-5.7354	9.72844e-09	4.08757e-07
ENSG00000160190	216.654	1.61667	0.282099	5.73086	9.99249e-09	4.19075e-07
ENSG00000178031	186.542	2.43501	0.425121	5.72781	1.01734e-08	4.25873e-07
ENSG00000126458	440.696	1.47202	0.257017	5.72734	1.02016e-08	4.26268e-07
ENSG00000155511	228.741	0.928873	0.162194	5.72691	1.02278e-08	4.26578e-07
ENSG00000253368	103.877	1.45763	0.254581	5.72561	1.03062e-08	4.2749e-07
ENSG00000026103	285.634	1.85049	0.323177	5.72593	1.02867e-08	4.2749e-07
ENSG00000107554	674.484	1.85805	0.324503	5.72585	1.02918e-08	4.2749e-07
ENSG00000115107	451.456	1.25016	0.218424	5.72353	1.04331e-08	4.31178e-07
ENSG00000179603	86.4611	-2.98684	0.521838	-5.72369	1.04236e-08	4.31178e-07
ENSG00000166750	61.3664	4.74074	0.828379	5.72291	1.04717e-08	4.31986e-07
ENSG00000185043	952.877	1.28651	0.224869	5.72117	1.0579e-08	4.35622e-07
ENSG00000126522	779.818	0.685823	0.119889	5.7205	1.06209e-08	4.36555e-07
ENSG00000087085	185.732	1.57453	0.275397	5.71732	1.0822e-08	4.44014e-07
ENSG00000143669	690.179	1.23903	0.216811	5.71481	1.09826e-08	4.49789e-07
ENSG00000166396	39.7982	3.57428	0.625787	5.71165	1.11885e-08	4.57397e-07
ENSG00000107249	246.845	2.25041	0.394155	5.70945	1.13344e-08	4.62529e-07
ENSG00000255690	496.813	-0.962042	0.168531	-5.7084	1.14044e-08	4.64552e-07
ENSG00000243742	26.5033	3.82887	0.670857	5.70743	1.14692e-08	4.66352e-07
ENSG00000187775	21.576	3.71249	0.650738	5.70505	1.1631e-08	4.72084e-07
ENSG00000064012	184.588	1.99609	0.350032	5.70258	1.18004e-08	4.78108e-07
ENSG00000259017	26.3734	-4.63972	0.813859	-5.70088	1.19188e-08	4.82042e-07
ENSG00000167912	95.3333	-1.22532	0.214991	-5.69942	1.20216e-08	4.85336e-07
ENSG00000278928	252.584	-1.19472	0.209674	-5.69801	1.21211e-08	4.88482e-07
ENSG00000156564	111.539	-1.67989	0.294926	-5.69599	1.22658e-08	4.93438e-07
ENSG00000145730	4721.69	1.49278	0.262148	5.69442	1.23792e-08	4.96255e-07
ENSG00000175352	209.354	0.952927	0.167344	5.69441	1.23796e-08	4.96255e-07
ENSG00000165527	1449.78	0.526446	0.0925013	5.69122	1.26132e-08	5.04729e-07
ENSG00000119655	4037.99	1.80553	0.317321	5.68991	1.27108e-08	5.07738e-07
ENSG00000006611	14.9418	-3.77201	0.663242	-5.68723	1.2912e-08	5.14868e-07
ENSG00000036565	326.564	-1.43696	0.252765	-5.68495	1.30852e-08	5.20858e-07
ENSG00000140575	3427.2	0.987637	0.173749	5.68428	1.31364e-08	5.21983e-07
ENSG00000131725	558.186	0.877863	0.15451	5.68159	1.33451e-08	5.29283e-07
ENSG00000137142	2186.28	-1.07658	0.189496	-5.68131	1.33668e-08	5.29283e-07
ENSG00000067560	7678.01	0.445687	0.078473	5.67949	1.35095e-08	5.34e-07
ENSG00000226380	21.6068	4.08956	0.720317	5.67744	1.36727e-08	5.39514e-07
ENSG00000164251	212.828	1.99346	0.351336	5.67394	1.39551e-08	5.497e-07
ENSG00000138685	594.943	1.21345	0.213967	5.67121	1.4179e-08	5.56589e-07
ENSG00000077238	399.709	2.59788	0.458061	5.67146	1.41582e-08	5.56589e-07
ENSG00000109072	68.6634	1.88485	0.332377	5.67081	1.42127e-08	5.56947e-07
ENSG00000177234	26.4621	3.36477	0.594001	5.66459	1.47375e-08	5.76517e-07
ENSG00000065609	1633.18	-1.06081	0.187292	-5.66392	1.47954e-08	5.77784e-07
ENSG00000253130	25.9276	3.44896	0.609064	5.66272	1.48989e-08	5.80826e-07
ENSG00000173559	487.544	2.04947	0.36201	5.66137	1.50169e-08	5.84423e-07
ENSG00000169299	952.698	0.529765	0.0936045	5.65961	1.51717e-08	5.89438e-07
ENSG00000140941	2267.88	0.674154	0.119132	5.65887	1.52375e-08	5.90979e-07
ENSG00000116704	657.59	0.825289	0.145958	5.65431	1.56478e-08	6.05857e-07
ENSG00000097033	1971.29	0.698943	0.123767	5.64726	1.63028e-08	6.30145e-07
ENSG00000198105	851.15	-0.770453	0.13651	-5.64392	1.66222e-08	6.40309e-07
ENSG00000167191	818.782	1.76662	0.313012	5.64395	1.66189e-08	6.40309e-07
ENSG00000271474	318.116	-1.01279	0.179652	-5.63752	1.72517e-08	6.63432e-07
ENSG00000187653	46.7885	1.81958	0.32287	5.63566	1.74389e-08	6.69493e-07
ENSG00000142867	383.264	0.659973	0.117114	5.63532	1.74732e-08	6.69679e-07
ENSG00000249859	281.107	1.0431	0.185182	5.63284	1.77263e-08	6.78233e-07
ENSG00000133313	1542.83	0.667498	0.118522	5.63184	1.78296e-08	6.81035e-07
ENSG00000149591	9900.4	1.76425	0.313335	5.63056	1.79624e-08	6.84957e-07
ENSG00000164418	705.315	-0.864302	0.153514	-5.63013	1.80072e-08	6.85514e-07
ENSG00000165140	37.9102	-3.8562	0.685043	-5.62913	1.81124e-08	6.88361e-07
ENSG00000260802	49.3416	-2.15485	0.382947	-5.62702	1.8335e-08	6.94494e-07
ENSG00000182197	956.69	1.38146	0.245494	5.62726	1.8309e-08	6.94494e-07
ENSG00000234224	327.041	-1.74005	0.309255	-5.62658	1.83817e-08	6.95104e-07
ENSG00000159784	57.1832	1.50779	0.268049	5.62505	1.85458e-08	7.00142e-07
ENSG00000151702	140.22	2.56955	0.456951	5.62326	1.87386e-08	7.05076e-07
ENSG00000070404	2271.57	2.5416	0.451959	5.62353	1.87095e-08	7.05076e-07
ENSG00000148841	510.613	1.40613	0.250096	5.62237	1.88354e-08	7.07543e-07
ENSG00000166292	573.536	-3.53372	0.628745	-5.62028	1.90649e-08	7.14981e-07
ENSG00000143514	2427.3	0.459614	0.0818185	5.61748	1.93758e-08	7.24085e-07
ENSG00000077092	1100.38	0.641284	0.114164	5.61724	1.94034e-08	7.24085e-07
ENSG00000151967	513.706	-0.851906	0.151648	-5.61765	1.93574e-08	7.24085e-07
ENSG00000213949	4552.39	1.02469	0.182499	5.61477	1.96828e-08	7.33304e-07
ENSG00000128567	1436.46	1.20742	0.215124	5.61267	1.99225e-08	7.41019e-07
ENSG00000116791	935.339	0.764197	0.13619	5.61124	2.00881e-08	7.45957e-07
ENSG00000106991	955.569	1.98126	0.353141	5.6104	2.01859e-08	7.48364e-07
ENSG00000145050	1566.99	0.62111	0.110787	5.60634	2.06647e-08	7.64862e-07
ENSG00000196878	78.6052	2.32119	0.414127	5.60501	2.08244e-08	7.68269e-07
ENSG00000176244	248.526	-1.12446	0.200615	-5.60506	2.0818e-08	7.68269e-07
ENSG00000167657	1219.68	1.29822	0.231655	5.60412	2.0931e-08	7.70947e-07
ENSG00000137872	346.924	-0.878395	0.156779	-5.60275	2.10979e-08	7.75835e-07
ENSG00000158161	833.445	-0.523739	0.0935358	-5.59934	2.15165e-08	7.88672e-07
ENSG00000053108	19.8059	-2.92816	0.522937	-5.59946	2.15022e-08	7.88672e-07
ENSG00000134996	23.6216	2.67068	0.477026	5.59861	2.1608e-08	7.90748e-07
ENSG00000196975	1222.19	0.969979	0.173275	5.59791	2.16953e-08	7.92663e-07
ENSG00000102387	83.5666	1.39874	0.249904	5.59709	2.17983e-08	7.95149e-07
ENSG00000137309	5811.2	0.875827	0.156563	5.59408	2.21797e-08	8.07762e-07
ENSG00000143578	446.869	-0.826018	0.147684	-5.59313	2.23013e-08	8.10887e-07
ENSG00000287705	174.73	-2.13944	0.382663	-5.59091	2.2588e-08	8.19998e-07
ENSG00000100345	15561.4	2.35395	0.421399	5.58604	2.32303e-08	8.41969e-07
ENSG00000019991	547.888	1.54251	0.276154	5.58569	2.32773e-08	8.42327e-07
ENSG00000068323	1248.14	1.31797	0.236059	5.58322	2.36111e-08	8.53044e-07
ENSG00000182551	2261.32	0.40683	0.0729013	5.58057	2.39738e-08	8.64771e-07
ENSG00000106211	4595.35	1.51677	0.271938	5.57765	2.4379e-08	8.77992e-07
ENSG00000106537	193.231	1.18722	0.213114	5.57083	2.53528e-08	9.11617e-07
ENSG00000019186	392.849	2.99907	0.538457	5.56976	2.55094e-08	9.15795e-07
ENSG00000145244	512.513	2.70115	0.485007	5.56929	2.55773e-08	9.16781e-07
ENSG00000103154	102.663	2.15044	0.386968	5.55716	2.74202e-08	9.81289e-07
ENSG00000166886	778.932	0.778702	0.140139	5.55664	2.75018e-08	9.82657e-07
ENSG00000073008	1081.3	1.0155	0.182789	5.55557	2.76702e-08	9.87121e-07
ENSG00000121068	1510.97	2.31893	0.41822	5.54475	2.94369e-08	1.0485e-06
ENSG00000172053	4757.97	-0.542101	0.0977962	-5.54317	2.97036e-08	1.05634e-06
ENSG00000165886	280.993	1.21313	0.218903	5.54188	2.9924e-08	1.06251e-06
ENSG00000044574	10020.4	0.854843	0.154283	5.54077	3.0115e-08	1.06762e-06
ENSG00000196154	104.662	-1.48823	0.268642	-5.53984	3.0274e-08	1.07159e-06
ENSG00000065413	1038.62	-1.41477	0.255424	-5.5389	3.04376e-08	1.0757e-06
ENSG00000075420	1266.82	1.77634	0.320769	5.53775	3.06377e-08	1.08109e-06
ENSG00000076043	1312.89	1.25479	0.226705	5.5349	3.11411e-08	1.09714e-06
ENSG00000084234	9027.15	0.883198	0.159577	5.53462	3.11908e-08	1.09719e-06
ENSG00000132688	8907.69	0.772049	0.13954	5.53284	3.15092e-08	1.10497e-06
ENSG00000183160	1055.03	-0.603418	0.109058	-5.53299	3.14818e-08	1.10497e-06
ENSG00000051128	457.372	1.17554	0.2126	5.52935	3.21426e-08	1.12544e-06
ENSG00000259663	1837.73	-0.982702	0.177771	-5.52791	3.24063e-08	1.13292e-06
ENSG00000163191	782.326	2.64508	0.479043	5.52158	3.35968e-08	1.17038e-06
ENSG00000143507	239.739	0.697369	0.126304	5.52137	3.36375e-08	1.17038e-06
ENSG00000106003	119.648	1.40038	0.253653	5.52085	3.37356e-08	1.17038e-06
ENSG00000149380	35.2158	2.523	0.456916	5.5218	3.35552e-08	1.17038e-06
ENSG00000172216	98.6347	1.75774	0.318379	5.52092	3.37229e-08	1.17038e-06
ENSG00000067798	57.9812	2.49101	0.451287	5.5198	3.39393e-08	1.17565e-06
ENSG00000135324	1018.99	-1.23608	0.223971	-5.51892	3.41089e-08	1.17972e-06
ENSG00000144857	158.01	-0.872137	0.158126	-5.51544	3.47899e-08	1.20144e-06
ENSG00000172399	45.4554	1.91833	0.348068	5.51136	3.56071e-08	1.22779e-06
ENSG00000158050	82.5788	2.42353	0.439901	5.50927	3.60331e-08	1.2406e-06
ENSG00000140937	1778.05	1.03111	0.187259	5.50635	3.66342e-08	1.25938e-06
ENSG00000186814	700.952	-0.593452	0.107798	-5.50523	3.6868e-08	1.2655e-06
ENSG00000023572	349.048	0.745671	0.135567	5.50037	3.78993e-08	1.29503e-06
ENSG00000221866	2419.43	1.90456	0.346257	5.50041	3.78901e-08	1.29503e-06
ENSG00000124216	197.08	2.07099	0.376509	5.50051	3.78693e-08	1.29503e-06
ENSG00000130429	117.962	1.45084	0.26385	5.49872	3.8255e-08	1.30521e-06
ENSG00000185989	614.739	0.827481	0.150545	5.49657	3.87253e-08	1.31928e-06
ENSG00000051108	590.91	0.734577	0.13374	5.49256	3.96149e-08	1.34756e-06
ENSG00000183718	495.79	-0.624177	0.113691	-5.49013	4.01631e-08	1.36416e-06
ENSG00000144802	354.219	2.18705	0.398805	5.484	4.15825e-08	1.41026e-06
ENSG00000091490	1420.27	1.80067	0.328441	5.48249	4.19369e-08	1.41593e-06
ENSG00000224982	127.914	1.42328	0.259581	5.48299	4.18202e-08	1.41593e-06
ENSG00000137834	337.907	2.95958	0.539805	5.48268	4.18922e-08	1.41593e-06
ENSG00000111670	1377.33	0.803244	0.146572	5.48021	4.24822e-08	1.43221e-06
ENSG00000138675	334.845	2.56187	0.467688	5.47774	4.308e-08	1.44876e-06
ENSG00000089169	893.623	-1.14338	0.208735	-5.47765	4.31007e-08	1.44876e-06
ENSG00000221968	715.052	1.36672	0.249556	5.47662	4.33528e-08	1.45508e-06
ENSG00000189184	1147.46	-1.31562	0.240244	-5.47619	4.34585e-08	1.45647e-06
ENSG00000122863	1197.1	1.42156	0.25963	5.47534	4.36662e-08	1.46127e-06
ENSG00000101144	24.6221	-3.69093	0.674223	-5.47434	4.39153e-08	1.46744e-06
ENSG00000109339	607.35	-0.845297	0.154427	-5.47378	4.40541e-08	1.46992e-06
ENSG00000204516	33.6919	3.54108	0.646987	5.47318	4.42019e-08	1.47268e-06
ENSG00000124302	563.923	1.3494	0.246651	5.4709	4.47756e-08	1.48961e-06
ENSG00000117143	2233.41	0.49247	0.090079	5.46709	4.57473e-08	1.51971e-06
ENSG00000108219	1501.83	0.958179	0.175288	5.46631	4.59488e-08	1.52417e-06
ENSG00000168394	532.755	2.00991	0.367774	5.46506	4.6276e-08	1.53278e-06
ENSG00000113312	1575.68	0.470641	0.0861309	5.46425	4.64856e-08	1.53691e-06
ENSG00000180628	392.554	0.982765	0.17986	5.46406	4.6536e-08	1.53691e-06
ENSG00000073849	274.005	1.22149	0.223577	5.46338	4.67141e-08	1.53831e-06
ENSG00000008517	844.064	2.76502	0.506082	5.46359	4.66613e-08	1.53831e-06
ENSG00000146013	56.1936	-4.32533	0.791854	-5.46228	4.7006e-08	1.54568e-06
ENSG00000156113	1575.96	-0.634166	0.116114	-5.46157	4.71932e-08	1.54959e-06
ENSG00000071282	1683.97	0.873153	0.159998	5.45729	4.83448e-08	1.58511e-06
ENSG00000153976	45.1577	2.63299	0.482797	5.45362	4.93537e-08	1.61585e-06
ENSG00000134853	1749.48	-2.57329	0.471873	-5.45334	4.94321e-08	1.61609e-06
ENSG00000167996	27074.4	1.19255	0.218705	5.45279	4.95863e-08	1.6188e-06
ENSG00000184601	68.8087	2.06812	0.379498	5.44962	5.04782e-08	1.64554e-06
ENSG00000161513	1349.02	1.10747	0.203239	5.44912	5.06195e-08	1.64778e-06
ENSG00000168077	953.26	1.40489	0.25799	5.44553	5.16514e-08	1.67897e-06
ENSG00000256940	78.9166	1.55605	0.285764	5.44522	5.17399e-08	1.67944e-06
ENSG00000120693	1859.74	1.02111	0.187749	5.4387	5.36715e-08	1.73965e-06
ENSG00000114999	3079.59	0.417746	0.0768497	5.43588	5.45253e-08	1.7648e-06
ENSG00000251003	38.3731	2.91461	0.536334	5.43432	5.50054e-08	1.7778e-06
ENSG00000068366	1358.89	0.809236	0.148951	5.43288	5.54514e-08	1.78967e-06
ENSG00000082497	355.397	-1.71865	0.316398	-5.43192	5.57495e-08	1.79673e-06
ENSG00000250579	27.4598	-3.59577	0.662212	-5.42993	5.63765e-08	1.81436e-06
ENSG00000198053	602.234	2.68595	0.49472	5.42923	5.65966e-08	1.81887e-06
ENSG00000256894	15.0156	4.01116	0.738891	5.42862	5.679e-08	1.8225e-06
ENSG00000151276	1121.45	-0.507279	0.093481	-5.42655	5.74537e-08	1.8412e-06
ENSG00000034510	23554.2	0.725385	0.133696	5.42565	5.77435e-08	1.84787e-06
ENSG00000074590	1104.08	2.56801	0.473364	5.42503	5.79453e-08	1.85172e-06
ENSG00000182718	27593.7	1.80791	0.333285	5.42451	5.81131e-08	1.85447e-06
ENSG00000164509	52.5442	2.71196	0.500423	5.41933	5.98222e-08	1.90633e-06
ENSG00000154328	649.384	0.712976	0.13162	5.41693	6.06312e-08	1.92462e-06
ENSG00000276045	209.796	1.05753	0.195224	5.417	6.06077e-08	1.92462e-06
ENSG00000006016	27.4696	4.12135	0.760836	5.41687	6.06508e-08	1.92462e-06
ENSG00000172985	81.8502	2.18683	0.403802	5.41561	6.10815e-08	1.93288e-06
ENSG00000174640	85.4912	2.79277	0.515667	5.41584	6.1001e-08	1.93288e-06
ENSG00000055070	4624.92	0.555625	0.102641	5.4133	6.18727e-08	1.9552e-06
ENSG00000143363	1292.11	-0.601062	0.111053	-5.41237	6.21954e-08	1.96266e-06
ENSG00000131979	1282.19	-1.80841	0.334186	-5.41137	6.25432e-08	1.97089e-06
ENSG00000227036	60.0247	1.62452	0.300231	5.41089	6.2714e-08	1.97211e-06
ENSG00000011422	361.208	0.9134	0.168812	5.41077	6.27557e-08	1.97211e-06
ENSG00000165516	1261.85	-0.581508	0.107496	-5.40957	6.31778e-08	1.98263e-06
ENSG00000179133	19.3294	2.57154	0.475491	5.40818	6.36696e-08	1.9953e-06
ENSG00000112576	733.179	0.87852	0.162474	5.40715	6.40347e-08	2.00398e-06
ENSG00000103966	588.583	0.852678	0.157711	5.40659	6.42359e-08	2.00751e-06
ENSG00000145703	976.343	1.8705	0.346007	5.40597	6.44588e-08	2.0117e-06
ENSG00000177182	45.221	-2.42281	0.44822	-5.40541	6.46592e-08	2.01518e-06
ENSG00000142494	142.777	1.49386	0.276627	5.40027	6.6541e-08	2.07098e-06
ENSG00000130340	1230.63	0.40046	0.0742059	5.3966	6.79141e-08	2.11083e-06
ENSG00000164236	110.499	1.7658	0.327625	5.38969	7.05813e-08	2.19072e-06
ENSG00000087088	2992.18	1.02662	0.190531	5.38818	7.11736e-08	2.20609e-06
ENSG00000129187	1536.09	0.708405	0.131529	5.38592	7.2073e-08	2.23092e-06
ENSG00000272482	48.9109	2.61308	0.485197	5.3856	7.22035e-08	2.23192e-06
ENSG00000170425	136.364	1.58603	0.294657	5.38264	7.34029e-08	2.2659e-06
ENSG00000152207	71.2396	2.66678	0.495578	5.38115	7.40113e-08	2.28158e-06
ENSG00000187634	717.638	3.10257	0.576725	5.37963	7.4638e-08	2.29242e-06
ENSG00000136830	1445.21	1.22972	0.228582	5.37977	7.45797e-08	2.29242e-06
ENSG00000287431	187.088	-1.14008	0.211928	-5.37956	7.4666e-08	2.29242e-06
ENSG00000196526	3003.15	1.10239	0.204987	5.37783	7.5388e-08	2.30834e-06
ENSG00000183963	557.576	1.27447	0.236984	5.37785	7.53826e-08	2.30834e-06
ENSG00000144655	196.623	2.00799	0.373576	5.37505	7.65629e-08	2.34115e-06
ENSG00000107175	1386.75	0.62746	0.11675	5.37437	7.68491e-08	2.34674e-06
ENSG00000167785	844.564	-0.727609	0.135423	-5.37288	7.74872e-08	2.36305e-06
ENSG00000056972	154.42	-1.73234	0.322461	-5.37225	7.77598e-08	2.36818e-06
ENSG00000129250	1560.5	1.75589	0.326891	5.37148	7.80928e-08	2.37513e-06
ENSG00000142871	2699.31	2.91867	0.543459	5.37054	7.8502e-08	2.38438e-06
ENSG00000075785	5977.28	0.400953	0.0746634	5.37014	7.86744e-08	2.38642e-06
ENSG00000150403	1612.2	0.574674	0.10703	5.36926	7.90622e-08	2.39498e-06
ENSG00000163659	337.944	0.572698	0.106729	5.36592	8.05396e-08	2.43648e-06
ENSG00000138119	895.665	2.56631	0.478515	5.36308	8.18127e-08	2.4717e-06
ENSG00000133818	668.096	0.712055	0.132872	5.35894	8.37139e-08	2.52578e-06
ENSG00000232977	56.2949	1.39107	0.259701	5.35643	8.48833e-08	2.55766e-06
ENSG00000082438	221.229	0.843897	0.157586	5.35516	8.54807e-08	2.57224e-06
ENSG00000205426	16.9259	6.71908	1.25533	5.35245	8.67724e-08	2.60765e-06
ENSG00000137312	5645.05	0.699385	0.130689	5.35153	8.72113e-08	2.61738e-06
ENSG00000133985	447.478	0.77338	0.144561	5.34987	8.80199e-08	2.63815e-06
ENSG00000243943	1790.69	-0.679182	0.126992	-5.34824	8.88129e-08	2.65841e-06
ENSG00000135473	817.345	-0.515957	0.0965836	-5.34208	9.18879e-08	2.74683e-06
ENSG00000168615	3524.34	1.52018	0.284626	5.34098	9.24462e-08	2.75988e-06
ENSG00000136068	8798.77	2.14316	0.401325	5.3402	9.28444e-08	2.76813e-06
ENSG00000204650	820.386	-0.628348	0.117807	-5.33371	9.62264e-08	2.8652e-06
ENSG00000093010	1261.32	0.82837	0.155368	5.33165	9.73251e-08	2.89411e-06
ENSG00000225630	2056.5	0.688741	0.129211	5.33036	9.80188e-08	2.90712e-06
ENSG00000146232	364.376	1.09455	0.205338	5.33049	9.7948e-08	2.90712e-06
ENSG00000115946	921.568	0.511827	0.0960518	5.32865	9.89436e-08	2.93072e-06
ENSG00000049249	529.239	3.28578	0.616828	5.3269	9.99038e-08	2.9553e-06
ENSG00000171940	749.716	0.927993	0.17424	5.32596	1.00423e-07	2.96678e-06
ENSG00000288459	26.7374	2.29902	0.431986	5.32197	1.02649e-07	3.02861e-06
ENSG00000120889	4808.51	0.971887	0.182684	5.32003	1.03749e-07	3.05708e-06
ENSG00000107742	852.79	1.06615	0.200505	5.31732	1.05305e-07	3.09893e-06
ENSG00000257219	33.3595	3.52286	0.662653	5.3163	1.059e-07	3.11238e-06
ENSG00000164741	733.26	1.50613	0.283397	5.31455	1.06919e-07	3.13829e-06
ENSG00000168374	5600.98	0.612548	0.115286	5.3133	1.07659e-07	3.1559e-06
ENSG00000120738	329.719	1.74491	0.328439	5.31274	1.07987e-07	3.16144e-06
ENSG00000168887	1333.51	-0.513943	0.0967629	-5.31137	1.08807e-07	3.18071e-06
ENSG00000156110	911.781	0.666124	0.12542	5.31117	1.08926e-07	3.18071e-06
ENSG00000147526	393.598	0.937744	0.176618	5.30945	1.0996e-07	3.20266e-06
ENSG00000141524	164.81	1.26646	0.238521	5.30965	1.09836e-07	3.20266e-06
ENSG00000130766	558.763	1.34526	0.253465	5.30746	1.11163e-07	3.23357e-06
ENSG00000129472	1142.12	-0.706336	0.133131	-5.30555	1.12333e-07	3.2634e-06
ENSG00000227496	38.5394	2.7054	0.509989	5.30481	1.12793e-07	3.27257e-06
ENSG00000198121	470.789	0.744153	0.140502	5.29639	1.18116e-07	3.42265e-06
ENSG00000112320	144.301	-1.38286	0.261223	-5.2938	1.19799e-07	3.46698e-06
ENSG00000184371	923.701	2.86755	0.541943	5.29124	1.21492e-07	3.50258e-06
ENSG00000152684	734.947	0.537702	0.101621	5.29125	1.21486e-07	3.50258e-06
ENSG00000175785	189.514	-0.816163	0.154248	-5.29124	1.21492e-07	3.50258e-06
ENSG00000103056	238.212	-0.823919	0.155755	-5.28983	1.22432e-07	3.52519e-06
ENSG00000078549	532.814	-0.916522	0.173281	-5.28923	1.22832e-07	3.53222e-06
ENSG00000133657	3854.68	1.02614	0.194019	5.28886	1.23081e-07	3.53491e-06
ENSG00000084453	150.022	-1.28246	0.242563	-5.28714	1.24243e-07	3.56377e-06
ENSG00000114948	1280.46	1.04414	0.197498	5.28686	1.24434e-07	3.56474e-06
ENSG00000231991	72.6069	2.17092	0.410677	5.2862	1.24883e-07	3.5731e-06
ENSG00000120251	461.84	-1.73458	0.328186	-5.28537	1.25451e-07	3.58031e-06
ENSG00000152465	1306.7	1.12238	0.212352	5.28546	1.25389e-07	3.58031e-06
ENSG00000235448	26.8631	1.78398	0.337571	5.28476	1.25871e-07	3.58781e-06
ENSG00000120832	524.315	-0.743502	0.140701	-5.28426	1.26212e-07	3.593e-06
ENSG00000121900	282.412	1.07941	0.204297	5.28356	1.26701e-07	3.6024e-06
ENSG00000178301	109.374	1.66169	0.314609	5.28178	1.27935e-07	3.63292e-06
ENSG00000137267	1419.79	0.766179	0.14511	5.28	1.29183e-07	3.66379e-06
ENSG00000106483	145.418	1.7388	0.329633	5.27494	1.32796e-07	3.76156e-06
ENSG00000138083	838.645	-0.724429	0.137424	-5.27148	1.35327e-07	3.82369e-06
ENSG00000108518	15305.5	0.773938	0.146814	5.27156	1.35271e-07	3.82369e-06
ENSG00000187398	25.4665	2.11265	0.400986	5.26865	1.37433e-07	3.87838e-06
ENSG00000197712	560.799	1.41714	0.269124	5.26573	1.39632e-07	3.93554e-06
ENSG00000130962	20.6648	2.61458	0.496825	5.26257	1.42054e-07	3.99884e-06
ENSG00000105355	1087.49	0.990503	0.188298	5.26029	1.4383e-07	4.04381e-06
ENSG00000176204	37.5358	-3.42849	0.652014	-5.2583	1.4539e-07	4.08261e-06
ENSG00000111846	259.754	-0.956574	0.181959	-5.25708	1.46357e-07	4.10469e-06
ENSG00000184009	57360.5	1.33536	0.254111	5.25501	1.48015e-07	4.14607e-06
ENSG00000196670	1053.04	-0.702402	0.133685	-5.25417	1.48695e-07	4.15997e-06
ENSG00000141179	561.446	-0.756549	0.144	-5.25381	1.48982e-07	4.16287e-06
ENSG00000196730	727.279	-0.48409	0.0921806	-5.25154	1.50831e-07	4.20935e-06
ENSG00000257605	49.8891	1.96173	0.373596	5.25093	1.51336e-07	4.21827e-06
ENSG00000279415	13.3097	3.40517	0.649162	5.24549	1.55868e-07	4.33924e-06
ENSG00000114315	207.052	1.48815	0.283835	5.24301	1.57981e-07	4.38731e-06
ENSG00000087263	1714.1	0.348012	0.0663745	5.24315	1.57856e-07	4.38731e-06
ENSG00000237125	8552.81	-0.728636	0.138982	-5.24267	1.58273e-07	4.39004e-06
ENSG00000260244	424.636	-1.55011	0.295718	-5.24185	1.58974e-07	4.4041e-06
ENSG00000128805	232.945	1.35591	0.258755	5.24013	1.60466e-07	4.44003e-06
ENSG00000173227	67.0444	2.36224	0.450952	5.23835	1.62021e-07	4.47759e-06
ENSG00000100320	8383.64	-0.521038	0.0994709	-5.23809	1.62243e-07	4.47827e-06
ENSG00000169223	2901.11	0.548875	0.104801	5.23733	1.62915e-07	4.4859e-06
ENSG00000166130	884.296	0.649014	0.123916	5.23753	1.62743e-07	4.4859e-06
ENSG00000085733	5466.73	0.770055	0.147075	5.23579	1.6428e-07	4.51799e-06
ENSG00000162616	625.526	1.089	0.208002	5.2355	1.64538e-07	4.51963e-06
ENSG00000144278	714.298	-1.37058	0.261876	-5.2337	1.66152e-07	4.55844e-06
ENSG00000111912	1978.66	0.868795	0.16601	5.23341	1.66415e-07	4.56014e-06
ENSG00000155052	50.2534	-3.3723	0.644858	-5.22953	1.69943e-07	4.6456e-06
ENSG00000075043	2231.33	-0.881269	0.168514	-5.22966	1.69825e-07	4.6456e-06
ENSG00000239887	141.914	-1.39891	0.267574	-5.22811	1.71254e-07	4.67578e-06
ENSG00000171094	2158.33	-0.767826	0.146938	-5.2255	1.73686e-07	4.7365e-06
ENSG00000204758	37.9792	2.95916	0.566422	5.2243	1.74812e-07	4.76147e-06
ENSG00000143369	102.633	1.95407	0.37408	5.22367	1.75411e-07	4.76634e-06
ENSG00000111252	428.328	1.15709	0.221504	5.22379	1.75293e-07	4.76634e-06
ENSG00000107562	185.842	2.07217	0.39671	5.22337	1.75692e-07	4.76826e-06
ENSG00000116141	665.596	0.654536	0.125318	5.223	1.76046e-07	4.77216e-06
ENSG00000185803	1213.67	0.913931	0.175221	5.21589	1.82939e-07	4.95311e-06
ENSG00000100311	27.0576	5.78502	1.10952	5.21399	1.84825e-07	4.99821e-06
ENSG00000170558	5248.4	1.09286	0.209664	5.21243	1.86382e-07	5.0343e-06
ENSG00000101746	384.138	-1.10213	0.211528	-5.21035	1.88486e-07	5.08509e-06
ENSG00000003987	193.699	-1.45372	0.279028	-5.20996	1.88879e-07	5.08964e-06
ENSG00000108947	1088.28	-0.567412	0.108924	-5.20925	1.89608e-07	5.10322e-06
ENSG00000150593	1307.4	-0.64193	0.123305	-5.20602	1.92935e-07	5.18662e-06
ENSG00000091428	2170.32	0.655349	0.125954	5.20306	1.9603e-07	5.26357e-06
ENSG00000133816	1216.38	2.15587	0.414386	5.20256	1.96564e-07	5.27168e-06
ENSG00000076356	2345.41	1.61687	0.31096	5.1996	1.99722e-07	5.35006e-06
ENSG00000230910	223.825	-1.08503	0.208803	-5.19643	2.03156e-07	5.42921e-06
ENSG00000173281	557.842	-0.614322	0.118219	-5.19646	2.03118e-07	5.42921e-06
ENSG00000176749	658.056	-0.78416	0.150948	-5.19491	2.04822e-07	5.4673e-06
ENSG00000058085	32.1411	2.9672	0.571437	5.19252	2.07467e-07	5.5314e-06
ENSG00000149177	499.237	1.2446	0.23974	5.19147	2.08637e-07	5.55606e-06
ENSG00000153404	434.587	-0.923431	0.177916	-5.19026	2.10005e-07	5.58593e-06
ENSG00000171552	1634.66	0.692533	0.133488	5.18799	2.12575e-07	5.64766e-06
ENSG00000025772	1306.96	0.498263	0.0960555	5.18724	2.13429e-07	5.66372e-06
ENSG00000169895	2005.66	0.433182	0.0835378	5.18546	2.15479e-07	5.71145e-06
ENSG00000169032	1049.63	0.461252	0.0890046	5.18234	2.19118e-07	5.80113e-06
ENSG00000163661	1650.9	2.95922	0.571087	5.18174	2.19823e-07	5.81015e-06
ENSG00000107105	614.398	-1.86065	0.359086	-5.18162	2.19971e-07	5.81015e-06
ENSG00000138074	1679.39	0.684421	0.132139	5.17957	2.224e-07	5.86067e-06
ENSG00000171223	878.19	1.19985	0.23165	5.1796	2.22358e-07	5.86067e-06
ENSG00000122861	504.719	2.36836	0.457384	5.17805	2.24215e-07	5.90165e-06
ENSG00000077522	84.9791	-1.05067	0.202931	-5.1775	2.24884e-07	5.9124e-06
ENSG00000157617	427.931	0.923557	0.17841	5.17659	2.25978e-07	5.93429e-06
ENSG00000235904	120.128	-0.95085	0.183725	-5.1754	2.27424e-07	5.96534e-06
ENSG00000092531	962.267	1.12024	0.216495	5.17441	2.28633e-07	5.99014e-06
ENSG00000047936	67.5043	3.09727	0.598622	5.174	2.29133e-07	5.99631e-06
ENSG00000186594	416.468	1.38944	0.268627	5.17239	2.31122e-07	6.04139e-06
ENSG00000260641	67.9379	1.58697	0.306858	5.17168	2.31999e-07	6.05733e-06
ENSG00000118508	1146.3	1.15828	0.223983	5.17127	2.32509e-07	6.06366e-06
ENSG00000138760	8186.32	0.952928	0.184342	5.16934	2.3492e-07	6.11952e-06
ENSG00000075223	5047.44	1.05982	0.205031	5.16908	2.35253e-07	6.12116e-06
ENSG00000144645	60.0934	1.3716	0.265399	5.16805	2.36554e-07	6.13929e-06
ENSG00000135074	2920.47	2.42615	0.469466	5.16788	2.36761e-07	6.13929e-06
ENSG00000151917	387.889	0.922625	0.178529	5.16791	2.36723e-07	6.13929e-06
ENSG00000121966	1103.12	-1.6863	0.326385	-5.1666	2.38395e-07	6.1746e-06
ENSG00000112759	1321.86	-0.791672	0.153257	-5.16566	2.39594e-07	6.19857e-06
ENSG00000127325	23.5277	3.02872	0.586758	5.16178	2.44616e-07	6.32128e-06
ENSG00000235092	352.652	1.20238	0.232959	5.16132	2.45209e-07	6.32724e-06
ENSG00000141562	2830.49	-0.560245	0.10855	-5.16118	2.45404e-07	6.32724e-06
ENSG00000169756	1600.93	0.9976	0.193331	5.16006	2.46873e-07	6.3579e-06
ENSG00000102265	1616.15	1.74263	0.337949	5.15649	2.51628e-07	6.47301e-06
ENSG00000166173	1078.99	1.03182	0.200198	5.15402	2.54964e-07	6.5514e-06
ENSG00000164107	10585.1	-0.51571	0.100087	-5.15263	2.56855e-07	6.58602e-06
ENSG00000137713	1095.82	0.667598	0.129566	5.15256	2.56953e-07	6.58602e-06
ENSG00000197746	17423.4	0.965605	0.187417	5.15218	2.57473e-07	6.58602e-06
ENSG00000123104	1686.48	1.06475	0.206652	5.15238	2.57197e-07	6.58602e-06
ENSG00000237361	26.3982	-2.70951	0.526184	-5.14936	2.61376e-07	6.67833e-06
ENSG00000204271	726.433	-0.585051	0.1137	-5.14557	2.66714e-07	6.80705e-06
ENSG00000251216	749.056	-1.80873	0.351549	-5.14503	2.67474e-07	6.81736e-06
ENSG00000173457	3457.37	0.728141	0.141528	5.14486	2.67719e-07	6.81736e-06
ENSG00000149596	63.9224	1.99593	0.388052	5.14346	2.69723e-07	6.8607e-06
ENSG00000135899	280.516	1.4707	0.286199	5.13873	2.76598e-07	7.02769e-06
ENSG00000113732	2290.29	0.679444	0.132232	5.13828	2.77266e-07	7.03679e-06
ENSG00000076513	1631.37	0.792385	0.154279	5.13607	2.80547e-07	7.10415e-06
ENSG00000168404	43.4306	2.03241	0.395707	5.13614	2.8044e-07	7.10415e-06
ENSG00000175745	651.18	-0.561687	0.109417	-5.13347	2.84445e-07	7.19484e-06
ENSG00000009790	18.6367	3.17499	0.61879	5.13096	2.88261e-07	7.28324e-06
ENSG00000075624	82348.2	1.37366	0.267743	5.13053	2.8893e-07	7.29204e-06
ENSG00000159840	3967.84	2.50167	0.487642	5.13014	2.89531e-07	7.29908e-06
ENSG00000151929	349.797	1.8862	0.367709	5.1296	2.90361e-07	7.31188e-06
ENSG00000172965	423.347	2.54734	0.496862	5.12685	2.94634e-07	7.41125e-06
ENSG00000153113	2083.27	0.683559	0.133403	5.12402	2.99091e-07	7.51504e-06
ENSG00000188848	782.436	-1.25842	0.245643	-5.12296	3.00772e-07	7.54058e-06
ENSG00000149541	1864.32	0.900813	0.175836	5.12304	3.00653e-07	7.54058e-06
ENSG00000287088	131.105	-2.13557	0.4169	-5.12249	3.01521e-07	7.551e-06
ENSG00000167771	353.924	-1.03766	0.202583	-5.12218	3.02031e-07	7.55544e-06
ENSG00000155085	155.678	-1.24679	0.24346	-5.12116	3.03669e-07	7.58806e-06
ENSG00000126878	354.358	-0.841052	0.164262	-5.12018	3.05245e-07	7.61902e-06
ENSG00000164294	238.849	1.74167	0.340374	5.11694	3.10537e-07	7.73578e-06
ENSG00000186812	1448.29	-0.755879	0.147722	-5.1169	3.10604e-07	7.73578e-06
ENSG00000168546	473.504	-1.2967	0.253511	-5.11499	3.13764e-07	7.8059e-06
ENSG00000187122	528.717	-1.29166	0.252558	-5.11433	3.1486e-07	7.8246e-06
ENSG00000232044	209.433	-1.28264	0.250821	-5.11376	3.15804e-07	7.82937e-06
ENSG00000178776	592.365	1.49404	0.29217	5.11359	3.16087e-07	7.82937e-06
ENSG00000186575	1107.14	1.13627	0.222202	5.11366	3.15983e-07	7.82937e-06
ENSG00000172915	3034.81	-0.638852	0.124953	-5.11274	3.17528e-07	7.85647e-06
ENSG00000211455	2420.3	0.885411	0.173233	5.11109	3.20299e-07	7.91641e-06
ENSG00000170775	237.98	1.79646	0.351541	5.11025	3.2173e-07	7.94312e-06
ENSG00000005238	663.059	0.894476	0.175086	5.10878	3.24241e-07	7.97908e-06
ENSG00000103852	131.989	-0.793365	0.155291	-5.10889	3.24054e-07	7.97908e-06
ENSG00000233922	123.471	-0.919298	0.179936	-5.10904	3.23801e-07	7.97908e-06
ENSG00000132406	629.34	-0.771597	0.151113	-5.10608	3.28908e-07	8.08516e-06
ENSG00000113580	469.075	1.27343	0.24944	5.10516	3.3052e-07	8.11598e-06
ENSG00000130940	65.949	2.07169	0.405888	5.1041	3.32375e-07	8.15271e-06
ENSG00000183644	74.8412	1.82494	0.357712	5.10169	3.36633e-07	8.24824e-06
ENSG00000163257	1593.84	-0.653373	0.12808	-5.1013	3.37327e-07	8.25632e-06
ENSG00000100167	851.153	-0.988467	0.194053	-5.09381	3.50937e-07	8.58018e-06
ENSG00000148426	47.6238	1.99721	0.392177	5.09263	3.53126e-07	8.6244e-06
ENSG00000115363	846.874	2.52697	0.496447	5.0901	3.57866e-07	8.73077e-06
ENSG00000167664	31.6321	-2.90274	0.570516	-5.08792	3.62021e-07	8.82265e-06
ENSG00000275342	410.92	2.54118	0.499556	5.08688	3.64005e-07	8.86148e-06
ENSG00000228971	651.706	-1.74977	0.344019	-5.08628	3.65159e-07	8.88007e-06
ENSG00000107147	378.748	1.29083	0.253908	5.08385	3.69852e-07	8.98455e-06
ENSG00000108848	9225.75	-0.912803	0.179591	-5.08267	3.72161e-07	9.03097e-06
ENSG00000285106	18.2892	4.1296	0.812635	5.08173	3.74003e-07	9.06599e-06
ENSG00000108984	1499.24	-0.971229	0.191175	-5.08032	3.76801e-07	9.12404e-06
ENSG00000163956	2090.01	0.743829	0.146427	5.07987	3.77684e-07	9.1295e-06
ENSG00000170381	61.0937	2.21288	0.435623	5.0798	3.77831e-07	9.1295e-06
ENSG00000104687	1304.6	0.667587	0.131475	5.07769	3.82059e-07	9.22185e-06
ENSG00000124145	1431.14	1.41512	0.27886	5.07468	3.88153e-07	9.35899e-06
ENSG00000233532	30.111	3.05768	0.602644	5.07378	3.89998e-07	9.39349e-06
ENSG00000156299	656.831	-0.888289	0.175108	-5.07281	3.91974e-07	9.43107e-06
ENSG00000168906	7292.76	-0.600448	0.118376	-5.07239	3.92857e-07	9.44231e-06
ENSG00000054392	726.962	-0.593321	0.117023	-5.07013	3.97542e-07	9.53412e-06
ENSG00000083857	1462.76	1.76589	0.34833	5.06959	3.98675e-07	9.53412e-06
ENSG00000198074	16.9295	4.30188	0.848573	5.06954	3.98778e-07	9.53412e-06
ENSG00000123064	1507.46	0.712838	0.140592	5.07027	3.97246e-07	9.53412e-06
ENSG00000243156	1179.2	1.30239	0.256896	5.06973	3.98373e-07	9.53412e-06
ENSG00000186577	385.517	0.742415	0.1465	5.06767	4.02712e-07	9.60881e-06
ENSG00000105327	771.725	0.890662	0.175754	5.06765	4.02749e-07	9.60881e-06
ENSG00000174417	82.9237	-2.7558	0.544134	-5.06457	4.09333e-07	9.75562e-06
ENSG00000189056	564.61	1.70732	0.337167	5.06372	4.1116e-07	9.78888e-06
ENSG00000106785	385.667	1.05462	0.208326	5.06235	4.14127e-07	9.83982e-06
ENSG00000185352	262.03	2.76404	0.54602	5.06215	4.14544e-07	9.83982e-06
ENSG00000132639	2931.49	-1.00727	0.198982	-5.06213	4.146e-07	9.83982e-06
ENSG00000111348	1614.22	2.49039	0.491984	5.06193	4.15036e-07	9.83987e-06
ENSG00000164118	3293.06	-0.923563	0.182462	-5.06166	4.15619e-07	9.84341e-06
ENSG00000123240	1389.63	1.10567	0.218451	5.06139	4.16211e-07	9.84714e-06
ENSG00000253796	73.3822	-1.19479	0.236244	-5.05745	4.24894e-07	1.00421e-05
ENSG00000139651	1272.58	-0.380894	0.0753634	-5.0541	4.32433e-07	1.02096e-05
ENSG00000102755	13.346	4.28841	0.848967	5.05132	4.3876e-07	1.03483e-05
ENSG00000115762	3255.29	0.310376	0.061474	5.04889	4.44391e-07	1.04702e-05
ENSG00000124228	1755.45	0.387897	0.0768441	5.04785	4.46819e-07	1.05165e-05
ENSG00000154027	301.228	0.87544	0.173476	5.04646	4.50077e-07	1.05822e-05
ENSG00000157445	29.4254	2.46816	0.489209	5.04522	4.53e-07	1.06399e-05
ENSG00000196923	2100.15	1.43968	0.285408	5.04429	4.55207e-07	1.06806e-05
ENSG00000114126	1695.64	-0.508716	0.10086	-5.04381	4.56357e-07	1.06966e-05
ENSG00000166407	565.295	-0.900309	0.178533	-5.04282	4.58716e-07	1.07408e-05
ENSG00000286039	1756.35	-0.446289	0.0885093	-5.04228	4.60012e-07	1.076e-05
ENSG00000107438	1799.79	2.201	0.43676	5.03938	4.67051e-07	1.09134e-05
ENSG00000130600	780.96	-3.82228	0.758698	-5.03794	4.70557e-07	1.09727e-05
ENSG00000048540	412.647	-2.58853	0.51379	-5.03811	4.70162e-07	1.09727e-05
ENSG00000117016	968.573	-0.734402	0.145838	-5.03574	4.75996e-07	1.10882e-05
ENSG00000073921	5575.82	1.1147	0.221367	5.03551	4.76572e-07	1.10902e-05
ENSG00000159592	1611.01	-0.408054	0.0810439	-5.03498	4.77897e-07	1.11096e-05
ENSG00000144821	359.154	0.593709	0.117958	5.03324	4.82251e-07	1.11994e-05
ENSG00000162998	291.044	-1.1526	0.229055	-5.03198	4.85439e-07	1.12504e-05
ENSG00000257704	217.082	1.5767	0.313329	5.03209	4.85169e-07	1.12504e-05
ENSG00000102007	905.559	0.763646	0.151772	5.03155	4.86539e-07	1.12644e-05
ENSG00000184216	4110.57	0.883448	0.175612	5.03067	4.88775e-07	1.13046e-05
ENSG00000157978	224.305	1.21012	0.240746	5.02654	4.99403e-07	1.15386e-05
ENSG00000179818	395.94	-0.556949	0.110821	-5.02568	5.01647e-07	1.15684e-05
ENSG00000137124	1222.8	0.797616	0.158709	5.02566	5.01709e-07	1.15684e-05
ENSG00000126803	461.73	1.05571	0.210151	5.02359	5.07136e-07	1.16816e-05
ENSG00000050748	935.788	0.453037	0.0901961	5.0228	5.0924e-07	1.17182e-05
ENSG00000245556	297.476	-0.528543	0.105275	-5.02058	5.15155e-07	1.18303e-05
ENSG00000049449	1035.38	0.604315	0.120366	5.02066	5.14935e-07	1.18303e-05
ENSG00000021645	287.212	1.42912	0.284725	5.01931	5.18569e-07	1.18967e-05
ENSG00000269378	107.722	1.19384	0.237911	5.01801	5.22107e-07	1.19657e-05
ENSG00000001036	1270.76	0.524385	0.104513	5.01741	5.23737e-07	1.1991e-05
ENSG00000117707	1350.8	-1.32611	0.264382	-5.0159	5.27855e-07	1.20731e-05
ENSG00000131080	1374.63	0.890415	0.177547	5.0151	5.30054e-07	1.20868e-05
ENSG00000111490	235.706	-1.68152	0.335278	-5.0153	5.29518e-07	1.20868e-05
ENSG00000117971	360.192	0.865751	0.172626	5.01519	5.29809e-07	1.20868e-05
ENSG00000163293	275.953	0.934238	0.186405	5.01188	5.39011e-07	1.22741e-05
ENSG00000164125	1914.18	2.13712	0.426421	5.01176	5.39348e-07	1.22741e-05
ENSG00000067057	4619.37	0.542372	0.1083	5.00806	5.49806e-07	1.24996e-05
ENSG00000123178	266.716	0.65639	0.131074	5.00779	5.50574e-07	1.25045e-05
ENSG00000183255	5198.87	0.37723	0.0753552	5.00603	5.55648e-07	1.26071e-05
ENSG00000213967	161.083	-1.02691	0.205151	-5.00564	5.56753e-07	1.26195e-05
ENSG00000152954	668.915	-1.10119	0.220078	-5.00365	5.62563e-07	1.27385e-05
ENSG00000131019	37.9137	1.79427	0.358752	5.00142	5.691e-07	1.28737e-05
ENSG00000069869	520.34	1.03713	0.207397	5.00069	5.71267e-07	1.29098e-05
ENSG00000109436	967.267	0.562614	0.112518	5.00022	5.7264e-07	1.2928e-05
ENSG00000246334	42.9945	1.8804	0.376094	4.99981	5.73859e-07	1.29298e-05
ENSG00000175505	123.55	1.56709	0.313429	4.99982	5.73826e-07	1.29298e-05
ENSG00000095794	487.55	0.625334	0.125112	4.99818	5.78746e-07	1.30269e-05
ENSG00000084112	1369.17	0.967608	0.193661	4.99639	5.8413e-07	1.31351e-05
ENSG00000156475	971.212	1.2709	0.254429	4.9951	5.88052e-07	1.32102e-05
ENSG00000137462	167.838	1.76491	0.353366	4.99457	5.89655e-07	1.32102e-05
ENSG00000182022	86.4596	-1.52963	0.306239	-4.99489	5.88687e-07	1.32102e-05
ENSG00000102699	2270.51	0.747466	0.149662	4.99435	5.90336e-07	1.32102e-05
ENSG00000129667	385.431	1.56795	0.313945	4.99434	5.90382e-07	1.32102e-05
ENSG00000234546	119.525	1.38803	0.27811	4.99092	6.00925e-07	1.34129e-05
ENSG00000115252	17.9455	-2.76456	0.553928	-4.99083	6.01215e-07	1.34129e-05
ENSG00000121207	22.2541	3.22582	0.646326	4.99101	6.00638e-07	1.34129e-05
ENSG00000205268	866.028	-0.719865	0.144245	-4.99056	6.02043e-07	1.34182e-05
ENSG00000087077	55.404	1.58097	0.316839	4.98981	6.04375e-07	1.3457e-05
ENSG00000164684	2547.13	-0.971732	0.19493	-4.98502	6.19542e-07	1.37812e-05
ENSG00000185404	231.657	1.47162	0.295533	4.97955	6.37307e-07	1.41624e-05
ENSG00000257519	13.3444	3.44003	0.690904	4.97903	6.39048e-07	1.41872e-05
ENSG00000187608	137.074	1.48267	0.297809	4.97861	6.40439e-07	1.42042e-05
ENSG00000067066	297.085	1.91175	0.384025	4.97819	6.41814e-07	1.42111e-05
ENSG00000120833	969.676	0.427394	0.0858543	4.97813	6.42003e-07	1.42111e-05
ENSG00000176845	583.633	1.77792	0.357192	4.9775	6.44115e-07	1.4244e-05
ENSG00000067182	752.849	1.24148	0.249545	4.97499	6.52509e-07	1.44156e-05
ENSG00000151748	499.096	0.614432	0.123567	4.97246	6.61092e-07	1.45768e-05
ENSG00000108666	797.112	-0.783863	0.157637	-4.9726	6.60615e-07	1.45768e-05
ENSG00000174611	16.6816	2.96455	0.596223	4.97222	6.6192e-07	1.45809e-05
ENSG00000129595	557.51	-0.44992	0.0904943	-4.9718	6.63325e-07	1.45977e-05
ENSG00000152503	288.422	-0.824172	0.165803	-4.9708	6.66766e-07	1.46592e-05
ENSG00000128165	56.4609	1.78482	0.359231	4.96846	6.74874e-07	1.48231e-05
ENSG00000232892	97.8873	-1.34254	0.270251	-4.96776	6.77299e-07	1.48619e-05
ENSG00000188483	275.277	1.73896	0.350144	4.96642	6.81992e-07	1.4936e-05
ENSG00000127870	792.257	0.502568	0.101191	4.96652	6.81652e-07	1.4936e-05
ENSG00000150867	735.224	0.770716	0.155293	4.96299	6.94179e-07	1.51883e-05
ENSG00000135919	307.353	1.68904	0.340394	4.96201	6.97672e-07	1.52363e-05
ENSG00000104884	1231.2	0.886775	0.178713	4.962	6.9772e-07	1.52363e-05
ENSG00000136003	1967.73	0.36167	0.0729195	4.95985	7.05461e-07	1.53906e-05
ENSG00000138434	1867.12	0.864129	0.174263	4.95877	7.094e-07	1.545e-05
ENSG00000023191	1741.72	0.905787	0.182665	4.95873	7.09548e-07	1.545e-05
ENSG00000158715	291.883	1.23542	0.249246	4.95664	7.1724e-07	1.55876e-05
ENSG00000162889	2582.3	0.778127	0.156983	4.95675	7.1682e-07	1.55876e-05
ENSG00000176907	626.524	1.80423	0.364171	4.95435	7.25728e-07	1.5757e-05
ENSG00000048392	1603.34	0.973646	0.196586	4.95276	7.31665e-07	1.58555e-05
ENSG00000128228	330.622	0.818537	0.165268	4.9528	7.31531e-07	1.58555e-05
ENSG00000177700	2007.44	0.966431	0.195167	4.95181	7.35275e-07	1.59186e-05
ENSG00000155974	21.1335	-2.68589	0.542657	-4.94951	7.43998e-07	1.60921e-05
ENSG00000011258	1735.24	-1.00228	0.202566	-4.94791	7.50151e-07	1.62097e-05
ENSG00000176393	2254.82	1.00044	0.20236	4.94385	7.65945e-07	1.65352e-05
ENSG00000039139	51.441	1.6923	0.342384	4.94269	7.70535e-07	1.66185e-05
ENSG00000138111	245.686	-0.653006	0.132265	-4.93709	7.9298e-07	1.70863e-05
ENSG00000266028	828.887	0.872428	0.176775	4.93526	8.00449e-07	1.72279e-05
ENSG00000170899	1293.99	-0.786395	0.159347	-4.93511	8.01067e-07	1.72279e-05
ENSG00000117461	1138.91	-0.826	0.167403	-4.93421	8.0476e-07	1.72909e-05
ENSG00000027075	319.77	0.601562	0.121952	4.93277	8.107e-07	1.74021e-05
ENSG00000167992	292.827	1.15041	0.233293	4.93119	8.17312e-07	1.75274e-05
ENSG00000104998	331.511	1.17233	0.237865	4.92854	8.28449e-07	1.77495e-05
ENSG00000196277	114.898	-1.23486	0.250574	-4.92813	8.30222e-07	1.77707e-05
ENSG00000197635	23.2065	2.94527	0.597954	4.92559	8.41076e-07	1.79691e-05
ENSG00000286456	73.3123	-1.30821	0.265589	-4.92571	8.40538e-07	1.79691e-05
ENSG00000153214	481.78	1.02444	0.208056	4.92386	8.4854e-07	1.81115e-05
ENSG00000204576	1058.1	-0.547282	0.111171	-4.9229	8.52713e-07	1.81835e-05
ENSG00000143590	186.781	-0.742871	0.150912	-4.92254	8.54289e-07	1.82e-05
ENSG00000232000	538.944	-0.683893	0.139042	-4.91861	8.71606e-07	1.85515e-05
ENSG00000156466	289.86	1.71712	0.349123	4.91838	8.72654e-07	1.85564e-05
ENSG00000145990	156.479	0.973921	0.198032	4.91801	8.7428e-07	1.85735e-05
ENSG00000253227	15.6758	4.19723	0.854028	4.91463	8.89503e-07	1.88793e-05
ENSG00000233608	52.1089	2.29635	0.467277	4.91431	8.90943e-07	1.88922e-05
ENSG00000154928	25.7845	2.64266	0.538061	4.91145	9.04055e-07	1.91523e-05
ENSG00000005884	2360.15	2.21068	0.45019	4.91054	9.08264e-07	1.92235e-05
ENSG00000117450	9049.33	0.49594	0.101009	4.90987	9.11387e-07	1.92582e-05
ENSG00000143379	2426.94	-0.386096	0.0786375	-4.90982	9.116e-07	1.92582e-05
ENSG00000177697	4790.93	0.865229	0.176237	4.90946	9.13266e-07	1.92754e-05
ENSG00000126562	283.18	3.19726	0.651355	4.90863	9.17156e-07	1.93395e-05
ENSG00000090975	189.541	1.70777	0.347939	4.90825	9.18929e-07	1.93589e-05
ENSG00000112164	17.999	-2.57812	0.525387	-4.9071	9.24348e-07	1.9437e-05
ENSG00000175104	615.434	-0.824199	0.167959	-4.90713	9.2419e-07	1.9437e-05
ENSG00000104368	2951.73	2.37549	0.484117	4.90684	9.25545e-07	1.94442e-05
ENSG00000265808	2096.17	0.48464	0.0987939	4.90557	9.3157e-07	1.95526e-05
ENSG00000182134	889.594	-0.464374	0.0946876	-4.90427	9.37748e-07	1.96641e-05
ENSG00000174599	213.656	-0.903221	0.184195	-4.90363	9.40833e-07	1.97106e-05
ENSG00000168405	318.639	1.31699	0.268628	4.90266	9.45482e-07	1.97897e-05
ENSG00000179833	573.632	1.04497	0.21319	4.90157	9.50729e-07	1.98812e-05
ENSG00000158623	2216.73	-0.588861	0.120145	-4.90126	9.52249e-07	1.98946e-05
ENSG00000162458	1763.99	1.10098	0.224741	4.89889	9.63779e-07	2.0117e-05
ENSG00000135299	364.015	-0.662044	0.135156	-4.89838	9.66278e-07	2.01506e-05
ENSG00000164659	1640.93	-0.724247	0.147903	-4.89677	9.74256e-07	2.02983e-05
ENSG00000163814	16.0539	2.58179	0.527314	4.89611	9.77521e-07	2.03477e-05
ENSG00000134594	173.464	-1.07935	0.220473	-4.8956	9.80081e-07	2.03823e-05
ENSG00000183317	101.667	-1.11526	0.227864	-4.89439	9.86101e-07	2.04887e-05
ENSG00000185736	22.6086	-3.81041	0.778706	-4.89325	9.91821e-07	2.05887e-05
ENSG00000144218	667.589	-0.725266	0.148279	-4.89121	1.00218e-06	2.07847e-05
ENSG00000182983	283.99	-0.837592	0.171487	-4.88429	1.03802e-06	2.15084e-05
ENSG00000248174	1286.33	-1.14662	0.234812	-4.88316	1.04398e-06	2.15924e-05
ENSG00000151914	7608.36	0.557843	0.114237	4.8832	1.04378e-06	2.15924e-05
ENSG00000241104	12.9166	3.35187	0.68647	4.88277	1.04606e-06	2.16157e-05
ENSG00000073150	88.9206	1.77762	0.364152	4.88153	1.05264e-06	2.17318e-05
ENSG00000122591	43.6617	1.65147	0.33843	4.8798	1.06192e-06	2.19035e-05
ENSG00000159307	215.181	1.5226	0.312049	4.87935	1.06437e-06	2.19342e-05
ENSG00000185164	410.744	0.991059	0.203164	4.87812	1.07101e-06	2.2051e-05
ENSG00000174775	973.308	0.60337	0.123746	4.87587	1.08329e-06	2.22836e-05
ENSG00000137494	321.174	0.826682	0.169558	4.87552	1.08525e-06	2.23036e-05
ENSG00000104825	454.625	0.749324	0.15372	4.87461	1.09024e-06	2.23859e-05
ENSG00000103546	779.924	-1.22392	0.251123	-4.87379	1.09477e-06	2.24586e-05
ENSG00000171346	15.7373	3.91944	0.804699	4.87069	1.1121e-06	2.27936e-05
ENSG00000122512	1099.76	-0.484736	0.0995251	-4.87049	1.11321e-06	2.27956e-05
ENSG00000132965	115.989	2.1704	0.445678	4.86988	1.11664e-06	2.28453e-05
ENSG00000125207	141.311	-1.73064	0.355607	-4.86673	1.13463e-06	2.31924e-05
ENSG00000136574	644.934	1.15705	0.237815	4.86533	1.14267e-06	2.33151e-05
ENSG00000008513	636.099	2.18091	0.448256	4.86533	1.14268e-06	2.33151e-05
ENSG00000154734	1266.87	-0.502925	0.10339	-4.86437	1.14823e-06	2.34071e-05
ENSG00000131467	3704.61	0.359358	0.0738792	4.86414	1.14958e-06	2.34136e-05
ENSG00000185963	1126.28	0.726512	0.149425	4.86204	1.16185e-06	2.36423e-05
ENSG00000100600	654.757	0.681046	0.140119	4.86049	1.17096e-06	2.38064e-05
ENSG00000139116	5898.04	-0.905198	0.186502	-4.85357	1.21259e-06	2.46307e-05
ENSG00000198624	64.5915	1.89281	0.390098	4.85215	1.22129e-06	2.47852e-05
ENSG00000180011	916.283	-0.423239	0.0872388	-4.8515	1.22531e-06	2.48446e-05
ENSG00000166446	19.8844	3.03054	0.624796	4.85044	1.23185e-06	2.49548e-05
ENSG00000146112	1775.88	0.881349	0.181831	4.84707	1.25298e-06	2.53383e-05
ENSG00000141639	86.7833	-1.77935	0.367098	-4.84707	1.25301e-06	2.53383e-05
ENSG00000135766	250.38	0.910757	0.18792	4.84651	1.25654e-06	2.5387e-05
ENSG00000197646	80.6262	2.39226	0.493764	4.84495	1.2664e-06	2.55636e-05
ENSG00000154767	2078.48	0.573501	0.118397	4.8439	1.27317e-06	2.56773e-05
ENSG00000185551	14.9968	3.16872	0.654277	4.84309	1.27834e-06	2.57586e-05
ENSG00000144824	2949.91	2.01792	0.416683	4.84282	1.28011e-06	2.57714e-05
ENSG00000110680	18.1614	5.52459	1.14153	4.83965	1.30068e-06	2.61624e-05
ENSG00000100401	2204.87	0.59285	0.122512	4.83911	1.30421e-06	2.62101e-05
ENSG00000138756	586.654	0.605503	0.125173	4.83731	1.31607e-06	2.64252e-05
ENSG00000105963	56.0894	1.72692	0.3571	4.83595	1.32511e-06	2.6583e-05
ENSG00000287798	18.1391	2.47859	0.512573	4.83559	1.32753e-06	2.66081e-05
ENSG00000159348	624.205	0.542015	0.112116	4.83439	1.33555e-06	2.67452e-05
ENSG00000213420	1407.77	-0.584137	0.120858	-4.83325	1.34321e-06	2.6859e-05
ENSG00000179218	15629.2	0.725609	0.15013	4.83319	1.3436e-06	2.6859e-05
ENSG00000121577	1268.32	0.822104	0.170119	4.83253	1.34812e-06	2.69256e-05
ENSG00000103037	792.619	-0.41077	0.0850138	-4.8318	1.35302e-06	2.69997e-05
ENSG00000071073	195.321	-1.53467	0.317713	-4.83038	1.36276e-06	2.71464e-05
ENSG00000107130	3426.7	0.687282	0.142283	4.83039	1.36265e-06	2.71464e-05
ENSG00000002586	1466.72	1.31614	0.272562	4.82877	1.37376e-06	2.73414e-05
ENSG00000160271	675.597	-0.646325	0.133917	-4.8263	1.39092e-06	2.76588e-05
ENSG00000272870	118.963	-1.21743	0.252266	-4.82598	1.39314e-06	2.76787e-05
ENSG00000286034	5.62123	6.27395	1.30022	4.82528	1.39803e-06	2.77515e-05
ENSG00000203999	179.775	-0.621618	0.128832	-4.82502	1.39987e-06	2.77637e-05
ENSG00000255874	21.4219	3.68993	0.764945	4.82379	1.40858e-06	2.78877e-05
ENSG00000100325	1632.57	0.534937	0.110894	4.82384	1.40819e-06	2.78877e-05
ENSG00000198597	679.329	-0.85329	0.176933	-4.82266	1.41656e-06	2.80212e-05
ENSG00000134070	208.567	2.45286	0.508693	4.82189	1.42202e-06	2.81048e-05
ENSG00000163873	20.5437	-2.45006	0.508175	-4.8213	1.42628e-06	2.81644e-05
ENSG00000164576	897.026	-0.441799	0.0916627	-4.81983	1.43679e-06	2.83473e-05
ENSG00000141543	2162.42	0.35392	0.0734362	4.81942	1.43975e-06	2.8381e-05
ENSG00000168994	667.18	2.30564	0.478472	4.81875	1.44462e-06	2.84522e-05
ENSG00000177674	479.265	0.743885	0.154384	4.81842	1.44702e-06	2.84749e-05
ENSG00000156298	353.78	-1.18195	0.245379	-4.81685	1.45843e-06	2.86745e-05
ENSG00000167775	1114.02	0.822308	0.170755	4.81573	1.46663e-06	2.88106e-05
ENSG00000121989	289.476	-0.692688	0.14388	-4.81434	1.47686e-06	2.89865e-05
ENSG00000187049	451.539	-0.807835	0.167805	-4.81412	1.47847e-06	2.8993e-05
ENSG00000115896	359.434	0.819947	0.170336	4.81371	1.4815e-06	2.90037e-05
ENSG00000185614	78.496	-1.56301	0.324734	-4.81319	1.4854e-06	2.90037e-05
ENSG00000145147	796.113	2.20766	0.458667	4.8132	1.4853e-06	2.90037e-05
ENSG00000166311	676.108	1.31665	0.273542	4.81334	1.4843e-06	2.90037e-05
ENSG00000267280	269.197	1.56738	0.32561	4.81368	1.48174e-06	2.90037e-05
ENSG00000272405	72.9733	2.08307	0.432985	4.81094	1.5022e-06	2.93065e-05
ENSG00000137693	373.279	1.57621	0.327674	4.81031	1.507e-06	2.93748e-05
ENSG00000196990	238.951	-1.50624	0.313173	-4.80962	1.51215e-06	2.94499e-05
ENSG00000255717	1721.83	-0.757099	0.157456	-4.80832	1.52204e-06	2.96172e-05
ENSG00000138674	4971.69	0.418151	0.0870049	4.80606	1.53931e-06	2.99275e-05
ENSG00000248538	142.038	-0.876385	0.182372	-4.80548	1.54383e-06	2.99897e-05
ENSG00000131055	22.6434	-3.07568	0.640067	-4.80525	1.54557e-06	2.99977e-05
ENSG00000254656	146.567	-4.32704	0.901664	-4.79895	1.59502e-06	3.09312e-05
ENSG00000112936	11613.9	-0.726055	0.151313	-4.79836	1.59971e-06	3.09956e-05
ENSG00000038002	488.273	0.616692	0.12854	4.79765	1.60536e-06	3.10786e-05
ENSG00000177337	163.071	1.09629	0.228522	4.79732	1.608e-06	3.1103e-05
ENSG00000153066	459.224	0.655968	0.136764	4.79637	1.6157e-06	3.12253e-05
ENSG00000213160	1231.6	-1.17294	0.244607	-4.79521	1.62505e-06	3.13794e-05
ENSG00000156011	3087.48	0.879189	0.183367	4.79469	1.62925e-06	3.14336e-05
ENSG00000124406	997.631	-1.1635	0.242695	-4.79411	1.634e-06	3.14985e-05
ENSG00000137441	11.9545	-2.86177	0.597011	-4.7935	1.63896e-06	3.15674e-05
ENSG00000153048	1868.96	-0.729874	0.152304	-4.79221	1.64957e-06	3.17447e-05
ENSG00000124191	321.329	-0.812928	0.169667	-4.79132	1.6569e-06	3.18588e-05
ENSG00000146648	610.117	1.56268	0.326215	4.79034	1.66496e-06	3.19867e-05
ENSG00000164220	256.818	2.37	0.49482	4.78963	1.67093e-06	3.20471e-05
ENSG00000083750	336.484	-0.516637	0.107864	-4.7897	1.67035e-06	3.20471e-05
ENSG00000122550	1751.12	-0.739813	0.15451	-4.78813	1.68344e-06	3.22599e-05
ENSG00000203666	440.144	0.485898	0.101511	4.78664	1.69598e-06	3.24453e-05
ENSG00000127080	536.719	0.424841	0.0887541	4.78672	1.69529e-06	3.24453e-05
ENSG00000127955	2632.26	0.797482	0.166658	4.78513	1.70872e-06	3.26469e-05
ENSG00000170955	15.77	3.41391	0.713452	4.78506	1.7094e-06	3.26469e-05
ENSG00000140538	96.3138	1.65816	0.346542	4.78489	1.71084e-06	3.26469e-05
ENSG00000232133	20.6473	3.35727	0.701884	4.78322	1.72506e-06	3.28906e-05
ENSG00000101670	63.4081	3.51322	0.734517	4.78303	1.72669e-06	3.28941e-05
ENSG00000108828	3964.62	0.560574	0.117236	4.78158	1.73924e-06	3.31053e-05
ENSG00000166821	347.404	-0.636912	0.133289	-4.77844	1.76663e-06	3.35986e-05
ENSG00000159917	509.73	-0.915466	0.191669	-4.77629	1.78561e-06	3.3931e-05
ENSG00000164932	662.615	1.34538	0.281754	4.77502	1.7969e-06	3.40886e-05
ENSG00000150990	591.452	0.831445	0.174119	4.77517	1.7956e-06	3.40886e-05
ENSG00000175097	40.5125	-5.04837	1.05763	-4.77328	1.81254e-06	3.43565e-05
ENSG00000218510	213.058	-0.790585	0.165669	-4.77208	1.82337e-06	3.45328e-05
ENSG00000159346	2952.1	0.484674	0.101591	4.77085	1.83453e-06	3.46574e-05
ENSG00000163531	1216.57	0.877185	0.183862	4.77088	1.83424e-06	3.46574e-05
ENSG00000197702	686.173	1.18795	0.248997	4.77095	1.83355e-06	3.46574e-05
ENSG00000042286	243.36	1.22884	0.257596	4.7704	1.83857e-06	3.47049e-05
ENSG00000138411	207.923	1.14776	0.240614	4.77015	1.84092e-06	3.47203e-05
ENSG00000122085	1000.64	-0.405351	0.0849847	-4.7697	1.84502e-06	3.47688e-05
ENSG00000159023	2006.87	-0.636442	0.133448	-4.7692	1.84954e-06	3.48252e-05
ENSG00000165914	592.029	0.556687	0.116735	4.76879	1.85331e-06	3.48671e-05
ENSG00000067225	28552.2	0.580496	0.121795	4.76619	1.87742e-06	3.52915e-05
ENSG00000137185	933.797	-0.514367	0.107952	-4.76477	1.89067e-06	3.55111e-05
ENSG00000123454	2102.08	-2.58355	0.542482	-4.76247	1.91237e-06	3.5889e-05
ENSG00000229647	21.7587	2.1624	0.454102	4.76193	1.91747e-06	3.5955e-05
ENSG00000179862	57.6444	1.79511	0.377077	4.7606	1.93022e-06	3.61539e-05
ENSG00000100027	497.179	-0.716549	0.15052	-4.76049	1.93127e-06	3.61539e-05
ENSG00000095015	2226.04	-0.937124	0.19687	-4.7601	1.93493e-06	3.61628e-05
ENSG00000064309	564.874	-0.795515	0.167117	-4.76022	1.93383e-06	3.61628e-05
ENSG00000250091	297.383	0.909055	0.190989	4.75971	1.93867e-06	3.62029e-05
ENSG00000186532	452.215	-0.482077	0.101334	-4.7573	1.96198e-06	3.6608e-05
ENSG00000050405	4052.33	0.748965	0.157453	4.75674	1.9674e-06	3.6679e-05
ENSG00000134138	6374.16	-0.469849	0.0988358	-4.75384	1.99592e-06	3.71802e-05
ENSG00000151835	4627.61	0.74917	0.157606	4.75343	1.99991e-06	3.7224e-05
ENSG00000158122	194.311	0.729299	0.153479	4.75177	2.01639e-06	3.74999e-05
ENSG00000137941	942.673	0.878051	0.184885	4.74917	2.04252e-06	3.79548e-05
ENSG00000069020	404.586	1.28824	0.271273	4.74886	2.04562e-06	3.79813e-05
ENSG00000089327	115.028	3.60374	0.758902	4.74862	2.04806e-06	3.79955e-05
ENSG00000079387	954.576	-0.565515	0.11911	-4.74783	2.05614e-06	3.81142e-05
ENSG00000185624	10946.2	0.721833	0.152057	4.74713	2.06325e-06	3.81917e-05
ENSG00000185340	317.261	1.25706	0.264807	4.74709	2.06369e-06	3.81917e-05
ENSG00000128245	2374.12	0.283099	0.0596564	4.74549	2.08004e-06	3.84629e-05
ENSG00000163697	1613.54	0.821731	0.173235	4.74344	2.10119e-06	3.88223e-05
ENSG00000118276	231.119	1.12831	0.237884	4.74309	2.10483e-06	3.88579e-05
ENSG00000133216	934.706	0.700091	0.147641	4.74185	2.1177e-06	3.90639e-05
ENSG00000197956	2660.99	0.764796	0.161313	4.74108	2.12583e-06	3.91819e-05
ENSG00000196739	207.119	1.96143	0.413907	4.73881	2.14979e-06	3.95913e-05
ENSG00000197785	837.446	0.654037	0.138047	4.73777	2.16084e-06	3.97627e-05
ENSG00000288035	31.7226	-2.1246	0.448501	-4.73711	2.16788e-06	3.98598e-05
ENSG00000009413	2110.82	-0.916357	0.193466	-4.73653	2.17407e-06	3.99413e-05
ENSG00000055163	2989.26	0.605763	0.127896	4.73636	2.1759e-06	3.99425e-05
ENSG00000166510	14.2505	-5.73181	1.21055	-4.7349	2.19168e-06	4.01997e-05
ENSG00000123130	921.05	0.415177	0.0876897	4.73462	2.19468e-06	4.02222e-05
ENSG00000117226	137.958	1.93091	0.407864	4.7342	2.19919e-06	4.02398e-05
ENSG00000134376	49.9807	-1.41126	0.298091	-4.73432	2.19789e-06	4.02398e-05
ENSG00000101439	1357.21	1.16393	0.245867	4.734	2.20138e-06	4.02474e-05
ENSG00000236975	16.0237	3.32056	0.701506	4.73347	2.20711e-06	4.03197e-05
ENSG00000081087	815.023	0.678497	0.143381	4.73212	2.22187e-06	4.05567e-05
ENSG00000171004	500.39	-1.1562	0.244345	-4.73183	2.22504e-06	4.0582e-05
ENSG00000128965	86.5416	0.915706	0.193556	4.73095	2.2347e-06	4.07255e-05
ENSG00000157654	2480.47	1.58916	0.335939	4.7305	2.23967e-06	4.07832e-05
ENSG00000196182	1107.77	0.579628	0.122552	4.72963	2.2493e-06	4.09257e-05
ENSG00000116990	82.1536	-1.09521	0.23169	-4.72705	2.27802e-06	4.13521e-05
ENSG00000160345	151.508	0.91316	0.193178	4.72704	2.2782e-06	4.13521e-05
ENSG00000204381	3458.08	1.56839	0.331776	4.72724	2.2759e-06	4.13521e-05
ENSG00000109832	143.653	-1.19619	0.253096	-4.72624	2.28717e-06	4.14818e-05
ENSG00000143479	856.657	0.457577	0.0968698	4.72363	2.31669e-06	4.19835e-05
ENSG00000164649	718.035	-0.48898	0.103532	-4.72296	2.32438e-06	4.20558e-05
ENSG00000147256	1100.47	-2.98157	0.631288	-4.72299	2.32398e-06	4.20558e-05
ENSG00000177469	3479.8	2.14217	0.453585	4.72276	2.32665e-06	4.20633e-05
ENSG00000002834	3861.08	0.950678	0.201335	4.72187	2.33686e-06	4.22141e-05
ENSG00000038382	7155.87	1.02929	0.218061	4.7202	2.35617e-06	4.25291e-05
ENSG00000125879	50.0418	-4.75607	1.00774	-4.71956	2.36361e-06	4.26295e-05
ENSG00000184277	1212.41	-0.556622	0.117988	-4.71763	2.38612e-06	4.30014e-05
ENSG00000230699	211.996	1.61875	0.343182	4.7169	2.3947e-06	4.30875e-05
ENSG00000185972	26.0015	2.27793	0.482913	4.71705	2.39287e-06	4.30875e-05
ENSG00000030110	530.918	0.822532	0.174388	4.71668	2.39726e-06	4.30994e-05
ENSG00000104327	39.2897	-2.25186	0.477727	-4.71369	2.43269e-06	4.37017e-05
ENSG00000135298	552.33	-0.982031	0.208385	-4.71257	2.44612e-06	4.39082e-05
ENSG00000122729	781.624	0.809083	0.171716	4.71175	2.45603e-06	4.40512e-05
ENSG00000267680	835.607	-0.63896	0.135654	-4.71024	2.47431e-06	4.43441e-05
ENSG00000257176	137.271	1.58004	0.335777	4.70562	2.53095e-06	4.53234e-05
ENSG00000205352	671.065	0.787636	0.167437	4.70408	2.55009e-06	4.563e-05
ENSG00000162631	223.442	1.03702	0.220469	4.70369	2.55502e-06	4.56823e-05
ENSG00000105856	1816.81	-0.838815	0.178396	-4.70199	2.57635e-06	4.60274e-05
ENSG00000172548	189.213	2.49917	0.531626	4.70099	2.58908e-06	4.62185e-05
ENSG00000183779	103.954	1.81209	0.385534	4.7002	2.59901e-06	4.63593e-05
ENSG00000047457	13.8973	-5.57897	1.1872	-4.69926	2.61105e-06	4.65021e-05
ENSG00000077080	619.412	-0.923299	0.196485	-4.6991	2.61317e-06	4.65021e-05
ENSG00000102032	50.892	1.39739	0.297374	4.69912	2.61285e-06	4.65021e-05
ENSG00000169499	681.75	0.9673	0.205897	4.69797	2.62755e-06	4.67207e-05
ENSG00000064601	1854.56	1.28336	0.273183	4.69782	2.62957e-06	4.67207e-05
ENSG00000166333	2464.34	0.628058	0.133709	4.6972	2.63748e-06	4.68246e-05
ENSG00000209082	203.302	0.860987	0.183334	4.69627	2.64957e-06	4.70024e-05
ENSG00000131462	1517.94	0.551785	0.117536	4.69462	2.67103e-06	4.7346e-05
ENSG00000129116	3281.82	1.45414	0.309764	4.69435	2.67453e-06	4.73711e-05
ENSG00000215712	425.936	0.538428	0.114703	4.69408	2.67803e-06	4.73961e-05
ENSG00000065615	1385.55	-1.10396	0.235245	-4.69281	2.69482e-06	4.76561e-05
ENSG00000226752	736.55	-0.507599	0.108174	-4.69246	2.69945e-06	4.77008e-05
ENSG00000135636	19.9766	3.18828	0.679494	4.69214	2.70367e-06	4.77167e-05
ENSG00000109381	1032.44	-0.856905	0.182628	-4.69207	2.70455e-06	4.77167e-05
ENSG00000269837	296.628	-0.901523	0.192146	-4.69186	2.70728e-06	4.77277e-05
ENSG00000260942	166.155	-0.708623	0.151077	-4.69047	2.72582e-06	4.80171e-05
ENSG00000184445	1749.77	-0.915632	0.195245	-4.68967	2.7365e-06	4.81679e-05
ENSG00000196981	415.226	-0.915676	0.19528	-4.68904	2.74489e-06	4.82781e-05
ENSG00000185298	1862.29	0.482922	0.102994	4.68883	2.74772e-06	4.82906e-05
ENSG00000279333	35.7802	-1.56152	0.333069	-4.68828	2.75516e-06	4.83805e-05
ENSG00000101311	61.8885	1.55853	0.332442	4.68813	2.75711e-06	4.83805e-05
ENSG00000119950	1146.15	-0.852053	0.181767	-4.6876	2.76432e-06	4.84696e-05
ENSG00000091592	39.1111	2.18274	0.465682	4.68719	2.76977e-06	4.85277e-05
ENSG00000287839	23.4708	2.24476	0.47898	4.68654	2.77869e-06	4.86464e-05
ENSG00000287730	6.97299	-4.54617	0.971073	-4.6816	2.8465e-06	4.9795e-05
ENSG00000228300	531.537	0.932282	0.199167	4.6809	2.85616e-06	4.99255e-05
ENSG00000198833	1887.19	0.495254	0.105813	4.68045	2.86241e-06	4.99963e-05
ENSG00000011007	2065.98	0.402206	0.0859754	4.67815	2.89479e-06	5.04897e-05
ENSG00000112078	4840.3	0.304546	0.0651	4.67812	2.89511e-06	5.04897e-05
ENSG00000128591	4313.5	2.96309	0.633418	4.67794	2.89773e-06	5.04966e-05
ENSG00000166016	537.549	0.948296	0.202735	4.67751	2.90376e-06	5.05628e-05
ENSG00000196116	443.05	0.543356	0.116207	4.67577	2.92856e-06	5.09556e-05
ENSG00000284946	218.903	-1.12445	0.240506	-4.67535	2.9345e-06	5.10199e-05
ENSG00000092820	2604.18	0.408012	0.0872831	4.67458	2.94557e-06	5.11731e-05
ENSG00000170017	3551.01	0.661956	0.14169	4.67186	2.98486e-06	5.18159e-05
ENSG00000144285	16.9304	-2.26521	0.484935	-4.67117	2.99496e-06	5.19515e-05
ENSG00000164111	3057.45	0.775156	0.165956	4.67086	2.99937e-06	5.19884e-05
ENSG00000019995	1039.34	-0.394296	0.084453	-4.66883	3.02923e-06	5.24659e-05
ENSG00000285108	10.1736	6.04068	1.29405	4.66803	3.04095e-06	5.25484e-05
ENSG00000132359	2896.04	0.704801	0.150981	4.66816	3.03914e-06	5.25484e-05
ENSG00000184828	48.7848	-1.69021	0.362071	-4.66816	3.0391e-06	5.25484e-05
ENSG00000090273	3076.84	0.593249	0.127136	4.66626	3.0673e-06	5.29635e-05
ENSG00000130956	613.644	0.861538	0.184649	4.66583	3.07379e-06	5.30351e-05
ENSG00000092421	385.072	-0.739852	0.158587	-4.66528	3.08196e-06	5.31357e-05
ENSG00000131669	961.974	1.0639	0.228126	4.66367	3.10625e-06	5.35139e-05
ENSG00000276023	500.701	0.824714	0.176848	4.66342	3.11e-06	5.35326e-05
ENSG00000130518	452.367	1.30393	0.279616	4.66328	3.11206e-06	5.35326e-05
ENSG00000186088	359.223	-0.602514	0.129236	-4.66213	3.12946e-06	5.37912e-05
ENSG00000143416	11.7587	-3.39316	0.728341	-4.65875	3.18132e-06	5.46412e-05
ENSG00000157227	439.457	1.49223	0.320435	4.65688	3.21034e-06	5.50979e-05
ENSG00000089041	217.514	-0.770522	0.165493	-4.65591	3.22548e-06	5.53159e-05
ENSG00000111249	1192.58	0.69867	0.150086	4.65512	3.23795e-06	5.54878e-05
ENSG00000165792	1199.01	-0.348876	0.0749701	-4.65353	3.26296e-06	5.5832e-05
ENSG00000231924	6.58246	5.99938	1.2892	4.65355	3.2627e-06	5.5832e-05
ENSG00000143761	9158.06	0.392775	0.0844444	4.65129	3.29868e-06	5.63319e-05
ENSG00000100784	362.371	-0.774538	0.166523	-4.65123	3.29962e-06	5.63319e-05
ENSG00000100030	1670.08	0.472455	0.101571	4.65146	3.29597e-06	5.63319e-05
ENSG00000081923	805.219	2.23313	0.480174	4.65067	3.3085e-06	5.64411e-05
ENSG00000100196	219.29	1.46248	0.314542	4.64954	3.32681e-06	5.67107e-05
ENSG00000276256	1246.05	-0.731698	0.157401	-4.64864	3.34134e-06	5.69156e-05
ENSG00000144668	653.862	-0.872732	0.187787	-4.64745	3.36072e-06	5.71589e-05
ENSG00000184481	275.879	-0.598473	0.128771	-4.64758	3.35847e-06	5.71589e-05
ENSG00000130202	579.358	1.23899	0.266604	4.64729	3.36318e-06	5.71589e-05
ENSG00000165617	286.511	1.65965	0.357167	4.64671	3.37266e-06	5.72772e-05
ENSG00000172572	291.432	-0.959291	0.206477	-4.646	3.38434e-06	5.74239e-05
ENSG00000100814	2548.88	-0.923842	0.198852	-4.64588	3.38636e-06	5.74239e-05
ENSG00000102580	601.801	0.745902	0.160592	4.64469	3.40585e-06	5.77112e-05
ENSG00000196782	1322.64	-0.535105	0.115223	-4.64408	3.4159e-06	5.78383e-05
ENSG00000164237	1383.91	0.683452	0.147219	4.64242	3.44347e-06	5.82616e-05
ENSG00000198900	2727.18	0.305192	0.0657843	4.63927	3.49637e-06	5.91126e-05
ENSG00000163565	49.5695	2.43613	0.52528	4.63777	3.52181e-06	5.94984e-05
ENSG00000087842	609.655	-0.777963	0.167763	-4.63728	3.53017e-06	5.95953e-05
ENSG00000065833	657.536	0.521248	0.112451	4.63535	3.56339e-06	6.01113e-05
ENSG00000166405	599.5	-0.866379	0.186924	-4.63492	3.57072e-06	6.01902e-05
ENSG00000173480	260.625	-0.840573	0.181433	-4.63297	3.60457e-06	6.07157e-05
ENSG00000046774	90.3179	1.25088	0.270005	4.63278	3.60786e-06	6.07261e-05
ENSG00000108691	5661.18	3.08771	0.666717	4.63122	3.63521e-06	6.11411e-05
ENSG00000149557	1438.55	0.524591	0.113308	4.62978	3.66055e-06	6.15216e-05
ENSG00000064763	1541.73	1.19092	0.257336	4.62788	3.69432e-06	6.20433e-05
ENSG00000234741	9709.62	-0.637803	0.137879	-4.62582	3.73126e-06	6.26173e-05
ENSG00000037241	946.175	0.555094	0.120004	4.62564	3.73448e-06	6.2625e-05
ENSG00000108654	28103	-0.409034	0.0884379	-4.6251	3.74422e-06	6.27419e-05
ENSG00000078237	173.708	0.86853	0.187821	4.62423	3.75989e-06	6.29581e-05
ENSG00000235954	362.45	-0.741056	0.160285	-4.62337	3.77562e-06	6.31749e-05
ENSG00000135631	481.255	1.07499	0.232571	4.62221	3.79671e-06	6.34809e-05
ENSG00000247596	1126.97	0.682551	0.147709	4.62093	3.82031e-06	6.38285e-05
ENSG00000105447	1199.18	0.509243	0.110241	4.61936	3.84928e-06	6.42651e-05
ENSG00000071054	6120.42	0.414126	0.0896599	4.61886	3.85862e-06	6.43737e-05
ENSG00000283511	43.4187	3.95081	0.855567	4.61777	3.87878e-06	6.46625e-05
ENSG00000143013	345.501	1.36658	0.295952	4.61759	3.88228e-06	6.46733e-05
ENSG00000239779	409.08	-0.584612	0.126623	-4.61694	3.89446e-06	6.48286e-05
ENSG00000104219	163.637	1.21061	0.262228	4.61662	3.90038e-06	6.48796e-05
ENSG00000049759	651.659	0.739595	0.160239	4.61557	3.92014e-06	6.51604e-05
ENSG00000138279	1754.55	0.414382	0.0897909	4.61497	3.9316e-06	6.53031e-05
ENSG00000248727	173.973	-0.978083	0.211954	-4.6146	3.93854e-06	6.53705e-05
ENSG00000176887	2778.81	-0.652992	0.141571	-4.61248	3.97901e-06	6.5994e-05
ENSG00000148660	1343.61	-0.339144	0.0735498	-4.61107	4.00594e-06	6.6392e-05
ENSG00000245694	842.578	-1.23896	0.268736	-4.61032	4.02049e-06	6.65846e-05
ENSG00000111057	5168.07	2.36796	0.513732	4.60932	4.03985e-06	6.68565e-05
ENSG00000112280	27.849	-2.09983	0.455712	-4.6078	4.06961e-06	6.72999e-05
ENSG00000110900	1136.77	0.878488	0.190701	4.60662	4.09262e-06	6.76311e-05
ENSG00000107957	2157.23	0.822808	0.178622	4.60642	4.09658e-06	6.76473e-05
ENSG00000184979	76.4703	1.36391	0.296099	4.60626	4.09974e-06	6.76502e-05
ENSG00000166349	44.2713	-1.05183	0.228385	-4.60552	4.11439e-06	6.78426e-05
ENSG00000248429	40.1043	1.82448	0.3962	4.60495	4.1256e-06	6.79459e-05
ENSG00000086189	649.5	0.519244	0.112759	4.6049	4.12664e-06	6.79459e-05
ENSG00000151012	157.625	1.4806	0.321698	4.60245	4.17555e-06	6.87013e-05
ENSG00000196628	7762.39	-1.20534	0.261917	-4.602	4.18443e-06	6.87976e-05
ENSG00000160293	1433.39	0.710301	0.154357	4.60169	4.19081e-06	6.88524e-05
ENSG00000198682	907.484	2.23833	0.486511	4.60078	4.20918e-06	6.91043e-05
ENSG00000064300	506.705	1.96955	0.428124	4.60042	4.2164e-06	6.91728e-05
ENSG00000173933	418.195	-0.50553	0.109894	-4.60015	4.22186e-06	6.92076e-05
ENSG00000073712	4274.41	0.829682	0.180365	4.60001	4.22463e-06	6.92076e-05
ENSG00000196812	386.989	-0.918435	0.199668	-4.59981	4.22878e-06	6.92257e-05
ENSG00000152583	13.4145	3.8626	0.839901	4.59887	4.24787e-06	6.94881e-05
ENSG00000115484	6064.32	0.305351	0.066417	4.59748	4.27624e-06	6.99017e-05
ENSG00000257258	17.8464	3.30446	0.718933	4.59634	4.29968e-06	7.02343e-05
ENSG00000159216	417.098	2.73994	0.596217	4.59555	4.31619e-06	7.04532e-05
ENSG00000109107	1127.94	-0.921511	0.200645	-4.59275	4.37437e-06	7.13004e-05
ENSG00000267131	25.2743	1.63621	0.356252	4.59285	4.37235e-06	7.13004e-05
ENSG00000106367	4958.49	0.448718	0.097709	4.59239	4.38191e-06	7.1372e-05
ENSG00000170734	632.069	0.891204	0.194159	4.59007	4.43104e-06	7.21205e-05
ENSG00000166557	1830.63	0.438319	0.0955099	4.58925	4.44844e-06	7.23517e-05
ENSG00000100065	275.317	1.13474	0.247273	4.589	4.45378e-06	7.23867e-05
ENSG00000133195	494.422	0.513997	0.112021	4.5884	4.46665e-06	7.25439e-05
ENSG00000114019	1547.57	1.36106	0.296679	4.58767	4.48227e-06	7.27455e-05
ENSG00000103260	1359.27	1.31333	0.286296	4.5873	4.49012e-06	7.28209e-05
ENSG00000109790	1419.35	0.60168	0.131179	4.58671	4.50281e-06	7.29744e-05
ENSG00000176273	435.094	0.44512	0.0970642	4.58584	4.52176e-06	7.32292e-05
ENSG00000166923	5130.49	1.53621	0.335006	4.58561	4.52666e-06	7.32564e-05
ENSG00000137409	3218.5	0.493502	0.107633	4.58503	4.53918e-06	7.34065e-05
ENSG00000117122	1641.99	-0.474478	0.103539	-4.58259	4.59262e-06	7.41851e-05
ENSG00000185686	8560.37	-0.330832	0.0721942	-4.58253	4.59386e-06	7.41851e-05
ENSG00000164850	184.433	1.55409	0.339158	4.58221	4.60096e-06	7.42469e-05
ENSG00000113763	674.09	0.994444	0.217033	4.582	4.60544e-06	7.42664e-05
ENSG00000204592	546.092	1.13545	0.247827	4.58163	4.61366e-06	7.43461e-05
ENSG00000105825	1456.37	1.1348	0.247715	4.58109	4.62566e-06	7.44865e-05
ENSG00000180616	185.721	1.80091	0.393181	4.58037	4.64159e-06	7.46901e-05
ENSG00000165169	316.508	1.14063	0.249051	4.57991	4.65183e-06	7.48019e-05
ENSG00000119408	685.519	1.25847	0.274844	4.57885	4.67541e-06	7.51277e-05
ENSG00000038427	6014.18	1.1644	0.254402	4.57702	4.71648e-06	7.57341e-05
ENSG00000165806	408.199	0.591677	0.129292	4.5763	4.7327e-06	7.59407e-05
ENSG00000053438	1597.82	-0.97255	0.212526	-4.57614	4.73643e-06	7.59469e-05
ENSG00000161638	693.764	2.42844	0.530932	4.57392	4.78677e-06	7.66999e-05
ENSG00000139514	2126.07	0.576005	0.125953	4.57319	4.80356e-06	7.69147e-05
ENSG00000249122	17.9607	-2.0321	0.444483	-4.57183	4.83482e-06	7.73605e-05
ENSG00000112977	1772.68	0.870871	0.190542	4.57049	4.86575e-06	7.77831e-05
ENSG00000108309	1385.54	-0.90534	0.198088	-4.57039	4.86809e-06	7.77831e-05
ENSG00000081320	377.82	0.981446	0.214764	4.56988	4.87999e-06	7.79184e-05
ENSG00000104419	384.051	-0.564166	0.123465	-4.56942	4.8907e-06	7.80346e-05
ENSG00000122694	1553.6	0.891484	0.195141	4.56841	4.91448e-06	7.83588e-05
ENSG00000167601	263.175	2.19577	0.480995	4.56505	4.99378e-06	7.95673e-05
ENSG00000118518	1066.93	-0.620241	0.135908	-4.56368	5.02656e-06	8.00334e-05
ENSG00000162407	344.745	-2.66992	0.585069	-4.56343	5.03257e-06	8.0073e-05
ENSG00000243137	741.778	2.09281	0.458624	4.56324	5.03691e-06	8.00859e-05
ENSG00000165271	1792.11	0.807383	0.17699	4.56174	5.0732e-06	8.06063e-05
ENSG00000162521	6010.59	-0.510503	0.111988	-4.55855	5.15071e-06	8.17806e-05
ENSG00000134323	62.1977	-1.96347	0.430881	-4.55688	5.192e-06	8.23786e-05
ENSG00000152518	879.865	1.28535	0.282133	4.55585	5.21748e-06	8.2725e-05
ENSG00000198626	212.374	-2.70026	0.592803	-4.55508	5.23668e-06	8.29135e-05
ENSG00000239264	80.3196	1.09285	0.239912	4.55521	5.23344e-06	8.29135e-05
ENSG00000018699	1602.39	0.841182	0.184772	4.55254	5.30016e-06	8.38196e-05
ENSG00000137177	980.056	0.563441	0.123765	4.5525	5.3013e-06	8.38196e-05
ENSG00000230461	240.48	-1.3084	0.287468	-4.55146	5.32757e-06	8.41178e-05
ENSG00000100504	1791.86	1.97078	0.43299	4.55156	5.32484e-06	8.41178e-05
ENSG00000160179	84.3807	-1.05058	0.23098	-4.54835	5.40681e-06	8.53095e-05
ENSG00000150457	26.5679	2.1142	0.464865	4.54798	5.41628e-06	8.53996e-05
ENSG00000184486	89.5393	-1.22381	0.269111	-4.54759	5.42643e-06	8.55001e-05
ENSG00000091527	2710.03	0.44651	0.0982162	4.54619	5.4625e-06	8.60088e-05
ENSG00000083290	965.221	-0.392538	0.0863481	-4.546	5.46756e-06	8.60287e-05
ENSG00000152056	82.1278	1.33646	0.294029	4.54534	5.48455e-06	8.61807e-05
ENSG00000171533	1152.48	-0.61335	0.134941	-4.54533	5.48482e-06	8.61807e-05
ENSG00000160211	2408.47	1.03403	0.227549	4.54421	5.51404e-06	8.658e-05
ENSG00000132170	310.909	1.63085	0.358952	4.54336	5.53652e-06	8.68728e-05
ENSG00000176871	2923.91	0.346206	0.0762197	4.54222	5.56659e-06	8.72241e-05
ENSG00000108370	137.484	-0.962588	0.211915	-4.54233	5.56357e-06	8.72241e-05
ENSG00000166851	1323.28	0.518083	0.114078	4.54149	5.5859e-06	8.74661e-05
ENSG00000204267	77.761	1.39289	0.306716	4.54131	5.59069e-06	8.74808e-05
ENSG00000116260	5785.3	1.37962	0.303931	4.53926	5.64533e-06	8.82749e-05
ENSG00000100139	689.035	1.1285	0.248642	4.53864	5.6617e-06	8.84699e-05
ENSG00000136114	104.954	1.14166	0.251563	4.53829	5.67127e-06	8.85584e-05
ENSG00000027001	287.918	0.619985	0.136651	4.537	5.70604e-06	8.90401e-05
ENSG00000151718	547.156	1.11002	0.244787	4.53462	5.77075e-06	8.99881e-05
ENSG00000131015	17.9106	2.29988	0.5072	4.53445	5.7753e-06	8.99971e-05
ENSG00000188549	829.86	1.25526	0.27689	4.53342	5.80361e-06	9.03762e-05
ENSG00000144847	68.2766	1.40406	0.309765	4.53266	5.82442e-06	9.0638e-05
ENSG00000145012	1408.46	2.45481	0.541655	4.53205	5.84142e-06	9.0778e-05
ENSG00000172301	920.423	0.512718	0.113129	4.53216	5.83836e-06	9.0778e-05
ENSG00000233705	5.57592	6.14709	1.35683	4.53049	5.88476e-06	9.1389e-05
ENSG00000069188	37.0434	2.2587	0.498841	4.52789	5.95743e-06	9.24542e-05
ENSG00000159445	1053.67	-0.43378	0.0958406	-4.52606	6.0093e-06	9.30989e-05
ENSG00000129159	211.188	-0.740922	0.163694	-4.52626	6.00379e-06	9.30989e-05
ENSG00000274276	110.658	-0.897438	0.198285	-4.52599	6.01128e-06	9.30989e-05
ENSG00000070886	48.8033	-1.62059	0.358135	-4.52508	6.03723e-06	9.34371e-05
ENSG00000143418	5754.78	0.342233	0.075642	4.52437	6.05755e-06	9.36877e-05
ENSG00000226312	11.8044	3.96448	0.876324	4.52399	6.06836e-06	9.37271e-05
ENSG00000262001	102.832	1.1205	0.247675	4.52409	6.06562e-06	9.37271e-05
ENSG00000121361	169.365	-0.911249	0.201457	-4.5233	6.08825e-06	9.39702e-05
ENSG00000132334	764.823	0.920177	0.203525	4.52119	6.14916e-06	9.48458e-05
ENSG00000174099	396.377	1.46177	0.323585	4.51743	6.25948e-06	9.64819e-05
ENSG00000261188	312.966	-0.776625	0.171973	-4.51598	6.30258e-06	9.70802e-05
ENSG00000259727	15.9163	2.86051	0.633463	4.51567	6.31166e-06	9.71542e-05
ENSG00000018408	392.088	1.58128	0.350221	4.51508	6.32925e-06	9.73588e-05
ENSG00000183044	1579.56	-0.493184	0.109253	-4.51415	6.35705e-06	9.77203e-05
ENSG00000139842	1885.07	0.367406	0.081425	4.51221	6.41564e-06	9.85541e-05
ENSG00000166532	1394.88	-0.676329	0.149915	-4.5114	6.44003e-06	9.88618e-05
ENSG00000130309	1859.91	0.592149	0.131288	4.51031	6.47333e-06	9.93059e-05
ENSG00000147509	112.133	0.843996	0.18716	4.50948	6.49876e-06	9.96287e-05
ENSG00000173226	735.419	-0.730329	0.16201	-4.50794	6.54603e-06	0.000100285
ENSG00000157020	2255.81	0.547784	0.121561	4.50625	6.59849e-06	0.000100973
ENSG00000255769	346.754	-0.609172	0.13519	-4.50606	6.60426e-06	0.000100973
ENSG00000087086	26688.7	0.608679	0.13508	4.50608	6.60373e-06	0.000100973
ENSG00000110427	807.366	0.968372	0.21494	4.50532	6.62741e-06	0.000101259
ENSG00000035403	3935.46	1.3919	0.309095	4.50316	6.69513e-06	0.000102225
ENSG00000004399	315.95	1.59075	0.353273	4.50291	6.70305e-06	0.000102277
ENSG00000169067	27.8327	2.47142	0.548894	4.50255	6.71432e-06	0.00010238
ENSG00000099194	7676.39	-0.502342	0.111601	-4.50123	6.75604e-06	0.000102947
ENSG00000166925	694.115	1.01412	0.225376	4.49966	6.80629e-06	0.000103643
ENSG00000135677	3255.07	1.08826	0.241866	4.49945	6.81281e-06	0.000103673
ENSG00000135362	31.3381	1.67843	0.373106	4.49852	6.84282e-06	0.000104059
ENSG00000270959	20.4865	2.24715	0.499683	4.49714	6.88723e-06	0.000104665
ENSG00000173517	1298.87	0.697616	0.155135	4.49684	6.89711e-06	0.000104689
ENSG00000035862	11914.9	1.24223	0.276247	4.49681	6.89805e-06	0.000104689
ENSG00000138311	154.802	0.888214	0.19755	4.49615	6.91934e-06	0.000104872
ENSG00000100739	132.793	2.94736	0.655528	4.49616	6.91923e-06	0.000104872
ENSG00000144834	1091.81	-1.01624	0.22604	-4.49585	6.92931e-06	0.000104883
ENSG00000240583	115.192	-0.996791	0.221709	-4.49594	6.92646e-06	0.000104883
ENSG00000158164	1270.94	-1.37216	0.305245	-4.49527	6.94825e-06	0.000105099
ENSG00000116254	422.355	0.914952	0.203629	4.49324	7.0148e-06	0.000106035
ENSG00000284977	9.91368	4.24983	0.945913	4.49283	7.02813e-06	0.000106166
ENSG00000163754	547.723	0.931083	0.207342	4.49056	7.10374e-06	0.000107237
ENSG00000213585	5252.58	0.392282	0.0873695	4.48992	7.12515e-06	0.000107488
ENSG00000138772	641.44	1.87536	0.417698	4.48974	7.13087e-06	0.000107503
ENSG00000114353	4550.92	0.844218	0.188107	4.48797	7.19041e-06	0.000108329
ENSG00000062716	4432.62	0.684314	0.152496	4.48743	7.20867e-06	0.000108532
ENSG00000164199	405.128	-1.05115	0.234265	-4.487	7.22333e-06	0.000108537
ENSG00000139926	2798.97	1.03932	0.231629	4.48702	7.22275e-06	0.000108537
ENSG00000050820	1357.75	1.31229	0.292456	4.48713	7.21895e-06	0.000108537
ENSG00000168502	966.795	1.26379	0.281715	4.48607	7.25491e-06	0.000108939
ENSG00000114166	129.179	-1.27171	0.283597	-4.48422	7.31805e-06	0.000109814
ENSG00000060138	12.7428	5.23597	1.16803	4.48272	7.36961e-06	0.000110515
ENSG00000078114	926.997	-2.15572	0.480966	-4.48205	7.39278e-06	0.000110789
ENSG00000188015	67.2058	1.95918	0.437156	4.48164	7.40712e-06	0.000110929
ENSG00000231160	79.917	-1.10413	0.246376	-4.4815	7.41187e-06	0.000110929
ENSG00000100503	2107.61	0.56363	0.125777	4.48119	7.42296e-06	0.000111021
ENSG00000149212	1228.25	-0.836793	0.186776	-4.4802	7.4573e-06	0.000111462
ENSG00000106263	5437.33	0.40733	0.0909262	4.47978	7.47193e-06	0.000111607
ENSG00000165731	10063.9	0.625558	0.139685	4.47834	7.52261e-06	0.00011229
ENSG00000149428	4199.17	0.741913	0.165709	4.4772	7.56269e-06	0.000112814
ENSG00000182667	19.3836	2.16174	0.483061	4.47509	7.63805e-06	0.000113863
ENSG00000163728	1326.58	-0.836422	0.187008	-4.47265	7.72558e-06	0.000115092
ENSG00000198959	9368.81	1.73005	0.386903	4.47153	7.76621e-06	0.000115622
ENSG00000100422	2805.1	-0.907334	0.202948	-4.47077	7.79399e-06	0.000115959
ENSG00000015133	378.878	-0.786409	0.175929	-4.47004	7.82053e-06	0.000116278
ENSG00000204525	1566.03	1.23795	0.276962	4.46974	7.83153e-06	0.000116351
ENSG00000055118	4523.52	0.683464	0.152913	4.46963	7.83568e-06	0.000116351
ENSG00000005189	364.119	-0.630193	0.141039	-4.46822	7.88736e-06	0.000117041
ENSG00000228714	14.8249	4.98076	1.1149	4.46745	7.91584e-06	0.000117311
ENSG00000123342	14.9258	3.72271	0.833284	4.46752	7.9132e-06	0.000117311
ENSG00000171608	275.25	1.11986	0.250737	4.46628	7.95921e-06	0.000117876
ENSG00000143819	597.842	0.887347	0.198798	4.46356	8.06077e-06	0.000119303
ENSG00000007237	104.312	-0.96435	0.216198	-4.46049	8.1773e-06	0.000120948
ENSG00000166526	2707.49	-0.502636	0.112735	-4.45857	8.25101e-06	0.000121959
ENSG00000165029	264.889	1.29078	0.289634	4.45659	8.32745e-06	0.000123009
ENSG00000160716	1649.3	-0.676536	0.151813	-4.45639	8.33514e-06	0.000123042
ENSG00000182985	3936.42	-1.0353	0.232328	-4.45619	8.34282e-06	0.000123076
ENSG00000244486	907.854	1.53871	0.345314	4.45599	8.35079e-06	0.000123113
ENSG00000133131	311.259	0.565006	0.126831	4.45481	8.39672e-06	0.000123685
ENSG00000166900	671.62	0.867953	0.194839	4.45471	8.40051e-06	0.000123685
ENSG00000138764	1236.68	-0.758555	0.170315	-4.45384	8.43472e-06	0.000124109
ENSG00000177409	576.39	1.56094	0.35062	4.45195	8.5094e-06	0.000125111
ENSG00000167004	8098.11	0.535704	0.120333	4.45184	8.51388e-06	0.000125111
ENSG00000281903	8.90049	5.73706	1.2888	4.45147	8.52848e-06	0.000125244
ENSG00000102466	921.543	-1.89701	0.426196	-4.45101	8.54659e-06	0.000125429
ENSG00000116096	475.816	0.788981	0.177276	4.45058	8.56391e-06	0.000125602
ENSG00000198176	1821.56	0.334082	0.0750771	4.44986	8.59274e-06	0.000125944
ENSG00000198756	265.381	1.07238	0.241086	4.44812	8.66231e-06	0.000126881
ENSG00000135480	26.2155	2.26422	0.509049	4.44794	8.66987e-06	0.00012691
ENSG00000125505	1464.76	1.37757	0.309915	4.44501	8.7887e-06	0.000128567
ENSG00000118579	1891.82	-0.499112	0.112295	-4.44465	8.80361e-06	0.000128702
ENSG00000132109	231.994	0.951118	0.214002	4.44444	8.8121e-06	0.000128743
ENSG00000171302	1837.87	0.491765	0.110675	4.44333	8.85791e-06	0.000129329
ENSG00000215475	54.1866	-1.47533	0.332046	-4.44315	8.86514e-06	0.000129351
ENSG00000170035	1502.59	-0.500688	0.112737	-4.44121	8.9456e-06	0.000130358
ENSG00000090861	2156.64	0.526712	0.118595	4.44128	8.94265e-06	0.000130358
ENSG00000172939	2279.74	0.323764	0.0729139	4.44037	8.98061e-06	0.000130784
ENSG00000130413	378.092	0.810501	0.182546	4.43997	8.99705e-06	0.000130939
ENSG00000244509	359.052	1.46554	0.330275	4.43734	9.10772e-06	0.000132465
ENSG00000198517	421.233	1.18167	0.26636	4.43636	9.1493e-06	0.000132984
ENSG00000146267	859.022	-0.586545	0.132223	-4.43604	9.16308e-06	0.000133015
ENSG00000243927	633.474	0.483019	0.108885	4.43603	9.16317e-06	0.000133015
ENSG00000163071	275.032	1.27332	0.287059	4.43574	9.17563e-06	0.000133111
ENSG00000205413	316.403	1.10704	0.249619	4.43493	9.21015e-06	0.000133527
ENSG00000183935	104.346	0.933401	0.210482	4.43458	9.22508e-06	0.000133572
ENSG00000166949	1800.19	0.991571	0.223594	4.43471	9.2198e-06	0.000133572
ENSG00000230797	41.5641	1.19357	0.269195	4.43383	9.25724e-06	0.000133952
ENSG00000163207	11.8186	5.79503	1.30707	4.4336	9.26738e-06	0.000134014
ENSG00000145431	437.44	1.9855	0.447887	4.43303	9.2916e-06	0.000134278
ENSG00000143318	14.0083	3.42963	0.773789	4.43225	9.32553e-06	0.000134683
ENSG00000116679	4788.18	-0.605485	0.136614	-4.4321	9.33189e-06	0.000134689
ENSG00000112983	1943.4	-0.355609	0.0802599	-4.43072	9.39194e-06	0.00013547
ENSG00000180891	896.11	0.952633	0.215034	4.43015	9.41688e-06	0.000135743
ENSG00000166831	129.765	1.37484	0.310422	4.42895	9.46934e-06	0.000136413
ENSG00000185896	2747.94	0.933269	0.21077	4.4279	9.51569e-06	0.000136993
ENSG00000160746	585.72	0.580497	0.13112	4.42723	9.54503e-06	0.000137329
ENSG00000136630	74.5729	1.42477	0.321889	4.42628	9.58723e-06	0.000137848
ENSG00000145555	383.694	1.11506	0.251943	4.42584	9.60678e-06	0.000138042
ENSG00000112343	13.4439	3.24873	0.734127	4.42531	9.63056e-06	0.000138121
ENSG00000105808	61.5577	1.40528	0.317548	4.42542	9.6254e-06	0.000138121
ENSG00000131323	1012.38	0.706312	0.159608	4.42531	9.63047e-06	0.000138121
ENSG00000165097	686.663	0.449165	0.101526	4.42413	9.68338e-06	0.000138791
ENSG00000131558	3162.94	-0.603852	0.136511	-4.42348	9.71248e-06	0.00013912
ENSG00000162496	2674.82	1.4679	0.331924	4.4224	9.76109e-06	0.000139728
ENSG00000101445	970.772	-0.938495	0.212315	-4.4203	9.85625e-06	0.000141002
ENSG00000090776	367.665	0.867875	0.196354	4.41996	9.87186e-06	0.000141047
ENSG00000171714	333.655	-0.877986	0.198636	-4.42008	9.86628e-06	0.000141047
ENSG00000153993	422.884	1.97413	0.446671	4.41964	9.88652e-06	0.000141168
ENSG00000011295	989.596	-0.40964	0.0926976	-4.4191	9.91135e-06	0.000141433
ENSG00000197859	112.656	-1.78361	0.403635	-4.41886	9.92209e-06	0.000141497
ENSG00000105339	205.081	0.910796	0.206132	4.41851	9.93833e-06	0.00014164
ENSG00000173597	20.1566	2.62898	0.595155	4.41729	9.9945e-06	0.000142351
ENSG00000149527	75.7033	-1.37658	0.311701	-4.41635	1.0038e-05	0.000142881
ENSG00000139211	14.8342	3.79853	0.860158	4.41609	1.00503e-05	0.000142967
ENSG00000224865	9.96585	4.25887	0.964595	4.41519	1.00921e-05	0.000143471
ENSG00000100577	598.339	-0.45536	0.103138	-4.41504	1.00989e-05	0.000143478
ENSG00000175879	923.92	-0.750276	0.170017	-4.41294	1.01976e-05	0.00014479
ENSG00000131378	1599.68	-0.840826	0.190561	-4.41238	1.02241e-05	0.000145075
ENSG00000072682	660.993	0.857113	0.194286	4.41161	1.02604e-05	0.000145499
ENSG00000100129	9437.05	-0.894737	0.202834	-4.41118	1.02809e-05	0.000145699
ENSG00000168916	550.503	-0.840886	0.190639	-4.41089	1.02945e-05	0.000145801
ENSG00000163155	704.765	-0.583886	0.132382	-4.41062	1.03073e-05	0.000145891
ENSG00000147955	1995.04	0.515209	0.116865	4.4086	1.04041e-05	0.000147168
ENSG00000124067	926.569	1.17602	0.266772	4.40834	1.04168e-05	0.000147257
ENSG00000113273	982.844	0.903123	0.20491	4.40742	1.04608e-05	0.000147787
ENSG00000162520	290.963	1.54978	0.351682	4.40678	1.04918e-05	0.000148132
ENSG00000165606	102.083	-1.72896	0.392355	-4.40663	1.04991e-05	0.000148144
ENSG00000198794	2267.11	-0.419328	0.0951871	-4.4053	1.05637e-05	0.000148962
ENSG00000101421	1916.51	0.514187	0.116735	4.40474	1.05909e-05	0.000149252
ENSG00000152495	953.787	-0.741434	0.168341	-4.40436	1.06099e-05	0.000149427
ENSG00000143457	828.876	-0.661949	0.150356	-4.40256	1.06982e-05	0.000150578
ENSG00000154133	22.2627	3.8532	0.875359	4.40185	1.07332e-05	0.000150976
ENSG00000196083	11.5481	3.08492	0.701379	4.39837	1.09069e-05	0.000153297
ENSG00000044115	5722.93	0.538787	0.1225	4.39827	1.09116e-05	0.000153297
ENSG00000247240	154.105	-0.795495	0.18091	-4.39718	1.09667e-05	0.000153975
ENSG00000068305	949.422	0.517556	0.117737	4.39589	1.10322e-05	0.000154798
ENSG00000279673	97.9037	0.985439	0.224196	4.39544	1.10549e-05	0.000155021
ENSG00000116983	751.207	-0.827496	0.188283	-4.39495	1.10796e-05	0.000155272
ENSG00000114388	664.399	-0.584925	0.133116	-4.3941	1.11233e-05	0.00015564
ENSG00000112208	808.046	0.956206	0.21761	4.39413	1.1122e-05	0.00015564
ENSG00000140682	688.819	1.46879	0.334269	4.39404	1.11265e-05	0.00015564
ENSG00000184005	1478.32	0.842733	0.191803	4.39374	1.11418e-05	0.000155758
ENSG00000056487	1169.15	-0.696011	0.158457	-4.39244	1.12086e-05	0.000156596
ENSG00000108671	2623.77	0.360435	0.0820752	4.39152	1.12559e-05	0.00015716
ENSG00000198924	793.731	-0.907854	0.206755	-4.39097	1.12849e-05	0.000157467
ENSG00000157077	776.995	-0.509712	0.116115	-4.38974	1.13489e-05	0.000158263
ENSG00000178033	20.7506	2.50142	0.56993	4.38899	1.13879e-05	0.00015871
ENSG00000115977	2291.36	0.79672	0.181539	4.3887	1.14033e-05	0.000158827
ENSG00000174791	175.182	1.41275	0.321926	4.38843	1.1417e-05	0.00015892
ENSG00000138606	453.144	-0.73108	0.166602	-4.38818	1.14301e-05	0.000159005
ENSG00000204977	1125.48	-0.695935	0.158671	-4.38601	1.15447e-05	0.000160502
ENSG00000075643	131.585	1.49448	0.340775	4.38552	1.15711e-05	0.00016077
ENSG00000264522	1029.62	0.629381	0.143538	4.38478	1.16102e-05	0.000161116
ENSG00000164713	1053.19	0.671422	0.153124	4.38483	1.16076e-05	0.000161116
ENSG00000228221	12.7505	-2.25413	0.514253	-4.38332	1.16885e-05	0.000162103
ENSG00000166352	725.181	-1.19219	0.272017	-4.38277	1.17182e-05	0.000162415
ENSG00000140525	3165.27	-0.846987	0.19327	-4.3824	1.17377e-05	0.000162587
ENSG00000103066	306.176	0.779931	0.177986	4.38199	1.17601e-05	0.000162797
ENSG00000149262	909.754	-0.457506	0.104411	-4.38177	1.17721e-05	0.000162863
ENSG00000106804	396.419	-0.778234	0.177678	-4.38002	1.18668e-05	0.000164074
ENSG00000153721	432.223	-0.47532	0.108527	-4.37975	1.18818e-05	0.000164182
ENSG00000235823	444.399	-0.610355	0.139378	-4.37912	1.19158e-05	0.000164552
ENSG00000137171	462.807	-0.469593	0.107246	-4.37864	1.1942e-05	0.000164813
ENSG00000130695	783.649	-0.463796	0.105927	-4.37844	1.19533e-05	0.000164868
ENSG00000104381	2255.51	-0.927452	0.211829	-4.37831	1.19605e-05	0.000164868
ENSG00000124193	3757.03	-0.499292	0.114063	-4.37734	1.20139e-05	0.000165503
ENSG00000140332	1009.91	1.06989	0.244443	4.37686	1.20403e-05	0.000165767
ENSG00000163032	72.8907	-2.02025	0.46203	-4.37256	1.22796e-05	0.000168856
ENSG00000144118	886.539	0.457002	0.104513	4.37269	1.22724e-05	0.000168856
ENSG00000077150	630.166	1.85789	0.424958	4.37195	1.2314e-05	0.000169226
ENSG00000133627	677.134	-0.570455	0.130497	-4.37139	1.23455e-05	0.000169557
ENSG00000128829	2222.15	0.568293	0.130009	4.37117	1.23582e-05	0.000169628
ENSG00000130762	48.551	1.45713	0.333513	4.36903	1.24798e-05	0.000171003
ENSG00000211448	168.49	1.42048	0.325125	4.36901	1.2481e-05	0.000171003
ENSG00000101096	30.7495	2.0649	0.472602	4.36922	1.24689e-05	0.000171003
ENSG00000164654	1588.88	-0.844876	0.193423	-4.36803	1.25372e-05	0.000171566
ENSG00000168002	2453.64	-0.547981	0.125452	-4.36807	1.25349e-05	0.000171566
ENSG00000134250	2709.3	1.44581	0.331087	4.36686	1.26046e-05	0.000172385
ENSG00000245067	101.375	-1.16864	0.267628	-4.36667	1.26155e-05	0.00017243
ENSG00000264920	175.638	-0.803694	0.184087	-4.36583	1.26641e-05	0.00017299
ENSG00000148908	523.074	-0.789247	0.180823	-4.36476	1.27262e-05	0.000173733
ENSG00000044446	539.928	-0.425565	0.0975119	-4.36424	1.27566e-05	0.000174043
ENSG00000174130	35.9919	2.06298	0.472735	4.36393	1.27746e-05	0.00017408
ENSG00000108010	1948.96	0.441342	0.101133	4.36398	1.27717e-05	0.00017408
ENSG00000106397	2494.83	0.999288	0.229014	4.36344	1.28035e-05	0.000174369
ENSG00000114738	712.238	0.629916	0.144369	4.36323	1.28158e-05	0.000174432
ENSG00000183513	963.137	-0.640278	0.146843	-4.3603	1.29882e-05	0.000176673
ENSG00000164318	28.7708	-1.47931	0.339295	-4.35995	1.30095e-05	0.000176856
ENSG00000129197	2617.41	-0.480722	0.110292	-4.35864	1.30871e-05	0.000177804
ENSG00000221886	265.261	-0.850529	0.195166	-4.35797	1.31273e-05	0.000178244
ENSG00000128016	158.751	1.54874	0.355397	4.35777	1.31394e-05	0.000178301
ENSG00000213977	116.088	1.22879	0.281998	4.35744	1.31595e-05	0.000178467
ENSG00000210195	36.3246	1.52521	0.350053	4.35708	1.31811e-05	0.000178653
ENSG00000188060	94.3417	1.07243	0.246158	4.35669	1.32042e-05	0.000178718
ENSG00000236502	108.795	-1.23187	0.282759	-4.35661	1.32095e-05	0.000178718
ENSG00000156959	781.118	-0.662075	0.151969	-4.35664	1.32077e-05	0.000178718
ENSG00000171206	935.985	0.963065	0.221191	4.35399	1.33681e-05	0.000180756
ENSG00000112425	286.616	-0.862087	0.19803	-4.35331	1.34099e-05	0.000181214
ENSG00000163026	1149.29	-0.619801	0.142396	-4.35265	1.34502e-05	0.00018165
ENSG00000152942	1321.02	-0.75413	0.173286	-4.35194	1.34939e-05	0.000182131
ENSG00000128342	533.141	3.10843	0.714577	4.35003	1.36121e-05	0.000183618
ENSG00000181381	368.378	1.3564	0.311835	4.34975	1.36294e-05	0.000183742
ENSG00000102034	328.562	1.25364	0.288256	4.34907	1.36717e-05	0.000184203
ENSG00000122359	1728.72	1.22193	0.281153	4.34615	1.38551e-05	0.000186562
ENSG00000172123	60.0698	1.97727	0.45504	4.34527	1.39102e-05	0.000187194
ENSG00000169692	647.558	0.827427	0.190452	4.34455	1.39562e-05	0.000187584
ENSG00000166710	8220.12	0.788334	0.181452	4.34459	1.39533e-05	0.000187584
ENSG00000105516	140.273	-0.641925	0.147758	-4.34443	1.3964e-05	0.000187584
ENSG00000131051	4818.96	-0.587716	0.135386	-4.34103	1.41819e-05	0.000190399
ENSG00000126970	1137.39	-0.545296	0.125647	-4.33992	1.42533e-05	0.000191244
ENSG00000197892	688.647	0.768202	0.177078	4.33821	1.43645e-05	0.000192622
ENSG00000166664	30.6983	-1.33191	0.307075	-4.3374	1.4418e-05	0.000193226
ENSG00000115289	515.392	0.724782	0.167192	4.33504	1.45734e-05	0.000195192
ENSG00000213760	289.87	-0.587229	0.135467	-4.33484	1.45866e-05	0.000195254
ENSG00000145604	1213.62	-0.552425	0.127445	-4.33461	1.46019e-05	0.000195344
ENSG00000144868	779.917	0.89169	0.205792	4.33297	1.4711e-05	0.000196687
ENSG00000205592	25.6685	2.19632	0.506925	4.33264	1.47335e-05	0.000196755
ENSG00000179859	94.8192	-0.804645	0.185713	-4.33272	1.47277e-05	0.000196755
ENSG00000276600	81.4836	1.79818	0.415086	4.33206	1.47721e-05	0.000197155
ENSG00000095303	58.4195	2.18141	0.503667	4.33106	1.48396e-05	0.00019794
ENSG00000186918	807.067	-0.664411	0.153472	-4.3292	1.49654e-05	0.000199501
ENSG00000182240	35.0675	2.10327	0.485933	4.32832	1.50249e-05	0.000200176
ENSG00000116157	517.994	-0.702615	0.162394	-4.32661	1.51423e-05	0.000201622
ENSG00000084628	903.122	-0.715913	0.165493	-4.32594	1.51882e-05	0.000202018
ENSG00000162302	497.542	1.12604	0.260302	4.32592	1.51898e-05	0.000202018
ENSG00000158483	218.362	0.667756	0.15437	4.32568	1.52063e-05	0.000202118
ENSG00000184232	271.018	0.969504	0.224151	4.32523	1.5237e-05	0.000202408
ENSG00000170891	283.471	0.947779	0.219177	4.32427	1.53041e-05	0.000203061
ENSG00000111885	769.854	1.39518	0.322634	4.32434	1.52987e-05	0.000203061
ENSG00000146909	1101.83	0.344852	0.0797627	4.32348	1.53589e-05	0.00020367
ENSG00000277702	32.8746	1.78652	0.413287	4.32271	1.54122e-05	0.000204257
ENSG00000078328	10.4988	2.48823	0.575707	4.32204	1.54592e-05	0.00020476
ENSG00000184840	2509.32	0.482733	0.111719	4.32096	1.5535e-05	0.000205645
ENSG00000126903	338.292	0.82088	0.190022	4.31992	1.56085e-05	0.000206497
ENSG00000106683	2029	0.931771	0.215761	4.31854	1.57068e-05	0.000207675
ENSG00000103855	2426.41	0.720703	0.166919	4.31768	1.57675e-05	0.000208356
ENSG00000124260	119.333	0.770971	0.17858	4.31723	1.58e-05	0.000208665
ENSG00000164054	1924.38	0.816691	0.189285	4.31461	1.59888e-05	0.000211036
ENSG00000184220	668.172	-0.929607	0.21551	-4.31352	1.60674e-05	0.000211949
ENSG00000165195	370.269	-1.25838	0.291756	-4.31313	1.60961e-05	0.000212111
ENSG00000173914	788.44	-0.376578	0.0873104	-4.3131	1.60983e-05	0.000212111
ENSG00000047849	5349.07	1.04812	0.243031	4.3127	1.61275e-05	0.000212372
ENSG00000033100	1692.98	0.970171	0.224986	4.31215	1.61674e-05	0.000212774
ENSG00000057935	2004.89	-0.308532	0.0715581	-4.31164	1.62049e-05	0.000213144
ENSG00000181830	562.437	0.973395	0.225803	4.31082	1.6265e-05	0.000213811
ENSG00000150712	559.712	0.491416	0.114034	4.30938	1.6371e-05	0.00021508
ENSG00000182836	2237.66	-1.21093	0.281008	-4.30924	1.63816e-05	0.000215094
ENSG00000175206	20.6031	-4.03428	0.936259	-4.30894	1.64042e-05	0.000215267
ENSG00000118804	67.1352	1.22873	0.285179	4.30862	1.64273e-05	0.000215445
ENSG00000048707	1150.54	0.822443	0.190899	4.30827	1.64537e-05	0.000215666
ENSG00000102452	62.572	1.46335	0.339804	4.30647	1.65882e-05	0.000217303
ENSG00000272163	185.375	-0.786057	0.182559	-4.30577	1.66404e-05	0.000217861
ENSG00000139970	4035.14	-0.635568	0.147635	-4.30501	1.66981e-05	0.000218365
ENSG00000184302	52.9324	-1.21338	0.281848	-4.30508	1.66925e-05	0.000218365
ENSG00000186897	42.826	1.38873	0.322712	4.3033	1.68271e-05	0.000219925
ENSG00000185559	426.63	-4.79745	1.11495	-4.30283	1.68633e-05	0.000220271
ENSG00000196754	112.041	1.36698	0.317791	4.30152	1.69633e-05	0.00022145
ENSG00000104435	25502.6	-1.00885	0.234557	-4.30108	1.69966e-05	0.000221757
ENSG00000187678	1041.47	0.665967	0.15486	4.30045	1.70452e-05	0.000222263
ENSG00000070159	206.83	1.45685	0.338812	4.29988	1.70892e-05	0.00022271
ENSG00000137710	1918.6	0.641394	0.149176	4.29958	1.71121e-05	0.00022288
ENSG00000058262	7154.7	0.428667	0.0997448	4.29764	1.72628e-05	0.000224713
ENSG00000189337	460.635	1.06877	0.24877	4.2962	1.7375e-05	0.000226044
ENSG00000272398	5836.87	-0.772306	0.17977	-4.29607	1.73849e-05	0.000226044
ENSG00000213523	1169.11	0.4708	0.109633	4.29432	1.75228e-05	0.000227707
ENSG00000028839	857.872	-0.705658	0.164332	-4.2941	1.75404e-05	0.000227805
ENSG00000135926	62.8763	1.51796	0.353542	4.29358	1.75813e-05	0.000228054
ENSG00000050730	21.1026	3.9201	0.913064	4.29335	1.75998e-05	0.000228054
ENSG00000013619	114.395	1.38363	0.322247	4.29369	1.75728e-05	0.000228054
ENSG00000139117	19.9175	1.92142	0.447522	4.29347	1.75901e-05	0.000228054
ENSG00000263528	111.282	1.93001	0.449652	4.29224	1.76882e-05	0.000229051
ENSG00000156482	21559.8	-0.815118	0.18991	-4.29213	1.7697e-05	0.000229051
ENSG00000103512	1680.9	0.693991	0.161704	4.29173	1.7729e-05	0.000229335
ENSG00000113645	540.745	0.792668	0.184754	4.29039	1.78358e-05	0.000230584
ENSG00000142192	14904	0.501192	0.116851	4.28915	1.79358e-05	0.000231745
ENSG00000091972	554.254	-0.96353	0.224693	-4.2882	1.80126e-05	0.000232606
ENSG00000265148	36.6418	-1.27678	0.297777	-4.2877	1.80531e-05	0.000232995
ENSG00000170921	2511.05	0.905099	0.211137	4.28678	1.81278e-05	0.000233827
ENSG00000224738	54.5485	-1.22408	0.285728	-4.28408	1.835e-05	0.000236559
ENSG00000082929	30.372	1.6674	0.389262	4.28348	1.83991e-05	0.000237057
ENSG00000204634	293.763	-0.61155	0.142809	-4.28228	1.84985e-05	0.000238068
ENSG00000226950	1020.41	-0.517643	0.12088	-4.28228	1.84984e-05	0.000238068
ENSG00000054148	2229.04	0.504639	0.117888	4.28067	1.86331e-05	0.000239663
ENSG00000140285	23.4698	-2.80189	0.654681	-4.27978	1.8708e-05	0.00024049
ENSG00000275278	10.2169	4.15694	0.971443	4.27914	1.87621e-05	0.000240913
ENSG00000108107	13917.7	0.449086	0.104945	4.27923	1.87539e-05	0.000240913
ENSG00000152795	7969.43	-0.632377	0.147844	-4.27734	1.89142e-05	0.000242592
ENSG00000175197	363.956	0.569893	0.133233	4.27742	1.89068e-05	0.000242592
ENSG00000074410	623.441	1.80877	0.423103	4.27502	1.91117e-05	0.000244986
ENSG00000118939	108.565	0.738173	0.172679	4.27483	1.91286e-05	0.000245065
ENSG00000106443	3239.19	-0.801769	0.187747	-4.27047	1.95059e-05	0.000249757
ENSG00000139597	157.97	-0.826051	0.193503	-4.26893	1.96417e-05	0.000251353
ENSG00000101577	787.248	0.462647	0.108394	4.26819	1.97068e-05	0.000252045
ENSG00000272686	201.953	-1.02593	0.240379	-4.26796	1.97267e-05	0.000252157
ENSG00000204580	1252.58	1.41345	0.33123	4.26729	1.97863e-05	0.000252776
ENSG00000066735	1420.52	1.19098	0.279187	4.26587	1.99121e-05	0.000254241
ENSG00000089177	371.952	-0.463853	0.108768	-4.2646	2.00259e-05	0.00025555
ENSG00000176463	340.207	0.951932	0.223224	4.26447	2.0038e-05	0.000255561
ENSG00000127418	327.817	2.43528	0.571298	4.26272	2.01953e-05	0.000257277
ENSG00000205659	497.028	-0.51405	0.120589	-4.26281	2.01869e-05	0.000257277
ENSG00000170525	999.486	0.611152	0.143391	4.26215	2.0247e-05	0.000257792
ENSG00000102003	1193.4	-0.760929	0.178542	-4.2619	2.02699e-05	0.000257939
ENSG00000165801	1972.52	0.75339	0.176781	4.26171	2.0287e-05	0.000258012
ENSG00000100983	1378.9	0.447227	0.104951	4.26131	2.03235e-05	0.000258331
ENSG00000163170	416.455	0.593804	0.139394	4.25989	2.04529e-05	0.00025983
ENSG00000158169	563.288	-0.450659	0.105804	-4.25936	2.05013e-05	0.000260298
ENSG00000177426	541.851	0.585859	0.137552	4.25918	2.05174e-05	0.000260357
ENSG00000212232	19.5133	1.94321	0.456358	4.25808	2.06189e-05	0.000261499
ENSG00000140044	175.414	0.946161	0.222267	4.25686	2.0732e-05	0.000262787
ENSG00000078808	2447.6	0.667988	0.156941	4.2563	2.07836e-05	0.000263001
ENSG00000283064	31.2155	-1.39924	0.328744	-4.25632	2.07816e-05	0.000263001
ENSG00000225783	2293.48	-0.682497	0.160345	-4.25642	2.07729e-05	0.000263001
ENSG00000065534	1684.87	1.75838	0.413138	4.25615	2.07978e-05	0.000263033
ENSG00000130706	2948.53	0.565752	0.132942	4.25561	2.08476e-05	0.000263516
ENSG00000177614	475.821	-0.780812	0.183491	-4.25532	2.08747e-05	0.000263711
ENSG00000180425	264.672	-0.5995	0.1409	-4.2548	2.09235e-05	0.00026418
ENSG00000180626	725.15	-0.431805	0.101542	-4.25248	2.11417e-05	0.000266788
ENSG00000142949	2483.91	0.976409	0.229636	4.25199	2.11879e-05	0.000267222
ENSG00000184588	639.169	-1.3216	0.310864	-4.25137	2.12464e-05	0.00026781
ENSG00000107282	468.284	-0.564033	0.132686	-4.25088	2.12933e-05	0.000268253
ENSG00000186395	318.128	0.782418	0.184073	4.25059	2.1321e-05	0.000268453
ENSG00000069248	2643.23	-0.521418	0.122705	-4.24936	2.14382e-05	0.00026963
ENSG00000246985	376.208	0.763192	0.179601	4.24939	2.14357e-05	0.00026963
ENSG00000226328	247.688	0.597128	0.140575	4.24774	2.15937e-05	0.000271434
ENSG00000117595	472.465	0.47844	0.112667	4.24649	2.17149e-05	0.000272807
ENSG00000102981	251.055	-0.718563	0.169223	-4.24624	2.17384e-05	0.000272952
ENSG00000271579	13.8504	3.07803	0.725055	4.24524	2.18364e-05	0.00027403
ENSG00000160075	1950.7	0.394743	0.0930404	4.24271	2.2084e-05	0.000276941
ENSG00000115310	5619.92	0.616111	0.145219	4.24262	2.20928e-05	0.000276941
ENSG00000004487	4854.45	-0.420904	0.0992187	-4.24218	2.21354e-05	0.000277322
ENSG00000172164	49.1534	1.63707	0.386056	4.2405	2.2302e-05	0.000279101
ENSG00000110090	1836.98	0.73708	0.173818	4.24053	2.22992e-05	0.000279101
ENSG00000103034	2182.42	0.435521	0.102717	4.24002	2.23502e-05	0.00027955
ENSG00000177054	862.767	-0.881703	0.20797	-4.23958	2.23941e-05	0.000279945
ENSG00000258580	16.6776	2.21275	0.522017	4.23885	2.24665e-05	0.000280696
ENSG00000143429	140.745	0.718658	0.169564	4.23826	2.25256e-05	0.000281173
ENSG00000112893	861.065	1.11008	0.261921	4.23822	2.25295e-05	0.000281173
ENSG00000075391	794.071	0.741028	0.174867	4.23768	2.25843e-05	0.000281677
ENSG00000127314	1516.85	0.496523	0.117172	4.23757	2.25947e-05	0.000281677
ENSG00000204104	393.745	0.432916	0.102179	4.23685	2.26682e-05	0.000282438
ENSG00000065357	744.184	1.17334	0.276967	4.2364	2.2713e-05	0.00028284
ENSG00000171448	634.545	-0.843219	0.199051	-4.23619	2.27341e-05	0.000282947
ENSG00000153237	27.9046	1.63147	0.38516	4.23581	2.27728e-05	0.000283155
ENSG00000054356	1076.6	0.752041	0.177545	4.23578	2.27757e-05	0.000283155
ENSG00000166833	4537.85	1.1386	0.268819	4.23556	2.27983e-05	0.000283281
ENSG00000121957	886.422	-1.06146	0.250703	-4.23392	2.29655e-05	0.000285202
ENSG00000134470	7.97271	5.83213	1.37801	4.23229	2.31323e-05	0.000287116
ENSG00000166579	703.292	0.576748	0.136349	4.22995	2.33745e-05	0.000289963
ENSG00000259943	307.342	-0.820822	0.194063	-4.22967	2.34037e-05	0.00029003
ENSG00000269929	145.269	-0.840179	0.19864	-4.22965	2.34054e-05	0.00029003
ENSG00000159086	1464.85	-0.787522	0.186198	-4.2295	2.34214e-05	0.00029007
ENSG00000230454	42.0953	-1.18032	0.279236	-4.22698	2.36853e-05	0.000293178
ENSG00000269113	120.773	2.68083	0.634426	4.22561	2.38298e-05	0.000294806
ENSG00000083444	2164.1	0.653787	0.154748	4.22486	2.39091e-05	0.000295626
ENSG00000116871	1980.89	0.774908	0.183474	4.22352	2.40514e-05	0.000297081
ENSG00000151474	1618.15	0.466742	0.110511	4.22351	2.40529e-05	0.000297081
ENSG00000196361	1555.78	-0.623048	0.147535	-4.22306	2.41008e-05	0.00029751
ENSG00000081189	376.393	0.977392	0.231499	4.22201	2.42132e-05	0.000298707
ENSG00000139318	1348.56	-1.04213	0.246838	-4.22191	2.42241e-05	0.000298707
ENSG00000166394	42.5354	1.46986	0.34816	4.22179	2.42373e-05	0.000298707
ENSG00000134884	4078.16	-0.673315	0.159499	-4.22144	2.42749e-05	0.000299008
ENSG00000168071	25.5737	1.7685	0.419165	4.21911	2.45268e-05	0.000301947
ENSG00000254726	6127.52	-0.324358	0.0768851	-4.21874	2.45671e-05	0.000302008
ENSG00000086062	1090.14	1.45757	0.345502	4.2187	2.45717e-05	0.000302008
ENSG00000167114	562.027	0.690979	0.163789	4.21871	2.45701e-05	0.000302008
ENSG00000144647	628.718	0.48873	0.11586	4.21827	2.46179e-05	0.000302282
ENSG00000077514	652.635	-0.639747	0.151662	-4.21825	2.46206e-05	0.000302282
ENSG00000118257	848.585	2.09464	0.496581	4.21813	2.4634e-05	0.000302282
ENSG00000116251	3851.07	-0.911836	0.21633	-4.21502	2.4976e-05	0.000306314
ENSG00000103404	451.504	0.516932	0.122649	4.21472	2.50092e-05	0.000306555
ENSG00000064393	2155.93	0.915162	0.2172	4.21346	2.51488e-05	0.0003081
ENSG00000205060	2731.15	-0.453104	0.107542	-4.21328	2.51692e-05	0.000308184
ENSG00000138134	424.598	0.505561	0.120011	4.21263	2.52409e-05	0.000308895
ENSG00000245910	1772.26	-1.03748	0.246306	-4.21216	2.52938e-05	0.000309376
ENSG00000178445	463.378	-0.504106	0.119692	-4.21168	2.53476e-05	0.000309867
ENSG00000109084	1169.21	-0.814547	0.19355	-4.20846	2.57113e-05	0.000314144
ENSG00000168806	551.823	-0.449247	0.106753	-4.20829	2.57312e-05	0.000314217
ENSG00000185634	73.0397	1.02334	0.243226	4.20737	2.58358e-05	0.000315324
ENSG00000102900	1461.83	0.337987	0.0803411	4.2069	2.58893e-05	0.000315808
ENSG00000120162	198.501	0.996203	0.236824	4.20651	2.59347e-05	0.000316022
ENSG00000125844	781.223	1.09805	0.261032	4.20657	2.59274e-05	0.000316022
ENSG00000227082	8.35349	4.08392	0.97139	4.20421	2.61999e-05	0.000318911
ENSG00000173208	400.287	-1.04344	0.248184	-4.20429	2.61904e-05	0.000318911
ENSG00000204366	604.533	-0.795879	0.189473	-4.20049	2.66342e-05	0.000324023
ENSG00000105137	817.863	1.04004	0.247614	4.20025	2.66616e-05	0.000324183
ENSG00000269609	279.958	-0.483408	0.115105	-4.1997	2.67266e-05	0.000324799
ENSG00000167528	416.85	-0.372471	0.0887205	-4.19825	2.68987e-05	0.000326715
ENSG00000172270	7627.55	0.4888	0.116434	4.19809	2.69176e-05	0.00032677
ENSG00000137601	841.192	-0.655686	0.156197	-4.19782	2.69494e-05	0.000326982
ENSG00000170606	5501.05	0.38002	0.0905341	4.19754	2.69835e-05	0.000327219
ENSG00000117362	7460.69	-0.515357	0.122821	-4.19602	2.71646e-05	0.00032924
ENSG00000082805	1572.33	0.558184	0.133037	4.1957	2.72029e-05	0.000329529
ENSG00000131797	390.64	-0.628994	0.149929	-4.19528	2.72539e-05	0.00032997
ENSG00000203772	113.972	1.21601	0.290001	4.19313	2.75132e-05	0.000332932
ENSG00000145246	1030.33	0.586182	0.139803	4.19292	2.75388e-05	0.000333063
ENSG00000183323	432.471	-0.444088	0.105966	-4.19087	2.7789e-05	0.000335911
ENSG00000269416	352.814	-0.796436	0.190098	-4.18961	2.79438e-05	0.000337602
ENSG00000177410	700.03	-0.56174	0.134108	-4.18872	2.80532e-05	0.000338743
ENSG00000005893	1390.1	0.743465	0.177557	4.18719	2.8243e-05	0.000340672
ENSG00000101187	91.4822	-1.25434	0.299564	-4.18721	2.82407e-05	0.000340672
ENSG00000135744	56.3629	2.04724	0.489125	4.18552	2.84514e-05	0.000342822
ENSG00000184743	847.434	0.586261	0.140065	4.18562	2.8439e-05	0.000342822
ENSG00000168398	218.329	2.2976	0.549079	4.18445	2.85852e-05	0.000344251
ENSG00000119917	42.1829	1.98554	0.47485	4.18141	2.89711e-05	0.000348714
ENSG00000110080	474.68	0.592518	0.141727	4.18071	2.90604e-05	0.000349603
ENSG00000198721	1460.88	0.464472	0.111107	4.18041	2.90983e-05	0.000349874
ENSG00000157916	2894.15	0.323985	0.0775068	4.18008	2.91405e-05	0.000350196
ENSG00000167202	487.711	-0.43103	0.10314	-4.17908	2.92694e-05	0.000351558
ENSG00000155657	11.3265	2.88058	0.689334	4.17878	2.93071e-05	0.000351825
ENSG00000104980	851.002	0.389903	0.0933119	4.17849	2.93454e-05	0.000352099
ENSG00000261488	28.982	1.63386	0.391133	4.17724	2.9507e-05	0.000353798
ENSG00000174373	848.133	-0.620696	0.148593	-4.17715	2.95182e-05	0.000353798
ENSG00000177301	23.9704	1.76178	0.421897	4.17586	2.96863e-05	0.000355624
ENSG00000246203	13.3898	2.67328	0.640217	4.17558	2.97232e-05	0.000355878
ENSG00000104904	7702.76	0.404787	0.0969531	4.17508	2.97885e-05	0.000356472
ENSG00000013441	1876.25	-0.650832	0.15591	-4.1744	2.98774e-05	0.000357348
ENSG00000224184	9.59946	3.82628	0.916725	4.17385	2.9949e-05	0.000358015
ENSG00000138735	963.485	1.45276	0.348089	4.17352	2.99931e-05	0.000358246
ENSG00000148248	3830.51	0.425898	0.102052	4.17335	3.00157e-05	0.000358246
ENSG00000110693	42.7123	-1.47544	0.353533	-4.17341	3.0007e-05	0.000358246
ENSG00000215883	263.896	-0.597241	0.143166	-4.17168	3.02368e-05	0.00036058
ENSG00000242173	170.472	0.7238	0.173505	4.17163	3.0243e-05	0.00036058
ENSG00000110583	1100.11	-0.355001	0.0851267	-4.17026	3.04246e-05	0.000362555
ENSG00000177105	484.136	0.88468	0.212156	4.16995	3.04669e-05	0.000362868
ENSG00000145087	288.49	-1.47738	0.354347	-4.16929	3.05557e-05	0.000363543
ENSG00000152578	98.0682	-1.58007	0.378969	-4.16939	3.05419e-05	0.000363543
ENSG00000145569	416.225	-1.09823	0.263441	-4.16879	3.06215e-05	0.000363945
ENSG00000204054	832.648	0.928018	0.222605	4.16889	3.06083e-05	0.000363945
ENSG00000111707	1849.63	-0.383464	0.0919896	-4.16855	3.0654e-05	0.000364141
ENSG00000153561	1486.6	-0.681938	0.163635	-4.16744	3.0804e-05	0.000365731
ENSG00000253774	9.52942	3.98269	0.955766	4.16701	3.08616e-05	0.000366223
ENSG00000204860	33.3597	-1.35488	0.325153	-4.16689	3.08789e-05	0.000366237
ENSG00000136943	290.721	0.504838	0.121167	4.16646	3.09366e-05	0.00036673
ENSG00000129596	379.272	-0.43389	0.104161	-4.16555	3.10599e-05	0.000367999
ENSG00000118600	408.897	0.436972	0.104934	4.16426	3.12366e-05	0.000369899
ENSG00000198929	62.9029	-1.37537	0.330419	-4.1625	3.14781e-05	0.00037237
ENSG00000204653	87.9946	-1.38843	0.33355	-4.16258	3.14676e-05	0.00037237
ENSG00000143772	209.636	1.33878	0.321686	4.16176	3.15806e-05	0.000373139
ENSG00000163254	53.586	1.37355	0.330064	4.16146	3.16223e-05	0.000373139
ENSG00000170915	413.099	-0.492931	0.118452	-4.16144	3.16253e-05	0.000373139
ENSG00000119973	60.2051	-1.00812	0.242248	-4.16153	3.16119e-05	0.000373139
ENSG00000063046	13330.4	-0.567566	0.136385	-4.1615	3.16169e-05	0.000373139
ENSG00000267279	9.93571	3.36596	0.80902	4.16054	3.17495e-05	0.000374409
ENSG00000127328	579.915	0.390071	0.0937586	4.16038	3.1772e-05	0.000374481
ENSG00000136631	3249.76	-0.476073	0.114502	-4.15776	3.21389e-05	0.000378608
ENSG00000270069	10.5158	5.31105	1.27745	4.15754	3.21693e-05	0.00037874
ENSG00000236901	273.358	-0.713715	0.171672	-4.15744	3.21835e-05	0.00037874
ENSG00000157927	330.592	-0.750468	0.180687	-4.15342	3.27548e-05	0.000385263
ENSG00000076641	148.352	0.800658	0.192785	4.15312	3.2797e-05	0.00038556
ENSG00000135346	4.07461	5.65538	1.36198	4.15232	3.29118e-05	0.000386709
ENSG00000163584	1595.25	0.473665	0.114085	4.15187	3.29764e-05	0.000387106
ENSG00000128482	464.273	-0.484233	0.116631	-4.15185	3.29797e-05	0.000387106
ENSG00000115414	19755.1	2.3509	0.566328	4.15112	3.30846e-05	0.000388137
ENSG00000128656	1435.13	-0.591599	0.142577	-4.14933	3.33448e-05	0.00038998
ENSG00000066248	10.4252	3.06835	0.739428	4.14963	3.33013e-05	0.00038998
ENSG00000183960	217.178	-0.953741	0.22985	-4.14941	3.3334e-05	0.00038998
ENSG00000110786	26.5356	-1.43152	0.344985	-4.14952	3.33172e-05	0.00038998
ENSG00000100201	4843.1	-0.33625	0.0810289	-4.14975	3.32837e-05	0.00038998
ENSG00000142173	2260.41	1.20117	0.289451	4.14984	3.32708e-05	0.00038998
ENSG00000116701	131.165	1.68327	0.405688	4.14918	3.33663e-05	0.00039003
ENSG00000226087	13.1295	2.90014	0.698987	4.14907	3.33835e-05	0.00039003
ENSG00000104976	546.749	0.794609	0.191538	4.14857	3.34565e-05	0.000390682
ENSG00000120798	679.205	-0.574805	0.138744	-4.1429	3.42935e-05	0.000400249
ENSG00000156510	31.9184	3.16086	0.763051	4.1424	3.43696e-05	0.000400726
ENSG00000088876	646.393	-0.41373	0.099876	-4.14243	3.43638e-05	0.000400726
ENSG00000230426	85.5772	-1.11352	0.268899	-4.14104	3.45739e-05	0.0004029
ENSG00000214900	35.5061	1.43785	0.347264	4.14051	3.4654e-05	0.000403627
ENSG00000052749	1634.03	0.588776	0.142208	4.14026	3.4691e-05	0.000403851
ENSG00000166106	124.963	2.37009	0.572556	4.13949	3.48076e-05	0.000405
ENSG00000182492	83.2219	1.97227	0.476496	4.13911	3.48661e-05	0.000405472
ENSG00000156140	409.275	1.11269	0.268876	4.1383	3.49882e-05	0.000406531
ENSG00000240694	2516.49	-0.953611	0.230437	-4.13827	3.4993e-05	0.000406531
ENSG00000044459	548.561	-0.806841	0.195075	-4.13606	3.53318e-05	0.000410258
ENSG00000260233	48.2759	-1.20125	0.290486	-4.13533	3.54451e-05	0.000411363
ENSG00000235026	9.8454	-2.21046	0.534564	-4.13507	3.54842e-05	0.000411546
ENSG00000135002	378.371	0.749779	0.181326	4.13499	3.54972e-05	0.000411546
ENSG00000118407	611.588	1.25792	0.304251	4.13447	3.55777e-05	0.000412268
ENSG00000272758	133.694	-0.772181	0.186918	-4.13111	3.61013e-05	0.000418122
ENSG00000134369	1930.93	1.02555	0.24826	4.13093	3.61295e-05	0.000418236
ENSG00000112561	121.347	0.859678	0.208126	4.13057	3.61866e-05	0.000418683
ENSG00000004866	980.829	-0.50155	0.121446	-4.12982	3.63055e-05	0.000419825
ENSG00000050165	2056.35	0.464311	0.112432	4.12971	3.63223e-05	0.000419825
ENSG00000174749	25.5124	1.89847	0.459791	4.12898	3.64375e-05	0.000420943
ENSG00000173218	562.514	0.534281	0.129406	4.1287	3.6482e-05	0.000421242
ENSG00000138796	946.139	-0.503066	0.121858	-4.12832	3.65431e-05	0.000421518
ENSG00000142227	137.159	1.18095	0.286057	4.12838	3.65324e-05	0.000421518
ENSG00000105127	681.589	0.382268	0.0926207	4.12724	3.67145e-05	0.000423281
ENSG00000197580	87.005	1.34255	0.325315	4.12692	3.67649e-05	0.000423646
ENSG00000157470	48.1373	1.19294	0.289103	4.12636	3.68558e-05	0.000424478
ENSG00000250326	29.84	-1.32462	0.321338	-4.12219	3.7529e-05	0.000432012
ENSG00000187498	1941.65	1.27105	0.308496	4.12016	3.78611e-05	0.000435613
ENSG00000137393	69.0244	1.39301	0.338252	4.11826	3.81748e-05	0.000439
ENSG00000134717	2074.76	-0.869293	0.211144	-4.11706	3.83732e-05	0.000441059
ENSG00000132424	4719.74	-0.681957	0.165647	-4.11693	3.8395e-05	0.000441086
ENSG00000204389	196.182	0.702118	0.170622	4.11506	3.87078e-05	0.000444455
ENSG00000196150	534.616	-0.50469	0.122651	-4.11485	3.87434e-05	0.000444638
ENSG00000117115	68.2264	1.25491	0.305072	4.11348	3.89747e-05	0.000447066
ENSG00000182934	3061.45	0.510266	0.124065	4.11288	3.90758e-05	0.000448
ENSG00000250056	55.2249	-0.939459	0.228447	-4.11236	3.91633e-05	0.000448776
ENSG00000087495	332.883	-1.05417	0.256409	-4.1113	3.93444e-05	0.000450623
ENSG00000169641	1464.83	0.595768	0.144948	4.11021	3.95306e-05	0.000452528
ENSG00000185737	79.6815	1.03838	0.252674	4.10956	3.96412e-05	0.000453565
ENSG00000233621	127.934	0.981078	0.23874	4.1094	3.9668e-05	0.000453643
ENSG00000168216	369.171	-0.660229	0.160699	-4.10848	3.98278e-05	0.000455241
ENSG00000153071	4.21179	5.52355	1.3445	4.10825	3.98665e-05	0.000455454
ENSG00000225511	16.7354	2.35136	0.572404	4.10786	3.99339e-05	0.000455608
ENSG00000213390	733.334	-0.785222	0.191151	-4.10786	3.9934e-05	0.000455608
ENSG00000103335	1054.39	2.41491	0.58788	4.10782	3.99403e-05	0.000455608
ENSG00000172667	2272.64	0.745997	0.18161	4.10769	3.99631e-05	0.000455639
ENSG00000138835	468.775	0.929113	0.226207	4.10735	4.00217e-05	0.000456079
ENSG00000064115	3113.04	0.379462	0.0923912	4.10713	4.00612e-05	0.000456299
ENSG00000076864	357.377	-0.50322	0.12254	-4.10658	4.01564e-05	0.000456696
ENSG00000101846	339.821	0.871417	0.212192	4.10675	4.0127e-05	0.000456696
ENSG00000148798	2344.53	-0.876936	0.213544	-4.10659	4.01551e-05	0.000456696
ENSG00000163395	10.8952	4.69032	1.14232	4.10596	4.02645e-05	0.000457579
ENSG00000173705	233.701	1.50974	0.3677	4.1059	4.02743e-05	0.000457579
ENSG00000119684	741.083	-0.461037	0.112301	-4.10539	4.03641e-05	0.00045814
ENSG00000007384	246.467	1.44235	0.351324	4.10546	4.03513e-05	0.00045814
[truncated: 20,690 more rows]

## Sheet: DiffExpTEFamilies_4RtauAbeta_vs
	baseMean	log2FoldChange	lfcSE	stat	pvalue	padj
MLT1I-int:ERVL-MaLR:LTR	109.097	1.08119	0.186693	5.79126	6.98611e-09	5.9871e-06
HERVL74-int:ERVL:LTR	138.115	0.863317	0.153461	5.62566	1.84801e-08	7.91873e-06
FordPrefect:hAT-Tip100:DNA	52.0123	1.5603	0.305627	5.10524	3.3037e-07	5.44584e-05
HUERS-P3b-int:ERV1:LTR	140.908	-1.07313	0.211327	-5.07808	3.81272e-07	5.44584e-05
L1MA4A:L1:LINE	951.028	0.504356	0.0985073	5.11999	3.05559e-07	5.44584e-05
L1ME3D:L1:LINE	588.112	-0.761458	0.148192	-5.13832	2.77203e-07	5.44584e-05
MER57A1:ERV1:LTR	402.212	0.723132	0.147661	4.89723	9.71947e-07	0.000118994
MLT1F1:ERVL-MaLR:LTR	644.729	-0.664477	0.147682	-4.49937	6.81554e-06	0.000730115
LTR19B:ERV1:LTR	33.8525	1.40414	0.32066	4.37892	1.19271e-05	0.00113572
LTR25:ERV1:LTR	1318.33	-0.720285	0.169578	-4.2475	2.16168e-05	0.00185256
LOR1-int:ERV1:LTR	187.372	0.584192	0.142563	4.09779	4.17111e-05	0.00324967
LTR12E:ERV1:LTR	129.048	-0.729354	0.181281	-4.02334	5.73786e-05	0.00383305
MLT1F2-int:ERVL-MaLR:LTR	200.285	-1.18276	0.294202	-4.02022	5.81443e-05	0.00383305
L1MEh:L1:LINE	378.471	1.24348	0.312214	3.98278	6.81142e-05	0.00416956
MER4CL34:ERV1:LTR	91.039	-1.05495	0.267863	-3.93838	8.20351e-05	0.00468694
MLT1F2:ERVL-MaLR:LTR	936.389	-0.35327	0.0901428	-3.919	8.89167e-05	0.0047626
Arthur1A:hAT-Tip100:DNA	98.2987	0.718323	0.187145	3.83832	0.00012388	0.00624499
MLT2B4:ERVL:LTR	538.138	-0.444593	0.116652	-3.81129	0.000138245	0.00658198
L1PB3:L1:LINE	270.74	0.474897	0.126375	3.75784	0.000171386	0.00773041
PABL_B-int:ERV1:LTR	144.05	-0.705595	0.191887	-3.67713	0.000235871	0.0101071
AluYd8:Alu:SINE	25.4327	1.29444	0.356249	3.63352	0.00027958	0.0114095
LTR81A:Gypsy:LTR	46.6557	0.954158	0.267283	3.56985	0.000357189	0.0139141
HERVL18-int:ERVL:LTR	396.496	-0.701667	0.198833	-3.52892	0.000417256	0.0155473
L1M3a:L1:LINE	241.054	-0.421566	0.122354	-3.44546	0.000570091	0.0200209
MER67D:ERV1:LTR	38.2746	1.04185	0.302958	3.43892	0.000584041	0.0200209
LTR81B:Gypsy:LTR	155.096	-0.570886	0.168094	-3.39622	0.000683227	0.0225202
MamGypLTR3a:Gypsy:LTR	65.0041	0.719348	0.214511	3.35343	0.000798164	0.0253343
HERVK11-int:ERVK:LTR	160.261	-0.520344	0.157155	-3.31103	0.000929536	0.0274694
MLT1E3:ERVL-MaLR:LTR	296.118	0.412285	0.124442	3.31306	0.000922826	0.0274694
LTR33A:ERVL:LTR	136.057	-0.481536	0.146294	-3.29155	0.000996355	0.0284625
MER95:ERV1:LTR	34.5117	-1.13317	0.345268	-3.28199	0.00103076	0.0284954
LTR102_Mam:ERVL:LTR	35.1691	-0.885792	0.272966	-3.24507	0.00117423	0.0304945
MamRep1151:LTR:LTR?	45.0235	0.935714	0.288216	3.24657	0.00116804	0.0304945
AluYh3a3:Alu:SINE	89.5985	0.759766	0.23621	3.21648	0.00129773	0.0316942
HUERS-P2-int:ERV1:LTR	77.2843	-1.43864	0.448894	-3.20484	0.00135137	0.0316942
MER52A:ERV1:LTR	768.839	0.568172	0.177005	3.20993	0.00132769	0.0316942
MER83:ERV1:LTR	109.153	0.627062	0.195881	3.20124	0.00136836	0.0316942
Charlie17a:hAT-Charlie:DNA	117.933	-0.511546	0.163869	-3.12168	0.0017982	0.035024
L1PA7:L1:LINE	3559.44	0.231181	0.0739311	3.12698	0.00176615	0.035024
LTR33C:ERVL:LTR	113.436	-0.522356	0.166168	-3.14355	0.00166913	0.035024
LTR50:ERVL:LTR	187.942	-0.407185	0.130434	-3.12178	0.00179759	0.035024
LTR9C:ERV1:LTR	23.7657	-1.04203	0.331157	-3.14664	0.00165156	0.035024
MER41E:ERV1:LTR	140.525	-0.650244	0.206674	-3.14624	0.00165385	0.035024
MER57F:ERV1:LTR	330.78	-0.814128	0.259748	-3.1343	0.00172266	0.035024
Tigger12c:TcMar-Tigger:DNA	154.581	-0.439978	0.142741	-3.08235	0.00205375	0.0391125
ALR/Alpha:centr:Satellite	394.471	-0.703069	0.230243	-3.0536	0.00226115	0.0418534
L1P2:L1:LINE	843.842	-0.255543	0.0838095	-3.04909	0.00229534	0.0418534
HERVFH21-int:ERV1:LTR	49.5974	0.933455	0.308425	3.02652	0.00247386	0.0424019
L1PBa1:L1:LINE	128.747	0.489082	0.161384	3.03056	0.00244103	0.0424019
MER131:DNA:DNA?	55.3279	-0.724452	0.239085	-3.0301	0.00244475	0.0424019
MLT1L:ERVL-MaLR:LTR	999.094	-0.230006	0.0765265	-3.00557	0.0026508	0.0445439
Charlie15a:hAT-Charlie:DNA	421.927	0.300703	0.101304	2.96833	0.00299419	0.0493466
THE1C-int:ERVL-MaLR:LTR	481.427	0.381666	0.128945	2.95992	0.00307718	0.0497574
AluYb8:Alu:SINE	278.84	0.403344	0.137885	2.92521	0.00344219	0.0515028
HERVK3-int:ERVK:LTR	732.778	-0.283314	0.0968219	-2.92613	0.00343205	0.0515028
MER11B:ERVK:LTR	237.99	-0.35726	0.121397	-2.94292	0.00325137	0.0515028
MSTB2-int:ERVL-MaLR:LTR	21.9401	-1.01459	0.347305	-2.92131	0.0034856	0.0515028
MSTC:ERVL-MaLR:LTR	369.442	0.341788	0.116895	2.92389	0.00345684	0.0515028
MLT1J1-int:ERVL-MaLR:LTR	52.9715	-0.653394	0.224276	-2.91335	0.00357573	0.0519389
Charlie1:hAT-Charlie:DNA	370.798	-0.387781	0.133592	-2.90272	0.00369933	0.0528387
ORSL:hAT-Tip100:DNA	64.5209	0.628045	0.221199	2.83928	0.00452154	0.0635239
HERV35I-int:ERV1:LTR	39.6171	0.822008	0.291653	2.81844	0.00482572	0.0667039
7SK:RNA:RNA	48.8983	1.46529	0.523622	2.79837	0.00513616	0.069007
LTR16A1:ERVL:LTR	158.121	0.419931	0.15039	2.79227	0.00523391	0.069007
LTR7:ERV1:LTR	161.788	0.456486	0.163229	2.7966	0.00516442	0.069007
Arthur1C:hAT-Tip100:DNA	46.6484	0.75336	0.271557	2.77422	0.00553342	0.0718506
HERV9-int:ERV1:LTR	53.3054	-0.681604	0.251733	-2.70764	0.00677629	0.0844253
MER70-int:ERVL:LTR	173.954	-0.483775	0.178738	-2.70661	0.00679737	0.0844253
Ricksha_b:MULE-MuDR:DNA	51.3812	-0.670833	0.247023	-2.71566	0.00661432	0.0844253
MLT1G3:ERVL-MaLR:LTR	235.722	0.368649	0.136923	2.69239	0.00709422	0.0856302
SVA_A:SVA:Retroposon	451.682	0.403383	0.149591	2.69658	0.00700548	0.0856302
HERVE_a-int:ERV1:LTR	164.097	-0.443816	0.165767	-2.67734	0.0074209	0.0883294
MER101:ERV1:LTR	131.911	-0.422733	0.159107	-2.65691	0.00788598	0.0903748
MLT1J2:ERVL-MaLR:LTR	530.896	0.226792	0.0852223	2.66119	0.00778661	0.0903748
Tigger2:TcMar-Tigger:DNA	1190.54	-0.207976	0.0783064	-2.65593	0.00790911	0.0903748
L1P4a:L1:LINE	87.8743	0.508433	0.192583	2.64007	0.00828892	0.0934685
AluYj4:Alu:SINE	297.138	-0.277206	0.105369	-2.63082	0.00851795	0.0935882
MER85:PiggyBac:DNA	167.994	-0.402161	0.152839	-2.63127	0.00850658	0.0935882
L2c:L2:LINE	15157.3	-0.147838	0.0565465	-2.61445	0.00893709	0.0969504
LTR86A1:ERVL:LTR	172.988	-0.343305	0.131737	-2.606	0.00916076	0.0981346
Ricksha_c:MULE-MuDR:DNA	88.1261	0.491741	0.189152	2.59972	0.00933004	0.0987141
LTR16C:ERVL:LTR	571.557	0.244703	0.094608	2.5865	0.00969571	0.0989193
MER68-int:ERVL:LTR	126.698	-0.457527	0.176739	-2.58871	0.00963358	0.0989193
Tigger4b:TcMar-Tigger:DNA	775.627	-0.273247	0.105568	-2.58836	0.00964345	0.0989193
L1PA8A:L1:LINE	370.821	0.297329	0.115557	2.573	0.0100821	0.101651
MLT2B2:ERVL:LTR	131.834	-0.379755	0.148142	-2.56345	0.0103638	0.103277
Tigger3a:TcMar-Tigger:DNA	917.013	-0.247302	0.0969291	-2.55137	0.01073	0.105696
MLT1E2-int:ERVL-MaLR:LTR	41.1275	-0.689873	0.270842	-2.54715	0.0108608	0.105769
LTR25-int:ERV1:LTR	93.6837	0.439148	0.173021	2.53812	0.0111449	0.107317
CER:Satellite:Satellite	524.99	0.281552	0.111499	2.52514	0.0115652	0.110126
LTR53-int:ERVL:LTR	666.646	-0.30759	0.123422	-2.49219	0.0126959	0.118265
MER65C:ERV1:LTR	45.1833	0.6297	0.252498	2.49388	0.0126354	0.118265
L1P5:L1:LINE	61.3455	-0.54042	0.217897	-2.48016	0.0131322	0.121014
L1PA5:L1:LINE	5358.97	0.183824	0.0744533	2.46898	0.0135498	0.123534
L1PA3:L1:LINE	10152.7	0.231006	0.0942696	2.45048	0.0142667	0.128701
AluYm1:Alu:SINE	594.861	0.276726	0.113857	2.43048	0.0150788	0.130838
Charlie12:hAT-Charlie:DNA	96.0277	-0.647014	0.266702	-2.42598	0.015267	0.130838
Charlie1b:hAT-Charlie:DNA	270.01	0.299245	0.122633	2.44017	0.0146804	0.130838
MER41C:ERV1:LTR	58.0774	-0.589584	0.241969	-2.43661	0.0148256	0.130838
MER54B:ERVL:LTR	19.9282	0.873592	0.360083	2.42609	0.0152627	0.130838
MADE1:TcMar-Mariner:DNA	295.219	-0.358723	0.148435	-2.4167	0.0156618	0.132893
Tigger1a_Art:TcMar-Tigger:DNA	20.1713	-1.02458	0.424977	-2.41091	0.0159127	0.133698
MER119:hAT-Charlie:DNA	245.622	-0.291963	0.121524	-2.40251	0.0162832	0.134906
MER4B-int:ERV1:LTR	134.651	0.395468	0.164742	2.40053	0.0163714	0.134906
L1M4b:L1:LINE	855.145	-0.245443	0.102453	-2.39566	0.0165906	0.135411
LTR33A_:ERVL:LTR	107.814	0.399016	0.167395	2.38368	0.0171407	0.138581
L1M4:L1:LINE	3186.57	-0.186687	0.0787126	-2.37176	0.0177038	0.141796
L1ME2:L1:LINE	2066.79	-0.231407	0.0977416	-2.36754	0.0179068	0.142094
MER20B:hAT-Charlie:DNA	400.317	0.232491	0.0986193	2.35746	0.0184004	0.144671
MLT1L-int:ERVL-MaLR:LTR	24.8087	-0.767086	0.327247	-2.34406	0.0190753	0.148614
Tigger18a:TcMar-Tigger:DNA	180.639	-0.344518	0.147483	-2.33598	0.0194924	0.150495
LTR16A:ERVL:LTR	227.937	0.295737	0.127464	2.32017	0.0203317	0.152892
MER61-int:ERV1:LTR	256.864	0.292702	0.126341	2.31677	0.0205165	0.152892
TAR1:telo:Satellite	148.582	0.459472	0.198093	2.31948	0.0203691	0.152892
Tigger20a:TcMar-Tigger:DNA	262.361	-0.313246	0.134675	-2.32594	0.020022	0.152892
MER96B:hAT-Tip100:DNA	116.107	0.36849	0.159837	2.30541	0.0211438	0.156209
L1PA17:L1:LINE	516.119	-0.256496	0.111951	-2.29115	0.0219545	0.160812
L2-3_Crp:L2:LINE	142.448	-0.355516	0.156377	-2.27345	0.0229989	0.165499
MER3:hAT-Charlie:DNA	1396.19	-0.15453	0.067913	-2.27542	0.0228809	0.165499
MSTD-int:ERVL-MaLR:LTR	227.985	-0.284347	0.125232	-2.27056	0.0231738	0.165499
HERVK-int:ERVK:LTR	656.783	0.27804	0.122937	2.26164	0.0237195	0.166317
LTR1A2:ERV1:LTR	250.135	-0.508833	0.22545	-2.25697	0.0240099	0.166317
LTR1D1:ERV1:LTR	29.9926	0.75574	0.334788	2.25737	0.0239849	0.166317
MER74B:ERVL:LTR	93.2543	-0.421591	0.186867	-2.2561	0.0240645	0.166317
PRIMA4_LTR:ERV1:LTR	28.3271	-0.71841	0.32226	-2.22929	0.0257948	0.176849
MER41-int:ERV1:LTR	327.121	-0.229705	0.103463	-2.22017	0.0264071	0.17961
LTR10C:ERV1:LTR	110.259	-0.385712	0.174679	-2.20811	0.0272364	0.182356
MLT1H1:ERVL-MaLR:LTR	637.358	0.277645	0.125586	2.21079	0.02705	0.182356
L1MC5a:L1:LINE	2774.66	-0.182032	0.0827595	-2.19953	0.0278402	0.183794
LTR12_:ERV1:LTR	51.4006	0.528459	0.240321	2.19897	0.0278801	0.183794
Charlie17:hAT-Charlie:DNA	64.8927	0.490008	0.223344	2.19397	0.0282379	0.184351
HERV9NC-int:ERV1:LTR	102.398	0.474006	0.216265	2.19179	0.0283947	0.184351
MER65-int:ERV1:LTR	62.8935	0.561197	0.256775	2.18556	0.0288476	0.185883
LTR16E2:ERVL:LTR	134.663	-0.318597	0.147214	-2.16418	0.0304504	0.191759
MER34D:ERV1:LTR	20.4086	0.826462	0.382351	2.16153	0.0306547	0.191759
MLT1E1A-int:ERVL-MaLR:LTR	19.4257	0.808177	0.373144	2.16586	0.0303219	0.191759
THE1C:ERVL-MaLR:LTR	719.219	0.206707	0.0952504	2.17014	0.0299961	0.191759
Charlie21a:hAT-Charlie:DNA	40.9602	0.601436	0.278872	2.15667	0.031031	0.192707
MER106B:hAT-Charlie:DNA	59.325	-0.47191	0.219231	-2.15257	0.0313522	0.193301
Charlie16a:hAT-Charlie:DNA	177.464	0.300482	0.139801	2.14936	0.0316058	0.193473
CR1_Mam:CR1:LINE	228.688	0.258165	0.120567	2.14126	0.032253	0.195558
L1MA3:L1:LINE	1420.17	0.173265	0.0810939	2.13659	0.032631	0.195558
LTR1A1:ERV1:LTR	65.2302	0.43843	0.204987	2.13882	0.03245	0.195558
LTR85c:Gypsy:LTR	39.4121	0.578823	0.272129	2.12701	0.0334189	0.198889
Charlie5:hAT-Charlie:DNA	337.945	-0.314679	0.148789	-2.11493	0.0344355	0.203526
MER5A1:hAT-Charlie:DNA	1500.19	-0.121253	0.0574111	-2.11202	0.0346848	0.203595
MamTip3:hAT-Tip100:DNA	62.6162	0.490282	0.233072	2.10357	0.0354161	0.206474
Tigger5b:TcMar-Tigger:DNA	286.826	-0.237348	0.113023	-2.09999	0.0357293	0.206892
MER34:ERV1:LTR	157.994	-0.329984	0.157454	-2.09575	0.0361042	0.20766
MLT1G:ERVL-MaLR:LTR	155.063	0.337918	0.161669	2.09018	0.0366014	0.209116
HERVK13-int:ERVK:LTR	216.028	0.374469	0.180433	2.07539	0.0379502	0.215386
MER4D0:ERV1:LTR	79.6378	-0.426944	0.206215	-2.07039	0.038416	0.216595
L3b:CR1:LINE	1129.19	0.148137	0.0718821	2.06083	0.0393193	0.218809
LTR89:ERVL:LTR	38.9411	0.586906	0.284787	2.06086	0.0393167	0.218809
MER34C2:ERV1:LTR	97.429	-0.358086	0.174273	-2.05474	0.0399041	0.219217
MamGypLTR1a:Gypsy:LTR	37.0483	0.572076	0.278271	2.05582	0.0397995	0.219217
MSTB:ERVL-MaLR:LTR	785.389	0.150295	0.0735074	2.04463	0.0408915	0.22321
MSTD:ERVL-MaLR:LTR	611.88	-0.174077	0.085325	-2.04016	0.0413345	0.2242
MamRep1527:LTR:LTR	50.972	0.463551	0.22821	2.03124	0.0422303	0.227619
HERVL40-int:ERVL:LTR	191.114	-0.268339	0.133579	-2.00884	0.0445537	0.238641
LTR35B:ERV1:LTR	18.7097	0.75339	0.37562	2.00572	0.0448858	0.238926
L1PA16:L1:LINE	1874.74	-0.145539	0.0732432	-1.98707	0.0469149	0.246663
LTR32:ERVL:LTR	65.1322	0.405177	0.203888	1.98725	0.046895	0.246663
L1HS:L1:LINE	688.39	0.229662	0.115983	1.98014	0.0476877	0.249198
HAL1:L1:LINE	4208.86	-0.117671	0.0595902	-1.97467	0.0483055	0.250158
MER11A:ERVK:LTR	217.074	-0.236711	0.119954	-1.97335	0.0484554	0.250158
HERVK14C-int:ERVK:LTR	23.7841	-0.68116	0.346945	-1.96331	0.0496103	0.253072
LTR60:ERV1:LTR	26.9477	-0.597818	0.304491	-1.96333	0.0496074	0.253072
MLT1A-int:ERVL-MaLR:LTR	78.7437	-0.408488	0.20864	-1.95786	0.0502465	0.2548
AluYk4:Alu:SINE	88.5434	0.393106	0.201756	1.94842	0.0513642	0.25716
HERV3-int:ERV1:LTR	207.973	-0.328284	0.168548	-1.94772	0.0514483	0.25716
L1P4b:L1:LINE	22.3217	-0.689466	0.354234	-1.94635	0.0516121	0.25716
Charlie7:hAT-Charlie:DNA	240.335	0.235544	0.121745	1.93474	0.0530227	0.257466
MER30:hAT-Charlie:DNA	576.556	0.186321	0.0958789	1.94329	0.0519809	0.257466
MER96:hAT-Tip100:DNA	94.8264	0.333734	0.17222	1.93783	0.052644	0.257466
MLT1H1-int:ERVL-MaLR:LTR	61.9069	-0.425572	0.21956	-1.93829	0.0525878	0.257466
X6A_LINE:CR1:LINE	79.0407	-0.373673	0.193263	-1.93349	0.0531756	0.257466
MER77B:ERVL:LTR	65.9519	0.408801	0.212354	1.92509	0.0542178	0.259579
MLT2B3:ERVL:LTR	471.274	-0.227772	0.118183	-1.92728	0.0539448	0.259579
Charlie3:hAT-Charlie:DNA	56.1672	0.441824	0.230224	1.9191	0.0549713	0.261725
Kanga11a:TcMar-Tc2:DNA	37.3688	0.555652	0.292429	1.90012	0.057417	0.26455
LTR88c:Gypsy:LTR	29.937	-0.606582	0.318645	-1.90363	0.056958	0.26455
MER34B-int:ERV1:LTR	116.949	-0.396519	0.208155	-1.90492	0.0567906	0.26455
MER65B:ERV1:LTR	64.1508	-0.42766	0.224948	-1.90115	0.0572825	0.26455
MLT2A2:ERVL:LTR	336.981	-0.237228	0.124587	-1.9041	0.0568966	0.26455
Plat_L3:CR1:LINE	319.561	0.190131	0.0999948	1.9014	0.057249	0.26455
L1MC:L1:LINE	611.988	-0.18661	0.098766	-1.88941	0.0588364	0.268207
MER99:hAT:DNA	25.908	-0.604258	0.319538	-1.89103	0.0586198	0.268207
HUERS-P3-int:ERV1:LTR	345.483	-0.246002	0.130674	-1.88256	0.0597594	0.269089
LTR48B:ERV1:LTR	238.816	0.285956	0.152023	1.881	0.059972	0.269089
Zaphod3:hAT-Tip100:DNA	106.999	-0.300776	0.15972	-1.88314	0.0596814	0.269089
HERVFH19-int:ERV1:LTR	20.1819	0.742079	0.396357	1.87225	0.0611723	0.273045
L1PA2:L1:LINE	3213.23	0.183358	0.0986231	1.85918	0.063002	0.278313
MSTB-int:ERVL-MaLR:LTR	194.781	-0.272427	0.146407	-1.86075	0.0627793	0.278313
Charlie8:hAT-Charlie:DNA	840.142	-0.197971	0.106874	-1.85238	0.0639715	0.281147
FordPrefect_a:hAT-Tip100:DNA	21.2325	-0.677474	0.36636	-1.8492	0.0644286	0.281711
Arthur1B:hAT-Tip100:DNA	137.173	0.279512	0.152991	1.82698	0.067702	0.289091
L1MB8:L1:LINE	2621.09	-0.129175	0.0706042	-1.82956	0.0673152	0.289091
LTR41B:ERVL:LTR	202.278	-0.247561	0.135233	-1.83062	0.0671567	0.289091
LTR87:ERVL:LTR	453.389	-0.190065	0.104152	-1.82488	0.0680192	0.289091
MER31B:ERV1:LTR	104.114	0.348126	0.190388	1.82851	0.0674732	0.289091
MamRep4096:hAT-Tip100:DNA	72.0572	0.367178	0.201295	1.82408	0.0681404	0.289091
Harlequin-int:ERV1:LTR	309.984	-0.212306	0.116902	-1.81611	0.0693538	0.292789
L4_A_Mam:RTE-X:LINE	697.579	-0.17913	0.0992	-1.80574	0.0709586	0.296641
LTR88b:Gypsy:LTR	104.393	0.297309	0.164583	1.80643	0.0708506	0.296641
Charlie10b:hAT-Charlie:DNA	26.1514	0.59337	0.329858	1.79886	0.0720405	0.299703
LTR29:ERV1:LTR	69.287	-0.411119	0.229566	-1.79086	0.0733165	0.302078
MLT1-int:ERVL-MaLR:LTR	43.1234	-0.448801	0.250552	-1.79125	0.0732539	0.302078
THE1D-int:ERVL-MaLR:LTR	915.971	0.163421	0.0916487	1.78312	0.0745668	0.305759
AluYa5:Alu:SINE	301.529	0.253093	0.142718	1.77338	0.0761664	0.307724
Charlie4z:hAT-Charlie:DNA	900.554	-0.150897	0.0849278	-1.77677	0.0756065	0.307724
LTR71B:ERV1:LTR	56.5296	-0.450084	0.254073	-1.77147	0.076482	0.307724
MER113:hAT-Charlie:DNA	251.017	0.222973	0.125665	1.77434	0.0760075	0.307724
MLT2C1:ERVL:LTR	93.7369	0.323484	0.183278	1.76499	0.0775653	0.310624
L1MCb:L1:LINE	132.819	-0.270753	0.154236	-1.75545	0.0791818	0.315622
ERV3-16A3_I-int:ERVL:LTR	481.964	0.186975	0.106931	1.74856	0.0803674	0.318865
LTR62:ERVL:LTR	39.7955	0.469478	0.26914	1.74437	0.081095	0.320269
MER66C:ERV1:LTR	75.039	-0.328919	0.190691	-1.72488	0.0845496	0.332381
LTR13:ERVK:LTR	561.019	0.202546	0.117808	1.71928	0.0855631	0.334829
LTR19C:ERV1:LTR	27.7902	-0.566306	0.33129	-1.70939	0.0873779	0.340377
REP522:telo:Satellite	66.6833	0.386574	0.226742	1.70491	0.0882115	0.342069
UCON55:TcMar-Tigger:DNA	49.9943	-0.413162	0.242851	-1.7013	0.088887	0.343136
LTR16A2:ERVL:LTR	80.3512	0.311662	0.184114	1.69277	0.0904987	0.347791
MER44A:TcMar-Tigger:DNA	273.637	0.20982	0.125039	1.67804	0.0933385	0.357103
MLT1A:ERVL-MaLR:LTR	766.275	-0.13052	0.0779546	-1.67431	0.0940691	0.358299
SVA_F:SVA:Retroposon	504.085	0.391651	0.23494	1.66703	0.0955088	0.362173
MARNA:TcMar-Mariner:DNA	450.43	-0.178845	0.107454	-1.66439	0.0960349	0.362564
MER50B:ERV1:LTR	32.4481	0.476642	0.286862	1.66157	0.0965985	0.363092
L1M2c:L1:LINE	127.786	-0.304799	0.184422	-1.65272	0.0983871	0.364009
LTR10G:ERV1:LTR	54.0004	-0.382192	0.230958	-1.65481	0.097963	0.364009
MER124:DNA:DNA?	37.3361	0.465862	0.282005	1.65197	0.0985416	0.364009
MSR1:Satellite:Satellite	75.1023	0.351494	0.212715	1.65242	0.0984499	0.364009
LTR105_Mam:ERVL:LTR	34.3917	0.44228	0.268788	1.64546	0.0998747	0.36735
AluSc8:Alu:SINE	3549.26	-0.104571	0.0636941	-1.64177	0.100637	0.368573
MLT1A1-int:ERVL-MaLR:LTR	100.95	-0.316355	0.193461	-1.63523	0.102	0.371975
HERVIP10B3-int:ERV1:LTR	116.987	0.30145	0.185118	1.62842	0.103435	0.373237
MER4A1_:ERV1:LTR	72.0481	0.308489	0.18956	1.6274	0.103653	0.373237
MER84:ERV1:LTR	19.1654	-0.687503	0.421558	-1.63086	0.10292	0.373237
LTR28C:ERV1:LTR	97.8528	-0.291516	0.179446	-1.62453	0.104262	0.373343
MER45C:hAT-Tip100:DNA	61.0393	0.344244	0.212082	1.62317	0.104553	0.373343
L2:L2:LINE	7848.12	-0.117313	0.0724687	-1.61881	0.105488	0.375116
AmnSINE1:5S-Deu-L2:SINE	172.779	0.225255	0.139363	1.61632	0.106026	0.375472
Charlie25:hAT-Charlie:DNA	66.6891	0.353309	0.219632	1.60864	0.107694	0.379488
MER44B:TcMar-Tigger:DNA	190.917	0.217373	0.135407	1.60533	0.108421	0.379488
MamGypsy2-LTR:Gypsy:LTR	22.9209	0.567676	0.353687	1.60503	0.108488	0.379488
Looper:PiggyBac:DNA	84.9774	-0.365424	0.228249	-1.60099	0.10938	0.379937
MER91B:hAT-Tip100:DNA	182.033	-0.220117	0.137536	-1.60043	0.109503	0.379937
MER67C:ERV1:LTR	215.255	-0.2256	0.141306	-1.59653	0.11037	0.380932
UCON105:UCON105:Unknown	63.8814	-0.366662	0.229861	-1.59515	0.110679	0.380932
AluSg7:Alu:SINE	1536.63	-0.130246	0.0818282	-1.5917	0.111453	0.382061
MADE2:TcMar-Mariner:DNA	110.046	0.257492	0.163073	1.579	0.114335	0.388831
MER34A:ERV1:LTR	165.317	-0.256289	0.162192	-1.58016	0.11407	0.388831
LTR5_Hs:ERVK:LTR	1264.86	-0.167529	0.107066	-1.56473	0.117646	0.398508
MER58B:hAT-Charlie:DNA	997.961	-0.115594	0.0740017	-1.56205	0.118276	0.399066
MER68B:ERVL:LTR	72.7534	0.362986	0.233058	1.55749	0.119354	0.401122
AluYk3:Alu:SINE	119.94	-0.253881	0.163419	-1.55356	0.12029	0.402676
LTR16B2:ERVL:LTR	176.321	-0.204033	0.131498	-1.55161	0.120756	0.402676
HAL1M8:L1:LINE	359.076	-0.145049	0.0944225	-1.53617	0.124496	0.411972
Tigger3:TcMar-Tigger:DNA	313.265	-0.158181	0.102973	-1.53614	0.124505	0.411972
L1PBa:L1:LINE	274.406	0.180784	0.11841	1.52677	0.126819	0.415344
MER72:ERV1:LTR	29.2405	0.493105	0.323109	1.52613	0.126978	0.415344
Tigger3d:TcMar-Tigger:DNA	29.4464	-0.509004	0.333353	-1.52692	0.126781	0.415344
Charlie2b:hAT-Charlie:DNA	222.609	0.214775	0.140994	1.52329	0.127686	0.41538
LTR16E1:ERVL:LTR	113.439	0.270953	0.178001	1.5222	0.127958	0.41538
HERVK9-int:ERVK:LTR	1075.35	-0.117205	0.0774915	-1.51249	0.13041	0.417019
LTR33:ERVL:LTR	633.774	0.127689	0.0842041	1.51642	0.129413	0.417019
Tigger6b:TcMar-Tigger:DNA	43.276	-0.429971	0.283727	-1.51544	0.129661	0.417019
hAT-N1_Mam:hAT-Tip100:DNA	31.734	0.468965	0.309744	1.51404	0.130015	0.417019
LTR41C:ERVL:LTR	69.7734	0.300608	0.199049	1.51022	0.130987	0.417308
HSAT5:Satellite:Satellite	111.783	0.302181	0.202376	1.49317	0.135393	0.428163
LTR37B:ERV1:LTR	59.9744	0.367415	0.246031	1.49337	0.135341	0.428163
MER90:ERV1:LTR	98.6215	-0.333754	0.225172	-1.48222	0.138283	0.435692
L1MB1:L1:LINE	456.745	-0.137345	0.0935123	-1.46874	0.141903	0.442223
L1MEf:L1:LINE	1310.37	-0.130019	0.0884455	-1.47005	0.141549	0.442223
LTR47A:ERVL:LTR	121.638	-0.252267	0.171613	-1.46998	0.141568	0.442223
MLT1J-int:ERVL-MaLR:LTR	79.8314	-0.26748	0.182687	-1.46415	0.143153	0.443347
THE1A:ERVL-MaLR:LTR	335.269	0.148049	0.101153	1.46362	0.143299	0.443347
MER11D:ERVK:LTR	53.0223	-0.338466	0.231924	-1.45939	0.144459	0.445327
AluYi6:Alu:SINE	81.4601	0.285968	0.197069	1.4511	0.146751	0.446557
Charlie20a:hAT-Charlie:DNA	71.3438	-0.302458	0.210441	-1.43726	0.150645	0.446557
HERVH-int:ERV1:LTR	906.186	0.243987	0.168419	1.44869	0.147424	0.446557
L1M3de:L1:LINE	66.3867	-0.301271	0.208513	-1.44485	0.148499	0.446557
L1MD2:L1:LINE	1541.85	-0.127882	0.0893271	-1.43162	0.152253	0.446557
L1ME3C:L1:LINE	364.699	-0.172338	0.120253	-1.43313	0.151822	0.446557
L1P3:L1:LINE	519.439	0.136893	0.0946584	1.44618	0.148126	0.446557
LTR48:ERV1:LTR	94.4447	0.25818	0.179016	1.44222	0.149241	0.446557
LTR61:ERV1:LTR	55.0708	-0.33187	0.230984	-1.43676	0.150785	0.446557
LTR80B:ERVL:LTR	34.0014	-0.448642	0.313571	-1.43075	0.152502	0.446557
LTR84b:ERVL:LTR	64.5157	0.30334	0.211884	1.43163	0.15225	0.446557
MER110A:ERV1:LTR	24.2071	0.502826	0.347768	1.44586	0.148215	0.446557
MER34C_:ERV1:LTR	45.9024	0.368192	0.25552	1.44095	0.1496	0.446557
MER45R:hAT-Tip100:DNA	31.0821	0.427784	0.296546	1.44255	0.149146	0.446557
X6B_LINE:CR1:LINE	44.7206	0.359051	0.251058	1.43015	0.152673	0.446557
MER70A:ERVL:LTR	41.1697	-0.458374	0.322089	-1.42313	0.154699	0.446758
MamRep38:hAT:DNA	300.189	0.154589	0.108527	1.42443	0.154322	0.446758
ORSL-2b:hAT-Tip100:DNA	37.5696	0.425952	0.29898	1.42468	0.154249	0.446758
Tigger9a:TcMar-Tigger:DNA	57.6791	0.350758	0.246547	1.42268	0.154827	0.446758
LTR1B:ERV1:LTR	181.332	0.218022	0.154728	1.40906	0.158817	0.456732
L1ME3F:L1:LINE	569.443	0.12377	0.0894343	1.38393	0.166381	0.475519
MER103C:hAT-Charlie:DNA	925.507	-0.129544	0.0936235	-1.38367	0.16646	0.475519
MER92-int:ERV1:LTR	40.1093	0.416964	0.302895	1.37659	0.168638	0.480142
LTR9D:ERV1:LTR	89.6664	-0.284533	0.207241	-1.37296	0.169766	0.480164
MLT1B:ERVL-MaLR:LTR	1674.65	0.128172	0.0932417	1.37462	0.169248	0.480164
LTR82B:ERVL:LTR	49.33	-0.334843	0.246984	-1.35573	0.175185	0.491667
MIRc:MIR:SINE	10980.8	-0.0555408	0.0409704	-1.35563	0.175216	0.491667
MLT1F-int:ERVL-MaLR:LTR	69.6803	0.265783	0.196212	1.35457	0.175554	0.491667
L2a:L2:LINE	20222.1	-0.0744034	0.0552593	-1.34644	0.178161	0.494122
LTR22B:ERVK:LTR	23.3794	-0.538069	0.399542	-1.34672	0.178072	0.494122
MamTip1:hAT-Tip100:DNA	80.9152	0.251875	0.186947	1.34731	0.177882	0.494122
MamGyp-int:Gypsy:LTR	82.6933	0.283646	0.210956	1.34457	0.178764	0.494196
HERVL-int:ERVL:LTR	982.591	-0.117636	0.0885799	-1.32802	0.184172	0.507509
MER44C:TcMar-Tigger:DNA	127.062	-0.209736	0.158409	-1.32401	0.185499	0.509527
L1MB2:L1:LINE	1238.75	-0.11354	0.0861642	-1.31771	0.1876	0.513652
MER21A:ERVL:LTR	393.532	-0.160043	0.121891	-1.313	0.189183	0.516336
MER4C:ERV1:LTR	59.637	-0.308189	0.23513	-1.31072	0.189954	0.516794
SVA_D:SVA:Retroposon	1635.11	0.29923	0.228674	1.30854	0.19069	0.517156
LTR12C:ERV1:LTR	1334.31	0.161115	0.12381	1.30131	0.193153	0.521388
MER115:hAT-Tip100:DNA	292.805	0.173358	0.133313	1.30039	0.193467	0.521388
MLT2A1:ERVL:LTR	208.995	0.178332	0.138485	1.28773	0.197839	0.5315
HERV4_I-int:ERV1:LTR	87.1617	0.250078	0.194735	1.2842	0.199073	0.533143
AluYb9:Alu:SINE	22.2427	0.50762	0.396094	1.28157	0.199995	0.533779
L4_C_Mam:RTE-X:LINE	335.94	0.15022	0.117696	1.27634	0.201836	0.533779
LTR70:ERV1:LTR	197.247	-0.184673	0.145079	-1.27292	0.203048	0.533779
MER63C:hAT-Blackjack:DNA	79.5055	-0.272804	0.21394	-1.27514	0.20226	0.533779
MLT1E2:ERVL-MaLR:LTR	628.524	-0.113812	0.0893746	-1.27343	0.202866	0.533779
MamGypLTR3:Gypsy:LTR	32.0014	0.362233	0.283238	1.2789	0.200931	0.533779
AluSc:Alu:SINE	5114.64	-0.079357	0.0626627	-1.26641	0.205365	0.535762
Charlie1a:hAT-Charlie:DNA	1032.36	-0.140494	0.111221	-1.2632	0.206519	0.535762
L1M3d:L1:LINE	32.0871	0.39869	0.31634	1.26032	0.207553	0.535762
L1MA5A:L1:LINE	554.243	-0.145237	0.115098	-1.26185	0.207001	0.535762
LTR12B:ERV1:LTR	28.6199	0.397269	0.314761	1.26213	0.206903	0.535762
LTR43:ERV1:LTR	118.591	-0.250378	0.197506	-1.2677	0.204905	0.535762
L1PA15:L1:LINE	916.196	0.132114	0.10541	1.25334	0.210083	0.538533
LOR1a:ERV1:LTR	86.932	0.238172	0.189928	1.25401	0.209838	0.538533
LTR24B:ERV1:LTR	80.4315	0.257013	0.205255	1.25216	0.210512	0.538533
MER41A:ERV1:LTR	282.758	0.148722	0.119892	1.24046	0.214804	0.546253
MamRep434:TcMar-Tigger:DNA	221.901	0.153028	0.12321	1.24201	0.214233	0.546253
L1MA1:L1:LINE	1088.03	-0.12796	0.103569	-1.23551	0.216641	0.547674
MER54A:ERVL:LTR	70.6091	-0.254747	0.206108	-1.23599	0.216463	0.547674
L1MA10:L1:LINE	249.119	0.165	0.134115	1.23029	0.21859	0.548133
LTR78B:ERV1:LTR	185.988	0.164337	0.133606	1.23001	0.218693	0.548133
SVA_E:SVA:Retroposon	261.092	0.224062	0.182182	1.22988	0.218741	0.548133
L2b:L2:LINE	10449.1	-0.0631998	0.0516349	-1.22398	0.220961	0.548916
MER52D:ERV1:LTR	62.7897	0.282421	0.230668	1.22436	0.220816	0.548916
SVA_C:SVA:Retroposon	266.06	0.224332	0.183287	1.22394	0.220976	0.548916
L1PA6:L1:LINE	4524.47	0.0930151	0.077029	1.20753	0.227227	0.561191
MLT1I:ERVL-MaLR:LTR	594.764	0.0943124	0.0780585	1.20823	0.22696	0.561191
MER67B:ERV1:LTR	45.3006	-0.32185	0.267276	-1.20419	0.228518	0.562757
OldhAT1:hAT-Ac:DNA	380.332	0.124689	0.103719	1.20218	0.229295	0.563054
LTR88a:Gypsy:LTR	71.278	0.23115	0.1926	1.20016	0.230078	0.563363
Tigger9b:TcMar-Tigger:DNA	47.0736	0.278723	0.233494	1.1937	0.232594	0.5679
HERVIP10FH-int:ERV1:LTR	103.225	-0.215614	0.18108	-1.19071	0.233767	0.569144
CR1-L3A_Croc:CR1:LINE	29.4911	0.393452	0.332059	1.18488	0.236063	0.573106
L1MA8:L1:LINE	654.539	0.115131	0.0979293	1.17566	0.239732	0.578734
MER135:DNA:DNA	37.6546	0.324418	0.275764	1.17644	0.239421	0.578734
Tigger5:TcMar-Tigger:DNA	124.832	-0.200885	0.17151	-1.17127	0.24149	0.581339
LTR21A:ERV1:LTR	46.343	-0.308853	0.26568	-1.1625	0.245034	0.588218
Arthur1:hAT-Tip100:DNA	106.774	0.188078	0.163743	1.14862	0.250711	0.594383
BSR/Beta:Satellite:Satellite	224.522	-0.167124	0.147892	-1.13004	0.25846	0.594383
Helitron2Na_Mam:Helitron:RC?	34.2097	0.343312	0.299271	1.14716	0.251314	0.594383
L1M3:L1:LINE	553.064	-0.105108	0.091772	-1.14532	0.252079	0.594383
L1MCa:L1:LINE	969.448	-0.0861983	0.0760475	-1.13348	0.257013	0.594383
L1MD3:L1:LINE	740.085	0.104298	0.0907844	1.14886	0.250614	0.594383
L1P4:L1:LINE	302.555	-0.135161	0.118259	-1.14292	0.253071	0.594383
L1PBb:L1:LINE	65.7732	-0.239087	0.210286	-1.13696	0.255556	0.594383
LTR16D:ERVL:LTR	46.1473	0.261387	0.231424	1.12947	0.258699	0.594383
LTR33B:ERVL:LTR	111.348	-0.187843	0.164629	-1.14101	0.253866	0.594383
LTR75_1:ERV1:LTR	26.9276	-0.360156	0.317849	-1.13311	0.257169	0.594383
LTR90A:LTR:LTR	43.1895	-0.303556	0.266295	-1.13993	0.254317	0.594383
MER105:hAT-Charlie:DNA	186.336	0.147938	0.130956	1.12968	0.258611	0.594383
MER41B:ERV1:LTR	240.821	0.153498	0.13373	1.14782	0.251043	0.594383
MER57-int:ERV1:LTR	583.122	0.115376	0.10181	1.13325	0.25711	0.594383
MER6:TcMar-Tigger:DNA	92.041	0.24235	0.210504	1.15128	0.249615	0.594383
AluSq2:Alu:SINE	11036.1	-0.0684357	0.0608236	-1.12515	0.260526	0.594799
Charlie2a:hAT-Charlie:DNA	407.22	-0.115919	0.103041	-1.12498	0.260598	0.594799
MER9a2:ERVK:LTR	153.421	-0.188488	0.167676	-1.12412	0.260962	0.594799
Charlie7a:hAT-Charlie:DNA	120.165	-0.170566	0.151966	-1.12239	0.261695	0.594887
MER61E:ERV1:LTR	115.671	-0.189589	0.17051	-1.1119	0.266181	0.603485
MLT1N2:ERVL-MaLR:LTR	286.912	-0.125641	0.113891	-1.10317	0.269955	0.610426
MER34A1:ERV1:LTR	71.4338	-0.226684	0.20583	-1.10132	0.270758	0.610631
LTR12D:ERV1:LTR	82.8421	0.236111	0.21539	1.0962	0.272991	0.614051
AluYe6:Alu:SINE	38.5962	-0.301746	0.276358	-1.09187	0.274892	0.616707
L1MA7:L1:LINE	627.077	0.10084	0.092912	1.08533	0.277776	0.619933
LTR41:ERVL:LTR	224.131	0.16736	0.153972	1.08695	0.277058	0.619933
HERVK22-int:ERVK:LTR	137.36	0.167846	0.15519	1.08155	0.279453	0.620443
LTR101_Mam:ERVL:LTR	82.2043	0.214511	0.198293	1.08178	0.279349	0.620443
L1MA6:L1:LINE	438.206	-0.128643	0.119162	-1.07957	0.280336	0.620795
L1MDb:L1:LINE	49.3303	0.27225	0.25335	1.0746	0.282554	0.620895
LTR1C1:ERV1:LTR	30.2166	0.671856	0.62493	1.07509	0.282334	0.620895
Tigger1:TcMar-Tigger:DNA	5730.81	-0.058306	0.0541834	-1.07609	0.281889	0.620895
L1MA5:L1:LINE	974.237	-0.0914565	0.0854851	-1.06985	0.284686	0.623979
MER1B:hAT-Charlie:DNA	1020	0.0918931	0.0860447	1.06797	0.285534	0.624242
LTR75:ERVL:LTR	70.2264	-0.234922	0.221066	-1.06268	0.287927	0.627872
L4_B_Mam:RTE-X:LINE	531.234	0.108565	0.102948	1.05456	0.291627	0.63272
MER6B:TcMar-Tigger:DNA	99.8432	-0.218761	0.207423	-1.05466	0.291579	0.63272
MER102c:hAT-Charlie:DNA	322.952	-0.113689	0.108059	-1.0521	0.292752	0.633557
CR1-16_AMi:CR1:LINE	19.1499	0.399612	0.382098	1.04583	0.295637	0.635966
LTR34:ERV1:LTR	44.6546	-0.247121	0.236518	-1.04483	0.2961	0.635966
MER9a3:ERVK:LTR	152.213	-0.169253	0.161735	-1.04649	0.295337	0.635966
MLT1F1-int:ERVL-MaLR:LTR	21.8966	0.362436	0.347411	1.04325	0.296834	0.635966
MER58C:hAT-Charlie:DNA	431.272	-0.0957614	0.0922634	-1.03791	0.299311	0.639674
L1MC3:L1:LINE	1642.16	0.0616456	0.0603649	1.02122	0.307152	0.649098
MER34-int:ERV1:LTR	57.9307	-0.232546	0.22671	-1.02574	0.305012	0.649098
MER51C:ERV1:LTR	54.3929	-0.236594	0.231252	-1.0231	0.306261	0.649098
MER58A:hAT-Charlie:DNA	1489.01	-0.0697143	0.0683162	-1.02047	0.307508	0.649098
MLT1C:ERVL-MaLR:LTR	2024.84	0.0795297	0.0778673	1.02135	0.30709	0.649098
LTR81C:Gypsy:LTR	21.4835	0.367144	0.36046	1.01854	0.30842	0.649425
MER41D:ERV1:LTR	57.5368	0.220286	0.217137	1.0145	0.310343	0.651872
MER117:hAT-Charlie:DNA	372.392	0.117086	0.116	1.00936	0.312803	0.655434
FAM:Alu:SINE	797.23	0.0808035	0.0807744	1.00036	0.317136	0.65983
MER89:ERV1:LTR	65.9887	0.203246	0.202611	1.00314	0.315795	0.65983
MLT-int:ERVL-MaLR:LTR	39.5479	0.271127	0.271071	1.00021	0.317211	0.65983
LTR40a:ERVL:LTR	117.789	0.158347	0.158703	0.997752	0.318399	0.660698
Tigger4:TcMar-Tigger:DNA	274.562	-0.115273	0.115751	-0.995867	0.319315	0.660997
LTR5A:ERVK:LTR	629.241	-0.134196	0.135082	-0.993445	0.320493	0.661837
L1MC5:L1:LINE	1567.74	0.0834487	0.0842685	0.990271	0.322042	0.663437
L1MD:L1:LINE	1003.3	-0.0913628	0.0925689	-0.986971	0.323657	0.665165
MER91A:hAT-Tip100:DNA	311.148	-0.126157	0.12816	-0.984376	0.324931	0.666186
LTR47A2:ERVL:LTR	19.0043	0.429152	0.438959	0.977659	0.328243	0.671371
MER39B:ERV1:LTR	163.687	-0.157658	0.162234	-0.971793	0.331153	0.675711
UCON8:DNA:DNA	22.9889	-0.305389	0.314893	-0.96982	0.332136	0.676106
MER113B:hAT-Charlie:DNA	79.5676	-0.188879	0.195716	-0.965066	0.334512	0.677723
MLT1K:ERVL-MaLR:LTR	1151.94	-0.0738926	0.0765044	-0.96586	0.334114	0.677723
AluSx3:Alu:SINE	4844.74	-0.0616693	0.065088	-0.947476	0.343396	0.682285
AluYk11:Alu:SINE	117.511	-0.143303	0.150978	-0.949164	0.342537	0.682285
Charlie9:hAT-Charlie:DNA	106.727	0.173388	0.180994	0.957977	0.338075	0.682285
L1MEa:L1:LINE	19.3796	0.357043	0.376896	0.947324	0.343474	0.682285
LTR10D:ERV1:LTR	27.9001	0.290477	0.305573	0.950599	0.341808	0.682285
LTR13A:ERVK:LTR	122.891	-0.174679	0.184061	-0.94903	0.342605	0.682285
MER102a:hAT-Charlie:DNA	333.093	0.0962517	0.101174	0.951351	0.341426	0.682285
MER102b:hAT-Charlie:DNA	516.033	-0.0834137	0.088135	-0.94643	0.343929	0.682285
MER97a:hAT-Tip100:DNA	28.9699	-0.293859	0.309087	-0.950732	0.34174	0.682285
AluYh3:Alu:SINE	305.808	0.106851	0.113558	0.940937	0.346737	0.683112
MIR:MIR:SINE	18544.4	-0.0442955	0.0470375	-0.941706	0.346343	0.683112
MSTB2:ERVL-MaLR:LTR	126.106	0.157128	0.166967	0.941072	0.346668	0.683112
Charlie4a:hAT-Charlie:DNA	273.183	0.117275	0.125828	0.932026	0.351323	0.683734
L1M6:L1:LINE	382.745	-0.125899	0.134847	-0.933648	0.350486	0.683734
L1ME4b:L1:LINE	2519.63	-0.0675136	0.0726255	-0.929612	0.352572	0.683734
MER47A:TcMar-Tigger:DNA	386.419	-0.109774	0.117259	-0.936164	0.349189	0.683734
MER57E3:ERV1:LTR	63.2682	-0.191112	0.20445	-0.934762	0.349911	0.683734
MER66D:ERV1:LTR	18.9711	0.357061	0.381397	0.936194	0.349173	0.683734
MLT1A0:ERVL-MaLR:LTR	1605.18	0.0596977	0.0642542	0.929086	0.352844	0.683734
Penelope1_Vert:Penelope:LINE	56.4633	-0.224037	0.241433	-0.927947	0.353435	0.683734
AluY:Alu:SINE	14343.1	-0.0681159	0.0740667	-0.919657	0.357752	0.688975
MER49:ERV1:LTR	351.227	-0.10389	0.112902	-0.92018	0.357479	0.688975
LTR49:ERV1:LTR	110.11	0.153492	0.167425	0.916785	0.359255	0.690318
MLT2D:ERVL:LTR	244.863	0.1077	0.117756	0.914599	0.360402	0.690972
HERVI-int:ERV1:LTR	95.404	0.151137	0.166511	0.907668	0.364054	0.695979
MER5A:hAT-Charlie:DNA	3404.65	0.052386	0.0577853	0.906563	0.364638	0.695979
L1MB4:L1:LINE	1682.82	-0.0606941	0.0679734	-0.89291	0.371905	0.705099
LTR2:ERV1:LTR	271	0.11487	0.129156	0.88939	0.373794	0.705099
LTR37A:ERV1:LTR	73.4817	0.191244	0.214798	0.890341	0.373283	0.705099
MER107:hAT-Charlie:DNA	99.7856	-0.147375	0.166184	-0.886821	0.375175	0.705099
MER58D:hAT-Charlie:DNA	80.6934	0.187734	0.209635	0.895525	0.370506	0.705099
MSTB1:ERVL-MaLR:LTR	441.734	0.0843472	0.0949802	0.88805	0.374514	0.705099
Tigger16b:TcMar-Tigger:DNA	156.274	0.13269	0.148822	0.8916	0.372607	0.705099
MSTA-int:ERVL-MaLR:LTR	2072.33	-0.0811186	0.091685	-0.884753	0.37629	0.705647
L1P1:L1:LINE	769.679	0.0776482	0.0881218	0.881147	0.378238	0.707751
HUERS-P1-int:ERV1:LTR	125.675	-0.144182	0.164606	-0.875921	0.381073	0.711502
LTR78:ERV1:LTR	361.387	0.0894333	0.102444	0.873001	0.382663	0.711911
MER39:ERV1:LTR	303.347	0.0965575	0.110672	0.872468	0.382953	0.711911
Tigger7:TcMar-Tigger:DNA	397.552	0.0855359	0.0982477	0.870615	0.383964	0.712245
MER30B:hAT-Charlie:DNA	27.477	-0.281364	0.325194	-0.86522	0.386918	0.714631
MamGypLTR1c:Gypsy:LTR	60.9364	-0.197246	0.227914	-0.865442	0.386796	0.714631
L1ME4c:L1:LINE	938.725	-0.090192	0.104815	-0.86049	0.389519	0.717888
AluSx4:Alu:SINE	1572.54	-0.0665279	0.0775117	-0.858295	0.39073	0.718574
AluSx:Alu:SINE	19332.4	-0.0527441	0.0616068	-0.856142	0.391919	0.719218
Kanga1b:TcMar-Tc2:DNA	23.5331	-0.315307	0.369168	-0.854101	0.393049	0.71975
AluSx1:Alu:SINE	19300.3	-0.0557015	0.0657182	-0.847581	0.396671	0.72199
L1M5:L1:LINE	4871.55	-0.0802755	0.0948073	-0.846723	0.39715	0.72199
MamRep1879:hAT-Tip100:DNA	105.092	0.149938	0.177163	0.846324	0.397372	0.72199
PRIMA41-int:ERV1:LTR	153.943	0.141806	0.16765	0.84584	0.397642	0.72199
LTR64:ERV1:LTR	85.9328	0.156747	0.185736	0.843921	0.398714	0.722405
Tigger10:TcMar-Tigger:DNA	128.081	-0.129597	0.153982	-0.84164	0.39999	0.723188
AluYf1:Alu:SINE	276.988	-0.106759	0.128289	-0.832178	0.405309	0.727839
LTR106_Mam:LTR:LTR	40.7104	0.239318	0.28774	0.831716	0.405569	0.727839
LTR24C:ERV1:LTR	27.1107	-0.306841	0.369231	-0.831025	0.405959	0.727839
MLT1J1:ERVL-MaLR:LTR	230.394	-0.0954419	0.114357	-0.834597	0.403945	0.727839
LTR66:ERVL:LTR	52.1895	0.2091	0.253979	0.823297	0.410339	0.731103
THE1B:ERVL-MaLR:LTR	1932.12	0.0517803	0.0628099	0.824397	0.409714	0.731103
Tigger19b:TcMar-Tigger:DNA	510.731	-0.0769135	0.0932511	-0.8248	0.409485	0.731103
LTR36:ERV1:LTR	25.0878	0.286308	0.350419	0.817044	0.413903	0.735924
MER63B:hAT-Blackjack:DNA	185.464	0.111973	0.137396	0.814967	0.415091	0.736508
L1PREC2:L1:LINE	1428.04	-0.0598368	0.0736245	-0.81273	0.416373	0.737255
MER31A:ERV1:LTR	121.28	-0.137093	0.169077	-0.81083	0.417463	0.737662
MIR3:MIR:SINE	9716.75	0.0403916	0.049932	0.808931	0.418555	0.738069
GSATII:centr:Satellite	330.099	-0.131194	0.165034	-0.79495	0.426643	0.738078
L1MDa:L1:LINE	1212.61	-0.057162	0.0717214	-0.797001	0.425451	0.738078
L1ME3:L1:LINE	1049.01	-0.0597943	0.0755026	-0.791951	0.42839	0.738078
L5:RTE-X:LINE	68.5595	0.186625	0.234078	0.797279	0.425289	0.738078
LTR46-int:ERV1:LTR	89.6719	-0.1549	0.194053	-0.798238	0.424733	0.738078
LTR56:ERV1:LTR	130.417	-0.142993	0.178064	-0.803041	0.421951	0.738078
LTR83:ERVL:LTR	24.7967	0.275939	0.349175	0.790259	0.429376	0.738078
MER67A:ERV1:LTR	22.2138	-0.302284	0.376513	-0.802854	0.422059	0.738078
MER81:hAT-Blackjack:DNA	292.402	-0.0923507	0.115368	-0.800485	0.42343	0.738078
MIRb:MIR:SINE	24362.2	-0.0374682	0.0473349	-0.791555	0.42862	0.738078
MSTB1-int:ERVL-MaLR:LTR	67.5848	-0.166282	0.210587	-0.789609	0.429756	0.738078
MamGypsy2-I:Gypsy:LTR	142.033	-0.117607	0.1472	-0.798961	0.424313	0.738078
UCON4:UCON4:Unknown	20.6785	-0.285433	0.356023	-0.801726	0.422711	0.738078
Kanga2_a:TcMar-Tc2:DNA	98.1175	0.142515	0.181613	0.784719	0.432619	0.74012
MLT1H-int:ERVL-MaLR:LTR	49.9664	-0.189663	0.241723	-0.784627	0.432672	0.74012
LTR6A:ERV1:LTR	412.966	0.0884843	0.113108	0.782298	0.43404	0.74098
MER51A:ERV1:LTR	171.385	0.133308	0.171126	0.779004	0.435977	0.742808
L3:CR1:LINE	5751.42	0.0428011	0.0551902	0.775519	0.438033	0.74483
LTR8B:ERV1:LTR	154.528	0.106578	0.137739	0.773768	0.439068	0.745111
LTR22A:ERVK:LTR	19.7916	-0.298293	0.391046	-0.762809	0.445577	0.754664
L1MC4a:L1:LINE	1402.26	-0.0483363	0.0635	-0.761201	0.446537	0.754797
MamRep137:TcMar-Tigger:DNA	358.647	-0.0786583	0.103581	-0.759389	0.44762	0.755138
AluSp:Alu:SINE	10029.2	-0.0468448	0.0626092	-0.748209	0.454334	0.755493
Chap1_Mam:hAT-Charlie:DNA	130.046	-0.120075	0.160556	-0.747872	0.454537	0.755493
Charlie22a:hAT-Charlie:DNA	117.917	0.139697	0.188425	0.741391	0.458456	0.755493
DNA1_Mam:TcMar:DNA	26.8992	-0.246018	0.325407	-0.756029	0.449632	0.755493
L1PB1:L1:LINE	3020.38	-0.070002	0.0945364	-0.740477	0.459011	0.755493
LTR23:ERV1:LTR	50.9385	-0.200412	0.267115	-0.750281	0.453086	0.755493
LTR45C:ERV1:LTR	156.388	-0.104275	0.140943	-0.739838	0.459398	0.755493
LTR76:ERV1:LTR	115.129	0.121996	0.163953	0.74409	0.456822	0.755493
MER2:TcMar-Tigger:DNA	1306.93	0.0707236	0.0941758	0.750975	0.452668	0.755493
MER50-int:ERV1:LTR	56.0755	-0.174578	0.23684	-0.737113	0.461054	0.755493
MER53:hAT:DNA	308.963	0.0763898	0.102464	0.745528	0.455952	0.755493
MER57B1:ERV1:LTR	72.7647	-0.156743	0.208307	-0.752461	0.451774	0.755493
MLT1C-int:ERVL-MaLR:LTR	19.4091	-0.310875	0.419717	-0.740677	0.458889	0.755493
MamRep605:LTR:LTR?	371.473	-0.0724797	0.0982092	-0.738013	0.460507	0.755493
PABL_A:ERV1:LTR	65.9391	-0.155502	0.205476	-0.75679	0.449176	0.755493
LTR2B:ERV1:LTR	45.6355	-0.187838	0.255384	-0.735512	0.462028	0.755645
Charlie15b:hAT-Charlie:DNA	176.188	-0.0947852	0.130188	-0.728067	0.466573	0.757297
L1MEc:L1:LINE	2173.44	-0.0440102	0.0603791	-0.728898	0.466064	0.757297
LTR26C:ERV1:LTR	23.2973	0.285093	0.390475	0.730119	0.465317	0.757297
MER4E1:ERV1:LTR	110.158	0.124843	0.170683	0.731435	0.464514	0.757297
MER6A:TcMar-Tigger:DNA	216.045	-0.0980575	0.135681	-0.722708	0.469859	0.761189
AluSz6:Alu:SINE	8970.37	0.0373539	0.0520863	0.717153	0.473279	0.763262
LTR9:ERV1:LTR	35.9118	0.199981	0.279543	0.715386	0.47437	0.763262
MER4E:ERV1:LTR	70.9837	0.143434	0.200649	0.714852	0.474701	0.763262
THE1D:ERVL-MaLR:LTR	1001.24	0.0521622	0.0725397	0.719084	0.472089	0.763262
HAL1b:L1:LINE	476.766	-0.0782578	0.110277	-0.709646	0.477924	0.763774
L1M7:L1:LINE	255.67	0.0872914	0.122768	0.711026	0.477068	0.763774
L1PA15-16:L1:LINE	140.924	0.115887	0.163114	0.710468	0.477414	0.763774
L1PB:L1:LINE	251.804	0.0760153	0.107714	0.705713	0.480366	0.763774
MLT1E1A:ERVL-MaLR:LTR	325.416	0.0737693	0.104475	0.706095	0.480129	0.763774
MamRTE1:RTE-Bo.B:LINE	716.76	0.0566308	0.0802036	0.706087	0.480134	0.763774
Kanga1a:TcMar-Tc2:DNA	102.206	-0.128852	0.184406	-0.698745	0.484712	0.766417
LTR9B:ERV1:LTR	56.0586	-0.155137	0.221133	-0.701556	0.482956	0.766417
MER90a:ERV1:LTR	160.142	0.104919	0.149868	0.70008	0.483878	0.766417
LTR40b:ERVL:LTR	117.936	0.133696	0.19271	0.693766	0.487829	0.769925
L1M3b:L1:LINE	21.7593	-0.265221	0.384376	-0.690005	0.490191	0.770814
MER52C:ERV1:LTR	77.9413	0.144554	0.209383	0.69038	0.489955	0.770814
LTR19A:ERV1:LTR	48.8169	-0.201991	0.293472	-0.68828	0.491277	0.771106
L1MEd:L1:LINE	2253.76	0.0541028	0.0788862	0.685834	0.492818	0.772111
LTR18B:ERVL:LTR	108.234	-0.137994	0.201969	-0.683245	0.494452	0.773258
Merlin1_HS:Merlin:DNA	29.0888	-0.222938	0.327209	-0.681333	0.495661	0.773736
AluYg6:Alu:SINE	63.1345	-0.143373	0.213032	-0.673009	0.500942	0.77915
L1ME3G:L1:LINE	1506.67	-0.0731605	0.108708	-0.673001	0.500947	0.77915
LTR8:ERV1:LTR	432.702	0.0706501	0.106281	0.664749	0.506211	0.783902
MLT1O:ERVL-MaLR:LTR	309.47	-0.0693214	0.104353	-0.664299	0.506499	0.783902
Tigger14a:TcMar-Tigger:DNA	135.114	0.110397	0.166282	0.663912	0.506746	0.783902
SATR1:Satellite:Satellite	275.473	0.088174	0.133924	0.658388	0.510289	0.787959
Charlie24:hAT-Charlie:DNA	190.616	-0.0849579	0.129775	-0.654657	0.512688	0.790241
Charlie13b:hAT-Charlie:DNA	104.396	-0.121035	0.191269	-0.632798	0.526866	0.796234
Charlie23a:hAT-Charlie:DNA	117.17	-0.112519	0.176107	-0.638924	0.522872	0.796234
ERVL-int:ERVL:LTR	26.492	-0.204134	0.316207	-0.645572	0.518557	0.796234
Helitron3Na_Mam:Helitron:RC	58.8816	0.144156	0.228282	0.631482	0.527726	0.796234
Kanga1c:TcMar-Tc2:DNA	116.604	-0.110146	0.170759	-0.645035	0.518904	0.796234
L1PA11:L1:LINE	1142.07	-0.0636995	0.100849	-0.631632	0.527628	0.796234
LOR1b:ERV1:LTR	75.2801	0.125635	0.19764	0.635679	0.524986	0.796234
MER47C:TcMar-Tigger:DNA	43.3937	-0.182539	0.289052	-0.63151	0.527707	0.796234
MER57A-int:ERV1:LTR	307.992	-0.0768363	0.12113	-0.634331	0.525865	0.796234
MER89-int:ERV1:LTR	163.58	-0.105031	0.165494	-0.634654	0.525654	0.796234
Tigger4a:TcMar-Tigger:DNA	680.09	-0.0720506	0.11211	-0.642677	0.520434	0.796234
UCON132b:hAT-Tip100:DNA	67.5631	0.132186	0.205207	0.64416	0.519472	0.796234
Kanga1:TcMar-Tc2:DNA	35.9807	-0.167755	0.269943	-0.621447	0.534306	0.802895
LTR14B:ERVK:LTR	35.764	0.182758	0.295227	0.619043	0.535888	0.802895
MERX:TcMar-Tigger:DNA	33.1887	-0.183382	0.295197	-0.621217	0.534457	0.802895
MamGypLTR2c:Gypsy:LTR	41.3117	0.170706	0.275183	0.620335	0.535037	0.802895
AluSz:Alu:SINE	18335.2	-0.0351643	0.0581808	-0.604397	0.54558	0.806141
HERVP71A-int:ERV1:LTR	38.8723	-0.164716	0.272133	-0.605279	0.544994	0.806141
LTR22E:ERVK:LTR	39.5004	-0.156341	0.258422	-0.604983	0.54519	0.806141
MER45B:hAT-Tip100:DNA	62.0266	-0.141671	0.233736	-0.606114	0.544439	0.806141
PABL_B:ERV1:LTR	164.744	-0.0872304	0.144056	-0.605533	0.544825	0.806141
THE1A-int:ERVL-MaLR:LTR	765.522	0.059244	0.0979232	0.605005	0.545176	0.806141
THE1B-int:ERVL-MaLR:LTR	2045.89	-0.060261	0.0987456	-0.610265	0.541686	0.806141
Tigger3c:TcMar-Tigger:DNA	239.461	0.073358	0.119604	0.613342	0.53965	0.806141
HAL1ME:L1:LINE	1076.26	0.0450461	0.0748043	0.602186	0.547051	0.806923
L1PA8:L1:LINE	1008.06	0.0427918	0.071256	0.600537	0.548148	0.807153
HERVL66-int:ERVL:LTR	85.9668	-0.107179	0.180231	-0.594675	0.552061	0.808746
L1MB5:L1:LINE	1765.99	0.0451957	0.0758246	0.596056	0.551138	0.808746
MamTip2:hAT-Tip100:DNA	555.824	-0.0546655	0.0917654	-0.595709	0.551369	0.808746
Charlie18a:hAT-Charlie:DNA	263.548	-0.0684346	0.120733	-0.566827	0.570831	0.833064
LTR39:ERV1:LTR	145.96	0.0779406	0.13777	0.56573	0.571577	0.833064
MER4A:ERV1:LTR	159.455	-0.0859054	0.151439	-0.56726	0.570537	0.833064
Alu:Alu:SINE	274.641	0.0608574	0.108679	0.559975	0.575497	0.834881
AluSg:Alu:SINE	6591.84	-0.0363768	0.0647331	-0.561951	0.57415	0.834881
CR1-12_AMi:CR1:LINE	22.1856	0.199175	0.355918	0.559609	0.575746	0.834881
MER91C:hAT-Tip100:DNA	125.819	0.086138	0.156533	0.550287	0.582123	0.842614
Mam_R4:Dong-R4:LINE	29.7591	-0.168476	0.30691	-0.548942	0.583045	0.842614
LTR54:ERV1:LTR	91.2206	-0.0995706	0.182929	-0.544314	0.586225	0.844362
LTR85a:Gypsy:LTR	91.5807	0.0940359	0.172421	0.545387	0.585487	0.844362
MER8:TcMar-Tigger:DNA	346.47	-0.0595567	0.111149	-0.535827	0.592078	0.851361
L1MEg:L1:LINE	1556.92	-0.0401981	0.075243	-0.534244	0.593173	0.851506
Charlie13a:hAT-Charlie:DNA	52.254	0.12064	0.229018	0.52677	0.598353	0.851787
HERVIP10F-int:ERV1:LTR	120.82	-0.085068	0.162834	-0.522421	0.601377	0.851787
L1ME3A:L1:LINE	1709.12	-0.0464004	0.0886171	-0.523605	0.600553	0.851787
L1ME3Cz:L1:LINE	1203.51	-0.0529443	0.0995769	-0.531693	0.594939	0.851787
LTR103_Mam:ERV1:LTR	26.5458	-0.17394	0.333397	-0.521718	0.601866	0.851787
LTR46:ERV1:LTR	30.6995	-0.177587	0.339797	-0.522626	0.601235	0.851787
MLT1E1:ERVL-MaLR:LTR	53.4281	-0.122452	0.234999	-0.521076	0.602314	0.851787
Tigger15a:TcMar-Tigger:DNA	725.441	-0.0431719	0.0819763	-0.526638	0.598445	0.851787
Tigger2a:TcMar-Tigger:DNA	227.115	0.0608241	0.116698	0.52121	0.60222	0.851787
ERVL-B4-int:ERVL:LTR	398.244	0.0591617	0.114906	0.51487	0.606644	0.855089
L1MB3:L1:LINE	3161.16	-0.0295027	0.0571644	-0.516103	0.605783	0.855089
MER11C:ERVK:LTR	427.69	0.0566293	0.111762	0.506695	0.612369	0.860328
MER65D:ERV1:LTR	63.3082	-0.102201	0.201347	-0.507587	0.611743	0.860328
HERV9N-int:ERV1:LTR	21.2094	0.191915	0.381238	0.503399	0.614684	0.862167
LTR52:ERVL:LTR	80.2655	0.0961749	0.19302	0.498265	0.618297	0.863696
LTR90B:LTR:LTR	22.4012	-0.181353	0.364489	-0.497555	0.618797	0.863696
MLT1H2-int:ERVL-MaLR:LTR	41.3322	-0.125047	0.249922	-0.500343	0.616833	0.863696
LTR18A:ERVL:LTR	23.6602	-0.173867	0.351981	-0.493967	0.62133	0.864888
LTR49-int:ERV1:LTR	149.124	-0.0729615	0.147849	-0.493486	0.621669	0.864888
AluYc3:Alu:SINE	72.2975	0.102024	0.217765	0.468504	0.639424	0.866069
FLAM_C:Alu:SINE	2949.03	0.0262058	0.0551871	0.474853	0.634892	0.866069
L1M4a2:L1:LINE	165.917	0.0740919	0.155109	0.477677	0.63288	0.866069
L1M4c:L1:LINE	453.718	-0.0456436	0.0962105	-0.474414	0.635205	0.866069
LTR10A:ERV1:LTR	20.7802	-0.184698	0.381759	-0.483808	0.628522	0.866069
LTR40A1:ERVL:LTR	35.6772	0.143352	0.302046	0.474602	0.635071	0.866069
LTR52-int:ERVL:LTR	30.4784	-0.168493	0.359912	-0.468151	0.639677	0.866069
LTR65:ERV1:LTR	42.5684	0.13216	0.271111	0.487475	0.625922	0.866069
LTR7C:ERV1:LTR	58.9617	0.117659	0.248188	0.474072	0.635449	0.866069
MER41G:ERV1:LTR	32.687	0.14563	0.306888	0.474539	0.635116	0.866069
MER5C:hAT-Charlie:DNA	108.105	0.0839042	0.178931	0.46892	0.639127	0.866069
MER92B:ERV1:LTR	262.596	-0.0568259	0.120588	-0.471242	0.637468	0.866069
MER9a1:ERVK:LTR	40.139	0.131156	0.276303	0.474683	0.635013	0.866069
MST-int:ERVL-MaLR:LTR	32.343	0.139357	0.289225	0.48183	0.629927	0.866069
Tigger16a:TcMar-Tigger:DNA	194.335	0.0845733	0.180666	0.46812	0.639699	0.866069
Tigger2b_Pri:TcMar-Tigger:DNA	208.024	-0.0709331	0.149971	-0.472977	0.63623	0.866069
X9_LINE:L1:LINE	40.6376	-0.135747	0.276632	-0.490713	0.623629	0.866069
MER33:hAT-Charlie:DNA	1029.06	0.0373308	0.0800346	0.466433	0.640905	0.866334
ACRO1:acro:Satellite	59.8958	0.129607	0.280963	0.461294	0.644587	0.869939
HERV17-int:ERV1:LTR	149.616	-0.0696515	0.153715	-0.453122	0.650461	0.874129
HERVE-int:ERV1:LTR	480.914	-0.0529098	0.117391	-0.450713	0.652197	0.874129
LTR26:ERV1:LTR	59.6682	0.110902	0.246167	0.450514	0.65234	0.874129
MER101-int:ERV1:LTR	116.814	-0.0836695	0.185325	-0.451474	0.651648	0.874129
MSTA1:ERVL-MaLR:LTR	35.0918	-0.12126	0.269534	-0.449888	0.652791	0.874129
AluYa8:Alu:SINE	29.706	-0.128334	0.287817	-0.445889	0.655678	0.875174
L1MA4:L1:LINE	1064.87	-0.0498213	0.111627	-0.44632	0.655366	0.875174
MER70C:ERVL:LTR	22.4128	-0.158786	0.357173	-0.444563	0.656635	0.875174
Tigger12A:TcMar-Tigger:DNA	77.6946	-0.0836669	0.189244	-0.442111	0.658409	0.876175
AluJo:Alu:SINE	14908.1	-0.0224408	0.0512441	-0.43792	0.661445	0.87885
ERV24_Prim-int:ERV1:LTR	27.6754	-0.151679	0.353899	-0.428593	0.66822	0.883616
L1ME3E:L1:LINE	429.307	0.039954	0.0927493	0.430774	0.666633	0.883616
L1PB2:L1:LINE	320.112	0.0466416	0.109116	0.42745	0.669052	0.883616
Ricksha_0:MULE-MuDR:DNA	28.8234	0.130958	0.306473	0.427306	0.669156	0.883616
MER74A:ERVL:LTR	131.096	-0.0633254	0.149008	-0.424981	0.67085	0.88449
MLT1G1:ERVL-MaLR:LTR	375.548	0.0475358	0.112413	0.422868	0.672391	0.885161
L1M3e:L1:LINE	92.3113	0.0761443	0.182658	0.416868	0.676775	0.886559
L1M6B:L1:LINE	887.664	0.0701606	0.169332	0.414338	0.678626	0.886559
L1M8:L1:LINE	135.927	-0.0638481	0.152939	-0.417475	0.676331	0.886559
L1PA10:L1:LINE	2068.91	-0.0263685	0.0636195	-0.414473	0.678528	0.886559
MLT1J:ERVL-MaLR:LTR	1146.56	0.0310233	0.0740048	0.419206	0.675066	0.886559
AluYc:Alu:SINE	401.362	0.0459878	0.115422	0.398431	0.690312	0.896139
FLAM_A:Alu:SINE	1939.23	-0.0206346	0.0519445	-0.397243	0.691188	0.896139
L1PB4:L1:LINE	715.991	0.0370977	0.0925538	0.400823	0.68855	0.896139
MER110-int:ERV1:LTR	31.498	0.126048	0.312914	0.402819	0.687082	0.896139
MER21C:ERVL:LTR	919.518	0.0318486	0.080044	0.397889	0.690712	0.896139
L1MB7:L1:LINE	3739.41	-0.0264589	0.0670673	-0.394513	0.693202	0.89669
LTR69:ERVL:LTR	20.913	0.148786	0.38295	0.388525	0.697627	0.89669
LTR82A:ERVL:LTR	40.1763	-0.115261	0.296899	-0.388215	0.697857	0.89669
MER61A:ERV1:LTR	46.5309	-0.109792	0.282395	-0.38879	0.697432	0.89669
MIR1_Amn:MIR:SINE	1459.17	0.0278067	0.07091	0.392141	0.694954	0.89669
MLT1M:ERVL-MaLR:LTR	136.082	0.064401	0.165909	0.388169	0.697891	0.89669
MER51E:ERV1:LTR	51.948	-0.0965613	0.252607	-0.382259	0.702269	0.898295
MER65A:ERV1:LTR	139.847	0.0577255	0.150308	0.384048	0.700943	0.898295
MLT1E:ERVL-MaLR:LTR	76.602	-0.0927244	0.242583	-0.382239	0.702284	0.898295
AluSg4:Alu:SINE	1173.05	0.0292929	0.0774148	0.378388	0.705142	0.899686
Charlie19a:hAT-Charlie:DNA	129.983	0.0632168	0.167265	0.377945	0.705471	0.899686
Charlie10:hAT-Charlie:DNA	77.7995	0.0803477	0.21366	0.376054	0.706877	0.900139
MER77:ERVL:LTR	159.267	-0.0575357	0.153915	-0.373816	0.708542	0.90031
Tigger13a:TcMar-Tigger:DNA	324.032	-0.0473426	0.126907	-0.373049	0.709112	0.90031
Charlie26a:hAT-Charlie:DNA	27.9138	-0.115783	0.316026	-0.366372	0.714087	0.901634
Charlie29a:hAT-Charlie:DNA	180.925	0.0614397	0.16917	0.363184	0.716468	0.901634
ERVL-E-int:ERVL:LTR	909.775	-0.0252638	0.0689846	-0.366224	0.714198	0.901634
LTR8A:ERV1:LTR	295.52	-0.0419146	0.115287	-0.363566	0.716182	0.901634
MER104:TcMar-Tc2:DNA	172.463	-0.0629654	0.171579	-0.366976	0.713637	0.901634
Tigger17:TcMar-Tigger:DNA	30.8289	0.107063	0.292623	0.365872	0.714461	0.901634
AluJr:Alu:SINE	17200.4	0.0156338	0.043704	0.35772	0.720553	0.905446
L1PA12:L1:LINE	512.651	-0.0434784	0.122131	-0.355999	0.721842	0.905737
AluYk2:Alu:SINE	70.6506	-0.076815	0.220423	-0.34849	0.727473	0.907256
Cheshire:hAT-Charlie:DNA	148.56	-0.0592512	0.171237	-0.346019	0.729328	0.907256
L1MEi:L1:LINE	469.751	0.0359207	0.103184	0.348122	0.727749	0.907256
MER57B2:ERV1:LTR	48.0062	-0.0908208	0.259262	-0.350304	0.72611	0.907256
MER94B:hAT-Blackjack:DNA	37.7617	0.102997	0.293533	0.350887	0.725673	0.907256
Tigger19a:TcMar-Tigger:DNA	410.852	0.041926	0.121202	0.345918	0.729404	0.907256
AluJb:Alu:SINE	24132.9	-0.0171815	0.0498775	-0.344473	0.73049	0.90729
HERVK14-int:ERVK:LTR	64.6202	-0.070155	0.207107	-0.338739	0.734807	0.91133
MER50C:ERV1:LTR	24.086	0.109196	0.325818	0.335144	0.737516	0.913369
LTR10E:ERV1:LTR	53.2929	-0.0779114	0.234362	-0.33244	0.739557	0.914575
LTR31:ERV1:LTR	30.3961	0.111936	0.338981	0.330213	0.741239	0.915334
CR1-3_Croc:CR1:LINE	87.9945	-0.0613592	0.189556	-0.323699	0.746166	0.917588
HERVH48-int:ERV1:LTR	64.9611	0.0862394	0.273643	0.315152	0.752646	0.917588
L1M:L1:LINE	27.9882	0.10615	0.331383	0.320325	0.748722	0.917588
L1MEg1:L1:LINE	33.4187	0.0890983	0.282779	0.315081	0.7527	0.917588
L1MEj:L1:LINE	279.145	0.0335802	0.105248	0.319059	0.749682	0.917588
LTR24:ERV1:LTR	52.0971	0.0843606	0.2591	0.325591	0.744734	0.917588
LTR51:ERV1:LTR	23.766	-0.103059	0.32111	-0.320947	0.748251	0.917588
MER94:hAT-Blackjack:DNA	318.308	0.0385081	0.121428	0.317126	0.751148	0.917588
SVA_B:SVA:Retroposon	520.349	-0.0374481	0.118	-0.317357	0.750972	0.917588
FRAM:Alu:SINE	1088.63	0.0246039	0.0788149	0.312173	0.754909	0.918973
MLT1H:ERVL-MaLR:LTR	752.803	0.0248238	0.0814391	0.304814	0.760508	0.924476
ERV24B_Prim-int:ERV1:LTR	45.2364	0.0716777	0.247483	0.289627	0.772102	0.926538
Kanga1d:TcMar-Tc2:DNA	40.7246	0.074257	0.255349	0.290806	0.7712	0.926538
L1M4a1:L1:LINE	202.702	0.0409914	0.141483	0.289726	0.772026	0.926538
L1MCc:L1:LINE	202.751	0.0406966	0.137845	0.295236	0.767814	0.926538
LTR2C:ERV1:LTR	61.3908	0.0692016	0.239181	0.289328	0.77233	0.926538
LTR53:ERVL:LTR	226.928	-0.0444071	0.148906	-0.298223	0.765533	0.926538
MER112:hAT-Charlie:DNA	461.485	0.0336731	0.116745	0.288433	0.773016	0.926538
MER50:ERV1:LTR	188.411	-0.037582	0.126762	-0.296476	0.766866	0.926538
MLT1G1-int:ERVL-MaLR:LTR	26.1998	-0.0922797	0.317791	-0.290379	0.771527	0.926538
Tigger6a:TcMar-Tigger:DNA	87.9228	-0.0588663	0.19616	-0.300093	0.764106	0.926538
HSMAR1:TcMar-Mariner:DNA	187.075	-0.0429297	0.152792	-0.280969	0.778734	0.932088
AluSq10:Alu:SINE	235.484	0.0321612	0.117677	0.273301	0.784622	0.935744
L1MC2:L1:LINE	727.045	0.0244536	0.0896636	0.272726	0.785064	0.935744
Zaphod2:hAT-Tip100:DNA	48.148	-0.0750469	0.273882	-0.274012	0.784075	0.935744
LTR79:ERVL:LTR	229.622	-0.0343938	0.126819	-0.271205	0.786233	0.935836
L1MA2:L1:LINE	952.82	0.0247082	0.0916656	0.269547	0.787509	0.936054
D20S16:Satellite:Satellite	21.1642	0.108127	0.408868	0.264455	0.791429	0.936253
L1MC4:L1:LINE	4068.35	0.0165472	0.0631001	0.262238	0.793138	0.936253
LTR107_Mam:LTR:LTR	22.7742	0.0896251	0.337358	0.265668	0.790495	0.936253
LTR16B1:ERVL:LTR	90.3866	0.0551666	0.209962	0.262746	0.792747	0.936253
Tigger3b:TcMar-Tigger:DNA	759.287	0.0257228	0.0977392	0.263178	0.792414	0.936253
L1M2:L1:LINE	1026.14	0.0240752	0.0939573	0.256235	0.797769	0.940336
LTR14:ERVK:LTR	25.4089	-0.0769375	0.302949	-0.253962	0.799525	0.940336
LTR60B:ERV1:LTR	22.9696	0.0865954	0.341612	0.25349	0.799889	0.940336
MER20:hAT-Charlie:DNA	2308.45	-0.0148608	0.0593819	-0.250258	0.802388	0.941177
MLT1D:ERVL-MaLR:LTR	2170.94	0.0155843	0.0624064	0.249723	0.802801	0.941177
L1MA9:L1:LINE	1673.65	-0.0209809	0.0866294	-0.242191	0.808632	0.941351
L1ME1:L1:LINE	4233.06	-0.0178551	0.0747132	-0.238982	0.81112	0.941351
L1ME2z:L1:LINE	676.774	0.0231361	0.0971348	0.238186	0.811737	0.941351
LTR10F:ERV1:LTR	25.2365	0.0916265	0.37709	0.242983	0.808019	0.941351
LTR4:ERV1:LTR	32.925	-0.0685239	0.285078	-0.240369	0.810044	0.941351
LTR86A2:ERVL:LTR	32.4521	-0.0808696	0.339155	-0.238444	0.811536	0.941351
MER21-int:ERVL:LTR	83.247	-0.0454086	0.183549	-0.247392	0.804605	0.941351
Tigger8:TcMar-Tigger:DNA	103.188	-0.0404376	0.168059	-0.240616	0.809852	0.941351
HERVS71-int:ERV1:LTR	430.174	-0.0270867	0.117944	-0.229657	0.818358	0.942328
LTR35:ERV1:LTR	70.0908	-0.05073	0.223293	-0.22719	0.820276	0.942328
LTR84a:ERVL:LTR	40.6033	-0.0608025	0.266049	-0.228539	0.819227	0.942328
MER46C:TcMar-Tigger:DNA	418.349	0.0297498	0.126451	0.235268	0.814001	0.942328
MLT1A0-int:ERVL-MaLR:LTR	97.5271	-0.0393639	0.171163	-0.229979	0.818108	0.942328
Tigger17a:TcMar-Tigger:DNA	342.786	-0.0272001	0.119285	-0.228027	0.819625	0.942328
X7C_LINE:CR1:LINE	96.4277	0.038511	0.165753	0.23234	0.816274	0.942328
MER4D1:ERV1:LTR	161.14	0.0303315	0.139693	0.21713	0.828107	0.948947
MER66-int:ERV1:LTR	44.2775	-0.059939	0.281824	-0.212683	0.831575	0.948947
MER66B:ERV1:LTR	150.051	0.0312671	0.145406	0.215032	0.829742	0.948947
MLT2B1:ERVL:LTR	205.154	0.0273797	0.126737	0.216035	0.82896	0.948947
MSTA:ERVL-MaLR:LTR	2667.02	-0.0146245	0.0683077	-0.214097	0.830472	0.948947
MER57E1:ERV1:LTR	77.2539	0.0457951	0.218515	0.209574	0.834	0.950449
MER106A:hAT-Charlie:DNA	54.7829	0.0475298	0.228418	0.208083	0.835164	0.950512
AluSq:Alu:SINE	3016.72	-0.0167139	0.083966	-0.199056	0.842219	0.95727
MER51D:ERV1:LTR	33.1846	0.0566423	0.293517	0.192978	0.846976	0.961402
MER63D:hAT-Blackjack:DNA	109.354	0.0293603	0.163062	0.180056	0.857109	0.969351
MER68:ERVL:LTR	224.313	-0.0220629	0.122763	-0.17972	0.857373	0.969351
Tigger17b:TcMar-Tigger:DNA	36.9229	0.0531787	0.292865	0.181581	0.855912	0.969351
AluSc5:Alu:SINE	995.645	-0.0177761	0.100536	-0.176813	0.859655	0.970323
MER34B:ERV1:LTR	54.7671	-0.0386107	0.219701	-0.175742	0.860496	0.970323
L2-1_AMi:L2:LINE	75.0475	-0.0386628	0.223207	-0.173215	0.862483	0.971285
Charlie10a:hAT-Charlie:DNA	35.8489	-0.0415386	0.300535	-0.138216	0.89007	0.971537
HSMAR2:TcMar-Mariner:DNA	351.965	0.0150138	0.108499	0.138377	0.889943	0.971537
L1M1:L1:LINE	1106.53	-0.0176576	0.113078	-0.156154	0.875911	0.971537
L1M2a:L1:LINE	29.7664	0.0456751	0.303434	0.150527	0.880349	0.971537
L1ME3B:L1:LINE	1055.99	0.0116583	0.0837151	0.139262	0.889243	0.971537
L1P4e:L1:LINE	35.3312	0.0415088	0.279033	0.14876	0.881743	0.971537
LTR15:ERV1:LTR	38.0719	-0.0528451	0.316283	-0.167082	0.867306	0.971537
LTR17:ERV1:LTR	208.915	-0.0232461	0.166278	-0.139802	0.888816	0.971537
LTR2752:ERV1:LTR	21.1184	0.0605661	0.373947	0.161965	0.871334	0.971537
LTR55:ERVL:LTR	26.9665	0.045343	0.31403	0.144391	0.885192	0.971537
LTR5B:ERVK:LTR	229.312	-0.0201766	0.145813	-0.138374	0.889945	0.971537
LTR67B:ERVL:LTR	152.048	0.0264694	0.157951	0.16758	0.866914	0.971537
LTR71A:ERV1:LTR	55.0373	-0.0704266	0.468485	-0.150328	0.880506	0.971537
LTR7B:ERV1:LTR	120.867	-0.0266268	0.180527	-0.147495	0.882742	0.971537
MER1A:hAT-Charlie:DNA	1272.33	0.0132286	0.0900742	0.146863	0.88324	0.971537
MER4-int:ERV1:LTR	327.163	0.0180371	0.118356	0.152398	0.878873	0.971537
[truncated: 80 more rows]

## Sheet: DiffExpTELoci_4RtauAbeta_vs_Ctr
	baseMean	log2FoldChange	lfcSE	stat	pvalue	padj
[truncated: 245 more rows]

[truncated: 6 more sheets: DiffExpGenes_3R4RtauAbeta_vs_Ct, DiffExpTEFamilies_3R4RtauAbeta_, DiffExpTELoci_3R4RtauAbeta_vs_C, DiffExpGenes_CtrlAbeta_vs_Ctrl, DiffExpTEFamilies_CtrlAbeta_vs_, DiffExpTELoci_CtrlAbeta_vs_Ctrl]
