# Supplementary material for: Transcriptome analyses reveal tau isoform-driven changes in transposable element and gene expression
Source: PLoS One. 2021 Sep 29;16(9):e0251611. doi: 10.1371/journal.pone.0251611 (PMC8480850; doi:10.1371/journal.pone.0251611)
Supplement: S1 File — (ZIP) [file pone.0251611.s005.zip]

Archive with 7 entries (6 files):
- S4_Code_and_Quality_Control_Data/
- __MACOSX/._S4_Code_and_Quality_Control_Data
- S4_Code_and_Quality_Control_Data/.DS_Store
- __MACOSX/S4_Code_and_Quality_Control_Data/._.DS_Store
- S4_Code_and_Quality_Control_Data/QC_data_for_cells.zip
- S4_Code_and_Quality_Control_Data/examples_of_code_used.docx
- __MACOSX/S4_Code_and_Quality_Control_Data/._examples_of_code_used.docx
